# Supplementary material for: Estimating dispensable content in the human interactome
Source: Nat Commun. 2019 Jul 19;10:3205. doi: 10.1038/s41467-019-11180-2 (PMC6642175; doi:10.1038/s41467-019-11180-2)
Supplement: Supplementary file 4 — Supplementary Data 1 [file 41467_2019_11180_MOESM4_ESM.xlsx]

## Sheet: (A) HI-II-14_aligned_chainpairs
Entrez_ID_1	Gene_symbol_1	Entrez_ID_2	Gene_symbol_2	UniProt_ID_1	UniProt_ID_2	Chain_pair_annotations
60	ACTB	71	ACTG1	P60709	P63261	1o1e_7-1o1e_8, 1o1e_7-1o1e_9, 1o1e_7-1o1e_V, 1o1e_7-1o1e_W, 1o1e_7-1o1e_X, 1o1e_7-1o1e_Y, 1o1e_7-1o1e_Z, 1o1e_8-1o1e_7, 1o1e_8-1o1e_9, 1o1e_8-1o1e_V, 1o1e_8-1o1e_W, 1o1e_8-1o1e_X, 1o1e_8-1o1e_Y, 1o1e_8-1o1e_Z, 1o1e_9-1o1e_7, 1o1e_9-1o1e_8, 1o1e_9-1o1e_V, 1o1e_9-1o1e_W, 1o1e_9-1o1e_X, 1o1e_9-1o1e_Y, 1o1e_9-1o1e_Z, 1o1e_V-1o1e_7, 1o1e_V-1o1e_8, 1o1e_V-1o1e_9, 1o1e_V-1o1e_W, 1o1e_V-1o1e_X, 1o1e_V-1o…
60	ACTB	1072	CFL1	P60709	P23528	3j0s_A-3j0s_M, 3j0s_A-3j0s_N, 3j0s_A-3j0s_O, 3j0s_A-3j0s_P, 3j0s_A-3j0s_Q, 3j0s_A-3j0s_R, 3j0s_A-3j0s_S, 3j0s_A-3j0s_T, 3j0s_A-3j0s_U, 3j0s_A-3j0s_V, 3j0s_A-3j0s_W, 3j0s_A-3j0s_X, 3j0s_B-3j0s_M, 3j0s_B-3j0s_N, 3j0s_B-3j0s_O, 3j0s_B-3j0s_P, 3j0s_B-3j0s_Q, 3j0s_B-3j0s_R, 3j0s_B-3j0s_S, 3j0s_B-3j0s_T, 3j0s_B-3j0s_U, 3j0s_B-3j0s_V, 3j0s_B-3j0s_W, 3j0s_B-3j0s_X, 3j0s_C-3j0s_M, 3j0s_C-3j0s_N, 3j0s_C-3j…
60	ACTB	1073	CFL2	P60709	Q9Y281	3j0s_A-3j0s_M, 3j0s_A-3j0s_N, 3j0s_A-3j0s_O, 3j0s_A-3j0s_P, 3j0s_A-3j0s_Q, 3j0s_A-3j0s_R, 3j0s_A-3j0s_S, 3j0s_A-3j0s_T, 3j0s_A-3j0s_U, 3j0s_A-3j0s_V, 3j0s_A-3j0s_W, 3j0s_A-3j0s_X, 3j0s_B-3j0s_M, 3j0s_B-3j0s_N, 3j0s_B-3j0s_O, 3j0s_B-3j0s_P, 3j0s_B-3j0s_Q, 3j0s_B-3j0s_R, 3j0s_B-3j0s_S, 3j0s_B-3j0s_T, 3j0s_B-3j0s_U, 3j0s_B-3j0s_V, 3j0s_B-3j0s_W, 3j0s_B-3j0s_X, 3j0s_C-3j0s_M, 3j0s_C-3j0s_N, 3j0s_C-3j…
60	ACTB	11034	DSTN	P60709	P60981	3j0s_A-3j0s_M, 3j0s_A-3j0s_N, 3j0s_A-3j0s_O, 3j0s_A-3j0s_P, 3j0s_A-3j0s_Q, 3j0s_A-3j0s_R, 3j0s_A-3j0s_S, 3j0s_A-3j0s_T, 3j0s_A-3j0s_U, 3j0s_A-3j0s_V, 3j0s_A-3j0s_W, 3j0s_A-3j0s_X, 3j0s_B-3j0s_M, 3j0s_B-3j0s_N, 3j0s_B-3j0s_O, 3j0s_B-3j0s_P, 3j0s_B-3j0s_Q, 3j0s_B-3j0s_R, 3j0s_B-3j0s_S, 3j0s_B-3j0s_T, 3j0s_B-3j0s_U, 3j0s_B-3j0s_V, 3j0s_B-3j0s_W, 3j0s_B-3j0s_X, 3j0s_C-3j0s_M, 3j0s_C-3j0s_N, 3j0s_C-3j…
71	ACTG1	1072	CFL1	P63261	P23528	3j0s_A-3j0s_M, 3j0s_A-3j0s_N, 3j0s_A-3j0s_O, 3j0s_A-3j0s_P, 3j0s_A-3j0s_Q, 3j0s_A-3j0s_R, 3j0s_A-3j0s_S, 3j0s_A-3j0s_T, 3j0s_A-3j0s_U, 3j0s_A-3j0s_V, 3j0s_A-3j0s_W, 3j0s_A-3j0s_X, 3j0s_B-3j0s_M, 3j0s_B-3j0s_N, 3j0s_B-3j0s_O, 3j0s_B-3j0s_P, 3j0s_B-3j0s_Q, 3j0s_B-3j0s_R, 3j0s_B-3j0s_S, 3j0s_B-3j0s_T, 3j0s_B-3j0s_U, 3j0s_B-3j0s_V, 3j0s_B-3j0s_W, 3j0s_B-3j0s_X, 3j0s_C-3j0s_M, 3j0s_C-3j0s_N, 3j0s_C-3j…
71	ACTG1	1073	CFL2	P63261	Q9Y281	3j0s_A-3j0s_M, 3j0s_A-3j0s_N, 3j0s_A-3j0s_O, 3j0s_A-3j0s_P, 3j0s_A-3j0s_Q, 3j0s_A-3j0s_R, 3j0s_A-3j0s_S, 3j0s_A-3j0s_T, 3j0s_A-3j0s_U, 3j0s_A-3j0s_V, 3j0s_A-3j0s_W, 3j0s_A-3j0s_X, 3j0s_B-3j0s_M, 3j0s_B-3j0s_N, 3j0s_B-3j0s_O, 3j0s_B-3j0s_P, 3j0s_B-3j0s_Q, 3j0s_B-3j0s_R, 3j0s_B-3j0s_S, 3j0s_B-3j0s_T, 3j0s_B-3j0s_U, 3j0s_B-3j0s_V, 3j0s_B-3j0s_W, 3j0s_B-3j0s_X, 3j0s_C-3j0s_M, 3j0s_C-3j0s_N, 3j0s_C-3j…
71	ACTG1	11034	DSTN	P63261	P60981	3j0s_A-3j0s_M, 3j0s_A-3j0s_N, 3j0s_A-3j0s_O, 3j0s_A-3j0s_P, 3j0s_A-3j0s_Q, 3j0s_A-3j0s_R, 3j0s_A-3j0s_S, 3j0s_A-3j0s_T, 3j0s_A-3j0s_U, 3j0s_A-3j0s_V, 3j0s_A-3j0s_W, 3j0s_A-3j0s_X, 3j0s_B-3j0s_M, 3j0s_B-3j0s_N, 3j0s_B-3j0s_O, 3j0s_B-3j0s_P, 3j0s_B-3j0s_Q, 3j0s_B-3j0s_R, 3j0s_B-3j0s_S, 3j0s_B-3j0s_T, 3j0s_B-3j0s_U, 3j0s_B-3j0s_V, 3j0s_B-3j0s_W, 3j0s_B-3j0s_X, 3j0s_C-3j0s_M, 3j0s_C-3j0s_N, 3j0s_C-3j…
81	ACTN4	89	ACTN3	O43707	Q08043	1hci_A-1hci_B, 1hci_B-1hci_A, 1sjj_A-1sjj_B, 1sjj_B-1sjj_A, 1wku_A-1wku_B, 1wku_B-1wku_A, 5a36_A-5a36_B, 5a36_B-5a36_A, 5a38_A-5a38_B, 5a38_B-5a38_A, 5a37_A-5a37_B, 5a37_B-5a37_A, 5a4b_A-5a4b_B, 5a4b_B-5a4b_A, 2r0o_A-2r0o_B, 2r0o_B-2r0o_A, 4q58_A-4q58_B, 4q58_B-4q58_A, 4q59_A-4q59_B, 4q59_B-4q59_A, 3f7p_A-3f7p_B, 3f7p_B-3f7p_A, 1sh5_A-1sh5_B, 1sh5_B-1sh5_A, 3lue_K-3lue_L, 3lue_K-3lue_M, 3lue_K-3l…
87	ACTN1	89	ACTN3	P12814	Q08043	1hci_A-1hci_B, 1hci_B-1hci_A, 1sjj_A-1sjj_B, 1sjj_B-1sjj_A, 1wku_A-1wku_B, 1wku_B-1wku_A, 5a36_A-5a36_B, 5a36_B-5a36_A, 5a38_A-5a38_B, 5a38_B-5a38_A, 5a4b_A-5a4b_B, 5a4b_B-5a4b_A, 5a37_A-5a37_B, 5a37_B-5a37_A, 2r0o_A-2r0o_B, 2r0o_B-2r0o_A, 4q58_A-4q58_B, 4q58_B-4q58_A, 4q59_A-4q59_B, 4q59_B-4q59_A, 3f7p_A-3f7p_B, 3f7p_B-3f7p_A, 3lue_K-3lue_L, 3lue_K-3lue_M, 3lue_K-3lue_N, 3lue_K-3lue_O, 3lue_K-3l…
87	ACTN1	79778	MICALL2	P12814	Q8IY33	5a4b_A-5a4b_B, 5a4b_B-5a4b_A, 5a37_A-5a37_B, 5a37_B-5a37_A, 5a36_A-5a36_B, 5a36_B-5a36_A, 5a38_A-5a38_B, 5a38_B-5a38_A, 1wku_A-1wku_B, 1wku_B-1wku_A, 2r0o_A-2r0o_B, 2r0o_B-2r0o_A, 1sjj_A-1sjj_B, 1sjj_B-1sjj_A, 1qag_A-1qag_B, 1qag_B-1qag_A, 1bhd_A-1bhd_B, 1bhd_B-1bhd_A, 1sh5_A-1sh5_B, 1sh5_B-1sh5_A, 4q58_A-4q58_B, 4q58_B-4q58_A, 4q59_A-4q59_B, 4q59_B-4q59_A, 3f7p_A-3f7p_B, 3f7p_B-3f7p_A, 1dxx_A-1d…
88	ACTN2	79778	MICALL2	P35609	Q8IY33	5a4b_A-5a4b_B, 5a4b_B-5a4b_A, 5a37_A-5a37_B, 5a37_B-5a37_A, 5a36_A-5a36_B, 5a36_B-5a36_A, 5a38_A-5a38_B, 5a38_B-5a38_A, 1wku_A-1wku_B, 1wku_B-1wku_A, 2r0o_A-2r0o_B, 2r0o_B-2r0o_A, 1sjj_A-1sjj_B, 1sjj_B-1sjj_A, 1qag_A-1qag_B, 1qag_B-1qag_A, 1bhd_A-1bhd_B, 1bhd_B-1bhd_A, 1sh5_A-1sh5_B, 1sh5_B-1sh5_A, 4q58_A-4q58_B, 4q58_B-4q58_A, 4q59_A-4q59_B, 4q59_B-4q59_A, 3f7p_A-3f7p_B, 3f7p_B-3f7p_A, 1dxx_A-1d…
163	AP2B1	10053	AP1M2	P63010	Q9Y6Q5	1w63_B-1w63_M, 1w63_B-1w63_N, 1w63_B-1w63_O, 1w63_B-1w63_P, 1w63_B-1w63_R, 1w63_B-1w63_V, 1w63_D-1w63_M, 1w63_D-1w63_N, 1w63_D-1w63_O, 1w63_D-1w63_P, 1w63_D-1w63_R, 1w63_D-1w63_V, 1w63_F-1w63_M, 1w63_F-1w63_N, 1w63_F-1w63_O, 1w63_F-1w63_P, 1w63_F-1w63_R, 1w63_F-1w63_V, 1w63_H-1w63_M, 1w63_H-1w63_N, 1w63_H-1w63_O, 1w63_H-1w63_P, 1w63_H-1w63_R, 1w63_H-1w63_V, 1w63_J-1w63_M, 1w63_J-1w63_N, 1w63_J-1w…
164	AP1G1	8905	AP1S2	O43747	P56377	1w63_A-1w63_Q, 1w63_A-1w63_S, 1w63_A-1w63_T, 1w63_A-1w63_U, 1w63_A-1w63_W, 1w63_A-1w63_X, 1w63_C-1w63_Q, 1w63_C-1w63_S, 1w63_C-1w63_T, 1w63_C-1w63_U, 1w63_C-1w63_W, 1w63_C-1w63_X, 1w63_E-1w63_Q, 1w63_E-1w63_S, 1w63_E-1w63_T, 1w63_E-1w63_U, 1w63_E-1w63_W, 1w63_E-1w63_X, 1w63_G-1w63_Q, 1w63_G-1w63_S, 1w63_G-1w63_T, 1w63_G-1w63_U, 1w63_G-1w63_W, 1w63_G-1w63_X, 1w63_I-1w63_Q, 1w63_I-1w63_S, 1w63_I-1w…
190	NR0B1	2104	ESRRG	P51843	P62508	4iqr_A-4iqr_B, 4iqr_A-4iqr_E, 4iqr_A-4iqr_F, 4iqr_B-4iqr_A, 4iqr_B-4iqr_E, 4iqr_B-4iqr_F, 4iqr_E-4iqr_A, 4iqr_E-4iqr_B, 4iqr_E-4iqr_F, 4iqr_F-4iqr_A, 4iqr_F-4iqr_B, 4iqr_F-4iqr_E
190	NR0B1	2516	NR5A1	P51843	Q13285	3f5c_B-3f5c_A, 3f5c_C-3f5c_A, 1xiu_A-1xiu_B, 1xiu_B-1xiu_A, 3eyb_A-3eyb_B, 3eyb_A-3eyb_C, 3eyb_A-3eyb_D, 3eyb_B-3eyb_A, 3eyb_B-3eyb_C, 3eyb_B-3eyb_D, 3eyb_C-3eyb_A, 3eyb_C-3eyb_B, 3eyb_C-3eyb_D, 3eyb_D-3eyb_A, 3eyb_D-3eyb_B, 3eyb_D-3eyb_C
226	ALDOA	230	ALDOC	P04075	P09972	1ado_A-1ado_B, 1ado_A-1ado_C, 1ado_A-1ado_D, 1ado_B-1ado_A, 1ado_B-1ado_C, 1ado_B-1ado_D, 1ado_C-1ado_A, 1ado_C-1ado_B, 1ado_C-1ado_D, 1ado_D-1ado_A, 1ado_D-1ado_B, 1ado_D-1ado_C, 1ewd_A-1ewd_B, 1ewd_A-1ewd_C, 1ewd_A-1ewd_D, 1ewd_B-1ewd_A, 1ewd_B-1ewd_C, 1ewd_B-1ewd_D, 1ewd_C-1ewd_A, 1ewd_C-1ewd_B, 1ewd_C-1ewd_D, 1ewd_D-1ewd_A, 1ewd_D-1ewd_B, 1ewd_D-1ewd_C, 1ewe_A-1ewe_B, 1ewe_A-1ewe_C, 1ewe_A-1e…
329	BIRC2	842	CASP9	Q13490	P55211	1i3o_E-1i3o_A, 1i3o_E-1i3o_C, 1i3o_F-1i3o_A, 1i3o_F-1i3o_C, 1kmc_C-1kmc_A, 1kmc_C-1kmc_B, 1kmc_D-1kmc_A, 1kmc_D-1kmc_B, 1i4o_C-1i4o_A, 1i4o_C-1i4o_B, 1i4o_D-1i4o_A, 1i4o_D-1i4o_B, 1nw9_A-1nw9_B
329	BIRC2	79444	BIRC7	Q13490	Q96CA5	1oxn_A-1oxn_B, 1oxn_A-1oxn_C, 1oxn_A-1oxn_D, 1oxn_A-1oxn_E, 1oxn_B-1oxn_A, 1oxn_B-1oxn_C, 1oxn_B-1oxn_D, 1oxn_B-1oxn_E, 1oxn_C-1oxn_A, 1oxn_C-1oxn_B, 1oxn_C-1oxn_D, 1oxn_C-1oxn_E, 1oxn_D-1oxn_A, 1oxn_D-1oxn_B, 1oxn_D-1oxn_C, 1oxn_D-1oxn_E, 1oxn_E-1oxn_A, 1oxn_E-1oxn_B, 1oxn_E-1oxn_C, 1oxn_E-1oxn_D, 1oxq_A-1oxq_B, 1oxq_A-1oxq_C, 1oxq_A-1oxq_D, 1oxq_A-1oxq_E, 1oxq_B-1oxq_A, 1oxq_B-1oxq_C, 1oxq_B-1o…
331	XIAP	842	CASP9	P98170	P55211	1nw9_A-1nw9_B, 1i4o_C-1i4o_A, 1i4o_C-1i4o_B, 1i4o_D-1i4o_A, 1i4o_D-1i4o_B, 1kmc_C-1kmc_A, 1kmc_C-1kmc_B, 1kmc_D-1kmc_A, 1kmc_D-1kmc_B, 1i3o_E-1i3o_A, 1i3o_E-1i3o_C, 1i3o_F-1i3o_A, 1i3o_F-1i3o_C
331	XIAP	843	CASP10	P98170	Q92851	1i4o_C-1i4o_A, 1i4o_C-1i4o_B, 1i4o_D-1i4o_A, 1i4o_D-1i4o_B, 1kmc_C-1kmc_A, 1kmc_C-1kmc_B, 1kmc_D-1kmc_A, 1kmc_D-1kmc_B, 1nw9_A-1nw9_B
369	ARAF	3845	KRAS	P10398	P01116	2mse_D-2mse_B
373	TRIM23	7329	UBE2I	P36406	P63279	5vzw_F-5vzw_A, 5vzw_F-5vzw_B, 5vzw_G-5vzw_A, 5vzw_G-5vzw_B
373	TRIM23	55738	ARFGAP1	P36406	Q9NP61	5nzs_F-5nzs_P, 5nzs_M-5nzs_P, 5nzs_R-5nzs_P, 3o47_A-3o47_B, 3o47_B-3o47_A
387	RHOA	396	ARHGDIA	P61586	P52565	5fr2_A-5fr2_B, 5fr1_A-5fr1_B, 4f38_A-4f38_B, 1cc0_A-1cc0_E, 1cc0_A-1cc0_F, 1cc0_C-1cc0_E, 1cc0_C-1cc0_F, 1hh4_A-1hh4_D, 1hh4_A-1hh4_E, 1hh4_B-1hh4_D, 1hh4_B-1hh4_E, 1doa_A-1doa_B, 1ds6_A-1ds6_B
402	ARL2	5147	PDE6D	P36404	O43924	1ksg_A-1ksg_B, 1ksh_A-1ksh_B, 1ksj_A-1ksj_B
402	ARL2	9094	UNC119	P36404	Q13432	4gok_A-4gok_C, 4gok_A-4gok_G, 4gok_B-4gok_C, 4gok_B-4gok_G, 4goj_A-4goj_C, 4goj_A-4goj_D, 4goj_B-4goj_C, 4goj_B-4goj_D
402	ARL2	23568	ARL2BP	P36404	Q9Y2Y0	3doe_A-3doe_B, 3dof_A-3dof_B
406	ARNTL	3091	HIF1A	O00327	Q16665	4zp4_A-4zp4_B, 4zp4_A-4zp4_D, 4zp4_C-4zp4_B, 4zp4_C-4zp4_D, 4zph_A-4zph_B, 4zph_A-4zph_D, 4zph_C-4zph_B, 4zph_C-4zph_D, 4zpk_A-4zpk_B, 4zpr_A-4zpr_B, 4zqd_A-4zqd_B, 4zqd_A-4zqd_D, 4zqd_C-4zqd_B, 4zqd_C-4zqd_D, 5sy7_A-5sy7_B, 5sy5_A-5sy5_B, 5sy5_A-5sy5_D, 5sy5_A-5sy5_F, 5sy5_C-5sy5_B, 5sy5_C-5sy5_D, 5sy5_C-5sy5_F, 5sy5_E-5sy5_B, 5sy5_E-5sy5_D, 5sy5_E-5sy5_F, 4f3l_A-4f3l_B, 4zp4_B-4zp4_D, 4zp4_D-4z…
443	ASPA	91703	ACY3	P45381	Q96HD9	2o4h_A-2o4h_B, 2o4h_B-2o4h_A, 2o53_A-2o53_B, 2o53_B-2o53_A, 4mxu_A-4mxu_B, 4mxu_B-4mxu_A, 2i3c_A-2i3c_B, 2i3c_B-2i3c_A, 2q51_A-2q51_B, 2q51_B-2q51_A, 4tnu_A-4tnu_B, 4tnu_B-4tnu_A, 4nfr_A-4nfr_B, 4nfr_B-4nfr_A, 4mri_A-4mri_B, 4mri_B-4mri_A, 2gu2_A-2gu2_B, 2gu2_B-2gu2_A, 2q4z_A-2q4z_B, 2q4z_B-2q4z_A
468	ATF4	1054	CEBPG	P18848	P53567	1ci6_A-1ci6_B
498	ATP5A1	506	ATP5B	P25705	P06576	1bmf_A-1bmf_D, 1bmf_A-1bmf_E, 1bmf_A-1bmf_F, 1bmf_B-1bmf_D, 1bmf_B-1bmf_E, 1bmf_B-1bmf_F, 1bmf_C-1bmf_D, 1bmf_C-1bmf_E, 1bmf_C-1bmf_F, 1cow_A-1cow_D, 1cow_A-1cow_E, 1cow_A-1cow_F, 1cow_B-1cow_D, 1cow_B-1cow_E, 1cow_B-1cow_F, 1cow_C-1cow_D, 1cow_C-1cow_E, 1cow_C-1cow_F, 1e1q_A-1e1q_D, 1e1q_A-1e1q_E, 1e1q_A-1e1q_F, 1e1q_B-1e1q_D, 1e1q_B-1e1q_E, 1e1q_B-1e1q_F, 1e1q_C-1e1q_D, 1e1q_C-1e1q_E, 1e1q_C-1e…
572	BAD	598	BCL2L1	Q92934	Q07817	1g5j_B-1g5j_A
573	BAG1	3312	HSPA8	Q99933	P11142	1hx1_B-1hx1_A, 3fzf_B-3fzf_A, 3fzh_B-3fzh_A, 3fzk_B-3fzk_A, 3fzl_B-3fzl_A, 3fzm_B-3fzm_A, 3ldq_B-3ldq_A, 3m3z_B-3m3z_A, 5aqf_B-5aqf_A, 5aqf_B-5aqf_C, 5aqf_D-5aqf_A, 5aqf_D-5aqf_C, 5aqg_B-5aqg_A, 5aqg_B-5aqg_C, 5aqg_B-5aqg_E, 5aqg_D-5aqg_A, 5aqg_D-5aqg_C, 5aqg_D-5aqg_E, 5aqg_F-5aqg_A, 5aqg_F-5aqg_C, 5aqg_F-5aqg_E, 5aqh_B-5aqh_A, 5aqi_B-5aqi_A, 5aqi_B-5aqi_C, 5aqi_D-5aqi_A, 5aqi_D-5aqi_C, 5aqj_B-5a…
578	BAK1	597	BCL2A1	Q16611	Q16548	2w3l_A-2w3l_B, 2w3l_B-2w3l_A, 4man_A-4man_B, 4man_B-4man_A, 5agw_A-5agw_B, 5agw_B-5agw_A, 5agx_B-5agx_A, 4aq3_A-4aq3_B, 4aq3_A-4aq3_C, 4aq3_A-4aq3_D, 4aq3_A-4aq3_E, 4aq3_A-4aq3_F, 4aq3_B-4aq3_A, 4aq3_B-4aq3_C, 4aq3_B-4aq3_D, 4aq3_B-4aq3_E, 4aq3_B-4aq3_F, 4aq3_C-4aq3_A, 4aq3_C-4aq3_B, 4aq3_C-4aq3_D, 4aq3_C-4aq3_E, 4aq3_C-4aq3_F, 4aq3_D-4aq3_A, 4aq3_D-4aq3_B, 4aq3_D-4aq3_C, 4aq3_D-4aq3_E, 4aq3_D-4a…
578	BAK1	599	BCL2L2	Q16611	Q92843	5fmk_B-5fmk_A, 4cim_A-4cim_B, 4cim_B-4cim_A, 4qnq_A-4qnq_B, 4qnq_A-4qnq_C, 4qnq_A-4qnq_D, 4qnq_A-4qnq_E, 4qnq_A-4qnq_F, 4qnq_A-4qnq_G, 4qnq_A-4qnq_H, 4qnq_A-4qnq_I, 4qnq_A-4qnq_J, 4qnq_A-4qnq_K, 4qnq_A-4qnq_L, 4qnq_B-4qnq_A, 4qnq_B-4qnq_C, 4qnq_B-4qnq_D, 4qnq_B-4qnq_E, 4qnq_B-4qnq_F, 4qnq_B-4qnq_G, 4qnq_B-4qnq_H, 4qnq_B-4qnq_I, 4qnq_B-4qnq_J, 4qnq_B-4qnq_K, 4qnq_B-4qnq_L, 4qnq_C-4qnq_A, 4qnq_C-4q…
595	CCND1	1019	CDK4	P24385	P11802	2w96_A-2w96_B, 2w99_A-2w99_B, 2w9f_A-2w9f_B, 2w9z_A-2w9z_B, 3g33_B-3g33_A, 3g33_B-3g33_C, 3g33_D-3g33_A, 3g33_D-3g33_C, 4bck_B-4bck_A, 4bck_B-4bck_C, 4bck_D-4bck_A, 4bck_D-4bck_C, 4bcn_D-4bcn_A, 4bcn_D-4bcn_C, 4bco_B-4bco_A, 4bco_B-4bco_C, 4bco_D-4bco_A, 4bco_D-4bco_C, 4bcp_B-4bcp_A, 4bcp_B-4bcp_C, 4bcp_D-4bcp_A, 4bcp_D-4bcp_C, 1gy3_B-1gy3_A, 1gy3_B-1gy3_C, 1gy3_D-1gy3_A, 1gy3_D-1gy3_C, 1okv_B-1o…
595	CCND1	1026	CDKN1A	P24385	P38936	1jsu_B-1jsu_C
595	CCND1	1027	CDKN1B	P24385	P46527	1jsu_B-1jsu_C
604	BCL6	51043	ZBTB7B	P41182	O15156	2i13_A-2i13_B, 2i13_B-2i13_A, 4u2m_A-4u2m_B, 4u2m_A-4u2m_C, 4u2m_A-4u2m_D, 4u2m_B-4u2m_A, 4u2m_B-4u2m_C, 4u2m_B-4u2m_D, 4u2m_C-4u2m_A, 4u2m_C-4u2m_B, 4u2m_C-4u2m_D, 4u2m_D-4u2m_A, 4u2m_D-4u2m_B, 4u2m_D-4u2m_C, 5kkq_A-5kkq_D, 5kkq_D-5kkq_A, 5t00_A-5t00_D, 5t00_D-5t00_A, 1mey_C-1mey_F, 1mey_C-1mey_G, 1mey_F-1mey_C, 1mey_F-1mey_G, 1mey_G-1mey_C, 1mey_G-1mey_F, 5t0u_A-5t0u_D, 5t0u_D-5t0u_A, 5eh2_E-5e…
604	BCL6	255877	BCL6B	P41182	Q8N143	2i13_A-2i13_B, 2i13_B-2i13_A, 3e4u_A-3e4u_B, 3e4u_A-3e4u_C, 3e4u_A-3e4u_D, 3e4u_A-3e4u_E, 3e4u_A-3e4u_F, 3e4u_B-3e4u_A, 3e4u_B-3e4u_C, 3e4u_B-3e4u_D, 3e4u_B-3e4u_E, 3e4u_B-3e4u_F, 3e4u_C-3e4u_A, 3e4u_C-3e4u_B, 3e4u_C-3e4u_D, 3e4u_C-3e4u_E, 3e4u_C-3e4u_F, 3e4u_D-3e4u_A, 3e4u_D-3e4u_B, 3e4u_D-3e4u_C, 3e4u_D-3e4u_E, 3e4u_D-3e4u_F, 3e4u_E-3e4u_A, 3e4u_E-3e4u_B, 3e4u_E-3e4u_C, 3e4u_E-3e4u_D, 3e4u_E-3e…
648	BMI1	6015	RING1	P35226	Q06587	2ckl_A-2ckl_B, 3rpg_B-3rpg_C, 2h0d_A-2h0d_B, 4r8p_K-4r8p_L, 4r8p_K-4r8p_N, 4r8p_M-4r8p_L, 4r8p_M-4r8p_N, 4s3o_C-4s3o_B, 4s3o_C-4s3o_E, 4s3o_F-4s3o_B, 4s3o_F-4s3o_E
664	BNIP3	665	BNIP3L	Q12983	O60238	2j5d_A-2j5d_B, 2j5d_B-2j5d_A
694	BTG1	9337	CNOT8	P62324	Q9UFF9	2d5r_B-2d5r_A
842	CASP9	79444	BIRC7	P55211	Q96CA5	1nw9_B-1nw9_A, 1i3o_A-1i3o_E, 1i3o_A-1i3o_F, 1i3o_C-1i3o_E, 1i3o_C-1i3o_F, 1i4o_A-1i4o_C, 1i4o_A-1i4o_D, 1i4o_B-1i4o_C, 1i4o_B-1i4o_D, 1kmc_A-1kmc_C, 1kmc_A-1kmc_D, 1kmc_B-1kmc_C, 1kmc_B-1kmc_D
842	CASP9	112401	BIRC8	P55211	Q96P09	1nw9_B-1nw9_A, 1i3o_A-1i3o_E, 1i3o_A-1i3o_F, 1i3o_C-1i3o_E, 1i3o_C-1i3o_F, 1i4o_A-1i4o_C, 1i4o_A-1i4o_D, 1i4o_B-1i4o_C, 1i4o_B-1i4o_D, 1kmc_A-1kmc_C, 1kmc_A-1kmc_D, 1kmc_B-1kmc_C, 1kmc_B-1kmc_D
862	RUNX1T1	63978	PRDM14	Q06455	Q9GZV8	5ecj_A-5ecj_B, 5ecj_B-5ecj_A
892	CCNC	1024	CDK8	P24863	P49336	3rgf_B-3rgf_A, 4crl_B-4crl_A, 4f6s_B-4f6s_A, 4f6u_B-4f6u_A, 4f6w_B-4f6w_A, 4f70_B-4f70_A, 4f7j_B-4f7j_A, 4f7l_B-4f7l_A, 4f7n_B-4f7n_A, 4f7s_B-4f7s_A, 4g6l_B-4g6l_A, 5bnj_B-5bnj_A, 5cei_B-5cei_A, 5fgk_B-5fgk_A, 5hbe_B-5hbe_A, 5hbh_B-5hbh_A, 5hbj_B-5hbj_A, 5hnb_B-5hnb_A, 5hvy_B-5hvy_A, 5i5z_B-5i5z_A, 5icp_B-5icp_A, 5idn_B-5idn_A, 5idp_B-5idp_A, 5xqx_B-5xqx_A, 5xs2_B-5xs2_A
894	CCND2	1020	CDK5	P30279	Q00535	2x1n_B-2x1n_A, 2x1n_B-2x1n_C, 2x1n_D-2x1n_A, 2x1n_D-2x1n_C, 3f5x_B-3f5x_A, 3f5x_B-3f5x_C, 3f5x_D-3f5x_A, 3f5x_D-3f5x_C, 1e9h_B-1e9h_A, 1e9h_B-1e9h_C, 1e9h_D-1e9h_A, 1e9h_D-1e9h_C, 1jst_B-1jst_A, 1jst_B-1jst_C, 1jst_D-1jst_A, 1jst_D-1jst_C, 1ogu_B-1ogu_A, 1ogu_B-1ogu_C, 1ogu_D-1ogu_A, 1ogu_D-1ogu_C, 1oi9_B-1oi9_A, 1oi9_B-1oi9_C, 1oi9_D-1oi9_A, 1oi9_D-1oi9_C, 1oiu_B-1oiu_A, 1oiu_B-1oiu_C, 1oiu_D-1o…
894	CCND2	1026	CDKN1A	P30279	P38936	1jsu_B-1jsu_C
896	CCND3	1019	CDK4	P30281	P11802	3g33_B-3g33_A, 3g33_B-3g33_C, 3g33_D-3g33_A, 3g33_D-3g33_C, 2w96_A-2w96_B, 2w99_A-2w99_B, 2w9f_A-2w9f_B, 2w9z_A-2w9z_B, 1jow_A-1jow_B, 1xo2_A-1xo2_B, 2euf_A-2euf_B, 2f2c_A-2f2c_B, 4tth_A-4tth_B, 1g3n_C-1g3n_A, 1g3n_C-1g3n_E, 1g3n_G-1g3n_A, 1g3n_G-1g3n_E, 4ii5_B-4ii5_A, 4ii5_B-4ii5_C, 4ii5_D-4ii5_A, 4ii5_D-4ii5_C, 1e9h_B-1e9h_A, 1e9h_B-1e9h_C, 1e9h_D-1e9h_A, 1e9h_D-1e9h_C, 1gy3_B-1gy3_A, 1gy3_B-1g…
896	CCND3	1021	CDK6	P30281	Q00534	3g33_B-3g33_A, 3g33_B-3g33_C, 3g33_D-3g33_A, 3g33_D-3g33_C, 2w96_A-2w96_B, 2w99_A-2w99_B, 2w9f_A-2w9f_B, 2w9z_A-2w9z_B, 1jow_A-1jow_B, 1xo2_A-1xo2_B, 2euf_A-2euf_B, 2f2c_A-2f2c_B, 4tth_A-4tth_B, 1g3n_C-1g3n_A, 1g3n_C-1g3n_E, 1g3n_G-1g3n_A, 1g3n_G-1g3n_E, 4i3z_B-4i3z_A, 4i3z_B-4i3z_C, 4i3z_D-4i3z_A, 4i3z_D-4i3z_C, 4ii5_B-4ii5_A, 4ii5_B-4ii5_C, 4ii5_D-4ii5_A, 4ii5_D-4ii5_C, 1e9h_B-1e9h_A, 1e9h_B-1e…
896	CCND3	1026	CDKN1A	P30281	P38936	1jsu_B-1jsu_C
983	CDK1	1163	CKS1B	P06493	P61024	1buh_A-1buh_B, 4yc6_A-4yc6_B, 4yc6_A-4yc6_D, 4yc6_A-4yc6_F, 4yc6_A-4yc6_H, 4yc6_C-4yc6_B, 4yc6_C-4yc6_D, 4yc6_C-4yc6_F, 4yc6_C-4yc6_H, 4yc6_E-4yc6_B, 4yc6_E-4yc6_D, 4yc6_E-4yc6_F, 4yc6_E-4yc6_H, 4yc6_G-4yc6_B, 4yc6_G-4yc6_D, 4yc6_G-4yc6_F, 4yc6_G-4yc6_H, 4y72_A-4y72_C, 4yc3_A-4yc3_C, 5hq0_A-5hq0_C, 5lqf_A-5lqf_C, 5lqf_A-5lqf_F, 5lqf_D-5lqf_C, 5lqf_D-5lqf_F
989	SEPT7	151011	SEPT10	Q16181	Q9P0V9	2qag_C-2qag_B, 2qag_A-2qag_B, 4kv9_A-4kv9_B, 4kv9_B-4kv9_A, 4kva_A-4kva_B, 4kva_B-4kva_A, 2qag_A-2qag_C, 2qag_B-2qag_C, 4z54_A-4z54_B, 4z54_B-4z54_A, 3t5d_A-3t5d_C, 3t5d_C-3t5d_A, 3tw4_A-3tw4_B, 3tw4_B-3tw4_A, 2qa5_A-2qa5_B, 2qa5_B-2qa5_A, 2qag_C-2qag_A, 2qag_B-2qag_A, 3sop_A-3sop_B, 3sop_B-3sop_A, 2qnr_A-2qnr_B, 2qnr_B-2qnr_A, 5cyo_A-5cyo_B, 5cyo_B-5cyo_A, 5cyp_A-5cyp_B, 5cyp_A-5cyp_C, 5cyp_A-5c…
998	CDC42	84612	PARD6B	P60953	Q9BYG5	1nf3_A-1nf3_C, 1nf3_A-1nf3_D, 1nf3_B-1nf3_C, 1nf3_B-1nf3_D
1019	CDK4	1031	CDKN2C	P11802	P42773	1g3n_A-1g3n_B, 1g3n_A-1g3n_F, 1g3n_E-1g3n_B, 1g3n_E-1g3n_F, 1blx_A-1blx_B, 1bi8_A-1bi8_B, 1bi8_A-1bi8_D, 1bi8_C-1bi8_B, 1bi8_C-1bi8_D, 1bi7_A-1bi7_B
1019	CDK4	1032	CDKN2D	P11802	P55273	1bi8_A-1bi8_B, 1bi8_A-1bi8_D, 1bi8_C-1bi8_B, 1bi8_C-1bi8_D, 1blx_A-1blx_B, 1g3n_A-1g3n_B, 1g3n_A-1g3n_F, 1g3n_E-1g3n_B, 1g3n_E-1g3n_F, 1bi7_A-1bi7_B
1021	CDK6	1030	CDKN2B	Q00534	P42772	1bi7_A-1bi7_B, 1bi8_A-1bi8_B, 1bi8_A-1bi8_D, 1bi8_C-1bi8_B, 1bi8_C-1bi8_D, 1blx_A-1blx_B, 1g3n_A-1g3n_B, 1g3n_A-1g3n_F, 1g3n_E-1g3n_B, 1g3n_E-1g3n_F
1021	CDK6	1031	CDKN2C	Q00534	P42773	1g3n_A-1g3n_B, 1g3n_A-1g3n_F, 1g3n_E-1g3n_B, 1g3n_E-1g3n_F, 1blx_A-1blx_B, 1bi8_A-1bi8_B, 1bi8_A-1bi8_D, 1bi8_C-1bi8_B, 1bi8_C-1bi8_D, 1bi7_A-1bi7_B
1021	CDK6	1032	CDKN2D	Q00534	P55273	1bi8_A-1bi8_B, 1bi8_A-1bi8_D, 1bi8_C-1bi8_B, 1bi8_C-1bi8_D, 1blx_A-1blx_B, 1g3n_A-1g3n_B, 1g3n_A-1g3n_F, 1g3n_E-1g3n_B, 1g3n_E-1g3n_F, 1bi7_A-1bi7_B
1072	CFL1	1073	CFL2	P23528	Q9Y281	3j0s_M-3j0s_N, 3j0s_M-3j0s_O, 3j0s_M-3j0s_P, 3j0s_M-3j0s_Q, 3j0s_M-3j0s_R, 3j0s_M-3j0s_S, 3j0s_M-3j0s_T, 3j0s_M-3j0s_U, 3j0s_M-3j0s_V, 3j0s_M-3j0s_W, 3j0s_M-3j0s_X, 3j0s_N-3j0s_M, 3j0s_N-3j0s_O, 3j0s_N-3j0s_P, 3j0s_N-3j0s_Q, 3j0s_N-3j0s_R, 3j0s_N-3j0s_S, 3j0s_N-3j0s_T, 3j0s_N-3j0s_U, 3j0s_N-3j0s_V, 3j0s_N-3j0s_W, 3j0s_N-3j0s_X, 3j0s_O-3j0s_M, 3j0s_O-3j0s_N, 3j0s_O-3j0s_P, 3j0s_O-3j0s_Q, 3j0s_O-3j…
1073	CFL2	11034	DSTN	Q9Y281	P60981	3j0s_M-3j0s_N, 3j0s_M-3j0s_O, 3j0s_M-3j0s_P, 3j0s_M-3j0s_Q, 3j0s_M-3j0s_R, 3j0s_M-3j0s_S, 3j0s_M-3j0s_T, 3j0s_M-3j0s_U, 3j0s_M-3j0s_V, 3j0s_M-3j0s_W, 3j0s_M-3j0s_X, 3j0s_N-3j0s_M, 3j0s_N-3j0s_O, 3j0s_N-3j0s_P, 3j0s_N-3j0s_Q, 3j0s_N-3j0s_R, 3j0s_N-3j0s_S, 3j0s_N-3j0s_T, 3j0s_N-3j0s_U, 3j0s_N-3j0s_V, 3j0s_N-3j0s_W, 3j0s_N-3j0s_X, 3j0s_O-3j0s_M, 3j0s_O-3j0s_N, 3j0s_O-3j0s_P, 3j0s_O-3j0s_Q, 3j0s_O-3j…
1153	CIRBP	5940	RBMY1A1	Q14011	P0DJD3	5tbx_A-5tbx_B, 5tbx_B-5tbx_A
1153	CIRBP	6626	SNRPA	Q14011	P09012	5mqf_o-5mqf_X
1153	CIRBP	27316	RBMX	Q14011	P38159	5tbx_A-5tbx_B, 5tbx_B-5tbx_A, 3mdf_A-3mdf_B, 3mdf_B-3mdf_A, 3lpy_A-3lpy_B, 3lpy_B-3lpy_A
1153	CIRBP	159163	RBMY1F	Q14011	Q15415	5tbx_A-5tbx_B, 5tbx_B-5tbx_A, 3mdf_A-3mdf_B, 3mdf_B-3mdf_A
1196	CLK2	1198	CLK3	P49760	P49761	3nr9_A-3nr9_B, 3nr9_A-3nr9_C, 3nr9_B-3nr9_A, 3nr9_B-3nr9_C, 3nr9_C-3nr9_A, 3nr9_C-3nr9_B, 3raw_A-3raw_B, 3raw_B-3raw_A, 5j1v_A-5j1v_B, 5j1v_A-5j1v_C, 5j1v_B-5j1v_A, 5j1v_B-5j1v_C, 5j1v_C-5j1v_A, 5j1v_C-5j1v_B, 5j1w_A-5j1w_B, 5j1w_A-5j1w_C, 5j1w_B-5j1w_A, 5j1w_B-5j1w_C, 5j1w_C-5j1w_A, 5j1w_C-5j1w_B, 5x8i_A-5x8i_B, 5x8i_B-5x8i_A, 5lxc_A-5lxc_B, 5lxc_B-5lxc_A, 5lxd_A-5lxd_B, 5lxd_B-5lxd_A, 3anq_A-3a…
1196	CLK2	6733	SRPK2	P49760	P78362	5myv_A-5myv_B, 5myv_A-5myv_C, 5myv_A-5myv_D, 5myv_B-5myv_A, 5myv_B-5myv_C, 5myv_B-5myv_D, 5myv_C-5myv_A, 5myv_C-5myv_B, 5myv_C-5myv_D, 5myv_D-5myv_A, 5myv_D-5myv_B, 5myv_D-5myv_C, 1q8y_A-1q8y_B, 1q8y_B-1q8y_A, 1q8z_A-1q8z_B, 1q8z_B-1q8z_A, 1q97_A-1q97_B, 1q97_B-1q97_A, 1q99_A-1q99_B, 1q99_B-1q99_A, 2jd5_A-2jd5_B, 2jd5_B-2jd5_A, 3nr9_A-3nr9_B, 3nr9_A-3nr9_C, 3nr9_B-3nr9_A, 3nr9_B-3nr9_C, 3nr9_C-3n…
1198	CLK3	6733	SRPK2	P49761	P78362	5myv_A-5myv_B, 5myv_A-5myv_C, 5myv_A-5myv_D, 5myv_B-5myv_A, 5myv_B-5myv_C, 5myv_B-5myv_D, 5myv_C-5myv_A, 5myv_C-5myv_B, 5myv_C-5myv_D, 5myv_D-5myv_A, 5myv_D-5myv_B, 5myv_D-5myv_C, 1q8y_A-1q8y_B, 1q8y_B-1q8y_A, 1q8z_A-1q8z_B, 1q8z_B-1q8z_A, 1q97_A-1q97_B, 1q97_B-1q97_A, 1q99_A-1q99_B, 1q99_B-1q99_A, 2jd5_A-2jd5_B, 2jd5_B-2jd5_A, 3nr9_A-3nr9_B, 3nr9_A-3nr9_C, 3nr9_B-3nr9_A, 3nr9_B-3nr9_C, 3nr9_C-3n…
1207	CLNS1A	6632	SNRPD1	P54105	P62316	4v98_A3-4v98_AB, 4v98_A3-4v98_AJ, 4v98_A3-4v98_AR, 4v98_A3-4v98_AZ, 4v98_A3-4v98_Ah, 4v98_A3-4v98_Ap, 4v98_A3-4v98_Ax, 4v98_A3-4v98_BB, 4v98_A3-4v98_BJ, 4v98_A3-4v98_BR, 4v98_A3-4v98_BZ, 4v98_A3-4v98_Bh, 4v98_A3-4v98_Bp, 4v98_A3-4v98_Bx, 4v98_A3-4v98_CB, 4v98_A3-4v98_CJ, 4v98_A3-4v98_CR, 4v98_A3-4v98_CZ, 4v98_A3-4v98_Ch, 4v98_A3-4v98_Cp, 4v98_AG-4v98_AB, 4v98_AG-4v98_AJ, 4v98_AG-4v98_AR, 4v98_AG-…
1207	CLNS1A	6637	SNRPG	P54105	P62308	4v98_A3-4v98_A4, 4v98_A3-4v98_AH, 4v98_A3-4v98_AP, 4v98_A3-4v98_AX, 4v98_A3-4v98_Af, 4v98_A3-4v98_An, 4v98_A3-4v98_Av, 4v98_A3-4v98_B4, 4v98_A3-4v98_BH, 4v98_A3-4v98_BP, 4v98_A3-4v98_BX, 4v98_A3-4v98_Bf, 4v98_A3-4v98_Bn, 4v98_A3-4v98_Bv, 4v98_A3-4v98_CH, 4v98_A3-4v98_CP, 4v98_A3-4v98_CX, 4v98_A3-4v98_Cf, 4v98_A3-4v98_Cn, 4v98_A3-4v98_Cv, 4v98_AG-4v98_A4, 4v98_AG-4v98_AH, 4v98_AG-4v98_AP, 4v98_AG-…
1207	CLNS1A	11157	LSM6	P54105	P62312	4v98_A3-4v98_AD, 4v98_A3-4v98_AL, 4v98_A3-4v98_AT, 4v98_A3-4v98_Ab, 4v98_A3-4v98_Aj, 4v98_A3-4v98_Ar, 4v98_A3-4v98_Az, 4v98_A3-4v98_BD, 4v98_A3-4v98_BL, 4v98_A3-4v98_BT, 4v98_A3-4v98_Bb, 4v98_A3-4v98_Bj, 4v98_A3-4v98_Br, 4v98_A3-4v98_Bz, 4v98_A3-4v98_CD, 4v98_A3-4v98_CL, 4v98_A3-4v98_CT, 4v98_A3-4v98_Cb, 4v98_A3-4v98_Cj, 4v98_A3-4v98_Cr, 4v98_AG-4v98_AD, 4v98_AG-4v98_AL, 4v98_AG-4v98_AT, 4v98_AG-…
1400	CRMP1	1809	DPYSL3	Q14194	Q14195	1kcx_A-1kcx_B, 1kcx_B-1kcx_A, 2gse_A-2gse_B, 2gse_A-2gse_C, 2gse_A-2gse_D, 2gse_B-2gse_A, 2gse_B-2gse_C, 2gse_B-2gse_D, 2gse_C-2gse_A, 2gse_C-2gse_B, 2gse_C-2gse_D, 2gse_D-2gse_A, 2gse_D-2gse_B, 2gse_D-2gse_C, 2vm8_A-2vm8_B, 2vm8_A-2vm8_C, 2vm8_A-2vm8_D, 2vm8_B-2vm8_A, 2vm8_B-2vm8_C, 2vm8_B-2vm8_D, 2vm8_C-2vm8_A, 2vm8_C-2vm8_B, 2vm8_C-2vm8_D, 2vm8_D-2vm8_A, 2vm8_D-2vm8_B, 2vm8_D-2vm8_C, 4b3z_A-4b…
1409	CRYAA	1410	CRYAB	P02489	P02511	2klr_A-2klr_B, 2klr_B-2klr_A, 2ygd_A-2ygd_B, 2ygd_A-2ygd_C, 2ygd_A-2ygd_D, 2ygd_A-2ygd_E, 2ygd_A-2ygd_F, 2ygd_A-2ygd_G, 2ygd_A-2ygd_H, 2ygd_A-2ygd_I, 2ygd_A-2ygd_J, 2ygd_A-2ygd_K, 2ygd_A-2ygd_L, 2ygd_A-2ygd_M, 2ygd_A-2ygd_N, 2ygd_A-2ygd_O, 2ygd_A-2ygd_P, 2ygd_A-2ygd_Q, 2ygd_A-2ygd_R, 2ygd_A-2ygd_S, 2ygd_A-2ygd_T, 2ygd_A-2ygd_U, 2ygd_A-2ygd_V, 2ygd_A-2ygd_W, 2ygd_A-2ygd_X, 2ygd_B-2ygd_A, 2ygd_B-2y…
1411	CRYBA1	1414	CRYBB1	P05813	P53674	1oki_A-1oki_B, 1oki_B-1oki_A, 3qk3_A-3qk3_B, 3qk3_A-3qk3_C, 3qk3_B-3qk3_A, 3qk3_B-3qk3_C, 3qk3_C-3qk3_A, 3qk3_C-3qk3_B, 1blb_A-1blb_B, 1blb_A-1blb_C, 1blb_A-1blb_D, 1blb_B-1blb_A, 1blb_B-1blb_C, 1blb_B-1blb_D, 1blb_C-1blb_A, 1blb_C-1blb_B, 1blb_C-1blb_D, 1blb_D-1blb_A, 1blb_D-1blb_B, 1blb_D-1blb_C, 1elp_A-1elp_B, 1elp_B-1elp_A, 1a5d_A-1a5d_B, 1a5d_B-1a5d_A, 2v2u_A-2v2u_B, 2v2u_B-2v2u_A, 1bd7_A-1b…
1411	CRYBA1	1417	CRYBB3	P05813	P26998	1oki_A-1oki_B, 1oki_B-1oki_A, 3qk3_A-3qk3_B, 3qk3_A-3qk3_C, 3qk3_B-3qk3_A, 3qk3_B-3qk3_C, 3qk3_C-3qk3_A, 3qk3_C-3qk3_B, 1blb_A-1blb_B, 1blb_A-1blb_C, 1blb_A-1blb_D, 1blb_B-1blb_A, 1blb_B-1blb_C, 1blb_B-1blb_D, 1blb_C-1blb_A, 1blb_C-1blb_B, 1blb_C-1blb_D, 1blb_D-1blb_A, 1blb_D-1blb_B, 1blb_D-1blb_C, 1elp_A-1elp_B, 1elp_B-1elp_A, 1a5d_A-1a5d_B, 1a5d_B-1a5d_A, 2v2u_A-2v2u_B, 2v2u_B-2v2u_A, 1bd7_A-1b…
1487	CTBP1	1488	CTBP2	Q13363	P56545	2ome_A-2ome_B, 2ome_A-2ome_C, 2ome_A-2ome_D, 2ome_A-2ome_E, 2ome_A-2ome_F, 2ome_A-2ome_G, 2ome_A-2ome_H, 2ome_B-2ome_A, 2ome_B-2ome_C, 2ome_B-2ome_D, 2ome_B-2ome_E, 2ome_B-2ome_F, 2ome_B-2ome_G, 2ome_B-2ome_H, 2ome_C-2ome_A, 2ome_C-2ome_B, 2ome_C-2ome_D, 2ome_C-2ome_E, 2ome_C-2ome_F, 2ome_C-2ome_G, 2ome_C-2ome_H, 2ome_D-2ome_A, 2ome_D-2ome_B, 2ome_D-2ome_C, 2ome_D-2ome_E, 2ome_D-2ome_F, 2ome_D-2o…
1615	DARS	7965	AIMP2	P14868	Q13155	4dpg_A-4dpg_I, 4dpg_A-4dpg_J, 4dpg_A-4dpg_K, 4dpg_A-4dpg_L, 4dpg_B-4dpg_I, 4dpg_B-4dpg_J, 4dpg_B-4dpg_K, 4dpg_B-4dpg_L, 4dpg_C-4dpg_I, 4dpg_C-4dpg_J, 4dpg_C-4dpg_K, 4dpg_C-4dpg_L, 4dpg_D-4dpg_I, 4dpg_D-4dpg_J, 4dpg_D-4dpg_K, 4dpg_D-4dpg_L, 4dpg_E-4dpg_I, 4dpg_E-4dpg_J, 4dpg_E-4dpg_K, 4dpg_E-4dpg_L, 4dpg_F-4dpg_I, 4dpg_F-4dpg_J, 4dpg_F-4dpg_K, 4dpg_F-4dpg_L, 4dpg_G-4dpg_I, 4dpg_G-4dpg_J, 4dpg_G-4d…
1656	DDX6	56478	EIF4ENIF1	P26196	Q9NRA8	5anr_B-5anr_C
1656	DDX6	80153	EDC3	P26196	Q96F86	2wax_A-2wax_B, 2wax_A-2wax_D, 2wax_C-2wax_B, 2wax_C-2wax_D, 2way_A-2way_B, 2way_A-2way_D, 2way_C-2way_B, 2way_C-2way_D
1731	SEPT1	5413	SEPT5	Q8WYJ6	Q99719	2qa5_A-2qa5_B, 2qa5_B-2qa5_A, 2qag_A-2qag_C, 2qnr_A-2qnr_B, 2qnr_B-2qnr_A, 3ftq_A-3ftq_B, 3ftq_A-3ftq_C, 3ftq_A-3ftq_D, 3ftq_B-3ftq_A, 3ftq_B-3ftq_C, 3ftq_B-3ftq_D, 3ftq_C-3ftq_A, 3ftq_C-3ftq_B, 3ftq_C-3ftq_D, 3ftq_D-3ftq_A, 3ftq_D-3ftq_B, 3ftq_D-3ftq_C, 2qag_C-2qag_A, 3tw4_A-3tw4_B, 3tw4_B-3tw4_A, 3t5d_A-3t5d_C, 3t5d_C-3t5d_A, 4z54_A-4z54_B, 4z54_B-4z54_A, 3sop_A-3sop_B, 3sop_B-3sop_A, 5cyp_A-5c…
1731	SEPT1	23157	SEPT6	Q8WYJ6	Q14141	2qag_A-2qag_B, 2qag_C-2qag_B, 2qag_A-2qag_C, 5cyo_A-5cyo_B, 5cyo_B-5cyo_A, 2qa5_A-2qa5_B, 2qa5_B-2qa5_A, 2qag_C-2qag_A, 4z54_A-4z54_B, 4z54_B-4z54_A, 5cyp_A-5cyp_B, 5cyp_A-5cyp_C, 5cyp_A-5cyp_D, 5cyp_B-5cyp_A, 5cyp_B-5cyp_C, 5cyp_B-5cyp_D, 5cyp_C-5cyp_A, 5cyp_C-5cyp_B, 5cyp_C-5cyp_D, 5cyp_D-5cyp_A, 5cyp_D-5cyp_B, 5cyp_D-5cyp_C, 2qag_B-2qag_C, 2qag_B-2qag_A, 4yqf_A-4yqf_B, 4yqf_B-4yqf_A, 3t5d_A-3t…
1731	SEPT1	124404	SEPT12	Q8WYJ6	Q8IYM1	2qag_A-2qag_C, 3tw4_A-3tw4_B, 3tw4_B-3tw4_A, 3t5d_A-3t5d_C, 3t5d_C-3t5d_A, 4z54_A-4z54_B, 4z54_B-4z54_A, 2qa5_A-2qa5_B, 2qa5_B-2qa5_A, 3sop_A-3sop_B, 3sop_B-3sop_A, 2qag_C-2qag_A, 5cyp_A-5cyp_B, 5cyp_A-5cyp_C, 5cyp_A-5cyp_D, 5cyp_B-5cyp_A, 5cyp_B-5cyp_C, 5cyp_B-5cyp_D, 5cyp_C-5cyp_A, 5cyp_C-5cyp_B, 5cyp_C-5cyp_D, 5cyp_D-5cyp_A, 5cyp_D-5cyp_B, 5cyp_D-5cyp_C, 2qnr_A-2qnr_B, 2qnr_B-2qnr_A, 3ftq_A-3f…
1808	DPYSL2	1809	DPYSL3	Q16555	Q14195	1kcx_A-1kcx_B, 1kcx_B-1kcx_A, 2gse_A-2gse_B, 2gse_A-2gse_C, 2gse_A-2gse_D, 2gse_B-2gse_A, 2gse_B-2gse_C, 2gse_B-2gse_D, 2gse_C-2gse_A, 2gse_C-2gse_B, 2gse_C-2gse_D, 2gse_D-2gse_A, 2gse_D-2gse_B, 2gse_D-2gse_C, 2vm8_A-2vm8_B, 2vm8_A-2vm8_C, 2vm8_A-2vm8_D, 2vm8_B-2vm8_A, 2vm8_B-2vm8_C, 2vm8_B-2vm8_D, 2vm8_C-2vm8_A, 2vm8_C-2vm8_B, 2vm8_C-2vm8_D, 2vm8_D-2vm8_A, 2vm8_D-2vm8_B, 2vm8_D-2vm8_C, 4b3z_A-4b…
1808	DPYSL2	56896	DPYSL5	Q16555	Q9BPU6	1kcx_A-1kcx_B, 1kcx_B-1kcx_A, 2gse_A-2gse_B, 2gse_A-2gse_C, 2gse_A-2gse_D, 2gse_B-2gse_A, 2gse_B-2gse_C, 2gse_B-2gse_D, 2gse_C-2gse_A, 2gse_C-2gse_B, 2gse_C-2gse_D, 2gse_D-2gse_A, 2gse_D-2gse_B, 2gse_D-2gse_C, 2vm8_A-2vm8_B, 2vm8_A-2vm8_C, 2vm8_A-2vm8_D, 2vm8_B-2vm8_A, 2vm8_B-2vm8_C, 2vm8_B-2vm8_D, 2vm8_C-2vm8_A, 2vm8_C-2vm8_B, 2vm8_C-2vm8_D, 2vm8_D-2vm8_A, 2vm8_D-2vm8_B, 2vm8_D-2vm8_C, 4b3z_A-4b…
1810	DR1	6908	TBP	Q01658	P20226	1jfi_B-1jfi_C, 4wzs_B-4wzs_D
1876	E2F6	7027	TFDP1	O75461	Q14186	1cf7_A-1cf7_B, 2aze_B-2aze_A
1876	E2F6	7029	TFDP2	O75461	Q14188	1cf7_A-1cf7_B, 2aze_B-2aze_A
1912	PHC2	84456	L3MBTL3	Q8IXK0	Q96JM7	1pk1_A-1pk1_C, 1pk1_C-1pk1_A
1933	EEF1B2	1937	EEF1G	P24534	P26641	5dqs_D-5dqs_A
1936	EEF1D	1937	EEF1G	P29692	P26641	5jpo_E-5jpo_A, 5jpo_E-5jpo_B, 5jpo_E-5jpo_C, 5jpo_E-5jpo_D
1937	EEF1G	196549	EEF1DP3	P26641	Q658K8	5jpo_A-5jpo_E, 5jpo_B-5jpo_E, 5jpo_C-5jpo_E, 5jpo_D-5jpo_E
1974	EIF4A2	27250	PDCD4	Q14240	Q53EL6	2zu6_A-2zu6_B, 2zu6_A-2zu6_E, 2zu6_C-2zu6_B, 2zu6_C-2zu6_E, 2zu6_D-2zu6_B, 2zu6_D-2zu6_E, 2zu6_F-2zu6_B, 2zu6_F-2zu6_E, 3eiq_A-3eiq_C, 3eiq_D-3eiq_C
1977	EIF4E	1978	EIF4EBP1	P06730	Q13541	5bxv_A-5bxv_B, 5bxv_A-5bxv_D, 5bxv_C-5bxv_B, 5bxv_C-5bxv_D, 4ued_A-4ued_B, 5nvn_A-5nvn_B, 5nvn_A-5nvn_D, 5nvn_C-5nvn_B, 5nvn_C-5nvn_D
1977	EIF4E	1979	EIF4EBP2	P06730	Q13542	5bxv_A-5bxv_B, 5bxv_A-5bxv_D, 5bxv_C-5bxv_B, 5bxv_C-5bxv_D
1977	EIF4E	8637	EIF4EBP3	P06730	O60516	5bxv_A-5bxv_B, 5bxv_A-5bxv_D, 5bxv_C-5bxv_B, 5bxv_C-5bxv_D, 4ued_A-4ued_B, 5nvn_A-5nvn_B, 5nvn_A-5nvn_D, 5nvn_C-5nvn_B, 5nvn_C-5nvn_D
2068	ERCC2	730394	GTF2H2C_2	P18074	Q6P1K8	5ivw_W-5ivw_0, 5iy6_W-5iy6_0, 5iy7_W-5iy7_0, 5iy8_W-5iy8_0, 5iy9_W-5iy9_0, 5of4_B-5of4_E
2332	FMR1	9513	FXR2	Q06787	P51116	4qvz_A-4qvz_B, 4qvz_B-4qvz_A, 4qw2_A-4qw2_B, 4qw2_B-4qw2_A, 4ova_A-4ova_B, 4ova_A-4ova_C, 4ova_A-4ova_D, 4ova_B-4ova_A, 4ova_B-4ova_C, 4ova_B-4ova_D, 4ova_C-4ova_A, 4ova_C-4ova_B, 4ova_C-4ova_D, 4ova_D-4ova_A, 4ova_D-4ova_B, 4ova_D-4ova_C, 2qnd_A-2qnd_B, 2qnd_B-2qnd_A
2353	FOS	3726	JUNB	P01100	P17275	1fos_E-1fos_F, 1fos_E-1fos_H, 1fos_G-1fos_F, 1fos_G-1fos_H, 1s9k_D-1s9k_E, 1a02_F-1a02_J, 5vpa_A-5vpa_B, 5vpb_A-5vpb_B, 5vpb_A-5vpb_D, 5vpb_C-5vpb_B, 5vpb_C-5vpb_D, 5vpc_A-5vpc_B, 5vpc_A-5vpc_D, 5vpc_C-5vpc_B, 5vpc_C-5vpc_D, 5vpd_A-5vpd_B, 5vpd_A-5vpd_D, 5vpd_C-5vpd_B, 5vpd_C-5vpd_D, 5vpe_A-5vpe_B, 5vpe_A-5vpe_D, 5vpe_C-5vpe_B, 5vpe_C-5vpe_D, 5vpf_A-5vpf_B, 5vpf_A-5vpf_D, 5vpf_C-5vpf_B, 5vpf_C-5v…
2670	GFAP	3860	KRT13	P14136	P13646	3tnu_B-3tnu_A, 4zry_B-4zry_A, 3tnu_A-3tnu_B
2670	GFAP	3866	KRT15	P14136	P19012	3tnu_B-3tnu_A, 4zry_B-4zry_A, 3tnu_A-3tnu_B, 3uf1_A-3uf1_B, 3uf1_A-3uf1_C, 3uf1_A-3uf1_D, 3uf1_B-3uf1_A, 3uf1_B-3uf1_C, 3uf1_B-3uf1_D, 3uf1_C-3uf1_A, 3uf1_C-3uf1_B, 3uf1_C-3uf1_D, 3uf1_D-3uf1_A, 3uf1_D-3uf1_B, 3uf1_D-3uf1_C
2770	GNAI1	26575	RGS17	P63096	Q9UGC6	2v4z_A-2v4z_B, 2ode_A-2ode_B, 2ode_A-2ode_D, 2ode_C-2ode_B, 2ode_C-2ode_D, 5do9_A-5do9_B, 5do9_A-5do9_D, 5do9_A-5do9_F, 5do9_C-5do9_B, 5do9_C-5do9_D, 5do9_C-5do9_F, 5do9_E-5do9_B, 5do9_E-5do9_D, 5do9_E-5do9_F, 4ekc_A-4ekc_B, 4ekc_A-4ekc_D, 4ekc_C-4ekc_B, 4ekc_C-4ekc_D, 4ekd_A-4ekd_B, 1agr_A-1agr_E, 1agr_A-1agr_H, 1agr_D-1agr_E, 1agr_D-1agr_H, 2gtp_A-2gtp_C, 2gtp_A-2gtp_D, 2gtp_B-2gtp_C, 2gtp_B-2g…
2771	GNAI2	8601	RGS20	P04899	O76081	2ode_A-2ode_B, 2ode_A-2ode_D, 2ode_C-2ode_B, 2ode_C-2ode_D, 5do9_A-5do9_B, 5do9_A-5do9_D, 5do9_A-5do9_F, 5do9_C-5do9_B, 5do9_C-5do9_D, 5do9_C-5do9_F, 5do9_E-5do9_B, 5do9_E-5do9_D, 5do9_E-5do9_F, 2v4z_A-2v4z_B, 1agr_A-1agr_E, 1agr_A-1agr_H, 1agr_D-1agr_E, 1agr_D-1agr_H, 4ekc_A-4ekc_B, 4ekc_A-4ekc_D, 4ekc_C-4ekc_B, 4ekc_C-4ekc_D, 4ekd_A-4ekd_B, 3c7k_A-3c7k_B, 3c7k_A-3c7k_D, 3c7k_C-3c7k_B, 3c7k_C-3c…
2773	GNAI3	26575	RGS17	P08754	Q9UGC6	2v4z_A-2v4z_B, 2ode_A-2ode_B, 2ode_A-2ode_D, 2ode_C-2ode_B, 2ode_C-2ode_D, 5do9_A-5do9_B, 5do9_A-5do9_D, 5do9_A-5do9_F, 5do9_C-5do9_B, 5do9_C-5do9_D, 5do9_C-5do9_F, 5do9_E-5do9_B, 5do9_E-5do9_D, 5do9_E-5do9_F, 4ekc_A-4ekc_B, 4ekc_A-4ekc_D, 4ekc_C-4ekc_B, 4ekc_C-4ekc_D, 4ekd_A-4ekd_B, 1agr_A-1agr_E, 1agr_A-1agr_H, 1agr_D-1agr_E, 1agr_D-1agr_H, 2gtp_A-2gtp_C, 2gtp_A-2gtp_D, 2gtp_B-2gtp_C, 2gtp_B-2g…
2939	GSTA2	2941	GSTA4	P09210	O15217	3i69_A-3i69_B, 3i69_A-3i69_C, 3i69_A-3i69_D, 3i69_A-3i69_E, 3i69_A-3i69_F, 3i69_A-3i69_G, 3i69_A-3i69_H, 3i69_B-3i69_A, 3i69_B-3i69_C, 3i69_B-3i69_D, 3i69_B-3i69_E, 3i69_B-3i69_F, 3i69_B-3i69_G, 3i69_B-3i69_H, 3i69_C-3i69_A, 3i69_C-3i69_B, 3i69_C-3i69_D, 3i69_C-3i69_E, 3i69_C-3i69_F, 3i69_C-3i69_G, 3i69_C-3i69_H, 3i69_D-3i69_A, 3i69_D-3i69_B, 3i69_D-3i69_C, 3i69_D-3i69_E, 3i69_D-3i69_F, 3i69_D-3i…
2947	GSTM3	2948	GSTM4	P21266	Q03013	3gtu_B-3gtu_A, 3gtu_B-3gtu_C, 3gtu_D-3gtu_A, 3gtu_D-3gtu_C, 3gtu_B-3gtu_D, 3gtu_D-3gtu_B, 4gtu_A-4gtu_B, 4gtu_A-4gtu_C, 4gtu_A-4gtu_D, 4gtu_A-4gtu_E, 4gtu_A-4gtu_F, 4gtu_A-4gtu_G, 4gtu_A-4gtu_H, 4gtu_B-4gtu_A, 4gtu_B-4gtu_C, 4gtu_B-4gtu_D, 4gtu_B-4gtu_E, 4gtu_B-4gtu_F, 4gtu_B-4gtu_G, 4gtu_B-4gtu_H, 4gtu_C-4gtu_A, 4gtu_C-4gtu_B, 4gtu_C-4gtu_D, 4gtu_C-4gtu_E, 4gtu_C-4gtu_F, 4gtu_C-4gtu_G, 4gtu_C-4g…
2947	GSTM3	2949	GSTM5	P21266	P46439	3gtu_B-3gtu_A, 3gtu_B-3gtu_C, 3gtu_D-3gtu_A, 3gtu_D-3gtu_C, 4gtu_A-4gtu_B, 4gtu_A-4gtu_C, 4gtu_A-4gtu_D, 4gtu_A-4gtu_E, 4gtu_A-4gtu_F, 4gtu_A-4gtu_G, 4gtu_A-4gtu_H, 4gtu_B-4gtu_A, 4gtu_B-4gtu_C, 4gtu_B-4gtu_D, 4gtu_B-4gtu_E, 4gtu_B-4gtu_F, 4gtu_B-4gtu_G, 4gtu_B-4gtu_H, 4gtu_C-4gtu_A, 4gtu_C-4gtu_B, 4gtu_C-4gtu_D, 4gtu_C-4gtu_E, 4gtu_C-4gtu_F, 4gtu_C-4gtu_G, 4gtu_C-4gtu_H, 4gtu_D-4gtu_A, 4gtu_D-4g…
2957	GTF2A1	2958	GTF2A2	P52655	P52657	5iy6_N-5iy6_O, 5iy7_N-5iy7_O, 5iy8_N-5iy8_O, 5iy9_N-5iy9_O, 5iya_N-5iya_O, 5iyb_N-5iyb_O, 5iyc_N-5iyc_O, 5iyd_N-5iyd_O, 1nvp_C-1nvp_D, 1nvp_B-1nvp_D, 5fur_C-5fur_D, 5fur_B-5fur_D, 1nh2_C-1nh2_D, 1ytf_C-1ytf_D, 1rm1_C-1rm1_B, 5fyw_U-5fyw_V, 5fz5_U-5fz5_V, 5sva_d-5sva_e
2967	GTF2H3	730394	GTF2H2C_2	Q13889	Q6P1K8	5ivw_3-5ivw_0, 5iy6_3-5iy6_0, 5iy7_3-5iy7_0, 5iy8_3-5iy8_0, 5iy9_3-5iy9_0, 5o85_A-5o85_B, 5o85_A-5o85_D, 5o85_C-5o85_B, 5o85_C-5o85_D, 5of4_F-5of4_E, 5nus_A-5nus_B
3045	HBD	3049	HBQ1	P02042	P09105	2d60_B-2d60_C, 2d60_D-2d60_C, 2dn1_B-2dn1_A, 2dn2_B-2dn2_A, 2dn2_B-2dn2_C, 2dn2_D-2dn2_A, 2dn2_D-2dn2_C, 2dn3_B-2dn3_A, 2dxm_B-2dxm_A, 2dxm_B-2dxm_C, 2dxm_D-2dxm_A, 2dxm_D-2dxm_C, 2h35_B-2h35_A, 2h35_B-2h35_C, 2h35_D-2h35_A, 2h35_D-2h35_C, 2hbc_B-2hbc_A, 2hbd_B-2hbd_A, 2hbe_B-2hbe_A, 2hbf_B-2hbf_A, 2hco_B-2hco_A, 2hhb_B-2hhb_A, 2hhb_B-2hhb_C, 2hhb_D-2hhb_A, 2hhb_D-2hhb_C, 2hhd_B-2hhd_A, 2hhd_B-2h…
3045	HBD	3050	HBZ	P02042	P02008	1yh9_B-1yh9_A, 1yh9_B-1yh9_C, 1yh9_D-1yh9_A, 1yh9_D-1yh9_C, 1yhe_B-1yhe_A, 1yhe_B-1yhe_C, 1yhe_D-1yhe_A, 1yhe_D-1yhe_C, 1yhr_B-1yhr_A, 1yhr_B-1yhr_C, 1yhr_D-1yhr_A, 1yhr_D-1yhr_C, 1yzi_B-1yzi_A, 2d5z_B-2d5z_A, 2d5z_B-2d5z_C, 2d5z_D-2d5z_A, 2d5z_D-2d5z_C, 2d60_B-2d60_A, 2d60_B-2d60_C, 2d60_D-2d60_A, 2d60_D-2d60_C, 2dn1_B-2dn1_A, 2dn2_B-2dn2_A, 2dn2_B-2dn2_C, 2dn2_D-2dn2_A, 2dn2_D-2dn2_C, 2dn3_B-2d…
3093	UBE2K	56658	TRIM39	P61086	Q9HCM9	4tkp_A-4tkp_B
3104	ZBTB48	653121	ZBTB8A	P10074	Q96BR9	3m52_A-3m52_B, 3m52_B-3m52_A, 2q81_A-2q81_B, 2q81_A-2q81_C, 2q81_A-2q81_D, 2q81_B-2q81_A, 2q81_B-2q81_C, 2q81_B-2q81_D, 2q81_C-2q81_A, 2q81_C-2q81_B, 2q81_C-2q81_D, 2q81_D-2q81_A, 2q81_D-2q81_B, 2q81_D-2q81_C, 4u2m_A-4u2m_B, 4u2m_A-4u2m_C, 4u2m_A-4u2m_D, 4u2m_B-4u2m_A, 4u2m_B-4u2m_C, 4u2m_B-4u2m_D, 4u2m_C-4u2m_A, 4u2m_C-4u2m_B, 4u2m_C-4u2m_D, 4u2m_D-4u2m_A, 4u2m_D-4u2m_B, 4u2m_D-4u2m_C, 4u2n_A-4u…
3198	HOXA1	5089	PBX2	P49639	P40425	1b72_A-1b72_B, 2r5y_A-2r5y_B, 2r5z_A-2r5z_B, 1puf_A-1puf_B, 4uus_A-4uus_B, 4uus_A-4uus_F, 4uus_E-4uus_B, 4uus_E-4uus_F, 1b8i_A-1b8i_B, 4cyc_A-4cyc_B, 5ego_B-5ego_A, 5eg0_B-5eg0_A
3251	HPRT1	56952	PRTFDC1	P00492	Q9NRG1	5w8v_A-5w8v_B, 5w8v_A-5w8v_C, 5w8v_A-5w8v_D, 5w8v_B-5w8v_A, 5w8v_B-5w8v_C, 5w8v_B-5w8v_D, 5w8v_C-5w8v_A, 5w8v_C-5w8v_B, 5w8v_C-5w8v_D, 5w8v_D-5w8v_A, 5w8v_D-5w8v_B, 5w8v_D-5w8v_C, 1bzy_A-1bzy_B, 1bzy_A-1bzy_C, 1bzy_A-1bzy_D, 1bzy_B-1bzy_A, 1bzy_B-1bzy_C, 1bzy_B-1bzy_D, 1bzy_C-1bzy_A, 1bzy_C-1bzy_B, 1bzy_C-1bzy_D, 1bzy_D-1bzy_A, 1bzy_D-1bzy_B, 1bzy_D-1bzy_C, 1hmp_A-1hmp_B, 1hmp_B-1hmp_A, 1z7g_A-1z…
3276	PRMT1	56341	PRMT8	Q99873	Q9NR22	4x41_A-4x41_B, 4x41_B-4x41_A, 5dst_A-5dst_B, 5dst_A-5dst_C, 5dst_A-5dst_D, 5dst_A-5dst_E, 5dst_A-5dst_F, 5dst_A-5dst_G, 5dst_A-5dst_H, 5dst_A-5dst_I, 5dst_A-5dst_J, 5dst_A-5dst_K, 5dst_A-5dst_L, 5dst_A-5dst_M, 5dst_A-5dst_N, 5dst_A-5dst_O, 5dst_B-5dst_A, 5dst_B-5dst_C, 5dst_B-5dst_D, 5dst_B-5dst_E, 5dst_B-5dst_F, 5dst_B-5dst_G, 5dst_B-5dst_H, 5dst_B-5dst_I, 5dst_B-5dst_J, 5dst_B-5dst_K, 5dst_B-5d…
3306	HSPA2	23640	HSPBP1	P54652	Q9NZL4	1xqs_C-1xqs_A, 1xqs_C-1xqs_B, 1xqs_D-1xqs_A, 1xqs_D-1xqs_B
3312	HSPA8	9531	BAG3	P11142	O95817	3a8y_A-3a8y_C, 3a8y_A-3a8y_D, 3a8y_B-3a8y_C, 3a8y_B-3a8y_D
3312	HSPA8	23640	HSPBP1	P11142	Q9NZL4	1xqs_C-1xqs_A, 1xqs_C-1xqs_B, 1xqs_D-1xqs_A, 1xqs_D-1xqs_B
3326	HSP90AB1	55664	CDC37L1	P08238	Q7L3B6	5fwk_A-5fwk_E, 5fwk_B-5fwk_E, 5fwl_A-5fwl_E, 5fwl_B-5fwl_E, 5fwm_A-5fwm_E, 5fwm_B-5fwm_E, 5fwp_A-5fwp_E, 5fwp_B-5fwp_E
3434	IFIT1	3437	IFIT3	P09914	O14879	4g1t_A-4g1t_B, 4g1t_B-4g1t_A, 5w5h_A-5w5h_C, 5w5h_C-5w5h_A, 5w5i_A-5w5i_C, 5w5i_C-5w5i_A, 4hou_A-4hou_B, 4hou_B-4hou_A
3611	ILK	55742	PARVA	Q13418	Q9NVD7	3kmu_A-3kmu_B, 3kmw_A-3kmw_B, 3rep_A-3rep_B
3611	ILK	64098	PARVG	Q13418	Q9HBI0	3kmu_A-3kmu_B, 3kmw_A-3kmw_B, 3rep_A-3rep_B
3612	IMPA1	3613	IMPA2	P29218	O14732	2bji_A-2bji_B, 2bji_B-2bji_A, 4as5_A-4as5_B, 4as5_A-4as5_C, 4as5_A-4as5_D, 4as5_B-4as5_A, 4as5_B-4as5_C, 4as5_B-4as5_D, 4as5_C-4as5_A, 4as5_C-4as5_B, 4as5_C-4as5_D, 4as5_D-4as5_A, 4as5_D-4as5_B, 4as5_D-4as5_C, 1awb_A-1awb_B, 1awb_B-1awb_A, 1ima_A-1ima_B, 1ima_B-1ima_A, 1imb_A-1imb_B, 1imb_B-1imb_A, 1imc_A-1imc_B, 1imc_B-1imc_A, 1imd_A-1imd_B, 1imd_B-1imd_A, 1ime_A-1ime_B, 1ime_B-1ime_A, 2hhm_A-2h…
3735	KARS	7965	AIMP2	Q15046	Q13155	4dpg_A-4dpg_I, 4dpg_A-4dpg_J, 4dpg_A-4dpg_K, 4dpg_A-4dpg_L, 4dpg_B-4dpg_I, 4dpg_B-4dpg_J, 4dpg_B-4dpg_K, 4dpg_B-4dpg_L, 4dpg_C-4dpg_I, 4dpg_C-4dpg_J, 4dpg_C-4dpg_K, 4dpg_C-4dpg_L, 4dpg_D-4dpg_I, 4dpg_D-4dpg_J, 4dpg_D-4dpg_K, 4dpg_D-4dpg_L, 4dpg_E-4dpg_I, 4dpg_E-4dpg_J, 4dpg_E-4dpg_K, 4dpg_E-4dpg_L, 4dpg_F-4dpg_I, 4dpg_F-4dpg_J, 4dpg_F-4dpg_K, 4dpg_F-4dpg_L, 4dpg_G-4dpg_I, 4dpg_G-4dpg_J, 4dpg_G-4d…
3836	KPNA1	10762	NUP50	P52294	Q9UKX7	3tj3_A-3tj3_C, 3tj3_A-3tj3_D, 3tj3_B-3tj3_C, 3tj3_B-3tj3_D, 2c1m_A-2c1m_B
3838	KPNA2	10762	NUP50	P52292	Q9UKX7	3tj3_A-3tj3_C, 3tj3_A-3tj3_D, 3tj3_B-3tj3_C, 3tj3_B-3tj3_D, 2c1m_A-2c1m_B
3839	KPNA3	10762	NUP50	O00505	Q9UKX7	3tj3_A-3tj3_C, 3tj3_A-3tj3_D, 3tj3_B-3tj3_C, 3tj3_B-3tj3_D, 2c1m_A-2c1m_B
3840	KPNA4	10762	NUP50	O00629	Q9UKX7	3tj3_A-3tj3_C, 3tj3_A-3tj3_D, 3tj3_B-3tj3_C, 3tj3_B-3tj3_D, 2c1m_A-2c1m_B
3841	KPNA5	10762	NUP50	O15131	Q9UKX7	3tj3_A-3tj3_C, 3tj3_A-3tj3_D, 3tj3_B-3tj3_C, 3tj3_B-3tj3_D, 2c1m_A-2c1m_B
3849	KRT2	3860	KRT13	P35908	P13646	3tnu_B-3tnu_A, 4zry_B-4zry_A, 3tnu_A-3tnu_B
3849	KRT2	3880	KRT19	P35908	P08727	3tnu_B-3tnu_A, 4zry_B-4zry_A, 3tnu_A-3tnu_B
3849	KRT2	3881	KRT31	P35908	Q15323	3tnu_B-3tnu_A, 4zry_B-4zry_A
3849	KRT2	8687	KRT38	P35908	O76015	3tnu_B-3tnu_A, 4zry_B-4zry_A
3849	KRT2	125115	KRT40	P35908	Q6A162	3tnu_B-3tnu_A, 4zry_B-4zry_A
3851	KRT4	3860	KRT13	P19013	P13646	3tnu_B-3tnu_A, 4zry_B-4zry_A
3851	KRT4	3866	KRT15	P19013	P19012	3tnu_B-3tnu_A, 4zry_B-4zry_A, 3uf1_A-3uf1_B, 3uf1_A-3uf1_C, 3uf1_A-3uf1_D, 3uf1_B-3uf1_A, 3uf1_B-3uf1_C, 3uf1_B-3uf1_D, 3uf1_C-3uf1_A, 3uf1_C-3uf1_B, 3uf1_C-3uf1_D, 3uf1_D-3uf1_A, 3uf1_D-3uf1_B, 3uf1_D-3uf1_C
3851	KRT4	3884	KRT33B	P19013	Q14525	3tnu_B-3tnu_A, 4zry_B-4zry_A
3851	KRT4	8687	KRT38	P19013	O76015	3tnu_B-3tnu_A, 4zry_B-4zry_A
3851	KRT4	125115	KRT40	P19013	Q6A162	3tnu_B-3tnu_A, 4zry_B-4zry_A
3852	KRT5	3866	KRT15	P13647	P19012	3tnu_B-3tnu_A, 4zry_B-4zry_A, 3tnu_A-3tnu_B, 3uf1_A-3uf1_B, 3uf1_A-3uf1_C, 3uf1_A-3uf1_D, 3uf1_B-3uf1_A, 3uf1_B-3uf1_C, 3uf1_B-3uf1_D, 3uf1_C-3uf1_A, 3uf1_C-3uf1_B, 3uf1_C-3uf1_D, 3uf1_D-3uf1_A, 3uf1_D-3uf1_B, 3uf1_D-3uf1_C
3852	KRT5	3881	KRT31	P13647	Q15323	3tnu_B-3tnu_A, 4zry_B-4zry_A
3852	KRT5	8687	KRT38	P13647	O76015	3tnu_B-3tnu_A, 4zry_B-4zry_A
3852	KRT5	125115	KRT40	P13647	Q6A162	3tnu_B-3tnu_A, 4zry_B-4zry_A
3853	KRT6A	3860	KRT13	P02538	P13646	3tnu_B-3tnu_A, 4zry_B-4zry_A, 3tnu_A-3tnu_B
3853	KRT6A	3866	KRT15	P02538	P19012	3tnu_B-3tnu_A, 4zry_B-4zry_A, 3tnu_A-3tnu_B, 3uf1_A-3uf1_B, 3uf1_A-3uf1_C, 3uf1_A-3uf1_D, 3uf1_B-3uf1_A, 3uf1_B-3uf1_C, 3uf1_B-3uf1_D, 3uf1_C-3uf1_A, 3uf1_C-3uf1_B, 3uf1_C-3uf1_D, 3uf1_D-3uf1_A, 3uf1_D-3uf1_B, 3uf1_D-3uf1_C
3853	KRT6A	3881	KRT31	P02538	Q15323	3tnu_B-3tnu_A, 4zry_B-4zry_A
3853	KRT6A	8687	KRT38	P02538	O76015	3tnu_B-3tnu_A, 4zry_B-4zry_A
3853	KRT6A	125115	KRT40	P02538	Q6A162	3tnu_B-3tnu_A, 4zry_B-4zry_A
3854	KRT6B	3860	KRT13	P04259	P13646	3tnu_B-3tnu_A, 4zry_B-4zry_A, 3tnu_A-3tnu_B
3854	KRT6B	3866	KRT15	P04259	P19012	3tnu_B-3tnu_A, 4zry_B-4zry_A, 3uf1_A-3uf1_B, 3uf1_A-3uf1_C, 3uf1_A-3uf1_D, 3uf1_B-3uf1_A, 3uf1_B-3uf1_C, 3uf1_B-3uf1_D, 3uf1_C-3uf1_A, 3uf1_C-3uf1_B, 3uf1_C-3uf1_D, 3uf1_D-3uf1_A, 3uf1_D-3uf1_B, 3uf1_D-3uf1_C, 3tnu_A-3tnu_B
3854	KRT6B	3881	KRT31	P04259	Q15323	3tnu_B-3tnu_A, 4zry_B-4zry_A
3854	KRT6B	8687	KRT38	P04259	O76015	3tnu_B-3tnu_A, 4zry_B-4zry_A
3856	KRT8	3860	KRT13	P05787	P13646	3tnu_B-3tnu_A, 4zry_B-4zry_A, 3tnu_A-3tnu_B
3856	KRT8	3866	KRT15	P05787	P19012	3tnu_B-3tnu_A, 4zry_B-4zry_A, 3uf1_A-3uf1_B, 3uf1_A-3uf1_C, 3uf1_A-3uf1_D, 3uf1_B-3uf1_A, 3uf1_B-3uf1_C, 3uf1_B-3uf1_D, 3uf1_C-3uf1_A, 3uf1_C-3uf1_B, 3uf1_C-3uf1_D, 3uf1_D-3uf1_A, 3uf1_D-3uf1_B, 3uf1_D-3uf1_C, 3tnu_A-3tnu_B
3856	KRT8	3881	KRT31	P05787	Q15323	3tnu_B-3tnu_A, 4zry_B-4zry_A
3856	KRT8	8687	KRT38	P05787	O76015	3tnu_B-3tnu_A, 4zry_B-4zry_A
3856	KRT8	125115	KRT40	P05787	Q6A162	3tnu_B-3tnu_A, 4zry_B-4zry_A
3860	KRT13	54474	KRT20	P13646	P35900	3tnu_B-3tnu_A
3860	KRT13	112802	KRT71	P13646	Q3SY84	3tnu_A-3tnu_B, 4zry_A-4zry_B
3860	KRT13	286887	KRT6C	P13646	P48668	3tnu_A-3tnu_B, 4zry_A-4zry_B, 3tnu_B-3tnu_A
3860	KRT13	338785	KRT79	P13646	Q5XKE5	3tnu_A-3tnu_B, 4zry_A-4zry_B, 3tnu_B-3tnu_A
3866	KRT15	3892	KRT86	P19012	O43790	3tnu_A-3tnu_B, 4zry_A-4zry_B, 3uf1_A-3uf1_B, 3uf1_A-3uf1_C, 3uf1_A-3uf1_D, 3uf1_B-3uf1_A, 3uf1_B-3uf1_C, 3uf1_B-3uf1_D, 3uf1_C-3uf1_A, 3uf1_C-3uf1_B, 3uf1_C-3uf1_D, 3uf1_D-3uf1_A, 3uf1_D-3uf1_B, 3uf1_D-3uf1_C
3866	KRT15	4747	NEFL	P19012	P07196	3tnu_A-3tnu_B, 4zry_A-4zry_B, 3tnu_B-3tnu_A, 3uf1_A-3uf1_B, 3uf1_A-3uf1_C, 3uf1_A-3uf1_D, 3uf1_B-3uf1_A, 3uf1_B-3uf1_C, 3uf1_B-3uf1_D, 3uf1_C-3uf1_A, 3uf1_C-3uf1_B, 3uf1_C-3uf1_D, 3uf1_D-3uf1_A, 3uf1_D-3uf1_B, 3uf1_D-3uf1_C
3866	KRT15	54474	KRT20	P19012	P35900	3tnu_B-3tnu_A
3866	KRT15	112802	KRT71	P19012	Q3SY84	3tnu_A-3tnu_B, 4zry_A-4zry_B
3866	KRT15	144501	KRT80	P19012	Q6KB66	3tnu_A-3tnu_B, 4zry_A-4zry_B
3866	KRT15	286887	KRT6C	P19012	P48668	3tnu_A-3tnu_B, 4zry_A-4zry_B, 3uf1_A-3uf1_B, 3uf1_A-3uf1_C, 3uf1_A-3uf1_D, 3uf1_B-3uf1_A, 3uf1_B-3uf1_C, 3uf1_B-3uf1_D, 3uf1_C-3uf1_A, 3uf1_C-3uf1_B, 3uf1_C-3uf1_D, 3uf1_D-3uf1_A, 3uf1_D-3uf1_B, 3uf1_D-3uf1_C, 3tnu_B-3tnu_A
3866	KRT15	319101	KRT73	P19012	Q86Y46	3tnu_A-3tnu_B, 4zry_A-4zry_B, 3tnu_B-3tnu_A
3866	KRT15	338785	KRT79	P19012	Q5XKE5	3tnu_A-3tnu_B, 4zry_A-4zry_B, 3tnu_B-3tnu_A
3866	KRT15	374454	KRT77	P19012	Q7Z794	3tnu_A-3tnu_B, 4zry_A-4zry_B
3881	KRT31	3887	KRT81	Q15323	Q14533	3tnu_A-3tnu_B, 4zry_A-4zry_B
3881	KRT31	3889	KRT83	Q15323	P78385	3tnu_A-3tnu_B, 4zry_A-4zry_B
3881	KRT31	112802	KRT71	Q15323	Q3SY84	3tnu_A-3tnu_B, 4zry_A-4zry_B
3881	KRT31	286887	KRT6C	Q15323	P48668	3tnu_A-3tnu_B, 4zry_A-4zry_B
3881	KRT31	338785	KRT79	Q15323	Q5XKE5	3tnu_A-3tnu_B, 4zry_A-4zry_B
3881	KRT31	374454	KRT77	Q15323	Q7Z794	3tnu_A-3tnu_B, 4zry_A-4zry_B
3884	KRT33B	338785	KRT79	Q14525	Q5XKE5	3tnu_A-3tnu_B, 4zry_A-4zry_B
3887	KRT81	8687	KRT38	Q14533	O76015	3tnu_B-3tnu_A, 4zry_B-4zry_A
3887	KRT81	125115	KRT40	Q14533	Q6A162	3tnu_B-3tnu_A, 4zry_B-4zry_A
3889	KRT83	8687	KRT38	P78385	O76015	3tnu_B-3tnu_A, 4zry_B-4zry_A
3939	LDHA	3945	LDHB	P00338	P07195	1i0z_A-1i0z_B, 1i0z_B-1i0z_A, 1i10_A-1i10_B, 1i10_A-1i10_C, 1i10_A-1i10_D, 1i10_A-1i10_E, 1i10_A-1i10_F, 1i10_A-1i10_G, 1i10_A-1i10_H, 1i10_B-1i10_A, 1i10_B-1i10_C, 1i10_B-1i10_D, 1i10_B-1i10_E, 1i10_B-1i10_F, 1i10_B-1i10_G, 1i10_B-1i10_H, 1i10_C-1i10_A, 1i10_C-1i10_B, 1i10_C-1i10_D, 1i10_C-1i10_E, 1i10_C-1i10_F, 1i10_C-1i10_G, 1i10_C-1i10_H, 1i10_D-1i10_A, 1i10_D-1i10_B, 1i10_D-1i10_C, 1i10_D-1i…
3981	LIG4	7518	XRCC4	P49917	Q13426	3ii6_X-3ii6_A, 3ii6_X-3ii6_B, 3ii6_X-3ii6_C, 3ii6_X-3ii6_D, 3ii6_Y-3ii6_A, 3ii6_Y-3ii6_B, 3ii6_Y-3ii6_C, 3ii6_Y-3ii6_D, 1ik9_C-1ik9_A, 1ik9_C-1ik9_B
4004	LMO1	8861	LDB1	P25800	Q86U70	2ypa_C-2ypa_D, 2dfy_C-2dfy_X, 2dfy_X-2dfy_C, 2xjy_A-2xjy_B, 2xjz_A-2xjz_I, 2xjz_A-2xjz_J, 2xjz_A-2xjz_K, 2xjz_A-2xjz_L, 2xjz_A-2xjz_M, 2xjz_B-2xjz_I, 2xjz_B-2xjz_J, 2xjz_B-2xjz_K, 2xjz_B-2xjz_L, 2xjz_B-2xjz_M, 2xjz_C-2xjz_I, 2xjz_C-2xjz_J, 2xjz_C-2xjz_K, 2xjz_C-2xjz_L, 2xjz_C-2xjz_M, 2xjz_D-2xjz_I, 2xjz_D-2xjz_J, 2xjz_D-2xjz_K, 2xjz_D-2xjz_L, 2xjz_D-2xjz_M, 2xjz_E-2xjz_I, 2xjz_E-2xjz_J, 2xjz_E-2x…
4004	LMO1	9404	LPXN	P25800	O60711	3mmk_A-3mmk_B, 3mmk_B-3mmk_A
4005	LMO2	8861	LDB1	P25791	Q86U70	2ypa_C-2ypa_D, 2dfy_C-2dfy_X, 2dfy_X-2dfy_C, 2xjy_A-2xjy_B, 2xjz_A-2xjz_I, 2xjz_A-2xjz_J, 2xjz_A-2xjz_K, 2xjz_A-2xjz_L, 2xjz_A-2xjz_M, 2xjz_B-2xjz_I, 2xjz_B-2xjz_J, 2xjz_B-2xjz_K, 2xjz_B-2xjz_L, 2xjz_B-2xjz_M, 2xjz_C-2xjz_I, 2xjz_C-2xjz_J, 2xjz_C-2xjz_K, 2xjz_C-2xjz_L, 2xjz_C-2xjz_M, 2xjz_D-2xjz_I, 2xjz_D-2xjz_J, 2xjz_D-2xjz_K, 2xjz_D-2xjz_L, 2xjz_D-2xjz_M, 2xjz_E-2xjz_I, 2xjz_E-2xjz_J, 2xjz_E-2x…
4010	LMX1B	8861	LDB1	O60663	Q86U70	2dfy_C-2dfy_X, 2dfy_X-2dfy_C, 2xjy_A-2xjy_B, 2xjz_A-2xjz_I, 2xjz_A-2xjz_J, 2xjz_A-2xjz_K, 2xjz_A-2xjz_L, 2xjz_A-2xjz_M, 2xjz_B-2xjz_I, 2xjz_B-2xjz_J, 2xjz_B-2xjz_K, 2xjz_B-2xjz_L, 2xjz_B-2xjz_M, 2xjz_C-2xjz_I, 2xjz_C-2xjz_J, 2xjz_C-2xjz_K, 2xjz_C-2xjz_L, 2xjz_C-2xjz_M, 2xjz_D-2xjz_I, 2xjz_D-2xjz_J, 2xjz_D-2xjz_K, 2xjz_D-2xjz_L, 2xjz_D-2xjz_M, 2xjz_E-2xjz_I, 2xjz_E-2xjz_J, 2xjz_E-2xjz_K, 2xjz_E-2x…
4085	MAD2L1	9587	MAD2L1BP	Q13257	Q15013	2qyf_A-2qyf_B, 2qyf_A-2qyf_D, 2qyf_C-2qyf_B, 2qyf_C-2qyf_D
4116	MAGOH	9939	RBM8A	P61326	Q9Y5S9	5xjc_v-5xjc_w, 3ex7_A-3ex7_B, 3ex7_A-3ex7_G, 3ex7_E-3ex7_B, 3ex7_E-3ex7_G, 2j0q_C-2j0q_D, 2j0q_C-2j0q_G, 2j0q_F-2j0q_D, 2j0q_F-2j0q_G, 1p27_A-1p27_B, 1p27_A-1p27_D, 1p27_C-1p27_B, 1p27_C-1p27_D, 1hl6_B-1hl6_A, 1hl6_B-1hl6_C, 1hl6_D-1hl6_A, 1hl6_D-1hl6_C, 1rk8_B-1rk8_A, 2x1g_B-2x1g_A, 2x1g_B-2x1g_C, 2x1g_D-2x1g_A, 2x1g_D-2x1g_C, 2hyi_A-2hyi_B, 2hyi_A-2hyi_H, 2hyi_G-2hyi_B, 2hyi_G-2hyi_H, 2xb2_C-2x…
4144	MAT2A	27430	MAT2B	P31153	Q9NZL9	4ktt_A-4ktt_E, 4ktt_A-4ktt_F, 4ktt_B-4ktt_E, 4ktt_B-4ktt_F, 4ktt_C-4ktt_E, 4ktt_C-4ktt_F, 4ktt_D-4ktt_E, 4ktt_D-4ktt_F, 4ktv_A-4ktv_E, 4ktv_A-4ktv_F, 4ktv_B-4ktv_E, 4ktv_B-4ktv_F, 4ktv_C-4ktv_E, 4ktv_C-4ktv_F, 4ktv_D-4ktv_E, 4ktv_D-4ktv_F, 4ndn_A-4ndn_E, 4ndn_A-4ndn_F, 4ndn_B-4ndn_E, 4ndn_B-4ndn_F, 4ndn_C-4ndn_E, 4ndn_C-4ndn_F, 4ndn_D-4ndn_E, 4ndn_D-4ndn_F
4149	MAX	4601	MXI1	P61244	P50539	1nlw_B-1nlw_A, 1nlw_B-1nlw_D, 1nlw_E-1nlw_A, 1nlw_E-1nlw_D
4171	MCM2	4175	MCM6	P33993	Q14566	3ja8_7-3ja8_6, 3jc5_7-3jc5_6, 3jc6_7-3jc6_6, 3jc7_7-3jc7_6, 5bk4_7-5bk4_6, 5bk4_7-5bk4_E, 5bk4_F-5bk4_6, 5bk4_F-5bk4_E, 5h7i_7-5h7i_6, 5u8s_7-5u8s_6, 5u8t_7-5u8t_6, 5udb_7-5udb_6, 5v8f_7-5v8f_6, 5xf8_7-5xf8_6, 5bk4_6-5bk4_E, 5bk4_E-5bk4_6, 3ja8_4-3ja8_6, 3jc5_4-3jc5_6, 3jc6_4-3jc6_6, 3jc7_4-3jc7_6, 5bk4_4-5bk4_6, 5bk4_4-5bk4_E, 5bk4_C-5bk4_6, 5bk4_C-5bk4_E, 5h7i_4-5h7i_6, 5u8t_4-5u8t_6, 5udb_4-5u…
4234	METTL1	10785	WDR4	Q9UBP6	P57081	2vdu_E-2vdu_B, 2vdu_E-2vdu_D, 2vdu_F-2vdu_B, 2vdu_F-2vdu_D
4281	MID1	11043	MID2	O15344	Q9UJV3	4cfg_A-4cfg_B, 4cfg_B-4cfg_A, 5hm7_A-5hm7_B, 5hm7_B-5hm7_A
4292	MLH1	4437	MSH3	P40692	P20585	5akb_C-5akb_A, 5akb_C-5akb_B, 5akb_C-5akb_E, 5akb_D-5akb_A, 5akb_D-5akb_B, 5akb_D-5akb_E, 5akb_F-5akb_A, 5akb_F-5akb_B, 5akb_F-5akb_E, 5akc_C-5akc_A, 5akc_C-5akc_B, 5akc_C-5akc_E, 5akc_C-5akc_F, 5akc_C-5akc_I, 5akc_C-5akc_J, 5akc_D-5akc_A, 5akc_D-5akc_B, 5akc_D-5akc_E, 5akc_D-5akc_F, 5akc_D-5akc_I, 5akc_D-5akc_J, 5akc_G-5akc_A, 5akc_G-5akc_B, 5akc_G-5akc_E, 5akc_G-5akc_F, 5akc_G-5akc_I, 5akc_G-5a…
4355	MPP2	8825	LIN7A	Q14168	O14910	2xkx_A-2xkx_B, 2xkx_B-2xkx_A
4356	MPP3	8825	LIN7A	Q13368	O14910	2xkx_A-2xkx_B, 2xkx_B-2xkx_A
4615	MYD88	51135	IRAK4	Q99836	Q9NWZ3	3mop_A-3mop_G, 3mop_A-3mop_H, 3mop_A-3mop_I, 3mop_A-3mop_J, 3mop_B-3mop_G, 3mop_B-3mop_H, 3mop_B-3mop_I, 3mop_B-3mop_J, 3mop_C-3mop_G, 3mop_C-3mop_H, 3mop_C-3mop_I, 3mop_C-3mop_J, 3mop_D-3mop_G, 3mop_D-3mop_H, 3mop_D-3mop_I, 3mop_D-3mop_J, 3mop_E-3mop_G, 3mop_E-3mop_H, 3mop_E-3mop_I, 3mop_E-3mop_J, 3mop_F-3mop_G, 3mop_F-3mop_H, 3mop_F-3mop_I, 3mop_F-3mop_J
4735	SEPT2	5413	SEPT5	Q15019	Q99719	2qa5_A-2qa5_B, 2qa5_B-2qa5_A, 2qnr_A-2qnr_B, 2qnr_B-2qnr_A, 3ftq_A-3ftq_B, 3ftq_A-3ftq_C, 3ftq_A-3ftq_D, 3ftq_B-3ftq_A, 3ftq_B-3ftq_C, 3ftq_B-3ftq_D, 3ftq_C-3ftq_A, 3ftq_C-3ftq_B, 3ftq_C-3ftq_D, 3ftq_D-3ftq_A, 3ftq_D-3ftq_B, 3ftq_D-3ftq_C, 2qag_A-2qag_C, 2qag_C-2qag_A, 3tw4_A-3tw4_B, 3tw4_B-3tw4_A, 3t5d_A-3t5d_C, 3t5d_C-3t5d_A, 4z54_A-4z54_B, 4z54_B-4z54_A, 5cyp_A-5cyp_B, 5cyp_A-5cyp_C, 5cyp_A-5c…
4735	SEPT2	23157	SEPT6	Q15019	Q14141	2qag_A-2qag_B, 2qag_C-2qag_B, 2qag_A-2qag_C, 4kv9_A-4kv9_B, 4kv9_B-4kv9_A, 4kva_A-4kva_B, 4kva_B-4kva_A, 2qag_B-2qag_C, 5cyo_A-5cyo_B, 5cyo_B-5cyo_A, 2qa5_A-2qa5_B, 2qa5_B-2qa5_A, 2qag_C-2qag_A, 2qag_B-2qag_A, 4z54_A-4z54_B, 4z54_B-4z54_A, 5cyp_A-5cyp_B, 5cyp_A-5cyp_C, 5cyp_A-5cyp_D, 5cyp_B-5cyp_A, 5cyp_B-5cyp_C, 5cyp_B-5cyp_D, 5cyp_C-5cyp_A, 5cyp_C-5cyp_B, 5cyp_C-5cyp_D, 5cyp_D-5cyp_A, 5cyp_D-5c…
4739	NEDD9	8412	BCAR3	Q14511	O75815	3t6g_B-3t6g_A, 3t6g_B-3t6g_C, 3t6g_D-3t6g_A, 3t6g_D-3t6g_C
4798	NFRKB	51377	UCHL5	Q6P4R8	Q9Y5K5	4uf5_B-4uf5_A, 4wlp_B-4wlp_A, 4uf6_C-4uf6_A, 4uf6_C-4uf6_D, 4uf6_C-4uf6_G, 4uf6_C-4uf6_J, 4uf6_F-4uf6_A, 4uf6_F-4uf6_D, 4uf6_F-4uf6_G, 4uf6_F-4uf6_J, 4uf6_I-4uf6_A, 4uf6_I-4uf6_D, 4uf6_I-4uf6_G, 4uf6_I-4uf6_J, 4uf6_L-4uf6_A, 4uf6_L-4uf6_D, 4uf6_L-4uf6_G, 4uf6_L-4uf6_J
4800	NFYA	4801	NFYB	P23511	P25208	4awl_A-4awl_B, 4g91_A-4g91_B, 4g92_A-4g92_B
4801	NFYB	10589	DRAP1	P25208	Q14919	1jfi_B-1jfi_A
4801	NFYB	56655	POLE4	P25208	Q9NR33	1n1j_A-1n1j_B, 4awl_B-4awl_C, 4csr_A-4csr_B, 4g91_B-4g91_C, 4g92_B-4g92_C, 5g49_A-5g49_B
4830	NME1	4832	NME3	P15531	Q13232	1be4_A-1be4_B, 1be4_A-1be4_C, 1be4_B-1be4_A, 1be4_B-1be4_C, 1be4_C-1be4_A, 1be4_C-1be4_B, 1bhn_A-1bhn_B, 1bhn_A-1bhn_C, 1bhn_A-1bhn_D, 1bhn_A-1bhn_E, 1bhn_A-1bhn_F, 1bhn_B-1bhn_A, 1bhn_B-1bhn_C, 1bhn_B-1bhn_D, 1bhn_B-1bhn_E, 1bhn_B-1bhn_F, 1bhn_C-1bhn_A, 1bhn_C-1bhn_B, 1bhn_C-1bhn_D, 1bhn_C-1bhn_E, 1bhn_C-1bhn_F, 1bhn_D-1bhn_A, 1bhn_D-1bhn_B, 1bhn_D-1bhn_C, 1bhn_D-1bhn_E, 1bhn_D-1bhn_F, 1bhn_E-1b…
4830	NME1	4833	NME4	P15531	O00746	1zs6_A-1zs6_B, 1zs6_A-1zs6_D, 1zs6_B-1zs6_A, 1zs6_B-1zs6_D, 1zs6_D-1zs6_A, 1zs6_D-1zs6_B, 1ehw_A-1ehw_B, 1ehw_B-1ehw_A, 4uof_A-4uof_B, 4uof_A-4uof_C, 4uof_B-4uof_A, 4uof_B-4uof_C, 4uof_C-4uof_A, 4uof_C-4uof_B, 4uog_A-4uog_B, 4uog_A-4uog_C, 4uog_B-4uog_A, 4uog_B-4uog_C, 4uog_C-4uog_A, 4uog_C-4uog_B, 4uoh_A-4uoh_B, 4uoh_A-4uoh_C, 4uoh_B-4uoh_A, 4uoh_B-4uoh_C, 4uoh_C-4uoh_A, 4uoh_C-4uoh_B, 1jxv_A-1j…
4841	NONO	55269	PSPC1	Q15233	Q8WXF1	3sde_B-3sde_A, 4wij_A-4wij_B, 4wij_B-4wij_A, 5ifn_A-5ifn_B, 5ifn_B-5ifn_A, 3sde_A-3sde_B, 5ifm_A-5ifm_B, 5ifm_A-5ifm_C, 5ifm_A-5ifm_D, 5ifm_A-5ifm_E, 5ifm_A-5ifm_F, 5ifm_A-5ifm_G, 5ifm_A-5ifm_H, 5ifm_A-5ifm_I, 5ifm_A-5ifm_J, 5ifm_A-5ifm_K, 5ifm_A-5ifm_L, 5ifm_B-5ifm_A, 5ifm_B-5ifm_C, 5ifm_B-5ifm_D, 5ifm_B-5ifm_E, 5ifm_B-5ifm_F, 5ifm_B-5ifm_G, 5ifm_B-5ifm_H, 5ifm_B-5ifm_I, 5ifm_B-5ifm_J, 5ifm_B-5i…
4869	NPM1	10361	NPM2	P06748	Q86SE8	1k5j_A-1k5j_B, 1k5j_A-1k5j_C, 1k5j_A-1k5j_D, 1k5j_A-1k5j_E, 1k5j_B-1k5j_A, 1k5j_B-1k5j_C, 1k5j_B-1k5j_D, 1k5j_B-1k5j_E, 1k5j_C-1k5j_A, 1k5j_C-1k5j_B, 1k5j_C-1k5j_D, 1k5j_C-1k5j_E, 1k5j_D-1k5j_A, 1k5j_D-1k5j_B, 1k5j_D-1k5j_C, 1k5j_D-1k5j_E, 1k5j_E-1k5j_A, 1k5j_E-1k5j_B, 1k5j_E-1k5j_C, 1k5j_E-1k5j_D, 2vtx_A-2vtx_B, 2vtx_A-2vtx_C, 2vtx_A-2vtx_D, 2vtx_A-2vtx_E, 2vtx_A-2vtx_G, 2vtx_A-2vtx_H, 2vtx_A-2v…
4953	ODC1	51686	OAZ3	P11926	Q9UMX2	4zgz_A-4zgz_B, 4zgz_A-4zgz_D, 4zgz_C-4zgz_B, 4zgz_C-4zgz_D, 4zgy_A-4zgy_B, 5bwa_A-5bwa_B
5413	SEPT5	23157	SEPT6	Q99719	Q14141	2qag_A-2qag_B, 2qag_C-2qag_B, 2qag_A-2qag_C, 2qag_B-2qag_C, 4kv9_A-4kv9_B, 4kv9_B-4kv9_A, 4kva_A-4kva_B, 4kva_B-4kva_A, 5cyo_A-5cyo_B, 5cyo_B-5cyo_A, 2qa5_A-2qa5_B, 2qa5_B-2qa5_A, 2qag_C-2qag_A, 2qag_B-2qag_A, 4z54_A-4z54_B, 4z54_B-4z54_A, 5cyp_A-5cyp_B, 5cyp_A-5cyp_C, 5cyp_A-5cyp_D, 5cyp_B-5cyp_A, 5cyp_B-5cyp_C, 5cyp_B-5cyp_D, 5cyp_C-5cyp_A, 5cyp_C-5cyp_B, 5cyp_C-5cyp_D, 5cyp_D-5cyp_A, 5cyp_D-5c…
5413	SEPT5	151011	SEPT10	Q99719	Q9P0V9	2qag_A-2qag_B, 2qag_C-2qag_B, 2qag_A-2qag_C, 2qag_B-2qag_C, 4kv9_A-4kv9_B, 4kv9_B-4kv9_A, 4kva_A-4kva_B, 4kva_B-4kva_A, 4z54_A-4z54_B, 4z54_B-4z54_A, 3t5d_A-3t5d_C, 3t5d_C-3t5d_A, 3tw4_A-3tw4_B, 3tw4_B-3tw4_A, 2qa5_A-2qa5_B, 2qa5_B-2qa5_A, 2qag_C-2qag_A, 2qag_B-2qag_A, 3sop_A-3sop_B, 3sop_B-3sop_A, 2qnr_A-2qnr_B, 2qnr_B-2qnr_A, 5cyo_A-5cyo_B, 5cyo_B-5cyo_A, 5cyp_A-5cyp_B, 5cyp_A-5cyp_C, 5cyp_A-5c…
5439	POLR2J	9533	POLR1C	P52435	O15160	5flm_K-5flm_C, 5oik_K-5oik_C, 5iy6_K-5iy6_C, 5iy7_K-5iy7_C, 5iy8_K-5iy8_C, 5iy9_K-5iy9_C, 5iya_K-5iya_C, 5iyb_K-5iyb_C, 5iyc_K-5iyc_C, 5iyd_K-5iyd_C, 3j0k_K-3j0k_C, 3j1n_K-3j1n_C, 5fmf_K-5fmf_C, 5ip7_K-5ip7_C, 5ip9_K-5ip9_C, 1i3q_K-1i3q_C, 1i50_K-1i50_C, 1i6h_K-1i6h_C, 1k83_K-1k83_C, 1nik_K-1nik_C, 1nt9_K-1nt9_C, 1pqv_K-1pqv_C, 1r5u_K-1r5u_C, 1r9s_K-1r9s_C, 1r9t_K-1r9t_C, 1sfo_K-1sfo_C, 1twa_K-1t…
5499	PPP1CA	153743	PPP1R2P3	P62136	Q6NXS1	2o8a_A-2o8a_I, 2o8a_A-2o8a_J, 2o8a_B-2o8a_I, 2o8a_B-2o8a_J, 2o8g_A-2o8g_I, 2o8g_A-2o8g_J, 2o8g_B-2o8g_I, 2o8g_B-2o8g_J
5500	PPP1CB	7159	TP53BP2	P62140	Q13625	1s70_A-1s70_B
5500	PPP1CB	84988	PPP1R16A	P62140	Q96I34	1s70_A-1s70_B
5500	PPP1CB	153743	PPP1R2P3	P62140	Q6NXS1	2o8a_A-2o8a_I, 2o8a_A-2o8a_J, 2o8a_B-2o8a_I, 2o8a_B-2o8a_J, 2o8g_A-2o8g_I, 2o8g_A-2o8g_J, 2o8g_B-2o8g_I, 2o8g_B-2o8g_J
5501	PPP1CC	7159	TP53BP2	P36873	Q13625	1s70_A-1s70_B
5530	PPP3CA	5534	PPP3R1	Q08209	P63098	1mf8_A-1mf8_B, 4f0z_A-4f0z_B, 4or9_A-4or9_B, 4ora_A-4ora_B, 4orb_A-4orb_B, 4orc_A-4orc_B, 5sve_A-5sve_B, 1aui_A-1aui_B, 1m63_A-1m63_B, 1m63_A-1m63_F, 1m63_E-1m63_B, 1m63_E-1m63_F, 1tco_A-1tco_B, 4il1_A-4il1_B, 4il1_A-4il1_C, 4il1_A-4il1_D, 4il1_B-4il1_A, 4il1_B-4il1_C, 4il1_B-4il1_D, 4il1_C-4il1_A, 4il1_C-4il1_B, 4il1_C-4il1_D, 4il1_D-4il1_A, 4il1_D-4il1_B, 4il1_D-4il1_C, 2p6b_A-2p6b_B, 2p6b_A-2p…
5562	PRKAA1	5565	PRKAB2	Q13131	O43741	4rer_A-4rer_B, 4rew_A-4rew_B, 4zhx_A-4zhx_B, 4zhx_A-4zhx_D, 4zhx_C-4zhx_B, 4zhx_C-4zhx_D, 5ezv_A-5ezv_B, 5ezv_A-5ezv_D, 5ezv_C-5ezv_B, 5ezv_C-5ezv_D, 4cfe_A-4cfe_B, 4cfe_A-4cfe_D, 4cfe_C-4cfe_B, 4cfe_C-4cfe_D, 4cff_A-4cff_B, 4cff_A-4cff_D, 4cff_C-4cff_B, 4cff_C-4cff_D, 5iso_A-5iso_B, 5iso_A-5iso_D, 5iso_C-5iso_B, 5iso_C-5iso_D, 5t5t_A-5t5t_B, 4qfg_A-4qfg_B, 4qfr_A-4qfr_B, 4qfs_A-4qfs_B, 5kq5_A-5k…
5562	PRKAA1	5571	PRKAG1	Q13131	P54619	4cfe_A-4cfe_E, 4cfe_A-4cfe_F, 4cfe_C-4cfe_E, 4cfe_C-4cfe_F, 4cff_A-4cff_E, 4cff_A-4cff_F, 4cff_C-4cff_E, 4cff_C-4cff_F, 4cfh_A-4cfh_E, 4qfg_A-4qfg_C, 4qfr_A-4qfr_C, 4qfs_A-4qfs_C, 4rer_A-4rer_G, 4rew_A-4rew_G, 4zhx_A-4zhx_E, 4zhx_A-4zhx_F, 4zhx_C-4zhx_E, 4zhx_C-4zhx_F, 5ezv_A-5ezv_E, 5ezv_A-5ezv_F, 5ezv_C-5ezv_E, 5ezv_C-5ezv_F, 5iso_A-5iso_E, 5iso_A-5iso_F, 5iso_C-5iso_E, 5iso_C-5iso_F, 5kq5_A-5k…
5563	PRKAA2	5565	PRKAB2	P54646	O43741	4rer_A-4rer_B, 4rew_A-4rew_B, 4zhx_A-4zhx_B, 4zhx_A-4zhx_D, 4zhx_C-4zhx_B, 4zhx_C-4zhx_D, 5ezv_A-5ezv_B, 5ezv_A-5ezv_D, 5ezv_C-5ezv_B, 5ezv_C-5ezv_D, 4cfe_A-4cfe_B, 4cfe_A-4cfe_D, 4cfe_C-4cfe_B, 4cfe_C-4cfe_D, 4cff_A-4cff_B, 4cff_A-4cff_D, 4cff_C-4cff_B, 4cff_C-4cff_D, 5iso_A-5iso_B, 5iso_A-5iso_D, 5iso_C-5iso_B, 5iso_C-5iso_D, 5t5t_A-5t5t_B, 4qfg_A-4qfg_B, 4qfr_A-4qfr_B, 4qfs_A-4qfs_B, 5kq5_A-5k…
5563	PRKAA2	5571	PRKAG1	P54646	P54619	4cfe_A-4cfe_E, 4cfe_A-4cfe_F, 4cfe_C-4cfe_E, 4cfe_C-4cfe_F, 4cff_A-4cff_E, 4cff_A-4cff_F, 4cff_C-4cff_E, 4cff_C-4cff_F, 4cfh_A-4cfh_E, 4qfg_A-4qfg_C, 4qfr_A-4qfr_C, 4qfs_A-4qfs_C, 4rer_A-4rer_G, 4rew_A-4rew_G, 4zhx_A-4zhx_E, 4zhx_A-4zhx_F, 4zhx_C-4zhx_E, 4zhx_C-4zhx_F, 5ezv_A-5ezv_E, 5ezv_A-5ezv_F, 5ezv_C-5ezv_E, 5ezv_C-5ezv_F, 5iso_A-5iso_E, 5iso_A-5iso_F, 5iso_C-5iso_E, 5iso_C-5iso_F, 5kq5_A-5k…
5565	PRKAB2	5571	PRKAG1	O43741	P54619	4rer_B-4rer_G, 4rew_B-4rew_G, 4zhx_B-4zhx_E, 4zhx_B-4zhx_F, 4zhx_D-4zhx_E, 4zhx_D-4zhx_F, 5ezv_B-5ezv_E, 5ezv_B-5ezv_F, 5ezv_D-5ezv_E, 5ezv_D-5ezv_F, 4cfe_B-4cfe_E, 4cfe_B-4cfe_F, 4cfe_D-4cfe_E, 4cfe_D-4cfe_F, 4cff_B-4cff_E, 4cff_B-4cff_F, 4cff_D-4cff_E, 4cff_D-4cff_F, 5iso_B-5iso_E, 5iso_B-5iso_F, 5iso_D-5iso_E, 5iso_D-5iso_F, 5t5t_B-5t5t_C, 4qfg_B-4qfg_C, 4qfr_B-4qfr_C, 4qfs_B-4qfs_C, 5kq5_B-5k…
5597	MAPK6	8550	MAPKAPK5	Q16659	Q8IW41	2oza_B-2oza_A, 4nif_B-4nif_A, 4nif_B-4nif_D, 4nif_E-4nif_A, 4nif_E-4nif_D
5631	PRPS1	5634	PRPS2	P60891	P11908	2h06_A-2h06_B, 2h06_B-2h06_A, 2h07_A-2h07_B, 2h07_B-2h07_A, 2h08_A-2h08_B, 2h08_B-2h08_A, 2hcr_A-2hcr_B, 2hcr_B-2hcr_A, 3efh_A-3efh_B, 3efh_B-3efh_A, 3s5j_A-3s5j_B, 3s5j_B-3s5j_A, 4f8e_A-4f8e_B, 4f8e_B-4f8e_A, 4lyg_A-4lyg_B, 4lyg_B-4lyg_A, 4lzn_A-4lzn_B, 4lzn_B-4lzn_A, 4lzo_A-4lzo_B, 4lzo_B-4lzo_A, 4m0p_A-4m0p_B, 4m0p_B-4m0p_A, 4m0u_A-4m0u_B, 4m0u_B-4m0u_A, 3dah_A-3dah_B, 3dah_A-3dah_C, 3dah_B-3d…
5631	PRPS1	5635	PRPSAP1	P60891	Q14558	4lzn_A-4lzn_B, 4lzn_B-4lzn_A, 2h06_A-2h06_B, 2h06_B-2h06_A, 2h08_A-2h08_B, 2h08_B-2h08_A, 2hcr_A-2hcr_B, 2hcr_B-2hcr_A, 3efh_A-3efh_B, 3efh_B-3efh_A, 3s5j_A-3s5j_B, 3s5j_B-3s5j_A, 2h07_A-2h07_B, 2h07_B-2h07_A, 4lzo_A-4lzo_B, 4lzo_B-4lzo_A, 4m0u_A-4m0u_B, 4m0u_B-4m0u_A, 4lyg_A-4lyg_B, 4lyg_B-4lyg_A, 4m0p_A-4m0p_B, 4m0p_B-4m0p_A, 4f8e_A-4f8e_B, 4f8e_B-4f8e_A, 2c4k_A-2c4k_B, 2c4k_A-2c4k_C, 2c4k_A-2c…
5634	PRPS2	5635	PRPSAP1	P11908	Q14558	4lzn_A-4lzn_B, 4lzn_B-4lzn_A, 2h06_A-2h06_B, 2h06_B-2h06_A, 2h08_A-2h08_B, 2h08_B-2h08_A, 2hcr_A-2hcr_B, 2hcr_B-2hcr_A, 3efh_A-3efh_B, 3efh_B-3efh_A, 3s5j_A-3s5j_B, 3s5j_B-3s5j_A, 2h07_A-2h07_B, 2h07_B-2h07_A, 4lzo_A-4lzo_B, 4lzo_B-4lzo_A, 4m0u_A-4m0u_B, 4m0u_B-4m0u_A, 4lyg_A-4lyg_B, 4lyg_B-4lyg_A, 4m0p_A-4m0p_B, 4m0p_B-4m0p_A, 4f8e_A-4f8e_B, 4f8e_B-4f8e_A, 2c4k_A-2c4k_B, 2c4k_A-2c4k_C, 2c4k_A-2c…
5682	PSMA1	5684	PSMA3	P25786	P25788	1iru_F-1iru_G, 1iru_F-1iru_U, 1iru_T-1iru_G, 1iru_T-1iru_U, 3unb_E-3unb_F, 3unb_E-3unb_T, 3unb_E-3unb_h, 3unb_E-3unb_v, 3unb_S-3unb_F, 3unb_S-3unb_T, 3unb_S-3unb_h, 3unb_S-3unb_v, 3unb_g-3unb_F, 3unb_g-3unb_T, 3unb_g-3unb_h, 3unb_g-3unb_v, 3unb_u-3unb_F, 3unb_u-3unb_T, 3unb_u-3unb_h, 3unb_u-3unb_v, 3une_E-3une_F, 3une_E-3une_T, 3une_E-3une_h, 3une_E-3une_v, 3une_S-3une_F, 3une_S-3une_T, 3une_S-3u…
5682	PSMA1	7415	VCP	P25786	P55072	5m32_E-5m32_d, 5m32_S-5m32_d, 5gjq_G-5gjq_I, 5gjq_m-5gjq_I, 5gjr_G-5gjr_I, 5gjr_G-5gjr_w, 5gjr_m-5gjr_I, 5gjr_m-5gjr_w, 5l4g_F-5l4g_I, 5l4g_S-5l4g_I, 5ln3_F-5ln3_I, 5t0c_AL-5t0c_AB, 5t0c_AL-5t0c_BB, 5t0c_BL-5t0c_AB, 5t0c_BL-5t0c_BB, 5t0g_L-5t0g_B, 5t0h_L-5t0h_B, 5t0i_L-5t0i_B, 5t0j_L-5t0j_B
5684	PSMA3	5687	PSMA6	P25788	P60900	1iru_G-1iru_A, 1iru_G-1iru_O, 1iru_U-1iru_A, 1iru_U-1iru_O, 3unb_F-3unb_G, 3unb_F-3unb_U, 3unb_F-3unb_i, 3unb_F-3unb_w, 3unb_T-3unb_G, 3unb_T-3unb_U, 3unb_T-3unb_i, 3unb_T-3unb_w, 3unb_h-3unb_G, 3unb_h-3unb_U, 3unb_h-3unb_i, 3unb_h-3unb_w, 3unb_v-3unb_G, 3unb_v-3unb_U, 3unb_v-3unb_i, 3unb_v-3unb_w, 3une_F-3une_G, 3une_F-3une_U, 3une_F-3une_i, 3une_F-3une_w, 3une_T-3une_G, 3une_T-3une_U, 3une_T-3u…
5684	PSMA3	5692	PSMB4	P25788	P28070	5gjq_X-5gjq_g, 5gjq_X-5gjq_u, 5gjq_n-5gjq_g, 5gjq_n-5gjq_u, 5gjr_X-5gjr_g, 5gjr_X-5gjr_u, 5gjr_n-5gjr_g, 5gjr_n-5gjr_u, 5l4g_G-5l4g_4, 5l4g_G-5l4g_X, 5l4g_T-5l4g_4, 5l4g_T-5l4g_X, 5ln3_G-5ln3_7, 5m32_F-5m32_M, 5m32_F-5m32_a, 5m32_T-5m32_M, 5m32_T-5m32_a, 5t0c_AM-5t0c_AT, 5t0c_AM-5t0c_BT, 5t0c_BM-5t0c_AT, 5t0c_BM-5t0c_BT, 5t0g_M-5t0g_T, 5t0h_M-5t0h_T, 5t0i_M-5t0i_T, 5t0j_M-5t0j_T, 5a0q_G-5a0q_N, 5…
5700	PSMC1	5708	PSMD2	P62191	Q13200	3jco_I-3jco_Z, 3jcp_I-3jcp_Z, 4cr2_I-4cr2_Z, 4cr3_I-4cr3_Z, 4cr4_I-4cr4_Z, 5a5b_I-5a5b_Z, 5gjq_I-5gjq_Z, 5gjr_I-5gjr_AC, 5gjr_I-5gjr_Z, 5gjr_w-5gjr_AC, 5gjr_w-5gjr_Z, 5ln3_I-5ln3_Z, 5mpb_I-5mpb_Z, 5mpc_I-5mpc_Z, 5t0c_AB-5t0c_Af, 5t0c_AB-5t0c_Bf, 5t0c_BB-5t0c_Af, 5t0c_BB-5t0c_Bf, 5t0g_B-5t0g_f, 5t0h_B-5t0h_f, 5t0i_B-5t0i_f, 5t0j_B-5t0j_f, 5vhf_B-5vhf_f, 5vhh_B-5vhh_f, 5vhi_B-5vhi_f, 5vhj_B-5vhj_f,…
5702	PSMC3	5706	PSMC6	P17980	P62333	3jco_M-3jco_L, 3jcp_M-3jcp_L, 4cr2_M-4cr2_L, 4cr3_M-4cr3_L, 4cr4_M-4cr4_L, 5a5b_M-5a5b_L, 5gjq_M-5gjq_L, 5gjr_0-5gjr_L, 5gjr_0-5gjr_z, 5gjr_M-5gjr_L, 5gjr_M-5gjr_z, 5l4g_M-5l4g_L, 5ln3_M-5ln3_L, 5m32_g-5m32_f, 5mp9_M-5mp9_L, 5mpa_M-5mpa_L, 5mpb_M-5mpb_L, 5mpc_M-5mpc_L, 5t0c_AF-5t0c_AE, 5t0c_AF-5t0c_BE, 5t0c_BF-5t0c_AE, 5t0c_BF-5t0c_BE, 5t0g_F-5t0g_E, 5t0h_F-5t0h_E, 5t0i_F-5t0i_E, 5t0j_F-5t0j_E, 5…
5702	PSMC3	5715	PSMD9	P17980	O00233	3whl_A-3whl_B, 3whl_A-3whl_D, 3whl_A-3whl_F, 3whl_A-3whl_H, 3whl_C-3whl_B, 3whl_C-3whl_D, 3whl_C-3whl_F, 3whl_C-3whl_H, 3whl_E-3whl_B, 3whl_E-3whl_D, 3whl_E-3whl_F, 3whl_E-3whl_H, 3whl_G-3whl_B, 3whl_G-3whl_D, 3whl_G-3whl_F, 3whl_G-3whl_H
5704	PSMC4	5716	PSMD10	P43686	O75832	5vhi_D-5vhi_G, 5vhp_D-5vhp_G, 5vhf_D-5vhf_G, 5vhh_D-5vhh_G, 5vhj_D-5vhj_G, 5vhm_D-5vhm_G, 5vhn_D-5vhn_G, 5vho_D-5vho_G, 5vhq_D-5vhq_G, 5vhr_D-5vhr_G, 5vhf_B-5vhf_G, 5vhh_B-5vhh_G, 5vhi_B-5vhi_G, 5vhj_B-5vhj_G, 5vhm_B-5vhm_G, 5vhn_B-5vhn_G, 5vho_B-5vho_G, 5vhp_B-5vhp_G, 5vhq_B-5vhq_G, 5vhr_B-5vhr_G, 5vhf_C-5vhf_G, 5vhh_C-5vhh_G, 5vhi_C-5vhi_G, 5vhf_F-5vhf_G, 5vhh_F-5vhh_G, 5vhi_F-5vhi_G, 5vhf_E-5v…
5706	PSMC6	5715	PSMD9	P62333	O00233	3whl_A-3whl_B, 3whl_A-3whl_D, 3whl_A-3whl_F, 3whl_A-3whl_H, 3whl_C-3whl_B, 3whl_C-3whl_D, 3whl_C-3whl_F, 3whl_C-3whl_H, 3whl_E-3whl_B, 3whl_E-3whl_D, 3whl_E-3whl_F, 3whl_E-3whl_H, 3whl_G-3whl_B, 3whl_G-3whl_D, 3whl_G-3whl_F, 3whl_G-3whl_H
5713	PSMD7	10213	PSMD14	P51665	O00487	5gjq_U-5gjq_V, 5gjr_8-5gjr_9, 5gjr_8-5gjr_V, 5gjr_U-5gjr_9, 5gjr_U-5gjr_V, 5l4k_U-5l4k_V, 5ln3_U-5ln3_V, 5m32_n-5m32_q, 5t0c_AZ-5t0c_Ac, 5t0c_AZ-5t0c_Bc, 5t0c_BZ-5t0c_Ac, 5t0c_BZ-5t0c_Bc, 5t0g_Z-5t0g_c, 5t0h_Z-5t0h_c, 5t0i_Z-5t0i_c, 5t0j_Z-5t0j_c, 5vgz_Z-5vgz_c, 5vhf_Z-5vhf_c, 5vhh_Z-5vhh_c, 5vhi_Z-5vhi_c, 5vhs_Z-5vhs_c, 3jck_E-3jck_G, 3jco_U-3jco_V, 3jcp_U-3jcp_V, 4cr2_U-4cr2_V, 4cr3_U-4cr3_V, 4…
5747	PTK2	7525	YES1	Q05397	P07947	4xey_A-4xey_B, 4xey_B-4xey_A
5824	PEX19	8504	PEX3	P40855	P56589	3ajb_B-3ajb_A
5834	PYGB	5836	PYGL	P11216	P06737	1abb_A-1abb_B, 1abb_A-1abb_C, 1abb_A-1abb_D, 1abb_B-1abb_A, 1abb_B-1abb_C, 1abb_B-1abb_D, 1abb_C-1abb_A, 1abb_C-1abb_B, 1abb_C-1abb_D, 1abb_D-1abb_A, 1abb_D-1abb_B, 1abb_D-1abb_C, 1em6_A-1em6_B, 1em6_B-1em6_A, 1exv_A-1exv_B, 1exv_B-1exv_A, 1fc0_A-1fc0_B, 1fc0_B-1fc0_A, 1gpa_A-1gpa_B, 1gpa_A-1gpa_C, 1gpa_A-1gpa_D, 1gpa_B-1gpa_A, 1gpa_B-1gpa_C, 1gpa_B-1gpa_D, 1gpa_C-1gpa_A, 1gpa_C-1gpa_B, 1gpa_C-1g…
5864	RAB3A	5877	RABIF	P20336	P47224	2fu5_C-2fu5_A, 2fu5_C-2fu5_B, 2fu5_D-2fu5_A, 2fu5_D-2fu5_B
5864	RAB3A	117177	RAB3IP	P20336	Q96QF0	4uj3_A-4uj3_B, 4uj3_A-4uj3_E, 4uj3_A-4uj3_H, 4uj3_A-4uj3_K, 4uj3_A-4uj3_N, 4uj3_A-4uj3_Q, 4uj3_A-4uj3_T, 4uj3_A-4uj3_W, 4uj3_D-4uj3_B, 4uj3_D-4uj3_E, 4uj3_D-4uj3_H, 4uj3_D-4uj3_K, 4uj3_D-4uj3_N, 4uj3_D-4uj3_Q, 4uj3_D-4uj3_T, 4uj3_D-4uj3_W, 4uj3_G-4uj3_B, 4uj3_G-4uj3_E, 4uj3_G-4uj3_H, 4uj3_G-4uj3_K, 4uj3_G-4uj3_N, 4uj3_G-4uj3_Q, 4uj3_G-4uj3_T, 4uj3_G-4uj3_W, 4uj3_J-4uj3_B, 4uj3_J-4uj3_E, 4uj3_J-4u…
5866	RAB3IL1	117177	RAB3IP	Q8TBN0	Q96QF0	4uj3_B-4uj3_E, 4uj3_B-4uj3_H, 4uj3_B-4uj3_K, 4uj3_B-4uj3_N, 4uj3_B-4uj3_Q, 4uj3_B-4uj3_T, 4uj3_B-4uj3_W, 4uj3_E-4uj3_B, 4uj3_E-4uj3_H, 4uj3_E-4uj3_K, 4uj3_E-4uj3_N, 4uj3_E-4uj3_Q, 4uj3_E-4uj3_T, 4uj3_E-4uj3_W, 4uj3_H-4uj3_B, 4uj3_H-4uj3_E, 4uj3_H-4uj3_K, 4uj3_H-4uj3_N, 4uj3_H-4uj3_Q, 4uj3_H-4uj3_T, 4uj3_H-4uj3_W, 4uj3_K-4uj3_B, 4uj3_K-4uj3_E, 4uj3_K-4uj3_H, 4uj3_K-4uj3_N, 4uj3_K-4uj3_Q, 4uj3_K-4u…
5886	RAD23A	55768	NGLY1	P54725	Q96IV0	2f4m_B-2f4m_A, 2f4o_B-2f4o_A
5887	RAD23B	55768	NGLY1	P54727	Q96IV0	2f4m_B-2f4m_A, 2f4o_B-2f4o_A
5901	RAN	10204	NUTF2	P62826	P61970	1a2k_C-1a2k_A, 1a2k_C-1a2k_B, 1a2k_D-1a2k_A, 1a2k_D-1a2k_B, 1a2k_E-1a2k_A, 1a2k_E-1a2k_B, 5bxq_C-5bxq_A, 5bxq_C-5bxq_B, 5bxq_D-5bxq_A, 5bxq_D-5bxq_B, 5bxq_E-5bxq_A, 5bxq_E-5bxq_B
5908	RAP1B	83593	RASSF5	P61224	Q8WWW0	3ddc_A-3ddc_B
5912	RAP2B	83593	RASSF5	P61225	Q8WWW0	3ddc_A-3ddc_B
5914	RARA	6258	RXRG	P10276	P48443	5uan_B-5uan_A, 3a9e_B-3a9e_A, 1xdk_B-1xdk_A, 1xdk_B-1xdk_E, 1xdk_F-1xdk_A, 1xdk_F-1xdk_E, 1dkf_B-1dkf_A, 4nqa_A-4nqa_H, 4nqa_H-4nqa_A, 5uan_A-5uan_B, 1dsz_A-1dsz_B, 3dzu_D-3dzu_A, 3dzy_D-3dzy_A, 3e00_D-3e00_A, 3uvv_A-3uvv_B, 3dzu_A-3dzu_D, 3dzy_A-3dzy_D, 3e00_A-3e00_D, 4iqr_A-4iqr_B, 4iqr_A-4iqr_E, 4iqr_A-4iqr_F, 4iqr_B-4iqr_A, 4iqr_B-4iqr_E, 4iqr_B-4iqr_F, 4iqr_E-4iqr_A, 4iqr_E-4iqr_B, 4iqr_E-4i…
5915	RARB	6257	RXRB	P10826	P28702	5uan_B-5uan_A, 3a9e_B-3a9e_A, 1xdk_B-1xdk_A, 1xdk_B-1xdk_E, 1xdk_F-1xdk_A, 1xdk_F-1xdk_E, 1dkf_B-1dkf_A, 4nqa_A-4nqa_H, 4nqa_H-4nqa_A, 5uan_A-5uan_B, 1dsz_A-1dsz_B, 3dzu_D-3dzu_A, 3dzy_D-3dzy_A, 3e00_D-3e00_A, 3uvv_A-3uvv_B, 4iqr_A-4iqr_B, 4iqr_A-4iqr_E, 4iqr_A-4iqr_F, 4iqr_B-4iqr_A, 4iqr_B-4iqr_E, 4iqr_B-4iqr_F, 4iqr_E-4iqr_A, 4iqr_E-4iqr_B, 4iqr_E-4iqr_F, 4iqr_F-4iqr_A, 4iqr_F-4iqr_B, 4iqr_F-4i…
5915	RARB	6258	RXRG	P10826	P48443	5uan_B-5uan_A, 3a9e_B-3a9e_A, 1xdk_B-1xdk_A, 1xdk_B-1xdk_E, 1xdk_F-1xdk_A, 1xdk_F-1xdk_E, 1dkf_B-1dkf_A, 4nqa_A-4nqa_H, 4nqa_H-4nqa_A, 5uan_A-5uan_B, 1dsz_A-1dsz_B, 3dzu_D-3dzu_A, 3dzy_D-3dzy_A, 3e00_D-3e00_A, 3uvv_A-3uvv_B, 4iqr_A-4iqr_B, 4iqr_A-4iqr_E, 4iqr_A-4iqr_F, 4iqr_B-4iqr_A, 4iqr_B-4iqr_E, 4iqr_B-4iqr_F, 4iqr_E-4iqr_A, 4iqr_E-4iqr_B, 4iqr_E-4iqr_F, 4iqr_F-4iqr_A, 4iqr_F-4iqr_B, 4iqr_F-4i…
5928	RBBP4	8520	HAT1	Q09028	O14929	4psx_B-4psx_A, 4psx_B-4psx_D, 4psx_E-4psx_A, 4psx_E-4psx_D, 4psw_B-4psw_A
5928	RBBP4	9112	MTA1	Q09028	Q13330	5fxy_A-5fxy_B, 5fxy_A-5fxy_D, 5fxy_A-5fxy_F, 5fxy_A-5fxy_H, 5fxy_C-5fxy_B, 5fxy_C-5fxy_D, 5fxy_C-5fxy_F, 5fxy_C-5fxy_H, 5fxy_E-5fxy_B, 5fxy_E-5fxy_D, 5fxy_E-5fxy_F, 5fxy_E-5fxy_H, 5fxy_G-5fxy_B, 5fxy_G-5fxy_D, 5fxy_G-5fxy_F, 5fxy_G-5fxy_H, 4pby_A-4pby_C, 4pby_A-4pby_D, 4pby_B-4pby_C, 4pby_B-4pby_D, 4pc0_A-4pc0_C, 4pc0_A-4pc0_D, 4pc0_B-4pc0_C, 4pc0_B-4pc0_D
5935	RBM3	5940	RBMY1A1	P98179	P0DJD3	5tbx_A-5tbx_B, 5tbx_B-5tbx_A
5935	RBM3	6626	SNRPA	P98179	P09012	5mqf_o-5mqf_X
5935	RBM3	27316	RBMX	P98179	P38159	5tbx_A-5tbx_B, 5tbx_B-5tbx_A, 3mdf_A-3mdf_B, 3mdf_B-3mdf_A, 3lpy_A-3lpy_B, 3lpy_B-3lpy_A
5935	RBM3	159163	RBMY1F	P98179	Q15415	5tbx_A-5tbx_B, 5tbx_B-5tbx_A, 3mdf_A-3mdf_B, 3mdf_B-3mdf_A
5940	RBMY1A1	27316	RBMX	P0DJD3	P38159	5tbx_A-5tbx_B, 5tbx_B-5tbx_A
5966	REL	5970	RELA	Q04864	Q04206	1gji_A-1gji_B, 1gji_B-1gji_A, 1nfi_A-1nfi_C, 1nfi_C-1nfi_A, 1ram_A-1ram_B, 1ram_B-1ram_A, 2ram_A-2ram_B, 2ram_B-2ram_A, 5u01_A-5u01_B, 5u01_A-5u01_C, 5u01_A-5u01_D, 5u01_B-5u01_A, 5u01_B-5u01_C, 5u01_B-5u01_D, 5u01_C-5u01_A, 5u01_C-5u01_B, 5u01_C-5u01_D, 5u01_D-5u01_A, 5u01_D-5u01_B, 5u01_D-5u01_C, 3gut_A-3gut_C, 3gut_A-3gut_E, 3gut_A-3gut_G, 3gut_C-3gut_A, 3gut_C-3gut_E, 3gut_C-3gut_G, 3gut_E-3g…
5984	RFC4	5985	RFC5	P35249	P40937	1sxj_D-1sxj_C, 2chq_A-2chq_B, 2chq_A-2chq_C, 2chq_B-2chq_A, 2chq_B-2chq_C, 2chq_C-2chq_A, 2chq_C-2chq_B, 2chv_A-2chv_B, 2chv_A-2chv_C, 2chv_A-2chv_D, 2chv_A-2chv_E, 2chv_A-2chv_F, 2chv_B-2chv_A, 2chv_B-2chv_C, 2chv_B-2chv_D, 2chv_B-2chv_E, 2chv_B-2chv_F, 2chv_C-2chv_A, 2chv_C-2chv_B, 2chv_C-2chv_D, 2chv_C-2chv_E, 2chv_C-2chv_F, 2chv_D-2chv_A, 2chv_D-2chv_B, 2chv_D-2chv_C, 2chv_D-2chv_E, 2chv_D-2c…
5987	TRIM27	11043	MID2	P14373	Q9UJV3	5hm7_A-5hm7_B, 5hm7_B-5hm7_A, 4cfg_A-4cfg_B, 4cfg_B-4cfg_A
6015	RING1	10138	YAF2	Q06587	Q8IY57	3ixs_A-3ixs_B, 3ixs_A-3ixs_D, 3ixs_A-3ixs_F, 3ixs_A-3ixs_H, 3ixs_A-3ixs_J, 3ixs_A-3ixs_L, 3ixs_C-3ixs_B, 3ixs_C-3ixs_D, 3ixs_C-3ixs_F, 3ixs_C-3ixs_H, 3ixs_C-3ixs_J, 3ixs_C-3ixs_L, 3ixs_E-3ixs_B, 3ixs_E-3ixs_D, 3ixs_E-3ixs_F, 3ixs_E-3ixs_H, 3ixs_E-3ixs_J, 3ixs_E-3ixs_L, 3ixs_G-3ixs_B, 3ixs_G-3ixs_D, 3ixs_G-3ixs_F, 3ixs_G-3ixs_H, 3ixs_G-3ixs_J, 3ixs_G-3ixs_L, 3ixs_I-3ixs_B, 3ixs_I-3ixs_D, 3ixs_I-3i…
6015	RING1	23429	RYBP	Q06587	Q8N488	3ixs_A-3ixs_B, 3ixs_A-3ixs_D, 3ixs_A-3ixs_F, 3ixs_A-3ixs_H, 3ixs_A-3ixs_J, 3ixs_A-3ixs_L, 3ixs_C-3ixs_B, 3ixs_C-3ixs_D, 3ixs_C-3ixs_F, 3ixs_C-3ixs_H, 3ixs_C-3ixs_J, 3ixs_C-3ixs_L, 3ixs_E-3ixs_B, 3ixs_E-3ixs_D, 3ixs_E-3ixs_F, 3ixs_E-3ixs_H, 3ixs_E-3ixs_J, 3ixs_E-3ixs_L, 3ixs_G-3ixs_B, 3ixs_G-3ixs_D, 3ixs_G-3ixs_F, 3ixs_G-3ixs_H, 3ixs_G-3ixs_J, 3ixs_G-3ixs_L, 3ixs_I-3ixs_B, 3ixs_I-3ixs_D, 3ixs_I-3i…
6103	RPGR	57096	RPGRIP1	Q92834	Q96KN7	4qam_A-4qam_B
6257	RXRB	10062	NR1H3	P28702	Q13133	4nqa_A-4nqa_B, 4nqa_A-4nqa_I, 4nqa_H-4nqa_B, 4nqa_H-4nqa_I, 1uhl_A-1uhl_B, 3fal_A-3fal_B, 3fal_A-3fal_D, 3fal_C-3fal_B, 3fal_C-3fal_D, 3fc6_A-3fc6_B, 3fc6_A-3fc6_D, 3fc6_C-3fc6_B, 3fc6_C-3fc6_D, 2acl_A-2acl_B, 2acl_A-2acl_D, 2acl_A-2acl_F, 2acl_A-2acl_H, 2acl_C-2acl_B, 2acl_C-2acl_D, 2acl_C-2acl_F, 2acl_C-2acl_H, 2acl_E-2acl_B, 2acl_E-2acl_D, 2acl_E-2acl_F, 2acl_E-2acl_H, 2acl_G-2acl_B, 2acl_G-2a…
6258	RXRG	7376	NR1H2	P48443	P55055	4nqa_A-4nqa_B, 4nqa_A-4nqa_I, 4nqa_H-4nqa_B, 4nqa_H-4nqa_I, 5hjp_A-5hjp_B, 5hjp_A-5hjp_D, 5hjp_C-5hjp_B, 5hjp_C-5hjp_D, 5i4v_B-5i4v_A, 5i4v_B-5i4v_E, 5i4v_F-5i4v_A, 5i4v_F-5i4v_E, 5kya_B-5kya_A, 5kya_B-5kya_E, 5kya_F-5kya_A, 5kya_F-5kya_E, 5kyj_B-5kyj_A, 5kyj_B-5kyj_E, 5kyj_F-5kyj_A, 5kyj_F-5kyj_E, 2acl_A-2acl_B, 2acl_A-2acl_D, 2acl_A-2acl_F, 2acl_A-2acl_H, 2acl_C-2acl_B, 2acl_C-2acl_D, 2acl_C-2a…
6258	RXRG	10062	NR1H3	P48443	Q13133	4nqa_A-4nqa_B, 4nqa_A-4nqa_I, 4nqa_H-4nqa_B, 4nqa_H-4nqa_I, 2acl_A-2acl_B, 2acl_A-2acl_D, 2acl_A-2acl_F, 2acl_A-2acl_H, 2acl_C-2acl_B, 2acl_C-2acl_D, 2acl_C-2acl_F, 2acl_C-2acl_H, 2acl_E-2acl_B, 2acl_E-2acl_D, 2acl_E-2acl_F, 2acl_E-2acl_H, 2acl_G-2acl_B, 2acl_G-2acl_D, 2acl_G-2acl_F, 2acl_G-2acl_H, 3fal_A-3fal_B, 3fal_A-3fal_D, 3fal_C-3fal_B, 3fal_C-3fal_D, 3fc6_A-3fc6_B, 3fc6_A-3fc6_D, 3fc6_C-3f…
6271	S100A1	6273	S100A2	P23297	P29034	2y5i_A-2y5i_B, 2y5i_A-2y5i_C, 2y5i_A-2y5i_D, 2y5i_A-2y5i_E, 2y5i_A-2y5i_F, 2y5i_B-2y5i_A, 2y5i_B-2y5i_C, 2y5i_B-2y5i_D, 2y5i_B-2y5i_E, 2y5i_B-2y5i_F, 2y5i_C-2y5i_A, 2y5i_C-2y5i_B, 2y5i_C-2y5i_D, 2y5i_C-2y5i_E, 2y5i_C-2y5i_F, 2y5i_D-2y5i_A, 2y5i_D-2y5i_B, 2y5i_D-2y5i_C, 2y5i_D-2y5i_E, 2y5i_D-2y5i_F, 2y5i_E-2y5i_A, 2y5i_E-2y5i_B, 2y5i_E-2y5i_C, 2y5i_E-2y5i_D, 2y5i_E-2y5i_F, 2y5i_F-2y5i_A, 2y5i_F-2y…
6271	S100A1	6285	S100B	P23297	P04271	2jpt_A-2jpt_B, 2jpt_B-2jpt_A, 1b4c_A-1b4c_B, 1b4c_B-1b4c_A, 1dt7_A-1dt7_B, 1dt7_B-1dt7_A, 1mwn_A-1mwn_B, 1mwn_B-1mwn_A, 1qlk_A-1qlk_B, 1qlk_B-1qlk_A, 1sym_A-1sym_B, 1sym_B-1sym_A, 1xyd_A-1xyd_B, 1xyd_B-1xyd_A, 2k7o_A-2k7o_B, 2k7o_B-2k7o_A, 3rlz_A-3rlz_B, 3rlz_B-3rlz_A, 1mq1_A-1mq1_B, 1mq1_B-1mq1_A, 1uwo_A-1uwo_B, 1uwo_B-1uwo_A, 2h61_A-2h61_B, 2h61_A-2h61_C, 2h61_A-2h61_D, 2h61_A-2h61_E, 2h61_A-2h…
6273	S100A2	6285	S100B	P29034	P04271	2y5i_A-2y5i_B, 2y5i_A-2y5i_C, 2y5i_A-2y5i_D, 2y5i_A-2y5i_E, 2y5i_A-2y5i_F, 2y5i_B-2y5i_A, 2y5i_B-2y5i_C, 2y5i_B-2y5i_D, 2y5i_B-2y5i_E, 2y5i_B-2y5i_F, 2y5i_C-2y5i_A, 2y5i_C-2y5i_B, 2y5i_C-2y5i_D, 2y5i_C-2y5i_E, 2y5i_C-2y5i_F, 2y5i_D-2y5i_A, 2y5i_D-2y5i_B, 2y5i_D-2y5i_C, 2y5i_D-2y5i_E, 2y5i_D-2y5i_F, 2y5i_E-2y5i_A, 2y5i_E-2y5i_B, 2y5i_E-2y5i_C, 2y5i_E-2y5i_D, 2y5i_E-2y5i_F, 2y5i_F-2y5i_A, 2y5i_F-2y…
6275	S100A4	6285	S100B	P26447	P04271	2y5i_A-2y5i_B, 2y5i_A-2y5i_C, 2y5i_A-2y5i_D, 2y5i_A-2y5i_E, 2y5i_A-2y5i_F, 2y5i_B-2y5i_A, 2y5i_B-2y5i_C, 2y5i_B-2y5i_D, 2y5i_B-2y5i_E, 2y5i_B-2y5i_F, 2y5i_C-2y5i_A, 2y5i_C-2y5i_B, 2y5i_C-2y5i_D, 2y5i_C-2y5i_E, 2y5i_C-2y5i_F, 2y5i_D-2y5i_A, 2y5i_D-2y5i_B, 2y5i_D-2y5i_C, 2y5i_D-2y5i_E, 2y5i_D-2y5i_F, 2y5i_E-2y5i_A, 2y5i_E-2y5i_B, 2y5i_E-2y5i_C, 2y5i_E-2y5i_D, 2y5i_E-2y5i_F, 2y5i_F-2y5i_A, 2y5i_F-2y…
6285	S100B	6286	S100P	P04271	P25815	2l0p_A-2l0p_B, 2l0p_B-2l0p_A, 2llt_A-2llt_B, 2llt_B-2llt_A, 2llu_A-2llu_B, 2llu_B-2llu_A, 2lp2_A-2lp2_B, 2lp2_B-2lp2_A, 2lp3_A-2lp3_B, 2lp3_B-2lp3_A, 5k89_A-5k89_C, 5k89_A-5k89_H, 5k89_C-5k89_A, 5k89_C-5k89_H, 5k89_H-5k89_A, 5k89_H-5k89_C, 3rlz_A-3rlz_B, 3rlz_B-3rlz_A, 2lhl_A-2lhl_B, 2lhl_B-2lhl_A, 2m3w_A-2m3w_B, 2m3w_B-2m3w_A, 2jpt_A-2jpt_B, 2jpt_B-2jpt_A, 1k2h_A-1k2h_B, 1k2h_B-1k2h_A, 1zfs_A-1z…
6455	SH3GL1	6456	SH3GL2	Q99961	Q99962	1zww_A-1zww_B, 1zww_B-1zww_A, 2d4c_A-2d4c_B, 2d4c_A-2d4c_C, 2d4c_A-2d4c_D, 2d4c_B-2d4c_A, 2d4c_B-2d4c_C, 2d4c_B-2d4c_D, 2d4c_C-2d4c_A, 2d4c_C-2d4c_B, 2d4c_C-2d4c_D, 2d4c_D-2d4c_A, 2d4c_D-2d4c_B, 2d4c_D-2d4c_C, 2z0v_A-2z0v_B, 2z0v_B-2z0v_A, 3iql_A-3iql_B, 3iql_B-3iql_A, 1sem_A-1sem_B, 1sem_B-1sem_A, 2sem_A-2sem_B, 2sem_B-2sem_A, 3sem_A-3sem_B, 3sem_B-3sem_A, 1gcq_A-1gcq_B, 1gcq_B-1gcq_A, 1gri_A-1g…
6500	SKP1	26232	FBXO2	P63208	Q9UK22	2e31_B-2e31_A, 2e32_B-2e32_A, 2e32_B-2e32_C, 2e32_D-2e32_A, 2e32_D-2e32_C, 3wso_B-3wso_A
6500	SKP1	93611	FBXO44	P63208	Q9H4M3	3wso_B-3wso_A, 2e31_B-2e31_A, 2e32_B-2e32_A, 2e32_B-2e32_C, 2e32_D-2e32_A, 2e32_D-2e32_C
6500	SKP1	115290	FBXO17	P63208	Q96EF6	3wso_B-3wso_A, 2e31_B-2e31_A, 2e32_B-2e32_A, 2e32_B-2e32_C, 2e32_D-2e32_A, 2e32_D-2e32_C
6612	SUMO3	59343	SENP2	P55854	Q9HC62	2io1_B-2io1_A, 2io1_B-2io1_C, 2io1_B-2io1_E, 2io1_D-2io1_A, 2io1_D-2io1_C, 2io1_D-2io1_E, 2io1_F-2io1_A, 2io1_F-2io1_C, 2io1_F-2io1_E, 2io0_B-2io0_A, 3zo5_B-3zo5_A, 2iyd_B-2iyd_A, 2ckh_B-2ckh_A, 2io3_B-2io3_A, 5aek_B-5aek_A, 5aek_B-5aek_C, 5aek_B-5aek_E, 5aek_B-5aek_G, 5aek_B-5aek_I, 5aek_B-5aek_K, 5aek_B-5aek_M, 5aek_B-5aek_O, 5aek_B-5aek_Q, 5aek_B-5aek_S, 5aek_B-5aek_U, 5aek_B-5aek_W, 5aek_D-5a…
6613	SUMO2	59343	SENP2	P61956	Q9HC62	2io0_B-2io0_A, 3zo5_B-3zo5_A, 2iyd_B-2iyd_A, 2io1_B-2io1_A, 2io1_B-2io1_C, 2io1_B-2io1_E, 2io1_D-2io1_A, 2io1_D-2io1_C, 2io1_D-2io1_E, 2io1_F-2io1_A, 2io1_F-2io1_C, 2io1_F-2io1_E, 2io3_B-2io3_A, 2ckh_B-2ckh_A, 5aek_B-5aek_A, 5aek_B-5aek_C, 5aek_B-5aek_E, 5aek_B-5aek_G, 5aek_B-5aek_I, 5aek_B-5aek_K, 5aek_B-5aek_M, 5aek_B-5aek_O, 5aek_B-5aek_Q, 5aek_B-5aek_S, 5aek_B-5aek_U, 5aek_B-5aek_W, 5aek_D-5a…
6626	SNRPA	6627	SNRPA1	P09012	P09661	5mqf_X-5mqf_W, 5o9z_1-5o9z_z, 5xjc_p-5xjc_o, 1a9n_B-1a9n_A, 1a9n_B-1a9n_C, 1a9n_D-1a9n_A, 1a9n_D-1a9n_C, 3jb9_k-3jb9_j
6626	SNRPA	27316	RBMX	P09012	P38159	5mqf_X-5mqf_o
6636	SNRPF	23658	LSM5	P62306	Q9Y4Y9	3jcr_T-3jcr_5, 3jcr_t-3jcr_5, 5o9z_T-5o9z_r, 5o9z_b-5o9z_r, 5o9z_i-5o9z_r, 3jcm_W-3jcm_f, 3jcm_Z-3jcm_f, 5gan_f-5gan_5, 5gan_q-5gan_5, 5nrl_f-5nrl_o, 5nrl_q-5nrl_o, 5nrl_x-5nrl_o, 3jcr_6-3jcr_5, 5o9z_s-5o9z_r, 3swn_B-3swn_A, 3swn_B-3swn_D, 3swn_B-3swn_P, 3swn_B-3swn_S, 3swn_E-3swn_A, 3swn_E-3swn_D, 3swn_E-3swn_P, 3swn_E-3swn_S, 3swn_Q-3swn_A, 3swn_Q-3swn_D, 3swn_Q-3swn_P, 3swn_Q-3swn_S, 3swn_T-3s…
6737	TRIM21	7329	UBE2I	P19474	P63279	4tkp_B-4tkp_A
6737	TRIM21	56658	TRIM39	P19474	Q9HCM9	4cg4_A-4cg4_B, 4cg4_A-4cg4_C, 4cg4_A-4cg4_D, 4cg4_A-4cg4_E, 4cg4_A-4cg4_F, 4cg4_B-4cg4_A, 4cg4_B-4cg4_C, 4cg4_B-4cg4_D, 4cg4_B-4cg4_E, 4cg4_B-4cg4_F, 4cg4_C-4cg4_A, 4cg4_C-4cg4_B, 4cg4_C-4cg4_D, 4cg4_C-4cg4_E, 4cg4_C-4cg4_F, 4cg4_D-4cg4_A, 4cg4_D-4cg4_B, 4cg4_D-4cg4_C, 4cg4_D-4cg4_E, 4cg4_D-4cg4_F, 4cg4_E-4cg4_A, 4cg4_E-4cg4_B, 4cg4_E-4cg4_C, 4cg4_E-4cg4_D, 4cg4_E-4cg4_F, 4cg4_F-4cg4_A, 4cg4_F-4c…
6809	STX3	6810	STX4	Q13277	Q12846	1s94_A-1s94_B, 1s94_B-1s94_A, 3hd7_B-3hd7_F, 3hd7_F-3hd7_B, 3ipd_B-3ipd_F, 3ipd_F-3ipd_B, 1sfc_B-1sfc_F, 1sfc_B-1sfc_J, 1sfc_F-1sfc_B, 1sfc_F-1sfc_J, 1sfc_J-1sfc_B, 1sfc_J-1sfc_F, 1jth_B-1jth_D, 1jth_D-1jth_B, 1hvv_A-1hvv_B, 1hvv_A-1hvv_C, 1hvv_A-1hvv_D, 1hvv_B-1hvv_A, 1hvv_B-1hvv_C, 1hvv_B-1hvv_D, 1hvv_C-1hvv_A, 1hvv_C-1hvv_B, 1hvv_C-1hvv_D, 1hvv_D-1hvv_A, 1hvv_D-1hvv_B, 1hvv_D-1hvv_C, 1ez3_A-1e…
6809	STX3	63908	NAPB	Q13277	Q9H115	3j96_L-3j96_G, 3j96_L-3j96_H, 3j96_L-3j96_I, 3j96_L-3j96_J, 3j97_L-3j97_G, 3j97_L-3j97_H, 3j97_L-3j97_I, 3j97_L-3j97_J, 3j98_L-3j98_G, 3j98_L-3j98_H, 3j98_L-3j98_I, 3j98_L-3j98_J, 3j99_L-3j99_G, 3j99_L-3j99_H, 3j99_L-3j99_I, 3j99_L-3j99_J
6810	STX4	6843	VAMP1	Q12846	P23763	3hd7_B-3hd7_A, 3hd7_B-3hd7_E, 3hd7_F-3hd7_A, 3hd7_F-3hd7_E, 3ipd_B-3ipd_A, 3ipd_B-3ipd_E, 3ipd_F-3ipd_A, 3ipd_F-3ipd_E, 1sfc_B-1sfc_A, 1sfc_B-1sfc_E, 1sfc_B-1sfc_I, 1sfc_F-1sfc_A, 1sfc_F-1sfc_E, 1sfc_F-1sfc_I, 1sfc_J-1sfc_A, 1sfc_J-1sfc_E, 1sfc_J-1sfc_I, 1l4a_B-1l4a_A, 2n1t_B-2n1t_A, 3j96_L-3j96_K, 3j97_L-3j97_K, 3j98_L-3j98_K, 3j99_L-3j99_K, 5ccg_B-5ccg_A, 5ccg_B-5ccg_G, 5ccg_H-5ccg_A, 5ccg_H-5c…
6810	STX4	6844	VAMP2	Q12846	P63027	3hd7_B-3hd7_A, 3hd7_B-3hd7_E, 3hd7_F-3hd7_A, 3hd7_F-3hd7_E, 3ipd_B-3ipd_A, 3ipd_B-3ipd_E, 3ipd_F-3ipd_A, 3ipd_F-3ipd_E, 1sfc_B-1sfc_A, 1sfc_B-1sfc_E, 1sfc_B-1sfc_I, 1sfc_F-1sfc_A, 1sfc_F-1sfc_E, 1sfc_F-1sfc_I, 1sfc_J-1sfc_A, 1sfc_J-1sfc_E, 1sfc_J-1sfc_I, 1l4a_B-1l4a_A, 2n1t_B-2n1t_A, 3j96_L-3j96_K, 3j97_L-3j97_K, 3j98_L-3j98_K, 3j99_L-3j99_K, 5ccg_B-5ccg_A, 5ccg_B-5ccg_G, 5ccg_H-5ccg_A, 5ccg_H-5c…
6810	STX4	8417	STX7	Q12846	O15400	3hd7_B-3hd7_F, 3hd7_F-3hd7_B, 3ipd_B-3ipd_F, 3ipd_F-3ipd_B
6810	STX4	8674	VAMP4	Q12846	O75379	3hd7_B-3hd7_A, 3hd7_B-3hd7_E, 3hd7_F-3hd7_A, 3hd7_F-3hd7_E, 3ipd_B-3ipd_A, 3ipd_B-3ipd_E, 3ipd_F-3ipd_A, 3ipd_F-3ipd_E, 1sfc_B-1sfc_A, 1sfc_B-1sfc_E, 1sfc_B-1sfc_I, 1sfc_F-1sfc_A, 1sfc_F-1sfc_E, 1sfc_F-1sfc_I, 1sfc_J-1sfc_A, 1sfc_J-1sfc_E, 1sfc_J-1sfc_I, 1l4a_B-1l4a_A, 2n1t_B-2n1t_A, 1kil_B-1kil_A, 3j96_L-3j96_K, 3j97_L-3j97_K, 3j98_L-3j98_K, 3j99_L-3j99_K, 5ccg_B-5ccg_A, 5ccg_B-5ccg_G, 5ccg_H-5c…
6810	STX4	9341	VAMP3	Q12846	Q15836	3hd7_B-3hd7_A, 3hd7_B-3hd7_E, 3hd7_F-3hd7_A, 3hd7_F-3hd7_E, 3ipd_B-3ipd_A, 3ipd_B-3ipd_E, 3ipd_F-3ipd_A, 3ipd_F-3ipd_E, 1sfc_B-1sfc_A, 1sfc_B-1sfc_E, 1sfc_B-1sfc_I, 1sfc_F-1sfc_A, 1sfc_F-1sfc_E, 1sfc_F-1sfc_I, 1sfc_J-1sfc_A, 1sfc_J-1sfc_E, 1sfc_J-1sfc_I, 1l4a_B-1l4a_A, 2n1t_B-2n1t_A, 3j96_L-3j96_K, 3j97_L-3j97_K, 3j98_L-3j98_K, 3j99_L-3j99_K, 5ccg_B-5ccg_A, 5ccg_B-5ccg_G, 5ccg_H-5ccg_A, 5ccg_H-5c…
6810	STX4	10791	VAMP5	Q12846	O95183	3hd7_B-3hd7_A, 3hd7_B-3hd7_E, 3hd7_F-3hd7_A, 3hd7_F-3hd7_E, 3ipd_B-3ipd_A, 3ipd_B-3ipd_E, 3ipd_F-3ipd_A, 3ipd_F-3ipd_E
6810	STX4	23673	STX12	Q12846	Q86Y82	3hd7_B-3hd7_F, 3hd7_F-3hd7_B, 3ipd_B-3ipd_F, 3ipd_F-3ipd_B, 1sfc_B-1sfc_F, 1sfc_B-1sfc_J, 1sfc_F-1sfc_B, 1sfc_F-1sfc_J, 1sfc_J-1sfc_B, 1sfc_J-1sfc_F, 1hvv_A-1hvv_B, 1hvv_A-1hvv_C, 1hvv_A-1hvv_D, 1hvv_B-1hvv_A, 1hvv_B-1hvv_C, 1hvv_B-1hvv_D, 1hvv_C-1hvv_A, 1hvv_C-1hvv_B, 1hvv_C-1hvv_D, 1hvv_D-1hvv_A, 1hvv_D-1hvv_B, 1hvv_D-1hvv_C
6810	STX4	63908	NAPB	Q12846	Q9H115	3j96_L-3j96_G, 3j96_L-3j96_H, 3j96_L-3j96_I, 3j96_L-3j96_J, 3j97_L-3j97_G, 3j97_L-3j97_H, 3j97_L-3j97_I, 3j97_L-3j97_J, 3j98_L-3j98_G, 3j98_L-3j98_H, 3j98_L-3j98_I, 3j98_L-3j98_J, 3j99_L-3j99_G, 3j99_L-3j99_H, 3j99_L-3j99_I, 3j99_L-3j99_J
6812	STXBP1	8676	STX11	P61764	O75558	4jeh_A-4jeh_B, 3c98_A-3c98_B, 4jeu_A-4jeu_B, 2xhe_A-2xhe_B
6812	STXBP1	415117	STX19	P61764	Q8N4C7	4jeh_A-4jeh_B, 3c98_A-3c98_B, 4jeu_A-4jeu_B, 2xhe_A-2xhe_B
6817	SULT1A1	6820	SULT2B1	P50225	O00204	2a3r_A-2a3r_B, 2a3r_B-2a3r_A, 2h8k_A-2h8k_B, 2h8k_B-2h8k_A, 2z5f_A-2z5f_B, 2z5f_B-2z5f_A, 3ckl_A-3ckl_B, 3ckl_B-3ckl_A, 3qvu_A-3qvu_B, 3qvu_B-3qvu_A, 3qvv_A-3qvv_B, 3qvv_B-3qvv_A, 4gra_A-4gra_B, 4gra_B-4gra_A, 3bfx_A-3bfx_B, 3bfx_B-3bfx_A, 2d06_A-2d06_B, 2d06_B-2d06_A, 3u3k_A-3u3k_B, 3u3k_B-3u3k_A, 3u3j_A-3u3j_B, 3u3j_B-3u3j_A, 2gwh_A-2gwh_B, 2gwh_B-2gwh_A, 1efh_A-1efh_B, 1efh_B-1efh_A, 3f3y_A-3f…
6820	SULT2B1	27284	SULT1B1	O00204	O43704	2a3r_A-2a3r_B, 2a3r_B-2a3r_A, 2h8k_A-2h8k_B, 2h8k_B-2h8k_A, 2z5f_A-2z5f_B, 2z5f_B-2z5f_A, 3ckl_A-3ckl_B, 3ckl_B-3ckl_A, 3qvu_A-3qvu_B, 3qvu_B-3qvu_A, 3qvv_A-3qvv_B, 3qvv_B-3qvv_A, 4gra_A-4gra_B, 4gra_B-4gra_A, 3bfx_A-3bfx_B, 3bfx_B-3bfx_A, 2d06_A-2d06_B, 2d06_B-2d06_A, 3u3k_A-3u3k_B, 3u3k_B-3u3k_A, 3u3j_A-3u3j_B, 3u3j_B-3u3j_A, 2gwh_A-2gwh_B, 2gwh_B-2gwh_A, 1g3m_A-1g3m_B, 1g3m_B-1g3m_A, 1aqu_A-1a…
6822	SULT2A1	27284	SULT1B1	Q06520	O43704	3bfx_A-3bfx_B, 3bfx_B-3bfx_A, 2a3r_A-2a3r_B, 2a3r_B-2a3r_A, 4gra_A-4gra_B, 4gra_B-4gra_A, 3qvu_A-3qvu_B, 3qvu_B-3qvu_A, 3qvv_A-3qvv_B, 3qvv_B-3qvv_A, 2d06_A-2d06_B, 2d06_B-2d06_A, 2h8k_A-2h8k_B, 2h8k_B-2h8k_A, 3u3j_A-3u3j_B, 3u3j_B-3u3j_A, 3u3k_A-3u3k_B, 3u3k_B-3u3k_A, 2gwh_A-2gwh_B, 2gwh_B-2gwh_A, 1efh_A-1efh_B, 1efh_B-1efh_A, 2z5f_A-2z5f_B, 2z5f_B-2z5f_A, 3ckl_A-3ckl_B, 3ckl_B-3ckl_A, 3f3y_A-3f…
6844	VAMP2	9342	SNAP29	P63027	O95721	4wy4_A-4wy4_C, 4wy4_A-4wy4_D
6895	TARBP2	8575	PRKRA	Q15633	O75569	1di2_A-1di2_B, 1di2_B-1di2_A, 3llh_A-3llh_B, 3llh_B-3llh_A, 4wyq_B-4wyq_E, 4wyq_E-4wyq_B, 4x8w_A-4x8w_B, 4x8w_A-4x8w_C, 4x8w_A-4x8w_D, 4x8w_A-4x8w_E, 4x8w_A-4x8w_F, 4x8w_A-4x8w_G, 4x8w_B-4x8w_A, 4x8w_B-4x8w_C, 4x8w_B-4x8w_D, 4x8w_B-4x8w_E, 4x8w_B-4x8w_F, 4x8w_B-4x8w_G, 4x8w_C-4x8w_A, 4x8w_C-4x8w_B, 4x8w_C-4x8w_D, 4x8w_C-4x8w_E, 4x8w_C-4x8w_F, 4x8w_C-4x8w_G, 4x8w_D-4x8w_A, 4x8w_D-4x8w_B, 4x8w_D-4x…
6897	TARS	123283	TARSL2	P26639	A2RTX5	4hwt_A-4hwt_B, 4hwt_B-4hwt_A, 4p3n_A-4p3n_B, 4p3n_A-4p3n_C, 4p3n_A-4p3n_D, 4p3n_B-4p3n_A, 4p3n_B-4p3n_C, 4p3n_B-4p3n_D, 4p3n_C-4p3n_A, 4p3n_C-4p3n_B, 4p3n_C-4p3n_D, 4p3n_D-4p3n_A, 4p3n_D-4p3n_B, 4p3n_D-4p3n_C, 4ttv_A-4ttv_B, 4ttv_A-4ttv_C, 4ttv_A-4ttv_D, 4ttv_B-4ttv_A, 4ttv_B-4ttv_C, 4ttv_B-4ttv_D, 4ttv_C-4ttv_A, 4ttv_C-4ttv_B, 4ttv_C-4ttv_D, 4ttv_D-4ttv_A, 4ttv_D-4ttv_B, 4ttv_D-4ttv_C, 1nyq_A-1n…
6921	TCEB1	6923	TCEB2	Q15369	Q15370	1vcb_B-1vcb_A, 1vcb_B-1vcb_D, 1vcb_B-1vcb_G, 1vcb_B-1vcb_J, 1vcb_E-1vcb_A, 1vcb_E-1vcb_D, 1vcb_E-1vcb_G, 1vcb_E-1vcb_J, 1vcb_H-1vcb_A, 1vcb_H-1vcb_D, 1vcb_H-1vcb_G, 1vcb_H-1vcb_J, 1vcb_K-1vcb_A, 1vcb_K-1vcb_D, 1vcb_K-1vcb_G, 1vcb_K-1vcb_J, 1lm8_C-1lm8_B, 1lqb_B-1lqb_A, 2c9w_C-2c9w_B, 2izv_C-2izv_B, 2jz3_C-2jz3_B, 3dcg_B-3dcg_A, 3dcg_B-3dcg_C, 3dcg_D-3dcg_A, 3dcg_D-3dcg_C, 3zkj_B-3zkj_C, 3zkj_B-3z…
6938	TCF12	50674	NEUROG3	Q99081	Q9Y4Z2	2ql2_A-2ql2_B, 2ql2_A-2ql2_D, 2ql2_C-2ql2_B, 2ql2_C-2ql2_D
6938	TCF12	117581	TWIST2	Q99081	Q8WVJ9	2ypa_B-2ypa_A, 2ypb_B-2ypb_A
7125	TNNC2	7137	TNNI3	P02585	P19429	1j1d_A-1j1d_C, 1j1d_A-1j1d_F, 1j1d_D-1j1d_C, 1j1d_D-1j1d_F, 1j1e_A-1j1e_C, 1j1e_A-1j1e_F, 1j1e_D-1j1e_C, 1j1e_D-1j1e_F, 4y99_A-4y99_C, 1ytz_C-1ytz_I, 2w49_0-2w49_2, 2w49_0-2w49_5, 2w49_0-2w49_8, 2w49_0-2w49_Z, 2w49_3-2w49_2, 2w49_3-2w49_5, 2w49_3-2w49_8, 2w49_3-2w49_Z, 2w49_6-2w49_2, 2w49_6-2w49_5, 2w49_6-2w49_8, 2w49_6-2w49_Z, 2w49_9-2w49_2, 2w49_9-2w49_5, 2w49_9-2w49_8, 2w49_9-2w49_Z, 2w4u_0-2w…
7126	TNFAIP1	253980	KCTD13	Q13829	Q8WZ19	5fta_A-5fta_B, 5fta_A-5fta_C, 5fta_A-5fta_D, 5fta_B-5fta_A, 5fta_B-5fta_C, 5fta_B-5fta_D, 5fta_C-5fta_A, 5fta_C-5fta_B, 5fta_C-5fta_D, 5fta_D-5fta_A, 5fta_D-5fta_B, 5fta_D-5fta_C, 4uij_A-4uij_B, 4uij_A-4uij_C, 4uij_A-4uij_D, 4uij_B-4uij_A, 4uij_B-4uij_C, 4uij_B-4uij_D, 4uij_C-4uij_A, 4uij_C-4uij_B, 4uij_C-4uij_D, 4uij_D-4uij_A, 4uij_D-4uij_B, 4uij_D-4uij_C
7138	TNNT1	7168	TPM1	P13805	P09493	2w49_1-2w49_A, 2w49_1-2w49_B, 2w49_1-2w49_C, 2w49_1-2w49_T, 2w49_1-2w49_U, 2w49_1-2w49_V, 2w49_1-2w49_W, 2w49_1-2w49_X, 2w49_4-2w49_A, 2w49_4-2w49_B, 2w49_4-2w49_C, 2w49_4-2w49_T, 2w49_4-2w49_U, 2w49_4-2w49_V, 2w49_4-2w49_W, 2w49_4-2w49_X, 2w49_7-2w49_A, 2w49_7-2w49_B, 2w49_7-2w49_C, 2w49_7-2w49_T, 2w49_7-2w49_U, 2w49_7-2w49_V, 2w49_7-2w49_W, 2w49_7-2w49_X, 2w49_Y-2w49_A, 2w49_Y-2w49_B, 2w49_Y-2w…
7138	TNNT1	7170	TPM3	P13805	P06753	2w49_1-2w49_A, 2w49_1-2w49_B, 2w49_1-2w49_C, 2w49_1-2w49_T, 2w49_1-2w49_U, 2w49_1-2w49_V, 2w49_1-2w49_W, 2w49_1-2w49_X, 2w49_4-2w49_A, 2w49_4-2w49_B, 2w49_4-2w49_C, 2w49_4-2w49_T, 2w49_4-2w49_U, 2w49_4-2w49_V, 2w49_4-2w49_W, 2w49_4-2w49_X, 2w49_7-2w49_A, 2w49_7-2w49_B, 2w49_7-2w49_C, 2w49_7-2w49_T, 2w49_7-2w49_U, 2w49_7-2w49_V, 2w49_7-2w49_W, 2w49_7-2w49_X, 2w49_Y-2w49_A, 2w49_Y-2w49_B, 2w49_Y-2w…
7168	TPM1	7171	TPM4	P09493	P67936	2w49_A-2w49_B, 2w49_A-2w49_C, 2w49_A-2w49_T, 2w49_A-2w49_U, 2w49_A-2w49_V, 2w49_A-2w49_W, 2w49_A-2w49_X, 2w49_B-2w49_A, 2w49_B-2w49_C, 2w49_B-2w49_T, 2w49_B-2w49_U, 2w49_B-2w49_V, 2w49_B-2w49_W, 2w49_B-2w49_X, 2w49_C-2w49_A, 2w49_C-2w49_B, 2w49_C-2w49_T, 2w49_C-2w49_U, 2w49_C-2w49_V, 2w49_C-2w49_W, 2w49_C-2w49_X, 2w49_T-2w49_A, 2w49_T-2w49_B, 2w49_T-2w49_C, 2w49_T-2w49_U, 2w49_T-2w49_V, 2w49_T-2w…
7185	TRAF1	7189	TRAF6	Q13077	Q9Y4K3	5e1t_A-5e1t_B, 5e1t_A-5e1t_C, 5e1t_B-5e1t_A, 5e1t_B-5e1t_C, 5e1t_C-5e1t_A, 5e1t_C-5e1t_B, 5h10_A-5h10_B, 5h10_A-5h10_C, 5h10_B-5h10_A, 5h10_B-5h10_C, 5h10_C-5h10_A, 5h10_C-5h10_B, 4z8m_A-4z8m_B, 4z8m_B-4z8m_A, 1ca9_A-1ca9_B, 1ca9_A-1ca9_C, 1ca9_A-1ca9_D, 1ca9_A-1ca9_E, 1ca9_A-1ca9_F, 1ca9_B-1ca9_A, 1ca9_B-1ca9_C, 1ca9_B-1ca9_D, 1ca9_B-1ca9_E, 1ca9_B-1ca9_F, 1ca9_C-1ca9_A, 1ca9_C-1ca9_B, 1ca9_C-1c…
7186	TRAF2	7189	TRAF6	Q12933	Q9Y4K3	5e1t_A-5e1t_B, 5e1t_A-5e1t_C, 5e1t_B-5e1t_A, 5e1t_B-5e1t_C, 5e1t_C-5e1t_A, 5e1t_C-5e1t_B, 5h10_A-5h10_B, 5h10_A-5h10_C, 5h10_B-5h10_A, 5h10_B-5h10_C, 5h10_C-5h10_A, 5h10_C-5h10_B, 1ca9_A-1ca9_B, 1ca9_A-1ca9_C, 1ca9_A-1ca9_D, 1ca9_A-1ca9_E, 1ca9_A-1ca9_F, 1ca9_B-1ca9_A, 1ca9_B-1ca9_C, 1ca9_B-1ca9_D, 1ca9_B-1ca9_E, 1ca9_B-1ca9_F, 1ca9_C-1ca9_A, 1ca9_C-1ca9_B, 1ca9_C-1ca9_D, 1ca9_C-1ca9_E, 1ca9_C-1c…
7188	TRAF5	7189	TRAF6	O00463	Q9Y4K3	5e1t_A-5e1t_B, 5e1t_A-5e1t_C, 5e1t_B-5e1t_A, 5e1t_B-5e1t_C, 5e1t_C-5e1t_A, 5e1t_C-5e1t_B, 5h10_A-5h10_B, 5h10_A-5h10_C, 5h10_B-5h10_A, 5h10_B-5h10_C, 5h10_C-5h10_A, 5h10_C-5h10_B, 1ca9_A-1ca9_B, 1ca9_A-1ca9_C, 1ca9_A-1ca9_D, 1ca9_A-1ca9_E, 1ca9_A-1ca9_F, 1ca9_B-1ca9_A, 1ca9_B-1ca9_C, 1ca9_B-1ca9_D, 1ca9_B-1ca9_E, 1ca9_B-1ca9_F, 1ca9_C-1ca9_A, 1ca9_C-1ca9_B, 1ca9_C-1ca9_D, 1ca9_C-1ca9_E, 1ca9_C-1c…
7307	U2AF1	11338	U2AF2	Q01081	P26368	1jmt_A-1jmt_B
7314	UBB	7337	UBE3A	P0CG47	Q05086	3jvz_X-3jvz_C, 3jvz_X-3jvz_D, 3jvz_Y-3jvz_C, 3jvz_Y-3jvz_D, 3jw0_X-3jw0_C, 3jw0_X-3jw0_D, 3jw0_Y-3jw0_C, 3jw0_Y-3jw0_D
7314	UBB	10241	CALCOCO2	P0CG47	Q13137	4xkl_A-4xkl_B, 4xkl_A-4xkl_D, 4xkl_C-4xkl_B, 4xkl_C-4xkl_D
7316	UBC	10241	CALCOCO2	P0CG48	Q13137	4xkl_A-4xkl_B, 4xkl_A-4xkl_D, 4xkl_C-4xkl_B, 4xkl_C-4xkl_D
7321	UBE2D1	9604	RNF14	P51668	Q9UBS8	5tte_E-5tte_B, 5udh_C-5udh_A, 5udh_C-5udh_B, 5udh_D-5udh_A, 5udh_D-5udh_B
7321	UBE2D1	54778	RNF111	P51668	Q6ZNA4	5d0m_A-5d0m_C, 5d0k_A-5d0k_C, 5d0k_A-5d0k_F, 5d0k_A-5d0k_I, 5d0k_A-5d0k_L, 5d0k_D-5d0k_C, 5d0k_D-5d0k_F, 5d0k_D-5d0k_I, 5d0k_D-5d0k_L, 5d0k_G-5d0k_C, 5d0k_G-5d0k_F, 5d0k_G-5d0k_I, 5d0k_G-5d0k_L, 5d0k_J-5d0k_C, 5d0k_J-5d0k_F, 5d0k_J-5d0k_I, 5d0k_J-5d0k_L, 5ulh_A-5ulh_C, 5ulk_A-5ulk_C
7321	UBE2D1	56658	TRIM39	P51668	Q9HCM9	4tkp_A-4tkp_B
7323	UBE2D3	54778	RNF111	P61077	Q6ZNA4	5d0m_A-5d0m_C, 5d0k_A-5d0k_C, 5d0k_A-5d0k_F, 5d0k_A-5d0k_I, 5d0k_A-5d0k_L, 5d0k_D-5d0k_C, 5d0k_D-5d0k_F, 5d0k_D-5d0k_I, 5d0k_D-5d0k_L, 5d0k_G-5d0k_C, 5d0k_G-5d0k_F, 5d0k_G-5d0k_I, 5d0k_G-5d0k_L, 5d0k_J-5d0k_C, 5d0k_J-5d0k_F, 5d0k_J-5d0k_I, 5d0k_J-5d0k_L, 5ulh_A-5ulh_C, 5ulk_A-5ulk_C
7323	UBE2D3	55611	OTUB1	P61077	Q96FW1	4ddg_A-4ddg_B, 4ddg_A-4ddg_C, 4ddg_A-4ddg_J, 4ddg_A-4ddg_K, 4ddg_A-4ddg_L, 4ddg_B-4ddg_A, 4ddg_B-4ddg_C, 4ddg_B-4ddg_J, 4ddg_B-4ddg_K, 4ddg_B-4ddg_L, 4ddg_C-4ddg_A, 4ddg_C-4ddg_B, 4ddg_C-4ddg_J, 4ddg_C-4ddg_K, 4ddg_C-4ddg_L, 4ddg_J-4ddg_A, 4ddg_J-4ddg_B, 4ddg_J-4ddg_C, 4ddg_J-4ddg_K, 4ddg_J-4ddg_L, 4ddg_K-4ddg_A, 4ddg_K-4ddg_B, 4ddg_K-4ddg_C, 4ddg_K-4ddg_J, 4ddg_K-4ddg_L, 4ddg_L-4ddg_A, 4ddg_L-4d…
7323	UBE2D3	56658	TRIM39	P61077	Q9HCM9	4tkp_A-4tkp_B
7325	UBE2E2	56658	TRIM39	Q96LR5	Q9HCM9	4tkp_A-4tkp_B
7329	UBE2I	7341	SUMO1	P63279	P63165	2pe6_A-2pe6_B, 3uip_A-3uip_B, 1z5s_A-1z5s_B, 2uyz_A-2uyz_B, 2vrr_A-2vrr_B, 3uin_A-3uin_B, 3uio_A-3uio_B, 5d2m_A-5d2m_B, 5d2m_A-5d2m_E, 5d2m_D-5d2m_B, 5d2m_D-5d2m_E, 5jne_B-5jne_C, 5jne_B-5jne_G, 5jne_F-5jne_C, 5jne_F-5jne_G, 2eke_A-2eke_C, 2eke_A-2eke_D, 2eke_B-2eke_C, 2eke_B-2eke_D, 5jne_B-5jne_A, 5jne_B-5jne_E, 5jne_F-5jne_A, 5jne_F-5jne_E
7329	UBE2I	9063	PIAS2	P63279	O75928	5jne_B-5jne_A, 5jne_B-5jne_E, 5jne_F-5jne_A, 5jne_F-5jne_E
7329	UBE2I	10475	TRIM38	P63279	O00635	4tkp_A-4tkp_B
7329	UBE2I	54778	RNF111	P63279	Q6ZNA4	5d0k_A-5d0k_C, 5d0k_A-5d0k_F, 5d0k_A-5d0k_I, 5d0k_A-5d0k_L, 5d0k_D-5d0k_C, 5d0k_D-5d0k_F, 5d0k_D-5d0k_I, 5d0k_D-5d0k_L, 5d0k_G-5d0k_C, 5d0k_G-5d0k_F, 5d0k_G-5d0k_I, 5d0k_G-5d0k_L, 5d0k_J-5d0k_C, 5d0k_J-5d0k_F, 5d0k_J-5d0k_I, 5d0k_J-5d0k_L, 5ulh_A-5ulh_C, 5ulk_A-5ulk_C, 5d0m_A-5d0m_C
7341	SUMO1	9063	PIAS2	P63165	O75928	5jne_C-5jne_A, 5jne_C-5jne_E, 5jne_G-5jne_A, 5jne_G-5jne_E, 5jne_A-5jne_E, 5jne_E-5jne_A
7341	SUMO1	10054	UBA2	P63165	Q9UBT2	1y8r_C-1y8r_B, 1y8r_C-1y8r_E, 1y8r_F-1y8r_B, 1y8r_F-1y8r_E, 3kyc_D-3kyc_B, 3kyd_D-3kyd_B
7415	VCP	55968	NSFL1C	P55072	Q9UNZ2	1s3s_A-1s3s_G, 1s3s_A-1s3s_H, 1s3s_A-1s3s_I, 1s3s_B-1s3s_G, 1s3s_B-1s3s_H, 1s3s_B-1s3s_I, 1s3s_C-1s3s_G, 1s3s_C-1s3s_H, 1s3s_C-1s3s_I, 1s3s_D-1s3s_G, 1s3s_D-1s3s_H, 1s3s_D-1s3s_I, 1s3s_E-1s3s_G, 1s3s_E-1s3s_H, 1s3s_E-1s3s_I, 1s3s_F-1s3s_G, 1s3s_F-1s3s_H, 1s3s_F-1s3s_I
7415	VCP	79058	ASPSCR1	P55072	Q9BZE9	5ifs_B-5ifs_A, 5ifs_B-5ifs_C, 5ifs_D-5ifs_A, 5ifs_D-5ifs_C, 5ifw_B-5ifw_A
7415	VCP	137886	UBXN2B	P55072	Q14CS0	1s3s_A-1s3s_G, 1s3s_A-1s3s_H, 1s3s_A-1s3s_I, 1s3s_B-1s3s_G, 1s3s_B-1s3s_H, 1s3s_B-1s3s_I, 1s3s_C-1s3s_G, 1s3s_C-1s3s_H, 1s3s_C-1s3s_I, 1s3s_D-1s3s_G, 1s3s_D-1s3s_H, 1s3s_D-1s3s_I, 1s3s_E-1s3s_G, 1s3s_E-1s3s_H, 1s3s_E-1s3s_I, 1s3s_F-1s3s_G, 1s3s_F-1s3s_H, 1s3s_F-1s3s_I
7431	VIM	54474	KRT20	P08670	P35900	3tnu_B-3tnu_A, 4zry_B-4zry_A
7469	NELFA	51497	NELFCD	Q9H3P2	Q8IXH7	5l3x_A-5l3x_B
7564	ZNF16	94039	ZNF101	P17020	Q8IZC7	2i13_A-2i13_B, 2i13_B-2i13_A, 5v3g_A-5v3g_D, 5v3g_A-5v3g_G, 5v3g_D-5v3g_A, 5v3g_D-5v3g_G, 5v3g_G-5v3g_A, 5v3g_G-5v3g_D, 5eh2_E-5eh2_F, 5eh2_F-5eh2_E, 5ei9_E-5ei9_F, 5ei9_F-5ei9_E, 1mey_C-1mey_F, 1mey_C-1mey_G, 1mey_F-1mey_C, 1mey_F-1mey_G, 1mey_G-1mey_C, 1mey_G-1mey_F, 5t0u_A-5t0u_D, 5t0u_D-5t0u_A, 5und_A-5und_B, 5und_B-5und_A, 5kkq_A-5kkq_D, 5kkq_D-5kkq_A, 5t00_A-5t00_D, 5t00_D-5t00_A, 1tf6_A-1t…
7572	ZNF24	7589	ZSCAN21	P17028	Q9Y5A6	2i13_A-2i13_B, 2i13_B-2i13_A, 5eh2_E-5eh2_F, 5eh2_F-5eh2_E, 5ei9_E-5ei9_F, 5ei9_F-5ei9_E, 3lhr_A-3lhr_B, 3lhr_B-3lhr_A, 5v3g_A-5v3g_D, 5v3g_A-5v3g_G, 5v3g_D-5v3g_A, 5v3g_D-5v3g_G, 5v3g_G-5v3g_A, 5v3g_G-5v3g_D, 1mey_C-1mey_F, 1mey_C-1mey_G, 1mey_F-1mey_C, 1mey_F-1mey_G, 1mey_G-1mey_C, 1mey_G-1mey_F, 1y7q_A-1y7q_B, 1y7q_B-1y7q_A, 2fi2_A-2fi2_B, 2fi2_B-2fi2_A, 4bhx_A-4bhx_B, 4bhx_B-4bhx_A, 1p47_A-1p…
7572	ZNF24	54925	ZSCAN32	P17028	Q9NX65	2i13_A-2i13_B, 2i13_B-2i13_A, 5eh2_E-5eh2_F, 5eh2_F-5eh2_E, 5ei9_E-5ei9_F, 5ei9_F-5ei9_E, 5v3g_A-5v3g_D, 5v3g_A-5v3g_G, 5v3g_D-5v3g_A, 5v3g_D-5v3g_G, 5v3g_G-5v3g_A, 5v3g_G-5v3g_D, 3lhr_A-3lhr_B, 3lhr_B-3lhr_A, 1mey_C-1mey_F, 1mey_C-1mey_G, 1mey_F-1mey_C, 1mey_F-1mey_G, 1mey_G-1mey_C, 1mey_G-1mey_F, 1y7q_A-1y7q_B, 1y7q_B-1y7q_A, 2fi2_A-2fi2_B, 2fi2_B-2fi2_A, 4bhx_A-4bhx_B, 4bhx_B-4bhx_A, 1p47_A-1p…
7572	ZNF24	55663	ZNF446	P17028	Q9NWS9	1y7q_A-1y7q_B, 1y7q_B-1y7q_A, 3lhr_A-3lhr_B, 3lhr_B-3lhr_A, 2fi2_A-2fi2_B, 2fi2_B-2fi2_A, 4bhx_A-4bhx_B, 4bhx_B-4bhx_A, 5v3g_A-5v3g_D, 5v3g_A-5v3g_G, 5v3g_D-5v3g_A, 5v3g_D-5v3g_G, 5v3g_G-5v3g_A, 5v3g_G-5v3g_D, 5eh2_E-5eh2_F, 5eh2_F-5eh2_E, 5ei9_E-5ei9_F, 5ei9_F-5ei9_E, 2i13_A-2i13_B, 2i13_B-2i13_A
7572	ZNF24	84547	PGBD1	P17028	Q96JS3	3lhr_A-3lhr_B, 3lhr_B-3lhr_A, 1y7q_A-1y7q_B, 1y7q_B-1y7q_A, 2fi2_A-2fi2_B, 2fi2_B-2fi2_A, 4bhx_A-4bhx_B, 4bhx_B-4bhx_A
7572	ZNF24	158399	ZNF483	P17028	Q8TF39	2i13_A-2i13_B, 2i13_B-2i13_A, 5eh2_E-5eh2_F, 5eh2_F-5eh2_E, 5ei9_E-5ei9_F, 5ei9_F-5ei9_E, 5v3g_A-5v3g_D, 5v3g_A-5v3g_G, 5v3g_D-5v3g_A, 5v3g_D-5v3g_G, 5v3g_G-5v3g_A, 5v3g_G-5v3g_D, 1mey_C-1mey_F, 1mey_C-1mey_G, 1mey_F-1mey_C, 1mey_F-1mey_G, 1mey_G-1mey_C, 1mey_G-1mey_F, 3lhr_A-3lhr_B, 3lhr_B-3lhr_A, 1y7q_A-1y7q_B, 1y7q_B-1y7q_A, 4bhx_A-4bhx_B, 4bhx_B-4bhx_A, 2fi2_A-2fi2_B, 2fi2_B-2fi2_A, 1p47_A-1p…
7572	ZNF24	252884	ZNF396	P17028	Q96N95	3lhr_A-3lhr_B, 3lhr_B-3lhr_A, 1mey_C-1mey_F, 1mey_C-1mey_G, 1mey_F-1mey_C, 1mey_F-1mey_G, 1mey_G-1mey_C, 1mey_G-1mey_F, 1y7q_A-1y7q_B, 1y7q_B-1y7q_A, 2i13_A-2i13_B, 2i13_B-2i13_A, 2fi2_A-2fi2_B, 2fi2_B-2fi2_A, 5eh2_E-5eh2_F, 5eh2_F-5eh2_E, 5ei9_E-5ei9_F, 5ei9_F-5ei9_E, 5v3g_A-5v3g_D, 5v3g_A-5v3g_G, 5v3g_D-5v3g_A, 5v3g_D-5v3g_G, 5v3g_G-5v3g_A, 5v3g_G-5v3g_D, 4bhx_A-4bhx_B, 4bhx_B-4bhx_A, 1p47_A-1p…
7586	ZKSCAN1	54925	ZSCAN32	P17029	Q9NX65	2i13_A-2i13_B, 2i13_B-2i13_A, 5v3g_A-5v3g_D, 5v3g_A-5v3g_G, 5v3g_D-5v3g_A, 5v3g_D-5v3g_G, 5v3g_G-5v3g_A, 5v3g_G-5v3g_D, 5eh2_E-5eh2_F, 5eh2_F-5eh2_E, 5ei9_E-5ei9_F, 5ei9_F-5ei9_E, 3lhr_A-3lhr_B, 3lhr_B-3lhr_A, 1mey_C-1mey_F, 1mey_C-1mey_G, 1mey_F-1mey_C, 1mey_F-1mey_G, 1mey_G-1mey_C, 1mey_G-1mey_F, 1y7q_A-1y7q_B, 1y7q_B-1y7q_A, 2fi2_A-2fi2_B, 2fi2_B-2fi2_A, 5t0u_A-5t0u_D, 5t0u_D-5t0u_A, 4bhx_A-4b…
7589	ZSCAN21	55663	ZNF446	Q9Y5A6	Q9NWS9	1y7q_A-1y7q_B, 1y7q_B-1y7q_A, 3lhr_A-3lhr_B, 3lhr_B-3lhr_A, 2fi2_A-2fi2_B, 2fi2_B-2fi2_A, 4bhx_A-4bhx_B, 4bhx_B-4bhx_A, 5v3g_A-5v3g_D, 5v3g_A-5v3g_G, 5v3g_D-5v3g_A, 5v3g_D-5v3g_G, 5v3g_G-5v3g_A, 5v3g_G-5v3g_D, 5eh2_E-5eh2_F, 5eh2_F-5eh2_E, 5ei9_E-5ei9_F, 5ei9_F-5ei9_E, 2i13_A-2i13_B, 2i13_B-2i13_A
7589	ZSCAN21	55888	ZKSCAN7	Q9Y5A6	Q9P0L1	2i13_A-2i13_B, 2i13_B-2i13_A, 5v3g_A-5v3g_D, 5v3g_A-5v3g_G, 5v3g_D-5v3g_A, 5v3g_D-5v3g_G, 5v3g_G-5v3g_A, 5v3g_G-5v3g_D, 5eh2_E-5eh2_F, 5eh2_F-5eh2_E, 5ei9_E-5ei9_F, 5ei9_F-5ei9_E, 3lhr_A-3lhr_B, 3lhr_B-3lhr_A, 1mey_C-1mey_F, 1mey_C-1mey_G, 1mey_F-1mey_C, 1mey_F-1mey_G, 1mey_G-1mey_C, 1mey_G-1mey_F, 1y7q_A-1y7q_B, 1y7q_B-1y7q_A, 5und_A-5und_B, 5und_B-5und_A, 2fi2_A-2fi2_B, 2fi2_B-2fi2_A, 5t0u_A-5t…
7589	ZSCAN21	84838	ZNF496	Q9Y5A6	Q96IT1	3lhr_A-3lhr_B, 3lhr_B-3lhr_A, 1y7q_A-1y7q_B, 1y7q_B-1y7q_A, 2fi2_A-2fi2_B, 2fi2_B-2fi2_A, 2i13_A-2i13_B, 2i13_B-2i13_A, 5eh2_E-5eh2_F, 5eh2_F-5eh2_E, 5ei9_E-5ei9_F, 5ei9_F-5ei9_E, 5v3g_A-5v3g_D, 5v3g_A-5v3g_G, 5v3g_D-5v3g_A, 5v3g_D-5v3g_G, 5v3g_G-5v3g_A, 5v3g_G-5v3g_D, 4bhx_A-4bhx_B, 4bhx_B-4bhx_A, 1mey_C-1mey_F, 1mey_C-1mey_G, 1mey_F-1mey_C, 1mey_F-1mey_G, 1mey_G-1mey_C, 1mey_G-1mey_F
7697	ZNF138	653121	ZBTB8A	P52744	Q96BR9	1mey_C-1mey_F, 1mey_C-1mey_G, 1mey_F-1mey_C, 1mey_F-1mey_G, 1mey_G-1mey_C, 1mey_G-1mey_F
7718	ZNF165	55663	ZNF446	P49910	Q9NWS9	1y7q_A-1y7q_B, 1y7q_B-1y7q_A, 3lhr_A-3lhr_B, 3lhr_B-3lhr_A, 2fi2_A-2fi2_B, 2fi2_B-2fi2_A, 4bhx_A-4bhx_B, 4bhx_B-4bhx_A, 5v3g_A-5v3g_D, 5v3g_A-5v3g_G, 5v3g_D-5v3g_A, 5v3g_D-5v3g_G, 5v3g_G-5v3g_A, 5v3g_G-5v3g_D, 5eh2_E-5eh2_F, 5eh2_F-5eh2_E, 5ei9_E-5ei9_F, 5ei9_F-5ei9_E, 2i13_A-2i13_B, 2i13_B-2i13_A
7728	ZNF175	9422	ZNF264	Q9Y473	O43296	2i13_A-2i13_B, 2i13_B-2i13_A, 5v3g_A-5v3g_D, 5v3g_A-5v3g_G, 5v3g_D-5v3g_A, 5v3g_D-5v3g_G, 5v3g_G-5v3g_A, 5v3g_G-5v3g_D, 5eh2_E-5eh2_F, 5eh2_F-5eh2_E, 5ei9_E-5ei9_F, 5ei9_F-5ei9_E, 5und_A-5und_B, 5und_B-5und_A, 1mey_C-1mey_F, 1mey_C-1mey_G, 1mey_F-1mey_C, 1mey_F-1mey_G, 1mey_G-1mey_C, 1mey_G-1mey_F, 5t0u_A-5t0u_D, 5t0u_D-5t0u_A, 5kkq_A-5kkq_D, 5kkq_D-5kkq_A, 5t00_A-5t00_D, 5t00_D-5t00_A, 1tf6_A-1t…
7728	ZNF175	58500	ZNF250	Q9Y473	P15622	2i13_A-2i13_B, 2i13_B-2i13_A, 5v3g_A-5v3g_D, 5v3g_A-5v3g_G, 5v3g_D-5v3g_A, 5v3g_D-5v3g_G, 5v3g_G-5v3g_A, 5v3g_G-5v3g_D, 5eh2_E-5eh2_F, 5eh2_F-5eh2_E, 5ei9_E-5ei9_F, 5ei9_F-5ei9_E, 5und_A-5und_B, 5und_B-5und_A, 1mey_C-1mey_F, 1mey_C-1mey_G, 1mey_F-1mey_C, 1mey_F-1mey_G, 1mey_G-1mey_C, 1mey_G-1mey_F, 5t0u_A-5t0u_D, 5t0u_D-5t0u_A, 5kkq_A-5kkq_D, 5kkq_D-5kkq_A, 5t00_A-5t00_D, 5t00_D-5t00_A, 1g2f_C-1g…
7746	ZSCAN9	55663	ZNF446	O15535	Q9NWS9	3lhr_A-3lhr_B, 3lhr_B-3lhr_A, 1y7q_A-1y7q_B, 1y7q_B-1y7q_A, 2fi2_A-2fi2_B, 2fi2_B-2fi2_A, 4bhx_A-4bhx_B, 4bhx_B-4bhx_A, 5v3g_A-5v3g_D, 5v3g_A-5v3g_G, 5v3g_D-5v3g_A, 5v3g_D-5v3g_G, 5v3g_G-5v3g_A, 5v3g_G-5v3g_D, 5eh2_E-5eh2_F, 5eh2_F-5eh2_E, 5ei9_E-5ei9_F, 5ei9_F-5ei9_E, 2i13_A-2i13_B, 2i13_B-2i13_A
7775	ZNF232	55663	ZNF446	Q9UNY5	Q9NWS9	3lhr_A-3lhr_B, 3lhr_B-3lhr_A, 1y7q_A-1y7q_B, 1y7q_B-1y7q_A, 2fi2_A-2fi2_B, 2fi2_B-2fi2_A, 4bhx_A-4bhx_B, 4bhx_B-4bhx_A, 5v3g_A-5v3g_D, 5v3g_A-5v3g_G, 5v3g_D-5v3g_A, 5v3g_D-5v3g_G, 5v3g_G-5v3g_A, 5v3g_G-5v3g_D, 5eh2_E-5eh2_F, 5eh2_F-5eh2_E, 5ei9_E-5ei9_F, 5ei9_F-5ei9_E, 2i13_A-2i13_B, 2i13_B-2i13_A
7832	BTG2	9337	CNOT8	P78543	Q9UFF9	2d5r_B-2d5r_A
7832	BTG2	29883	CNOT7	P78543	Q9UIV1	2d5r_B-2d5r_A
7917	BAG6	55658	RNF126	P46379	Q9BV68	2n9p_C-2n9p_A
8065	CUL5	9616	RNF7	Q93034	Q9UBF6	4a0k_A-4a0k_B, 1u6g_A-1u6g_B, 2hye_C-2hye_D, 3dpl_C-3dpl_R, 3dqv_C-3dqv_R, 3dqv_C-3dqv_Y, 3dqv_D-3dqv_R, 3dqv_D-3dqv_Y, 3rtr_A-3rtr_B, 3rtr_A-3rtr_D, 3rtr_A-3rtr_F, 3rtr_A-3rtr_H, 3rtr_C-3rtr_B, 3rtr_C-3rtr_D, 3rtr_C-3rtr_F, 3rtr_C-3rtr_H, 3rtr_E-3rtr_B, 3rtr_E-3rtr_D, 3rtr_E-3rtr_F, 3rtr_E-3rtr_H, 3rtr_G-3rtr_B, 3rtr_G-3rtr_D, 3rtr_G-3rtr_F, 3rtr_G-3rtr_H, 4p5o_A-4p5o_B, 4p5o_A-4p5o_D, 4p5o_C-4p…
8368	HIST1H4L	25842	ASF1A	P62805	Q9Y294	5c3i_C-5c3i_A, 5c3i_C-5c3i_E, 5c3i_C-5c3i_I, 5c3i_C-5c3i_M, 5c3i_C-5c3i_Q, 5c3i_C-5c3i_U, 5c3i_G-5c3i_A, 5c3i_G-5c3i_E, 5c3i_G-5c3i_I, 5c3i_G-5c3i_M, 5c3i_G-5c3i_Q, 5c3i_G-5c3i_U, 5c3i_K-5c3i_A, 5c3i_K-5c3i_E, 5c3i_K-5c3i_I, 5c3i_K-5c3i_M, 5c3i_K-5c3i_Q, 5c3i_K-5c3i_U, 5c3i_O-5c3i_A, 5c3i_O-5c3i_E, 5c3i_O-5c3i_I, 5c3i_O-5c3i_M, 5c3i_O-5c3i_Q, 5c3i_O-5c3i_U, 5c3i_S-5c3i_A, 5c3i_S-5c3i_E, 5c3i_S-5c…
8440	NCK2	8470	SORBS2	O43639	O94875	1gri_A-1gri_B, 1gri_B-1gri_A
8452	CUL3	11275	KLHL2	Q13618	O95198	4hxi_B-4hxi_A, 4ap2_B-4ap2_A, 4apf_B-4apf_A, 5nlb_B-5nlb_A, 4eoz_B-4eoz_A, 4eoz_B-4eoz_C, 4eoz_D-4eoz_A, 4eoz_D-4eoz_C
8452	CUL3	26249	KLHL3	Q13618	Q9UH77	4hxi_B-4hxi_A, 4ap2_B-4ap2_A, 4apf_B-4apf_A, 5nlb_B-5nlb_A, 4eoz_B-4eoz_A, 4eoz_B-4eoz_C, 4eoz_D-4eoz_A, 4eoz_D-4eoz_C
8452	CUL3	59349	KLHL12	Q13618	Q53G59	4hxi_B-4hxi_A, 4ap2_B-4ap2_A, 4apf_B-4apf_A, 5nlb_B-5nlb_A
8452	CUL3	80325	ABTB1	Q13618	Q969K4	4ap2_B-4ap2_A, 4apf_B-4apf_A
8543	LMO4	8861	LDB1	P61968	Q86U70	2ypa_C-2ypa_D, 2dfy_C-2dfy_X, 2dfy_X-2dfy_C, 2xjy_A-2xjy_B, 2xjz_A-2xjz_I, 2xjz_A-2xjz_J, 2xjz_A-2xjz_K, 2xjz_A-2xjz_L, 2xjz_A-2xjz_M, 2xjz_B-2xjz_I, 2xjz_B-2xjz_J, 2xjz_B-2xjz_K, 2xjz_B-2xjz_L, 2xjz_B-2xjz_M, 2xjz_C-2xjz_I, 2xjz_C-2xjz_J, 2xjz_C-2xjz_K, 2xjz_C-2xjz_L, 2xjz_C-2xjz_M, 2xjz_D-2xjz_I, 2xjz_D-2xjz_J, 2xjz_D-2xjz_K, 2xjz_D-2xjz_L, 2xjz_D-2xjz_M, 2xjz_E-2xjz_I, 2xjz_E-2xjz_J, 2xjz_E-2x…
8607	RUVBL1	10856	RUVBL2	Q9Y265	Q9Y230	4wvy_A-4wvy_B, 4ww4_A-4ww4_B, 5fm6_A-5fm6_B, 5fm7_A-5fm7_B, 2xsz_A-2xsz_D, 2xsz_A-2xsz_E, 2xsz_A-2xsz_F, 2xsz_B-2xsz_D, 2xsz_B-2xsz_E, 2xsz_B-2xsz_F, 2xsz_C-2xsz_D, 2xsz_C-2xsz_E, 2xsz_C-2xsz_F, 2c9o_A-2c9o_B, 2c9o_A-2c9o_C, 2c9o_B-2c9o_A, 2c9o_B-2c9o_C, 2c9o_C-2c9o_A, 2c9o_C-2c9o_B, 5fm6_B-5fm6_A, 5fm7_B-5fm7_A, 4wvy_B-4wvy_A, 4ww4_B-4ww4_A, 2xsz_A-2xsz_B, 2xsz_A-2xsz_C, 2xsz_B-2xsz_A, 2xsz_B-2x…
8649	LAMTOR3	28956	LAMTOR2	Q9UHA4	Q9Y2Q5	6ehp_A-6ehp_B, 6ehr_A-6ehr_B, 1sko_A-1sko_B, 3cpt_A-3cpt_B, 2zl1_A-2zl1_B, 1vet_A-1vet_B, 1veu_A-1veu_B
8676	STX11	8773	SNAP23	O75558	O00161	3hd7_B-3hd7_C, 3hd7_B-3hd7_G, 3hd7_F-3hd7_C, 3hd7_F-3hd7_G, 3ipd_B-3ipd_C, 3ipd_B-3ipd_G, 3ipd_F-3ipd_C, 3ipd_F-3ipd_G, 3hd7_B-3hd7_D, 3hd7_B-3hd7_H, 3hd7_F-3hd7_D, 3hd7_F-3hd7_H, 3ipd_B-3ipd_D, 3ipd_B-3ipd_H, 3ipd_F-3ipd_D, 3ipd_F-3ipd_H, 1sfc_B-1sfc_D, 1sfc_B-1sfc_H, 1sfc_B-1sfc_L, 1sfc_F-1sfc_D, 1sfc_F-1sfc_H, 1sfc_F-1sfc_L, 1sfc_J-1sfc_D, 1sfc_J-1sfc_H, 1sfc_J-1sfc_L, 1sfc_B-1sfc_C, 1sfc_B-1s…
8687	KRT38	112802	KRT71	O76015	Q3SY84	3tnu_A-3tnu_B, 4zry_A-4zry_B
8687	KRT38	286887	KRT6C	O76015	P48668	3tnu_A-3tnu_B, 4zry_A-4zry_B
8687	KRT38	338785	KRT79	O76015	Q5XKE5	3tnu_A-3tnu_B, 4zry_A-4zry_B
8697	CDC23	25847	ANAPC13	Q9UJX2	Q9BS18	4ui9_C-4ui9_M, 4ui9_P-4ui9_M, 5a31_C-5a31_M, 5a31_P-5a31_M, 5g04_C-5g04_M, 5g04_P-5g04_M, 5g05_C-5g05_M, 5g05_P-5g05_M, 5khr_C-5khr_M, 5khr_P-5khr_M, 5khu_C-5khu_M, 5khu_P-5khu_M, 5l9t_C-5l9t_M, 5l9t_P-5l9t_M, 5l9u_C-5l9u_M, 5l9u_P-5l9u_M, 5lcw_C-5lcw_M, 5lcw_P-5lcw_M, 4ui9_F-4ui9_M, 4ui9_H-4ui9_M, 5g04_F-5g04_M, 5g04_H-5g04_M, 5g05_F-5g05_M, 5g05_H-5g05_M, 5khr_F-5khr_M, 5khr_H-5khr_M, 5khu_F-5k…
8773	SNAP23	10791	VAMP5	O00161	O95183	3hd7_C-3hd7_A, 3hd7_C-3hd7_E, 3hd7_G-3hd7_A, 3hd7_G-3hd7_E, 3ipd_C-3ipd_A, 3ipd_C-3ipd_E, 3ipd_G-3ipd_A, 3ipd_G-3ipd_E, 3hd7_D-3hd7_A, 3hd7_D-3hd7_E, 3hd7_H-3hd7_A, 3hd7_H-3hd7_E, 3ipd_D-3ipd_A, 3ipd_D-3ipd_E, 3ipd_H-3ipd_A, 3ipd_H-3ipd_E
8773	SNAP23	63908	NAPB	O00161	Q9H115	3j97_M-3j97_G, 3j97_M-3j97_H, 3j97_M-3j97_I, 3j97_M-3j97_J, 3j96_M-3j96_G, 3j96_M-3j96_H, 3j96_M-3j96_I, 3j96_M-3j96_J, 3j98_M-3j98_G, 3j98_M-3j98_H, 3j98_M-3j98_I, 3j98_M-3j98_J, 3j99_M-3j99_G, 3j99_M-3j99_H, 3j99_M-3j99_I, 3j99_M-3j99_J
8825	LIN7A	64398	MPP5	O14910	Q8N3R9	3uit_A-3uit_B, 3uit_A-3uit_C, 3uit_A-3uit_D, 3uit_B-3uit_A, 3uit_B-3uit_C, 3uit_B-3uit_D, 3uit_C-3uit_A, 3uit_C-3uit_B, 3uit_C-3uit_D, 3uit_D-3uit_A, 3uit_D-3uit_B, 3uit_D-3uit_C, 2xkx_A-2xkx_B, 2xkx_B-2xkx_A
8861	LDB1	26468	LHX6	Q86U70	Q9UPM6	2dfy_C-2dfy_X, 2dfy_X-2dfy_C, 2ypa_D-2ypa_C, 2xjy_B-2xjy_A, 2xjz_I-2xjz_A, 2xjz_I-2xjz_B, 2xjz_I-2xjz_C, 2xjz_I-2xjz_D, 2xjz_I-2xjz_E, 2xjz_J-2xjz_A, 2xjz_J-2xjz_B, 2xjz_J-2xjz_C, 2xjz_J-2xjz_D, 2xjz_J-2xjz_E, 2xjz_K-2xjz_A, 2xjz_K-2xjz_B, 2xjz_K-2xjz_C, 2xjz_K-2xjz_D, 2xjz_K-2xjz_E, 2xjz_L-2xjz_A, 2xjz_L-2xjz_B, 2xjz_L-2xjz_C, 2xjz_L-2xjz_D, 2xjz_L-2xjz_E, 2xjz_M-2xjz_A, 2xjz_M-2xjz_B, 2xjz_M-2x…
8861	LDB1	431707	LHX8	Q86U70	Q68G74	2dfy_C-2dfy_X, 2dfy_X-2dfy_C, 2ypa_D-2ypa_C, 2xjy_B-2xjy_A, 2xjz_I-2xjz_A, 2xjz_I-2xjz_B, 2xjz_I-2xjz_C, 2xjz_I-2xjz_D, 2xjz_I-2xjz_E, 2xjz_J-2xjz_A, 2xjz_J-2xjz_B, 2xjz_J-2xjz_C, 2xjz_J-2xjz_D, 2xjz_J-2xjz_E, 2xjz_K-2xjz_A, 2xjz_K-2xjz_B, 2xjz_K-2xjz_C, 2xjz_K-2xjz_D, 2xjz_K-2xjz_E, 2xjz_L-2xjz_A, 2xjz_L-2xjz_B, 2xjz_L-2xjz_C, 2xjz_L-2xjz_D, 2xjz_L-2xjz_E, 2xjz_M-2xjz_A, 2xjz_M-2xjz_B, 2xjz_M-2x…
8881	CDC16	246184	CDC26	Q13042	Q8NHZ8	4ui9_J-4ui9_W, 4ui9_K-4ui9_W, 5a31_J-5a31_G, 5a31_J-5a31_W, 5a31_K-5a31_G, 5a31_K-5a31_W, 5g04_J-5g04_G, 5g04_J-5g04_W, 5g04_K-5g04_G, 5g04_K-5g04_W, 5g05_J-5g05_G, 5g05_J-5g05_W, 5g05_K-5g05_G, 5g05_K-5g05_W, 5khr_J-5khr_G, 5khr_J-5khr_W, 5khr_K-5khr_G, 5khr_K-5khr_W, 5l9t_J-5l9t_G, 5l9t_J-5l9t_W, 5l9t_K-5l9t_G, 5l9t_K-5l9t_W, 5l9u_J-5l9u_G, 5l9u_J-5l9u_W, 5l9u_K-5l9u_G, 5l9u_K-5l9u_W, 5lcw_J-5l…
8890	EIF2B4	8892	EIF2B2	Q9UI10	P49770	5b04_G-5b04_C, 5b04_G-5b04_D, 5b04_H-5b04_C, 5b04_H-5b04_D, 5dbo_A-5dbo_B, 5dbo_A-5dbo_D, 5dbo_C-5dbo_B, 5dbo_C-5dbo_D, 3ecs_A-3ecs_B, 3ecs_A-3ecs_C, 3ecs_A-3ecs_D, 3ecs_A-3ecs_E, 3ecs_A-3ecs_F, 3ecs_A-3ecs_G, 3ecs_A-3ecs_H, 3ecs_B-3ecs_A, 3ecs_B-3ecs_C, 3ecs_B-3ecs_D, 3ecs_B-3ecs_E, 3ecs_B-3ecs_F, 3ecs_B-3ecs_G, 3ecs_B-3ecs_H, 3ecs_C-3ecs_A, 3ecs_C-3ecs_B, 3ecs_C-3ecs_D, 3ecs_C-3ecs_E, 3ecs_C-3e…
8976	WASL	57381	RHOJ	O00401	Q9H4E5	1cee_B-1cee_A
9107	MTMR6	66036	MTMR9	Q9Y217	Q96QG7	5gnh_A-5gnh_B, 5gnh_B-5gnh_A, 1m7r_A-1m7r_B, 1m7r_B-1m7r_A, 5c16_A-5c16_B, 5c16_A-5c16_C, 5c16_A-5c16_D, 5c16_B-5c16_A, 5c16_B-5c16_C, 5c16_B-5c16_D, 5c16_C-5c16_A, 5c16_C-5c16_B, 5c16_C-5c16_D, 5c16_D-5c16_A, 5c16_D-5c16_B, 5c16_D-5c16_C, 4y7i_A-4y7i_B, 4y7i_B-4y7i_A
9108	MTMR7	66036	MTMR9	Q9Y216	Q96QG7	5gnh_A-5gnh_B, 5gnh_B-5gnh_A, 1m7r_A-1m7r_B, 1m7r_B-1m7r_A, 5c16_A-5c16_B, 5c16_A-5c16_C, 5c16_A-5c16_D, 5c16_B-5c16_A, 5c16_B-5c16_C, 5c16_B-5c16_D, 5c16_C-5c16_A, 5c16_C-5c16_B, 5c16_C-5c16_D, 5c16_D-5c16_A, 5c16_D-5c16_B, 5c16_D-5c16_C, 4y7i_A-4y7i_B, 4y7i_B-4y7i_A
9139	CBFA2T2	63978	PRDM14	O43439	Q9GZV8	5ecj_A-5ecj_B, 5ecj_B-5ecj_A
9246	UBE2L6	10425	ARIH2	O14933	O95376	5tte_E-5tte_B, 5udh_C-5udh_A, 5udh_C-5udh_B, 5udh_D-5udh_A, 5udh_D-5udh_B
9337	CNOT8	10766	TOB2	Q9UFF9	Q14106	2d5r_A-2d5r_B
9454	HOMER3	9456	HOMER1	Q9NSC5	Q86YM7	1i7a_A-1i7a_B, 1i7a_A-1i7a_C, 1i7a_A-1i7a_D, 1i7a_B-1i7a_A, 1i7a_B-1i7a_C, 1i7a_B-1i7a_D, 1i7a_C-1i7a_A, 1i7a_C-1i7a_B, 1i7a_C-1i7a_D, 1i7a_D-1i7a_A, 1i7a_D-1i7a_B, 1i7a_D-1i7a_C
9533	POLR1C	51082	POLR1D	O15160	Q9Y2S0	4c2m_C-4c2m_K, 4c2m_C-4c2m_Z, 4c2m_R-4c2m_K, 4c2m_R-4c2m_Z, 4c3h_C-4c3h_K, 4c3i_C-4c3i_K, 4c3j_C-4c3j_K, 4ym7_AC-4ym7_AK, 4ym7_AC-4ym7_BK, 4ym7_AC-4ym7_CK, 4ym7_AC-4ym7_DK, 4ym7_AC-4ym7_EK, 4ym7_AC-4ym7_FK, 4ym7_BC-4ym7_AK, 4ym7_BC-4ym7_BK, 4ym7_BC-4ym7_CK, 4ym7_BC-4ym7_DK, 4ym7_BC-4ym7_EK, 4ym7_BC-4ym7_FK, 4ym7_CC-4ym7_AK, 4ym7_CC-4ym7_BK, 4ym7_CC-4ym7_CK, 4ym7_CC-4ym7_DK, 4ym7_CC-4ym7_EK, 4ym7_…
9550	ATP6V1G1	90423	ATP6V1E2	O75348	Q96A05	3j9t_H-3j9t_G, 3j9t_H-3j9t_I, 3j9t_H-3j9t_K, 3j9t_J-3j9t_G, 3j9t_J-3j9t_I, 3j9t_J-3j9t_K, 3j9t_L-3j9t_G, 3j9t_L-3j9t_I, 3j9t_L-3j9t_K, 3j9u_H-3j9u_G, 3j9u_H-3j9u_I, 3j9u_H-3j9u_K, 3j9u_J-3j9u_G, 3j9u_J-3j9u_I, 3j9u_J-3j9u_K, 3j9u_L-3j9u_G, 3j9u_L-3j9u_I, 3j9u_L-3j9u_K, 3j9v_H-3j9v_G, 3j9v_H-3j9v_I, 3j9v_H-3j9v_K, 3j9v_J-3j9v_G, 3j9v_J-3j9v_I, 3j9v_J-3j9v_K, 3j9v_L-3j9v_G, 3j9v_L-3j9v_I, 3j9v_L-3j…
9584	RBM39	10262	SF3B4	Q14498	Q15427	2qfj_A-2qfj_B, 2qfj_B-2qfj_A, 5kvy_A-5kvy_B, 5kvy_B-5kvy_A, 5kw1_A-5kw1_B, 5kw1_B-5kw1_A, 5kw6_A-5kw6_B, 5kw6_B-5kw6_A, 5kwq_A-5kwq_B, 5kwq_B-5kwq_A, 1cvj_A-1cvj_B, 1cvj_A-1cvj_C, 1cvj_A-1cvj_D, 1cvj_A-1cvj_E, 1cvj_A-1cvj_F, 1cvj_A-1cvj_G, 1cvj_A-1cvj_H, 1cvj_B-1cvj_A, 1cvj_B-1cvj_C, 1cvj_B-1cvj_D, 1cvj_B-1cvj_E, 1cvj_B-1cvj_F, 1cvj_B-1cvj_G, 1cvj_B-1cvj_H, 1cvj_C-1cvj_A, 1cvj_C-1cvj_B, 1cvj_C-1c…
9604	RNF14	51619	UBE2D4	Q9UBS8	Q9Y2X8	5tte_B-5tte_E, 5udh_A-5udh_C, 5udh_A-5udh_D, 5udh_B-5udh_C, 5udh_B-5udh_D
9636	ISG15	11274	USP18	P05161	Q9UMW8	5chv_C-5chv_A, 5chv_C-5chv_B, 5chv_D-5chv_A, 5chv_D-5chv_B, 2y5b_B-2y5b_A, 2y5b_B-2y5b_E, 2y5b_F-2y5b_A, 2y5b_F-2y5b_E
9643	MORF4L2	55257	MRGBP	Q15014	Q9NV56	2n1d_B-2n1d_A
9753	ZSCAN12	25888	ZNF473	O43309	Q8WTR7	2i13_A-2i13_B, 2i13_B-2i13_A, 5v3g_A-5v3g_D, 5v3g_A-5v3g_G, 5v3g_D-5v3g_A, 5v3g_D-5v3g_G, 5v3g_G-5v3g_A, 5v3g_G-5v3g_D, 5eh2_E-5eh2_F, 5eh2_F-5eh2_E, 5ei9_E-5ei9_F, 5ei9_F-5ei9_E, 1mey_C-1mey_F, 1mey_C-1mey_G, 1mey_F-1mey_C, 1mey_F-1mey_G, 1mey_G-1mey_C, 1mey_G-1mey_F, 5t0u_A-5t0u_D, 5t0u_D-5t0u_A, 5und_A-5und_B, 5und_B-5und_A, 5kkq_A-5kkq_D, 5kkq_D-5kkq_A, 5t00_A-5t00_D, 5t00_D-5t00_A, 1g2f_C-1g…
9753	ZSCAN12	54925	ZSCAN32	O43309	Q9NX65	2i13_A-2i13_B, 2i13_B-2i13_A, 5v3g_A-5v3g_D, 5v3g_A-5v3g_G, 5v3g_D-5v3g_A, 5v3g_D-5v3g_G, 5v3g_G-5v3g_A, 5v3g_G-5v3g_D, 5eh2_E-5eh2_F, 5eh2_F-5eh2_E, 5ei9_E-5ei9_F, 5ei9_F-5ei9_E, 3lhr_A-3lhr_B, 3lhr_B-3lhr_A, 1y7q_A-1y7q_B, 1y7q_B-1y7q_A, 1mey_C-1mey_F, 1mey_C-1mey_G, 1mey_F-1mey_C, 1mey_F-1mey_G, 1mey_G-1mey_C, 1mey_G-1mey_F, 5t0u_A-5t0u_D, 5t0u_D-5t0u_A, 2fi2_A-2fi2_B, 2fi2_B-2fi2_A, 4bhx_A-4b…
9753	ZSCAN12	55888	ZKSCAN7	O43309	Q9P0L1	2i13_A-2i13_B, 2i13_B-2i13_A, 5v3g_A-5v3g_D, 5v3g_A-5v3g_G, 5v3g_D-5v3g_A, 5v3g_D-5v3g_G, 5v3g_G-5v3g_A, 5v3g_G-5v3g_D, 5eh2_E-5eh2_F, 5eh2_F-5eh2_E, 5ei9_E-5ei9_F, 5ei9_F-5ei9_E, 3lhr_A-3lhr_B, 3lhr_B-3lhr_A, 1mey_C-1mey_F, 1mey_C-1mey_G, 1mey_F-1mey_C, 1mey_F-1mey_G, 1mey_G-1mey_C, 1mey_G-1mey_F, 5und_A-5und_B, 5und_B-5und_A, 1y7q_A-1y7q_B, 1y7q_B-1y7q_A, 5t0u_A-5t0u_D, 5t0u_D-5t0u_A, 2fi2_A-2f…
9753	ZSCAN12	84838	ZNF496	O43309	Q96IT1	3lhr_A-3lhr_B, 3lhr_B-3lhr_A, 2fi2_A-2fi2_B, 2fi2_B-2fi2_A, 1y7q_A-1y7q_B, 1y7q_B-1y7q_A, 2i13_A-2i13_B, 2i13_B-2i13_A, 5eh2_E-5eh2_F, 5eh2_F-5eh2_E, 5ei9_E-5ei9_F, 5ei9_F-5ei9_E, 5v3g_A-5v3g_D, 5v3g_A-5v3g_G, 5v3g_D-5v3g_A, 5v3g_D-5v3g_G, 5v3g_G-5v3g_A, 5v3g_G-5v3g_D, 4bhx_A-4bhx_B, 4bhx_B-4bhx_A, 1mey_C-1mey_F, 1mey_C-1mey_G, 1mey_F-1mey_C, 1mey_F-1mey_G, 1mey_G-1mey_C, 1mey_G-1mey_F
9775	EIF4A3	27250	PDCD4	P38919	Q53EL6	2zu6_A-2zu6_B, 2zu6_A-2zu6_E, 2zu6_C-2zu6_B, 2zu6_C-2zu6_E, 2zu6_D-2zu6_B, 2zu6_D-2zu6_E, 2zu6_F-2zu6_B, 2zu6_F-2zu6_E, 3eiq_A-3eiq_C, 3eiq_D-3eiq_C
9779	TBC1D5	51699	VPS29	Q92609	Q9UBQ0	5gtu_B-5gtu_A
9817	KEAP1	26249	KLHL3	Q14145	Q9UH77	2xn4_A-2xn4_B, 2xn4_B-2xn4_A, 4chb_A-4chb_B, 4chb_B-4chb_A, 3zgc_A-3zgc_B, 3zgc_B-3zgc_A, 3zgd_A-3zgd_B, 3zgd_B-3zgd_A, 4ch9_A-4ch9_B, 4ch9_B-4ch9_A, 4in4_A-4in4_B, 4in4_A-4in4_C, 4in4_B-4in4_A, 4in4_B-4in4_C, 4in4_C-4in4_A, 4in4_C-4in4_B, 5nkp_A-5nkp_B, 5nkp_B-5nkp_A, 3wn7_A-3wn7_L, 3wn7_L-3wn7_A, 4zy3_A-4zy3_B, 4zy3_B-4zy3_A, 5x54_A-5x54_B, 5x54_B-5x54_A, 4l7b_A-4l7b_B, 4l7b_B-4l7b_A, 4l7c_A-4l…
9818	NUPL1	23636	NUP62	Q9BVL2	P37198	5ijn_G-5ijn_H, 5ijn_G-5ijn_N, 5ijn_G-5ijn_T, 5ijn_G-5ijn_Z, 5ijn_M-5ijn_H, 5ijn_M-5ijn_N, 5ijn_M-5ijn_T, 5ijn_M-5ijn_Z, 5ijn_S-5ijn_H, 5ijn_S-5ijn_N, 5ijn_S-5ijn_T, 5ijn_S-5ijn_Z, 5ijn_Y-5ijn_H, 5ijn_Y-5ijn_N, 5ijn_Y-5ijn_T, 5ijn_Y-5ijn_Z, 5ijo_G-5ijo_H, 5ijo_G-5ijo_N, 5ijo_G-5ijo_T, 5ijo_G-5ijo_Z, 5ijo_M-5ijo_H, 5ijo_M-5ijo_N, 5ijo_M-5ijo_T, 5ijo_M-5ijo_Z, 5ijo_S-5ijo_H, 5ijo_S-5ijo_N, 5ijo_S-5i…
9818	NUPL1	53371	NUP54	Q9BVL2	Q7Z3B4	5ijn_G-5ijn_F, 5ijn_G-5ijn_L, 5ijn_G-5ijn_R, 5ijn_G-5ijn_X, 5ijn_M-5ijn_F, 5ijn_M-5ijn_L, 5ijn_M-5ijn_R, 5ijn_M-5ijn_X, 5ijn_S-5ijn_F, 5ijn_S-5ijn_L, 5ijn_S-5ijn_R, 5ijn_S-5ijn_X, 5ijn_Y-5ijn_F, 5ijn_Y-5ijn_L, 5ijn_Y-5ijn_R, 5ijn_Y-5ijn_X, 5ijo_G-5ijo_F, 5ijo_G-5ijo_L, 5ijo_G-5ijo_R, 5ijo_G-5ijo_X, 5ijo_M-5ijo_F, 5ijo_M-5ijo_L, 5ijo_M-5ijo_R, 5ijo_M-5ijo_X, 5ijo_S-5ijo_F, 5ijo_S-5ijo_L, 5ijo_S-5i…
9841	ZBTB24	23099	ZBTB43	O43167	O43298	4u2n_A-4u2n_B, 4u2n_B-4u2n_A, 2q81_A-2q81_B, 2q81_A-2q81_C, 2q81_A-2q81_D, 2q81_B-2q81_A, 2q81_B-2q81_C, 2q81_B-2q81_D, 2q81_C-2q81_A, 2q81_C-2q81_B, 2q81_C-2q81_D, 2q81_D-2q81_A, 2q81_D-2q81_B, 2q81_D-2q81_C, 3m52_A-3m52_B, 3m52_B-3m52_A, 4u2m_A-4u2m_B, 4u2m_A-4u2m_C, 4u2m_A-4u2m_D, 4u2m_B-4u2m_A, 4u2m_B-4u2m_C, 4u2m_B-4u2m_D, 4u2m_C-4u2m_A, 4u2m_C-4u2m_B, 4u2m_C-4u2m_D, 4u2m_D-4u2m_A, 4u2m_D-4u…
9841	ZBTB24	28999	KLF15	O43167	Q9UIH9	1mey_C-1mey_F, 1mey_C-1mey_G, 1mey_F-1mey_C, 1mey_F-1mey_G, 1mey_G-1mey_C, 1mey_G-1mey_F, 1p47_A-1p47_B, 1p47_B-1p47_A, 2i13_A-2i13_B, 2i13_B-2i13_A, 1g2f_C-1g2f_F, 1g2f_F-1g2f_C, 1g2d_C-1g2d_F, 1g2d_F-1g2d_C, 5kl4_A-5kl4_D, 5kl4_D-5kl4_A, 1llm_C-1llm_D, 1llm_D-1llm_C
9841	ZBTB24	53335	BCL11A	O43167	Q9H165	1mey_C-1mey_F, 1mey_C-1mey_G, 1mey_F-1mey_C, 1mey_F-1mey_G, 1mey_G-1mey_C, 1mey_G-1mey_F, 5kkq_A-5kkq_D, 5kkq_D-5kkq_A, 5t00_A-5t00_D, 5t00_D-5t00_A, 5t0u_A-5t0u_D, 5t0u_D-5t0u_A
9841	ZBTB24	653121	ZBTB8A	O43167	Q96BR9	3m52_A-3m52_B, 3m52_B-3m52_A, 2q81_A-2q81_B, 2q81_A-2q81_C, 2q81_A-2q81_D, 2q81_B-2q81_A, 2q81_B-2q81_C, 2q81_B-2q81_D, 2q81_C-2q81_A, 2q81_C-2q81_B, 2q81_C-2q81_D, 2q81_D-2q81_A, 2q81_D-2q81_B, 2q81_D-2q81_C, 4u2m_A-4u2m_B, 4u2m_A-4u2m_C, 4u2m_A-4u2m_D, 4u2m_B-4u2m_A, 4u2m_B-4u2m_C, 4u2m_B-4u2m_D, 4u2m_C-4u2m_A, 4u2m_C-4u2m_B, 4u2m_C-4u2m_D, 4u2m_D-4u2m_A, 4u2m_D-4u2m_B, 4u2m_D-4u2m_C, 3ohu_A-3o…
9871	SEC24D	10483	SEC23B	O94855	Q15437	3efo_B-3efo_A, 3eg9_B-3eg9_A, 5kyu_B-5kyu_A, 5kyw_B-5kyw_A, 5kyx_B-5kyx_A, 5kyy_B-5kyy_A, 2nup_B-2nup_A, 2nut_B-2nut_A, 3egd_B-3egd_A, 3egx_B-3egx_A, 5vne_B-5vne_A, 5vnf_B-5vnf_A, 5vng_B-5vng_A, 5vnh_B-5vnh_A, 5vni_B-5vni_A, 5vnj_B-5vnj_A, 5vnk_B-5vnk_A, 5vnl_B-5vnl_A, 5vnm_B-5vnm_A, 5vnn_B-5vnn_A, 5vno_B-5vno_A, 1m2v_B-1m2v_A, 4bzi_E-4bzi_A, 4bzi_E-4bzi_D, 4bzi_E-4bzi_G, 4bzi_F-4bzi_A, 4bzi_F-4b…
9925	ZBTB5	51043	ZBTB7B	O15062	O15156	2q81_A-2q81_B, 2q81_A-2q81_C, 2q81_A-2q81_D, 2q81_B-2q81_A, 2q81_B-2q81_C, 2q81_B-2q81_D, 2q81_C-2q81_A, 2q81_C-2q81_B, 2q81_C-2q81_D, 2q81_D-2q81_A, 2q81_D-2q81_B, 2q81_D-2q81_C, 3m52_A-3m52_B, 3m52_B-3m52_A, 2nn2_A-2nn2_B, 2nn2_B-2nn2_A, 4u2n_A-4u2n_B, 4u2n_B-4u2n_A, 4u2m_A-4u2m_B, 4u2m_A-4u2m_C, 4u2m_A-4u2m_D, 4u2m_B-4u2m_A, 4u2m_B-4u2m_C, 4u2m_B-4u2m_D, 4u2m_C-4u2m_A, 4u2m_C-4u2m_B, 4u2m_C-4u…
9939	RBM8A	55110	MAGOHB	Q9Y5S9	Q96A72	5xjc_w-5xjc_v, 3ex7_B-3ex7_A, 3ex7_B-3ex7_E, 3ex7_G-3ex7_A, 3ex7_G-3ex7_E, 2j0q_D-2j0q_C, 2j0q_D-2j0q_F, 2j0q_G-2j0q_C, 2j0q_G-2j0q_F, 1p27_B-1p27_A, 1p27_B-1p27_C, 1p27_D-1p27_A, 1p27_D-1p27_C, 1hl6_A-1hl6_B, 1hl6_A-1hl6_D, 1hl6_C-1hl6_B, 1hl6_C-1hl6_D, 1rk8_A-1rk8_B, 2x1g_A-2x1g_B, 2x1g_A-2x1g_D, 2x1g_C-2x1g_B, 2x1g_C-2x1g_D, 2hyi_B-2hyi_A, 2hyi_B-2hyi_G, 2hyi_H-2hyi_A, 2hyi_H-2hyi_G, 2xb2_D-2x…
10016	PDCD6	23593	HEBP2	O75340	Q9Y5Z4	5gqq_C-5gqq_A, 5gqq_C-5gqq_B, 5gqq_D-5gqq_A, 5gqq_D-5gqq_B
10016	PDCD6	553115	PEF1	O75340	Q9UBV8	2zn9_A-2zn9_B, 2zn9_B-2zn9_A, 3wxa_A-3wxa_B, 3wxa_B-3wxa_A, 5gqq_C-5gqq_D, 5gqq_D-5gqq_C, 2zne_A-2zne_B, 2zne_B-2zne_A, 2zrs_A-2zrs_B, 2zrs_A-2zrs_C, 2zrs_A-2zrs_D, 2zrs_A-2zrs_E, 2zrs_A-2zrs_F, 2zrs_A-2zrs_G, 2zrs_A-2zrs_H, 2zrs_B-2zrs_A, 2zrs_B-2zrs_C, 2zrs_B-2zrs_D, 2zrs_B-2zrs_E, 2zrs_B-2zrs_F, 2zrs_B-2zrs_G, 2zrs_B-2zrs_H, 2zrs_C-2zrs_A, 2zrs_C-2zrs_B, 2zrs_C-2zrs_D, 2zrs_C-2zrs_E, 2zrs_C-2z…
10126	DNAL4	140735	DYNLL2	O96015	Q96FJ2	1cmi_A-1cmi_B, 1cmi_B-1cmi_A, 1f3c_A-1f3c_B, 1f3c_B-1f3c_A, 1f95_A-1f95_B, 1f95_B-1f95_A, 1f96_A-1f96_B, 1f96_B-1f96_A, 3zke_A-3zke_C, 3zke_A-3zke_E, 3zke_A-3zke_G, 3zke_A-3zke_I, 3zke_A-3zke_K, 3zke_C-3zke_A, 3zke_C-3zke_E, 3zke_C-3zke_G, 3zke_C-3zke_I, 3zke_C-3zke_K, 3zke_E-3zke_A, 3zke_E-3zke_C, 3zke_E-3zke_G, 3zke_E-3zke_I, 3zke_E-3zke_K, 3zke_G-3zke_A, 3zke_G-3zke_C, 3zke_G-3zke_E, 3zke_G-3z…
10241	CALCOCO2	11345	GABARAPL2	Q13137	P60520	3vvw_A-3vvw_B
10241	CALCOCO2	23710	GABARAPL1	Q13137	Q9H0R8	3vvw_A-3vvw_B
10262	SF3B4	10992	SF3B2	Q15427	Q13435	5gm6_e-5gm6_H, 5nrl_R-5nrl_Q
10320	IKZF1	51545	ZNF581	Q13422	Q9P0T4	2i13_A-2i13_B, 2i13_B-2i13_A, 5eh2_E-5eh2_F, 5eh2_F-5eh2_E, 5ei9_E-5ei9_F, 5ei9_F-5ei9_E, 5v3g_A-5v3g_D, 5v3g_A-5v3g_G, 5v3g_D-5v3g_A, 5v3g_D-5v3g_G, 5v3g_G-5v3g_A, 5v3g_G-5v3g_D, 1mey_C-1mey_F, 1mey_C-1mey_G, 1mey_F-1mey_C, 1mey_F-1mey_G, 1mey_G-1mey_C, 1mey_G-1mey_F, 5kkq_A-5kkq_D, 5kkq_D-5kkq_A, 5t00_A-5t00_D, 5t00_D-5t00_A, 5t0u_A-5t0u_D, 5t0u_D-5t0u_A, 1p47_A-1p47_B, 1p47_B-1p47_A, 5und_A-5u…
10320	IKZF1	147687	ZNF417	Q13422	Q8TAU3	2i13_A-2i13_B, 2i13_B-2i13_A, 5eh2_E-5eh2_F, 5eh2_F-5eh2_E, 5ei9_E-5ei9_F, 5ei9_F-5ei9_E, 5v3g_A-5v3g_D, 5v3g_A-5v3g_G, 5v3g_D-5v3g_A, 5v3g_D-5v3g_G, 5v3g_G-5v3g_A, 5v3g_G-5v3g_D, 5kkq_A-5kkq_D, 5kkq_D-5kkq_A, 5t00_A-5t00_D, 5t00_D-5t00_A, 1mey_C-1mey_F, 1mey_C-1mey_G, 1mey_F-1mey_C, 1mey_F-1mey_G, 1mey_G-1mey_C, 1mey_G-1mey_F, 5t0u_A-5t0u_D, 5t0u_D-5t0u_A, 1p47_A-1p47_B, 1p47_B-1p47_A, 1g2f_C-1g…
10360	NPM3	10361	NPM2	O75607	Q86SE8	1k5j_A-1k5j_B, 1k5j_A-1k5j_C, 1k5j_A-1k5j_D, 1k5j_A-1k5j_E, 1k5j_B-1k5j_A, 1k5j_B-1k5j_C, 1k5j_B-1k5j_D, 1k5j_B-1k5j_E, 1k5j_C-1k5j_A, 1k5j_C-1k5j_B, 1k5j_C-1k5j_D, 1k5j_C-1k5j_E, 1k5j_D-1k5j_A, 1k5j_D-1k5j_B, 1k5j_D-1k5j_C, 1k5j_D-1k5j_E, 1k5j_E-1k5j_A, 1k5j_E-1k5j_B, 1k5j_E-1k5j_C, 1k5j_E-1k5j_D, 2vtx_A-2vtx_B, 2vtx_A-2vtx_C, 2vtx_A-2vtx_D, 2vtx_A-2vtx_E, 2vtx_A-2vtx_G, 2vtx_A-2vtx_H, 2vtx_A-2v…
10450	PPIE	56949	XAB2	Q9UNP9	Q9HCS7	5mqf_o-5mqf_M, 5mqf_o-5mqf_O
10477	UBE2E3	56658	TRIM39	Q969T4	Q9HCM9	4tkp_A-4tkp_B
10494	STK25	11235	PDCD10	O00506	Q9BUL8	3w8h_B-3w8h_A
10539	GLRX3	51027	BOLA1	O76003	Q9Y3E2	2mma_A-2mma_B
10542	LAMTOR5	389541	LAMTOR4	O43504	Q0VGL1	6ehp_C-6ehp_D, 6ehr_C-6ehr_D
10569	SLU7	53938	PPIL3	O95391	Q9H2H8	5xjc_Z-5xjc_S
10762	NUP50	23633	KPNA6	Q9UKX7	O60684	3tj3_C-3tj3_A, 3tj3_C-3tj3_B, 3tj3_D-3tj3_A, 3tj3_D-3tj3_B, 2c1m_B-2c1m_A
10766	TOB2	29883	CNOT7	Q14106	Q9UIV1	2d5r_B-2d5r_A
10767	HBS1L	53918	PELO	Q9Y450	Q9BRX2	5lzw_jj-5lzw_ii, 5lzx_jj-5lzx_ii, 5lzy_jj-5lzy_ii, 5lzz_jj-5lzz_ii, 3mca_A-3mca_B, 3izq_1-3izq_0, 5m1j_A6-5m1j_A1, 3wxm_A-3wxm_B, 3wxm_A-3wxm_D, 3wxm_A-3wxm_F, 3wxm_A-3wxm_H, 3wxm_C-3wxm_B, 3wxm_C-3wxm_D, 3wxm_C-3wxm_F, 3wxm_C-3wxm_H, 3wxm_E-3wxm_B, 3wxm_E-3wxm_D, 3wxm_E-3wxm_F, 3wxm_E-3wxm_H, 3wxm_G-3wxm_B, 3wxm_G-3wxm_D, 3wxm_G-3wxm_F, 3wxm_G-3wxm_H
10773	ZBTB6	57684	ZBTB26	Q15916	Q9HCK0	2i13_A-2i13_B, 2i13_B-2i13_A, 1mey_C-1mey_F, 1mey_C-1mey_G, 1mey_F-1mey_C, 1mey_F-1mey_G, 1mey_G-1mey_C, 1mey_G-1mey_F, 5eh2_E-5eh2_F, 5eh2_F-5eh2_E, 5ei9_E-5ei9_F, 5ei9_F-5ei9_E, 5v3g_A-5v3g_D, 5v3g_A-5v3g_G, 5v3g_D-5v3g_A, 5v3g_D-5v3g_G, 5v3g_G-5v3g_A, 5v3g_G-5v3g_D, 1g2f_C-1g2f_F, 1g2f_F-1g2f_C, 1g2d_C-1g2d_F, 1g2d_F-1g2d_C, 1p47_A-1p47_B, 1p47_B-1p47_A, 5kkq_A-5kkq_D, 5kkq_D-5kkq_A, 5t00_A-5t…
10794	ZNF460	58500	ZNF250	Q14592	P15622	2i13_A-2i13_B, 2i13_B-2i13_A, 5v3g_A-5v3g_D, 5v3g_A-5v3g_G, 5v3g_D-5v3g_A, 5v3g_D-5v3g_G, 5v3g_G-5v3g_A, 5v3g_G-5v3g_D, 5eh2_E-5eh2_F, 5eh2_F-5eh2_E, 5ei9_E-5ei9_F, 5ei9_F-5ei9_E, 1mey_C-1mey_F, 1mey_C-1mey_G, 1mey_F-1mey_C, 1mey_F-1mey_G, 1mey_G-1mey_C, 1mey_G-1mey_F, 5und_A-5und_B, 5und_B-5und_A, 5t0u_A-5t0u_D, 5t0u_D-5t0u_A, 1p47_A-1p47_B, 1p47_B-1p47_A, 5kkq_A-5kkq_D, 5kkq_D-5kkq_A, 5t00_A-5t…
10801	SEPT9	23157	SEPT6	Q9UHD8	Q14141	2qag_C-2qag_B, 2qag_A-2qag_B, 2qag_A-2qag_C, 4kv9_A-4kv9_B, 4kv9_B-4kv9_A, 4kva_A-4kva_B, 4kva_B-4kva_A, 2qag_B-2qag_C, 5cyo_A-5cyo_B, 5cyo_B-5cyo_A, 2qa5_A-2qa5_B, 2qa5_B-2qa5_A, 2qag_C-2qag_A, 2qag_B-2qag_A, 4z54_A-4z54_B, 4z54_B-4z54_A, 5cyp_A-5cyp_B, 5cyp_A-5cyp_C, 5cyp_A-5cyp_D, 5cyp_B-5cyp_A, 5cyp_B-5cyp_C, 5cyp_B-5cyp_D, 5cyp_C-5cyp_A, 5cyp_C-5cyp_B, 5cyp_C-5cyp_D, 5cyp_D-5cyp_A, 5cyp_D-5c…
10933	MORF4L1	55257	MRGBP	Q9UBU8	Q9NV56	2n1d_B-2n1d_A
10933	MORF4L1	57649	PHF12	Q9UBU8	Q96QT6	2lkm_B-2lkm_A
10982	MAPRE2	22919	MAPRE1	Q15555	Q15691	2r8u_A-2r8u_B, 2r8u_B-2r8u_A, 3jak_M-3jak_N, 3jak_N-3jak_M, 3jal_M-3jal_N, 3jal_N-3jal_M, 3jar_M-3jar_N, 3jar_N-3jar_M, 1vka_A-1vka_B, 1vka_B-1vka_A, 2qjz_A-2qjz_B, 2qjz_B-2qjz_A, 1yig_A-1yig_B, 1yig_B-1yig_A, 3tq7_B-3tq7_A, 3gjo_A-3gjo_B, 3gjo_A-3gjo_C, 3gjo_A-3gjo_D, 3gjo_B-3gjo_A, 3gjo_B-3gjo_C, 3gjo_B-3gjo_D, 3gjo_C-3gjo_A, 3gjo_C-3gjo_B, 3gjo_C-3gjo_D, 3gjo_D-3gjo_A, 3gjo_D-3gjo_B, 3gjo_D-3g…
11020	IFT27	51668	HSPB11	Q9BW83	Q9Y547	2yc2_C-2yc2_A, 2yc2_C-2yc2_B, 2yc2_D-2yc2_A, 2yc2_D-2yc2_B, 2yc4_C-2yc4_A, 2yc4_C-2yc4_B, 2yc4_D-2yc4_A, 2yc4_D-2yc4_B
11047	ADRM1	51377	UCHL5	Q16186	Q9Y5K5	4uel_C-4uel_A, 4uem_B-4uem_A, 4wlr_B-4wlr_A, 4wlq_B-4wlq_A
11051	NUDT21	79869	CPSF7	O43809	Q8N684	3n9u_A-3n9u_C, 3n9u_A-3n9u_I, 3n9u_B-3n9u_C, 3n9u_B-3n9u_I, 3q2s_A-3q2s_C, 3q2s_A-3q2s_D, 3q2s_B-3q2s_C, 3q2s_B-3q2s_D, 3q2t_A-3q2t_C, 3q2t_A-3q2t_D, 3q2t_B-3q2t_C, 3q2t_B-3q2t_D, 3p5t_A-3p5t_L, 3p5t_A-3p5t_M, 3p5t_A-3p5t_N, 3p5t_A-3p5t_O, 3p5t_A-3p5t_P, 3p5t_A-3p5t_Q, 3p5t_B-3p5t_L, 3p5t_B-3p5t_M, 3p5t_B-3p5t_N, 3p5t_B-3p5t_O, 3p5t_B-3p5t_P, 3p5t_B-3p5t_Q, 3p5t_C-3p5t_L, 3p5t_C-3p5t_M, 3p5t_C-3p…
11157	LSM6	23658	LSM5	P62312	Q9Y4Y9	3jcr_6-3jcr_5, 5o9z_s-5o9z_r, 3swn_B-3swn_A, 3swn_B-3swn_D, 3swn_B-3swn_P, 3swn_B-3swn_S, 3swn_E-3swn_A, 3swn_E-3swn_D, 3swn_E-3swn_P, 3swn_E-3swn_S, 3swn_Q-3swn_A, 3swn_Q-3swn_D, 3swn_Q-3swn_P, 3swn_Q-3swn_S, 3swn_T-3swn_A, 3swn_T-3swn_D, 3swn_T-3swn_P, 3swn_T-3swn_S, 4emk_B-4emk_A, 3jcr_T-3jcr_5, 3jcr_t-3jcr_5, 5o9z_T-5o9z_r, 5o9z_b-5o9z_r, 5o9z_i-5o9z_r, 3jcm_e-3jcm_f, 4c8q_F-4c8q_E, 4c92_F-4c…
11157	LSM6	27258	LSM3	P62312	P62310	3jcr_6-3jcr_3, 5o9z_s-5o9z_p, 3jcr_T-3jcr_3, 3jcr_t-3jcr_3, 5o9z_T-5o9z_p, 5o9z_b-5o9z_p, 5o9z_i-5o9z_p, 3jcm_e-3jcm_d, 4c8q_F-4c8q_C, 4c92_F-4c92_C, 5gan_6-5gan_3, 5nrl_z-5nrl_3, 4m75_D-4m75_C, 4m75_D-4m75_J, 4m75_K-4m75_C, 4m75_K-4m75_J, 4m77_D-4m77_C, 4m77_D-4m77_J, 4m77_K-4m77_C, 4m77_K-4m77_J, 4m78_D-4m78_C, 4m78_D-4m78_J, 4m78_K-4m78_C, 4m78_K-4m78_J, 4m7a_D-4m7a_C, 4m7a_D-4m7a_J, 4m7a_K-4m…
11235	PDCD10	51765	STK26	Q9BUL8	Q9P289	4geh_A-4geh_B, 4geh_A-4geh_D, 4geh_C-4geh_B, 4geh_C-4geh_D
11243	PMF1	79003	MIS12	Q6P1K2	Q9H081	5lsj_B-5lsj_A, 5lsj_B-5lsj_C, 5lsj_E-5lsj_A, 5lsj_E-5lsj_C, 5lsk_B-5lsk_A
11252	PACSIN2	29993	PACSIN1	Q9UNF0	Q9BY11	3haj_A-3haj_B, 3haj_B-3haj_A, 4bne_A-4bne_B, 4bne_B-4bne_A, 3hah_A-3hah_B, 3hah_B-3hah_A, 2x3v_A-2x3v_B, 2x3v_A-2x3v_C, 2x3v_B-2x3v_A, 2x3v_B-2x3v_C, 2x3v_C-2x3v_A, 2x3v_C-2x3v_B, 2x3w_A-2x3w_B, 2x3w_A-2x3w_C, 2x3w_B-2x3w_A, 2x3w_B-2x3w_C, 2x3w_C-2x3w_A, 2x3w_C-2x3w_B, 2x3x_A-2x3x_B, 2x3x_A-2x3x_C, 2x3x_B-2x3x_A, 2x3x_B-2x3x_C, 2x3x_C-2x3x_A, 2x3x_C-2x3x_B, 3hai_A-3hai_B, 3hai_A-3hai_C, 3hai_A-3h…
11267	SNF8	84313	VPS25	Q96H20	Q9BRG1	3cuq_A-3cuq_C, 3cuq_A-3cuq_D, 2zme_A-2zme_C, 2zme_A-2zme_D, 1u5t_A-1u5t_C, 1u5t_A-1u5t_D, 1w7p_A-1w7p_B, 1w7p_A-1w7p_C
11338	U2AF2	22827	PUF60	P26368	Q9UHX1	3vaf_A-3vaf_B, 3vaf_B-3vaf_A, 3vag_A-3vag_B, 3vag_B-3vag_A, 3vah_A-3vah_B, 3vah_B-3vah_A, 3vai_A-3vai_B, 3vai_B-3vai_A, 3vaj_A-3vaj_B, 3vaj_B-3vaj_A, 3vak_A-3vak_B, 3vak_B-3vak_A, 3val_A-3val_B, 3val_A-3val_D, 3val_A-3val_I, 3val_B-3val_A, 3val_B-3val_D, 3val_B-3val_I, 3val_D-3val_A, 3val_D-3val_B, 3val_D-3val_I, 3val_I-3val_A, 3val_I-3val_B, 3val_I-3val_D, 3vam_A-3vam_B, 3vam_B-3vam_A, 4tu8_A-4t…
11340	EXOSC8	56915	EXOSC5	Q96B26	Q9NQT4	2nn6_C-2nn6_D, 3m85_G-3m85_D, 3m85_G-3m85_E, 3m85_G-3m85_F, 3m85_H-3m85_D, 3m85_H-3m85_E, 3m85_H-3m85_F, 3m85_I-3m85_D, 3m85_I-3m85_E, 3m85_I-3m85_F, 2ba0_G-2ba0_D, 2ba0_G-2ba0_E, 2ba0_G-2ba0_F, 2ba0_H-2ba0_D, 2ba0_H-2ba0_E, 2ba0_H-2ba0_F, 2ba0_I-2ba0_D, 2ba0_I-2ba0_E, 2ba0_I-2ba0_F, 2ba1_G-2ba1_D, 2ba1_G-2ba1_E, 2ba1_G-2ba1_F, 2ba1_H-2ba1_D, 2ba1_H-2ba1_E, 2ba1_H-2ba1_F, 2ba1_I-2ba1_D, 2ba1_I-2b…
11345	GABARAPL2	57658	CALCOCO1	P60520	Q9P1Z2	3vvw_B-3vvw_A
22890	ZBTB1	137209	ZNF572	Q9Y2K1	Q7Z3I7	2i13_A-2i13_B, 2i13_B-2i13_A, 5eh2_E-5eh2_F, 5eh2_F-5eh2_E, 5ei9_E-5ei9_F, 5ei9_F-5ei9_E, 5v3g_A-5v3g_D, 5v3g_A-5v3g_G, 5v3g_D-5v3g_A, 5v3g_D-5v3g_G, 5v3g_G-5v3g_A, 5v3g_G-5v3g_D
22890	ZBTB1	147687	ZNF417	Q9Y2K1	Q8TAU3	2i13_A-2i13_B, 2i13_B-2i13_A, 5eh2_E-5eh2_F, 5eh2_F-5eh2_E, 5ei9_E-5ei9_F, 5ei9_F-5ei9_E, 5v3g_A-5v3g_D, 5v3g_A-5v3g_G, 5v3g_D-5v3g_A, 5v3g_D-5v3g_G, 5v3g_G-5v3g_A, 5v3g_G-5v3g_D
22919	MAPRE1	22924	MAPRE3	Q15691	Q9UPY8	2r8u_A-2r8u_B, 2r8u_B-2r8u_A, 3jak_M-3jak_N, 3jak_N-3jak_M, 3jal_M-3jal_N, 3jal_N-3jal_M, 3jar_M-3jar_N, 3jar_N-3jar_M, 1vka_A-1vka_B, 1vka_B-1vka_A, 2qjz_A-2qjz_B, 2qjz_B-2qjz_A, 3tq7_A-3tq7_B, 1wu9_A-1wu9_B, 1wu9_B-1wu9_A, 2hl5_A-2hl5_B, 2hl5_B-2hl5_A, 3gjo_A-3gjo_B, 3gjo_A-3gjo_C, 3gjo_A-3gjo_D, 3gjo_B-3gjo_A, 3gjo_B-3gjo_C, 3gjo_B-3gjo_D, 3gjo_C-3gjo_A, 3gjo_C-3gjo_B, 3gjo_C-3gjo_D, 3gjo_D-3g…
22938	SNW1	51645	PPIL1	Q13573	Q9Y3C6	5mqf_C-5mqf_V, 5xjc_R-5xjc_S, 3jb9_M-3jb9_d
23157	SEPT6	55964	SEPT3	Q14141	Q9UH03	2qag_B-2qag_C, 2qag_B-2qag_A, 2qag_C-2qag_A, 4kv9_A-4kv9_B, 4kv9_B-4kv9_A, 4kva_A-4kva_B, 4kva_B-4kva_A, 2qag_C-2qag_B, 5cyo_A-5cyo_B, 5cyo_B-5cyo_A, 2qa5_A-2qa5_B, 2qa5_B-2qa5_A, 2qag_A-2qag_C, 2qag_A-2qag_B, 4z54_A-4z54_B, 4z54_B-4z54_A, 5cyp_A-5cyp_B, 5cyp_A-5cyp_C, 5cyp_A-5cyp_D, 5cyp_B-5cyp_A, 5cyp_B-5cyp_C, 5cyp_B-5cyp_D, 5cyp_C-5cyp_A, 5cyp_C-5cyp_B, 5cyp_C-5cyp_D, 5cyp_D-5cyp_A, 5cyp_D-5c…
23636	NUP62	53371	NUP54	P37198	Q7Z3B4	5ijn_H-5ijn_F, 5ijn_H-5ijn_L, 5ijn_H-5ijn_R, 5ijn_H-5ijn_X, 5ijn_N-5ijn_F, 5ijn_N-5ijn_L, 5ijn_N-5ijn_R, 5ijn_N-5ijn_X, 5ijn_T-5ijn_F, 5ijn_T-5ijn_L, 5ijn_T-5ijn_R, 5ijn_T-5ijn_X, 5ijn_Z-5ijn_F, 5ijn_Z-5ijn_L, 5ijn_Z-5ijn_R, 5ijn_Z-5ijn_X, 5ijo_H-5ijo_F, 5ijo_H-5ijo_L, 5ijo_H-5ijo_R, 5ijo_H-5ijo_X, 5ijo_N-5ijo_F, 5ijo_N-5ijo_L, 5ijo_N-5ijo_R, 5ijo_N-5ijo_X, 5ijo_T-5ijo_F, 5ijo_T-5ijo_L, 5ijo_T-5i…
23658	LSM5	51690	LSM7	Q9Y4Y9	Q9UK45	3jcr_5-3jcr_7, 5o9z_r-5o9z_t, 3swn_A-3swn_C, 3swn_A-3swn_F, 3swn_A-3swn_O, 3swn_A-3swn_R, 3swn_D-3swn_C, 3swn_D-3swn_F, 3swn_D-3swn_O, 3swn_D-3swn_R, 3swn_P-3swn_C, 3swn_P-3swn_F, 3swn_P-3swn_O, 3swn_P-3swn_R, 3swn_S-3swn_C, 3swn_S-3swn_F, 3swn_S-3swn_O, 3swn_S-3swn_R, 4emk_A-4emk_C, 3jcm_f-3jcm_g, 4c8q_E-4c8q_G, 4c92_E-4c92_G, 4m75_E-4m75_F, 4m75_E-4m75_M, 4m75_L-4m75_F, 4m75_L-4m75_M, 4m77_E-4m…
23710	GABARAPL1	115201	ATG4A	Q9H0R8	Q8WYN0	2z0d_B-2z0d_A, 2z0e_B-2z0e_A, 2zzp_B-2zzp_A
25888	ZNF473	58500	ZNF250	Q8WTR7	P15622	2i13_A-2i13_B, 2i13_B-2i13_A, 5v3g_A-5v3g_D, 5v3g_A-5v3g_G, 5v3g_D-5v3g_A, 5v3g_D-5v3g_G, 5v3g_G-5v3g_A, 5v3g_G-5v3g_D, 5eh2_E-5eh2_F, 5eh2_F-5eh2_E, 5ei9_E-5ei9_F, 5ei9_F-5ei9_E, 1mey_C-1mey_F, 1mey_C-1mey_G, 1mey_F-1mey_C, 1mey_F-1mey_G, 1mey_G-1mey_C, 1mey_G-1mey_F, 5t0u_A-5t0u_D, 5t0u_D-5t0u_A, 5und_A-5und_B, 5und_B-5und_A, 5kkq_A-5kkq_D, 5kkq_D-5kkq_A, 5t00_A-5t00_D, 5t00_D-5t00_A, 1g2f_C-1g…
25888	ZNF473	126375	ZNF792	Q8WTR7	Q3KQV3	2i13_A-2i13_B, 2i13_B-2i13_A, 5v3g_A-5v3g_D, 5v3g_A-5v3g_G, 5v3g_D-5v3g_A, 5v3g_D-5v3g_G, 5v3g_G-5v3g_A, 5v3g_G-5v3g_D, 5eh2_E-5eh2_F, 5eh2_F-5eh2_E, 5ei9_E-5ei9_F, 5ei9_F-5ei9_E, 1mey_C-1mey_F, 1mey_C-1mey_G, 1mey_F-1mey_C, 1mey_F-1mey_G, 1mey_G-1mey_C, 1mey_G-1mey_F, 5t0u_A-5t0u_D, 5t0u_D-5t0u_A, 5und_A-5und_B, 5und_B-5und_A, 5kkq_A-5kkq_D, 5kkq_D-5kkq_A, 5t00_A-5t00_D, 5t00_D-5t00_A, 1g2f_C-1g…
26060	APPL1	55198	APPL2	Q9UKG1	Q8NEU8	5c5b_A-5c5b_B, 5c5b_A-5c5b_D, 5c5b_C-5c5b_B, 5c5b_C-5c5b_D, 4h8s_A-4h8s_B, 4h8s_A-4h8s_C, 4h8s_A-4h8s_D, 4h8s_B-4h8s_A, 4h8s_B-4h8s_C, 4h8s_B-4h8s_D, 4h8s_C-4h8s_A, 4h8s_C-4h8s_B, 4h8s_C-4h8s_D, 4h8s_D-4h8s_A, 4h8s_D-4h8s_B, 4h8s_D-4h8s_C, 5c5b_B-5c5b_D, 5c5b_D-5c5b_B, 5c5b_A-5c5b_C, 5c5b_C-5c5b_A, 5c5b_B-5c5b_A, 5c5b_B-5c5b_C, 5c5b_D-5c5b_A, 5c5b_D-5c5b_C, 2ej8_A-2ej8_B, 2ej8_B-2ej8_A, 2ela_A-2e…
26249	KLHL3	59349	KLHL12	Q9UH77	Q53G59	4ch9_A-4ch9_B, 4ch9_B-4ch9_A, 5nkp_A-5nkp_B, 5nkp_B-5nkp_A, 4in4_A-4in4_B, 4in4_A-4in4_C, 4in4_B-4in4_A, 4in4_B-4in4_C, 4in4_C-4in4_A, 4in4_C-4in4_B, 3zgc_A-3zgc_B, 3zgc_B-3zgc_A, 3zgd_A-3zgd_B, 3zgd_B-3zgd_A, 3wn7_A-3wn7_L, 3wn7_L-3wn7_A, 4zy3_A-4zy3_B, 4zy3_B-4zy3_A, 5x54_A-5x54_B, 5x54_B-5x54_A, 4l7b_A-4l7b_B, 4l7b_B-4l7b_A, 4l7c_A-4l7c_B, 4l7c_A-4l7c_C, 4l7c_B-4l7c_A, 4l7c_B-4l7c_C, 4l7c_C-4l…
27095	TRAPPC3	79090	TRAPPC6A	O43617	O75865	2j3t_A-2j3t_B, 2c0j_A-2c0j_B, 2cfh_A-2cfh_C, 2cfh_A-2cfh_D, 2cfh_B-2cfh_C, 2cfh_B-2cfh_D, 3kxc_A-3kxc_C
27257	LSM1	27258	LSM3	O15116	P62310	4c92_A-4c92_C, 4c8q_A-4c8q_C, 4m75_A-4m75_C, 4m75_A-4m75_J, 4m75_H-4m75_C, 4m75_H-4m75_J
27258	LSM3	57819	LSM2	P62310	Q9Y333	3jcr_3-3jcr_2, 5o9z_p-5o9z_o, 3jcm_d-3jcm_c, 4c8q_C-4c8q_B, 4c92_C-4c92_B, 4n0a_A-4n0a_C, 4n0a_A-4n0a_D, 4n0a_A-4n0a_G, 4n0a_B-4n0a_C, 4n0a_B-4n0a_D, 4n0a_B-4n0a_G, 4n0a_E-4n0a_C, 4n0a_E-4n0a_D, 4n0a_E-4n0a_G, 4n0a_F-4n0a_C, 4n0a_F-4n0a_D, 4n0a_F-4n0a_G, 5gan_3-5gan_2, 5nrl_3-5nrl_a, 4m75_C-4m75_B, 4m75_C-4m75_I, 4m75_J-4m75_B, 4m75_J-4m75_I, 4m77_C-4m77_B, 4m77_C-4m77_I, 4m77_J-4m77_B, 4m77_J-4m…
27316	RBMX	159163	RBMY1F	P38159	Q15415	5tbx_A-5tbx_B, 5tbx_B-5tbx_A, 3mdf_A-3mdf_B, 3mdf_B-3mdf_A
27335	EIF3K	51386	EIF3L	Q9UBQ5	Q9Y262	5a5t_K-5a5t_L, 3j8b_K-3j8b_L, 3j8c_K-3j8c_L
29107	NXT1	56000	NXF3	Q9UKK6	Q9H4D5	4wyk_B-4wyk_A, 4wyk_B-4wyk_C, 4wyk_D-4wyk_A, 4wyk_D-4wyk_C, 1jkg_A-1jkg_B, 1jn5_A-1jn5_B, 3nv0_B-3nv0_A
29763	PACSIN3	29993	PACSIN1	Q9UKS6	Q9BY11	4bne_A-4bne_B, 4bne_B-4bne_A, 3haj_A-3haj_B, 3haj_B-3haj_A, 3aco_A-3aco_B, 3aco_B-3aco_A, 3syv_A-3syv_B, 3syv_A-3syv_C, 3syv_A-3syv_D, 3syv_A-3syv_E, 3syv_A-3syv_F, 3syv_A-3syv_G, 3syv_A-3syv_H, 3syv_B-3syv_A, 3syv_B-3syv_C, 3syv_B-3syv_D, 3syv_B-3syv_E, 3syv_B-3syv_F, 3syv_B-3syv_G, 3syv_B-3syv_H, 3syv_C-3syv_A, 3syv_C-3syv_B, 3syv_C-3syv_D, 3syv_C-3syv_E, 3syv_C-3syv_F, 3syv_C-3syv_G, 3syv_C-3s…
51013	EXOSC1	56915	EXOSC5	Q9Y3B2	Q9NQT4	2nn6_I-2nn6_D, 5g06_I-5g06_D, 4ifd_I-4ifd_D, 5c0w_I-5c0w_D, 5c0x_I-5c0x_D, 5jea_I-5jea_D, 5okz_I-5okz_D, 5okz_I-5okz_N, 5okz_I-5okz_X, 5okz_I-5okz_h, 5okz_S-5okz_D, 5okz_S-5okz_N, 5okz_S-5okz_X, 5okz_S-5okz_h, 5okz_c-5okz_D, 5okz_c-5okz_N, 5okz_c-5okz_X, 5okz_c-5okz_h, 5okz_m-5okz_D, 5okz_m-5okz_N, 5okz_m-5okz_X, 5okz_m-5okz_h, 4oo1_I-4oo1_D, 5k36_I-5k36_D, 5vzj_I-5vzj_D, 2nn6_I-2nn6_B
51100	SH3GLB1	56904	SH3GLB2	Q9Y371	Q9NR46	1zww_A-1zww_B, 1zww_B-1zww_A, 2d4c_A-2d4c_B, 2d4c_A-2d4c_C, 2d4c_A-2d4c_D, 2d4c_B-2d4c_A, 2d4c_B-2d4c_C, 2d4c_B-2d4c_D, 2d4c_C-2d4c_A, 2d4c_C-2d4c_B, 2d4c_C-2d4c_D, 2d4c_D-2d4c_A, 2d4c_D-2d4c_B, 2d4c_D-2d4c_C, 2z0v_A-2z0v_B, 2z0v_B-2z0v_A
51127	TRIM17	56658	TRIM39	Q9Y577	Q9HCM9	2iwg_B-2iwg_E, 2iwg_E-2iwg_B, 4cg4_A-4cg4_B, 4cg4_A-4cg4_C, 4cg4_A-4cg4_D, 4cg4_A-4cg4_E, 4cg4_A-4cg4_F, 4cg4_B-4cg4_A, 4cg4_B-4cg4_C, 4cg4_B-4cg4_D, 4cg4_B-4cg4_E, 4cg4_B-4cg4_F, 4cg4_C-4cg4_A, 4cg4_C-4cg4_B, 4cg4_C-4cg4_D, 4cg4_C-4cg4_E, 4cg4_C-4cg4_F, 4cg4_D-4cg4_A, 4cg4_D-4cg4_B, 4cg4_D-4cg4_C, 4cg4_D-4cg4_E, 4cg4_D-4cg4_F, 4cg4_E-4cg4_A, 4cg4_E-4cg4_B, 4cg4_E-4cg4_C, 4cg4_E-4cg4_D, 4cg4_E-4c…
51282	SCAND1	55888	ZKSCAN7	P57086	Q9P0L1	3lhr_A-3lhr_B, 3lhr_B-3lhr_A, 1y7q_A-1y7q_B, 1y7q_B-1y7q_A, 2fi2_A-2fi2_B, 2fi2_B-2fi2_A, 4bhx_A-4bhx_B, 4bhx_B-4bhx_A
51282	SCAND1	84547	PGBD1	P57086	Q96JS3	3lhr_A-3lhr_B, 3lhr_B-3lhr_A, 1y7q_A-1y7q_B, 1y7q_B-1y7q_A, 2fi2_A-2fi2_B, 2fi2_B-2fi2_A, 4bhx_A-4bhx_B, 4bhx_B-4bhx_A
51282	SCAND1	203523	ZNF449	P57086	Q6P9G9	3lhr_A-3lhr_B, 3lhr_B-3lhr_A, 1y7q_A-1y7q_B, 1y7q_B-1y7q_A, 2fi2_A-2fi2_B, 2fi2_B-2fi2_A, 4bhx_A-4bhx_B, 4bhx_B-4bhx_A
51282	SCAND1	387032	ZKSCAN4	P57086	Q969J2	3lhr_A-3lhr_B, 3lhr_B-3lhr_A, 1y7q_A-1y7q_B, 1y7q_B-1y7q_A, 2fi2_A-2fi2_B, 2fi2_B-2fi2_A, 4bhx_A-4bhx_B, 4bhx_B-4bhx_A
51582	AZIN1	51686	OAZ3	O14977	Q9UMX2	4zgz_A-4zgz_B, 4zgz_A-4zgz_D, 4zgz_C-4zgz_B, 4zgz_C-4zgz_D, 4zgy_A-4zgy_B, 5bwa_A-5bwa_B
51619	UBE2D4	55611	OTUB1	Q9Y2X8	Q96FW1	4ddg_A-4ddg_B, 4ddg_A-4ddg_C, 4ddg_A-4ddg_J, 4ddg_A-4ddg_K, 4ddg_A-4ddg_L, 4ddg_B-4ddg_A, 4ddg_B-4ddg_C, 4ddg_B-4ddg_J, 4ddg_B-4ddg_K, 4ddg_B-4ddg_L, 4ddg_C-4ddg_A, 4ddg_C-4ddg_B, 4ddg_C-4ddg_J, 4ddg_C-4ddg_K, 4ddg_C-4ddg_L, 4ddg_J-4ddg_A, 4ddg_J-4ddg_B, 4ddg_J-4ddg_C, 4ddg_J-4ddg_K, 4ddg_J-4ddg_L, 4ddg_K-4ddg_A, 4ddg_K-4ddg_B, 4ddg_K-4ddg_C, 4ddg_K-4ddg_J, 4ddg_K-4ddg_L, 4ddg_L-4ddg_A, 4ddg_L-4d…
51619	UBE2D4	56658	TRIM39	Q9Y2X8	Q9HCM9	4tkp_A-4tkp_B
51659	GINS2	84296	GINS4	Q9Y248	Q9BRT9	2eho_C-2eho_A, 2eho_C-2eho_E, 2eho_C-2eho_I, 2eho_G-2eho_A, 2eho_G-2eho_E, 2eho_G-2eho_I, 2eho_K-2eho_A, 2eho_K-2eho_E, 2eho_K-2eho_I, 2e9x_B-2e9x_D, 2e9x_B-2e9x_H, 2e9x_F-2e9x_D, 2e9x_F-2e9x_H, 2q9q_A-2q9q_B, 2q9q_A-2q9q_F, 2q9q_E-2q9q_B, 2q9q_E-2q9q_F
51686	OAZ3	113451	AZIN2	Q9UMX2	Q96A70	4zgz_B-4zgz_A, 4zgz_B-4zgz_C, 4zgz_D-4zgz_A, 4zgz_D-4zgz_C, 4zgy_B-4zgy_A, 5bwa_B-5bwa_A
51699	VPS29	55737	VPS35	Q9UBQ0	Q96QK1	2r17_A-2r17_C, 2r17_A-2r17_D, 2r17_B-2r17_C, 2r17_B-2r17_D
54107	POLE3	54108	CHRAC1	Q9NRF9	Q9NRG0	2byk_B-2byk_A, 2byk_B-2byk_C, 2byk_D-2byk_A, 2byk_D-2byk_C, 2bym_B-2bym_A, 2bym_B-2bym_C, 2bym_D-2bym_A, 2bym_D-2bym_C, 4g91_B-4g91_C, 4g92_B-4g92_C, 4awl_B-4awl_C, 4csr_A-4csr_B, 1n1j_A-1n1j_B, 5g49_A-5g49_B
54474	KRT20	144501	KRT80	P35900	Q6KB66	3tnu_A-3tnu_B, 4zry_A-4zry_B
54925	ZSCAN32	55663	ZNF446	Q9NX65	Q9NWS9	2fi2_A-2fi2_B, 2fi2_B-2fi2_A, 1y7q_A-1y7q_B, 1y7q_B-1y7q_A, 3lhr_A-3lhr_B, 3lhr_B-3lhr_A, 4bhx_A-4bhx_B, 4bhx_B-4bhx_A, 5v3g_A-5v3g_D, 5v3g_A-5v3g_G, 5v3g_D-5v3g_A, 5v3g_D-5v3g_G, 5v3g_G-5v3g_A, 5v3g_G-5v3g_D, 5eh2_E-5eh2_F, 5eh2_F-5eh2_E, 5ei9_E-5ei9_F, 5ei9_F-5ei9_E, 2i13_A-2i13_B, 2i13_B-2i13_A
54925	ZSCAN32	252884	ZNF396	Q9NX65	Q96N95	3lhr_A-3lhr_B, 3lhr_B-3lhr_A, 1mey_C-1mey_F, 1mey_C-1mey_G, 1mey_F-1mey_C, 1mey_F-1mey_G, 1mey_G-1mey_C, 1mey_G-1mey_F, 1y7q_A-1y7q_B, 1y7q_B-1y7q_A, 2i13_A-2i13_B, 2i13_B-2i13_A, 2fi2_A-2fi2_B, 2fi2_B-2fi2_A, 5eh2_E-5eh2_F, 5eh2_F-5eh2_E, 5ei9_E-5ei9_F, 5ei9_F-5ei9_E, 5v3g_A-5v3g_D, 5v3g_A-5v3g_G, 5v3g_D-5v3g_A, 5v3g_D-5v3g_G, 5v3g_G-5v3g_A, 5v3g_G-5v3g_D, 4bhx_A-4bhx_B, 4bhx_B-4bhx_A, 1p47_A-1p…
54925	ZSCAN32	342945	ZSCAN22	Q9NX65	P10073	2i13_A-2i13_B, 2i13_B-2i13_A, 5v3g_A-5v3g_D, 5v3g_A-5v3g_G, 5v3g_D-5v3g_A, 5v3g_D-5v3g_G, 5v3g_G-5v3g_A, 5v3g_G-5v3g_D, 5eh2_E-5eh2_F, 5eh2_F-5eh2_E, 5ei9_E-5ei9_F, 5ei9_F-5ei9_E, 1mey_C-1mey_F, 1mey_C-1mey_G, 1mey_F-1mey_C, 1mey_F-1mey_G, 1mey_G-1mey_C, 1mey_G-1mey_F, 2fi2_A-2fi2_B, 2fi2_B-2fi2_A, 3lhr_A-3lhr_B, 3lhr_B-3lhr_A, 5t0u_A-5t0u_D, 5t0u_D-5t0u_A, 5kkq_A-5kkq_D, 5kkq_D-5kkq_A, 5t00_A-5t…
54925	ZSCAN32	387032	ZKSCAN4	Q9NX65	Q969J2	2i13_A-2i13_B, 2i13_B-2i13_A, 5v3g_A-5v3g_D, 5v3g_A-5v3g_G, 5v3g_D-5v3g_A, 5v3g_D-5v3g_G, 5v3g_G-5v3g_A, 5v3g_G-5v3g_D, 5eh2_E-5eh2_F, 5eh2_F-5eh2_E, 5ei9_E-5ei9_F, 5ei9_F-5ei9_E, 3lhr_A-3lhr_B, 3lhr_B-3lhr_A, 1mey_C-1mey_F, 1mey_C-1mey_G, 1mey_F-1mey_C, 1mey_F-1mey_G, 1mey_G-1mey_C, 1mey_G-1mey_F, 1y7q_A-1y7q_B, 1y7q_B-1y7q_A, 5t0u_A-5t0u_D, 5t0u_D-5t0u_A, 2fi2_A-2fi2_B, 2fi2_B-2fi2_A, 4bhx_A-4b…
55629	PNRC2	55802	DCP1A	Q9NPJ4	Q9NPI6	4b6h_C-4b6h_A, 4b6h_C-4b6h_B, 4b6h_D-4b6h_A, 4b6h_D-4b6h_B, 5kq1_C-5kq1_A, 5kq1_C-5kq1_D, 5kq1_F-5kq1_A, 5kq1_F-5kq1_D, 5kq4_C-5kq4_A, 5kq4_C-5kq4_D, 5kq4_F-5kq4_A, 5kq4_F-5kq4_D
55663	ZNF446	55888	ZKSCAN7	Q9NWS9	Q9P0L1	1y7q_A-1y7q_B, 1y7q_B-1y7q_A, 3lhr_A-3lhr_B, 3lhr_B-3lhr_A, 2fi2_A-2fi2_B, 2fi2_B-2fi2_A, 4bhx_A-4bhx_B, 4bhx_B-4bhx_A, 5v3g_A-5v3g_D, 5v3g_A-5v3g_G, 5v3g_D-5v3g_A, 5v3g_D-5v3g_G, 5v3g_G-5v3g_A, 5v3g_G-5v3g_D, 5eh2_E-5eh2_F, 5eh2_F-5eh2_E, 5ei9_E-5ei9_F, 5ei9_F-5ei9_E, 2i13_A-2i13_B, 2i13_B-2i13_A
55663	ZNF446	80345	ZSCAN16	Q9NWS9	Q9H4T2	1y7q_A-1y7q_B, 1y7q_B-1y7q_A, 3lhr_A-3lhr_B, 3lhr_B-3lhr_A, 2fi2_A-2fi2_B, 2fi2_B-2fi2_A, 4bhx_A-4bhx_B, 4bhx_B-4bhx_A, 5v3g_A-5v3g_D, 5v3g_A-5v3g_G, 5v3g_D-5v3g_A, 5v3g_D-5v3g_G, 5v3g_G-5v3g_A, 5v3g_G-5v3g_D, 5eh2_E-5eh2_F, 5eh2_F-5eh2_E, 5ei9_E-5ei9_F, 5ei9_F-5ei9_E, 2i13_A-2i13_B, 2i13_B-2i13_A
55663	ZNF446	84307	ZNF397	Q9NWS9	Q8NF99	1y7q_A-1y7q_B, 1y7q_B-1y7q_A, 3lhr_A-3lhr_B, 3lhr_B-3lhr_A, 2fi2_A-2fi2_B, 2fi2_B-2fi2_A, 4bhx_A-4bhx_B, 4bhx_B-4bhx_A, 5v3g_A-5v3g_D, 5v3g_A-5v3g_G, 5v3g_D-5v3g_A, 5v3g_D-5v3g_G, 5v3g_G-5v3g_A, 5v3g_G-5v3g_D, 5eh2_E-5eh2_F, 5eh2_F-5eh2_E, 5ei9_E-5ei9_F, 5ei9_F-5ei9_E, 2i13_A-2i13_B, 2i13_B-2i13_A
55663	ZNF446	84547	PGBD1	Q9NWS9	Q96JS3	1y7q_A-1y7q_B, 1y7q_B-1y7q_A, 3lhr_A-3lhr_B, 3lhr_B-3lhr_A, 2fi2_A-2fi2_B, 2fi2_B-2fi2_A, 4bhx_A-4bhx_B, 4bhx_B-4bhx_A
55663	ZNF446	84838	ZNF496	Q9NWS9	Q96IT1	3lhr_A-3lhr_B, 3lhr_B-3lhr_A, 2fi2_A-2fi2_B, 2fi2_B-2fi2_A, 1y7q_A-1y7q_B, 1y7q_B-1y7q_A, 4bhx_A-4bhx_B, 4bhx_B-4bhx_A, 5v3g_A-5v3g_D, 5v3g_A-5v3g_G, 5v3g_D-5v3g_A, 5v3g_D-5v3g_G, 5v3g_G-5v3g_A, 5v3g_G-5v3g_D, 5eh2_E-5eh2_F, 5eh2_F-5eh2_E, 5ei9_E-5ei9_F, 5ei9_F-5ei9_E, 2i13_A-2i13_B, 2i13_B-2i13_A
55663	ZNF446	252884	ZNF396	Q9NWS9	Q96N95	1y7q_A-1y7q_B, 1y7q_B-1y7q_A, 3lhr_A-3lhr_B, 3lhr_B-3lhr_A, 2fi2_A-2fi2_B, 2fi2_B-2fi2_A, 4bhx_A-4bhx_B, 4bhx_B-4bhx_A, 5v3g_A-5v3g_D, 5v3g_A-5v3g_G, 5v3g_D-5v3g_A, 5v3g_D-5v3g_G, 5v3g_G-5v3g_A, 5v3g_G-5v3g_D, 5eh2_E-5eh2_F, 5eh2_F-5eh2_E, 5ei9_E-5ei9_F, 5ei9_F-5ei9_E, 2i13_A-2i13_B, 2i13_B-2i13_A
55663	ZNF446	342945	ZSCAN22	Q9NWS9	P10073	2fi2_A-2fi2_B, 2fi2_B-2fi2_A, 3lhr_A-3lhr_B, 3lhr_B-3lhr_A, 1y7q_A-1y7q_B, 1y7q_B-1y7q_A, 4bhx_A-4bhx_B, 4bhx_B-4bhx_A, 5v3g_A-5v3g_D, 5v3g_A-5v3g_G, 5v3g_D-5v3g_A, 5v3g_D-5v3g_G, 5v3g_G-5v3g_A, 5v3g_G-5v3g_D, 5eh2_E-5eh2_F, 5eh2_F-5eh2_E, 5ei9_E-5ei9_F, 5ei9_F-5ei9_E, 2i13_A-2i13_B, 2i13_B-2i13_A
55888	ZKSCAN7	387032	ZKSCAN4	Q9P0L1	Q969J2	2i13_A-2i13_B, 2i13_B-2i13_A, 5v3g_A-5v3g_D, 5v3g_A-5v3g_G, 5v3g_D-5v3g_A, 5v3g_D-5v3g_G, 5v3g_G-5v3g_A, 5v3g_G-5v3g_D, 5eh2_E-5eh2_F, 5eh2_F-5eh2_E, 5ei9_E-5ei9_F, 5ei9_F-5ei9_E, 1mey_C-1mey_F, 1mey_C-1mey_G, 1mey_F-1mey_C, 1mey_F-1mey_G, 1mey_G-1mey_C, 1mey_G-1mey_F, 3lhr_A-3lhr_B, 3lhr_B-3lhr_A, 1y7q_A-1y7q_B, 1y7q_B-1y7q_A, 5t0u_A-5t0u_D, 5t0u_D-5t0u_A, 2fi2_A-2fi2_B, 2fi2_B-2fi2_A, 5und_A-5u…
55916	NXT2	56000	NXF3	Q9NPJ8	Q9H4D5	1jkg_A-1jkg_B, 1jn5_A-1jn5_B, 4wyk_B-4wyk_A, 4wyk_B-4wyk_C, 4wyk_D-4wyk_A, 4wyk_D-4wyk_C, 3nv0_B-3nv0_A
57381	RHOJ	84612	PARD6B	Q9H4E5	Q9BYG5	1nf3_A-1nf3_C, 1nf3_A-1nf3_D, 1nf3_B-1nf3_C, 1nf3_B-1nf3_D
57402	S100A14	140576	S100A16	Q9HCY8	Q96FQ6	1yur_A-1yur_B, 1yur_B-1yur_A, 1yus_A-1yus_B, 1yus_B-1yus_A, 1yut_A-1yut_B, 1yut_B-1yut_A, 1yuu_A-1yuu_B, 1yuu_B-1yuu_A, 2egd_A-2egd_B, 2egd_B-2egd_A, 2k8m_B-2k8m_C, 2k8m_C-2k8m_B, 2ki4_B-2ki4_C, 2ki4_C-2ki4_B, 2ki6_C-2ki6_D, 2ki6_D-2ki6_C, 2kot_A-2kot_B, 2kot_B-2kot_A, 2l5x_B-2l5x_C, 2l5x_C-2l5x_B, 2le9_B-2le9_C, 2le9_C-2le9_B, 2h2k_A-2h2k_B, 2h2k_B-2h2k_A, 2cxj_A-2cxj_B, 2cxj_B-2cxj_A
57862	ZNF410	84307	ZNF397	Q86VK4	Q8NF99	2i13_A-2i13_B, 2i13_B-2i13_A, 5eh2_E-5eh2_F, 5eh2_F-5eh2_E, 5ei9_E-5ei9_F, 5ei9_F-5ei9_E, 5v3g_A-5v3g_D, 5v3g_A-5v3g_G, 5v3g_D-5v3g_A, 5v3g_D-5v3g_G, 5v3g_G-5v3g_A, 5v3g_G-5v3g_D, 1mey_C-1mey_F, 1mey_C-1mey_G, 1mey_F-1mey_C, 1mey_F-1mey_G, 1mey_G-1mey_C, 1mey_G-1mey_F, 1g2f_C-1g2f_F, 1g2f_F-1g2f_C, 1p47_A-1p47_B, 1p47_B-1p47_A, 1tf6_A-1tf6_D, 1tf6_D-1tf6_A, 1g2d_C-1g2d_F, 1g2d_F-1g2d_C, 5t0u_A-5t…
79047	KCTD15	284252	KCTD1	Q96SI1	Q719H9	5bxb_A-5bxb_B, 5bxb_A-5bxb_C, 5bxb_A-5bxb_D, 5bxb_A-5bxb_E, 5bxb_A-5bxb_F, 5bxb_A-5bxb_G, 5bxb_A-5bxb_H, 5bxb_A-5bxb_I, 5bxb_A-5bxb_J, 5bxb_B-5bxb_A, 5bxb_B-5bxb_C, 5bxb_B-5bxb_D, 5bxb_B-5bxb_E, 5bxb_B-5bxb_F, 5bxb_B-5bxb_G, 5bxb_B-5bxb_H, 5bxb_B-5bxb_I, 5bxb_B-5bxb_J, 5bxb_C-5bxb_A, 5bxb_C-5bxb_B, 5bxb_C-5bxb_D, 5bxb_C-5bxb_E, 5bxb_C-5bxb_F, 5bxb_C-5bxb_G, 5bxb_C-5bxb_H, 5bxb_C-5bxb_I, 5bxb_C-5b…
79760	GEMIN7	79833	GEMIN6	Q9H840	Q8WXD5	1y96_B-1y96_A, 1y96_B-1y96_C, 1y96_D-1y96_A, 1y96_D-1y96_C
79797	ZNF408	126375	ZNF792	Q9H9D4	Q3KQV3	2i13_A-2i13_B, 2i13_B-2i13_A, 5v3g_A-5v3g_D, 5v3g_A-5v3g_G, 5v3g_D-5v3g_A, 5v3g_D-5v3g_G, 5v3g_G-5v3g_A, 5v3g_G-5v3g_D, 5eh2_E-5eh2_F, 5eh2_F-5eh2_E, 5ei9_E-5ei9_F, 5ei9_F-5ei9_E, 5und_A-5und_B, 5und_B-5und_A, 5t0u_A-5t0u_D, 5t0u_D-5t0u_A, 1mey_C-1mey_F, 1mey_C-1mey_G, 1mey_F-1mey_C, 1mey_F-1mey_G, 1mey_G-1mey_C, 1mey_G-1mey_F, 1g2f_C-1g2f_F, 1g2f_F-1g2f_C, 1g2d_C-1g2d_F, 1g2d_F-1g2d_C, 1p47_A-1p…
83755	KRTAP4-12	83899	KRTAP9-2	Q9BQ66	Q9BYQ4	1h1k_M-1h1k_N, 1h1k_L-1h1k_N, 1h1k_N-1h1k_M, 4bbl_Y-4bbl_Z, 4bbl_Z-4bbl_Y, 1h1k_L-1h1k_M, 1h1k_M-1h1k_L, 1h1k_N-1h1k_L
83755	KRTAP4-12	386676	KRTAP10-9	Q9BQ66	P60411	1h1k_M-1h1k_N, 1h1k_L-1h1k_N, 1h1k_N-1h1k_M, 1h1k_L-1h1k_M, 4bbl_Y-4bbl_Z, 4bbl_Z-4bbl_Y, 1h1k_M-1h1k_L, 1h1k_N-1h1k_L
83755	KRTAP4-12	386677	KRTAP10-1	Q9BQ66	P60331	1h1k_M-1h1k_N, 1h1k_L-1h1k_N, 1h1k_N-1h1k_M, 1h1k_L-1h1k_M, 4bbl_Y-4bbl_Z, 4bbl_Z-4bbl_Y, 1h1k_M-1h1k_L, 1h1k_N-1h1k_L
83755	KRTAP4-12	386680	KRTAP10-5	Q9BQ66	P60370	1h1k_M-1h1k_N, 1h1k_N-1h1k_M, 1h1k_L-1h1k_M, 1h1k_L-1h1k_N, 4bbl_Y-4bbl_Z, 4bbl_Z-4bbl_Y, 1h1k_M-1h1k_L, 1h1k_N-1h1k_L
83899	KRTAP9-2	85287	KRTAP4-7	Q9BYQ4	Q9BYR0	1h1k_N-1h1k_M, 1h1k_N-1h1k_L, 1h1k_M-1h1k_N, 4bbl_Y-4bbl_Z, 4bbl_Z-4bbl_Y, 1h1k_M-1h1k_L, 1h1k_L-1h1k_N, 1h1k_L-1h1k_M
83899	KRTAP9-2	386675	KRTAP10-7	Q9BYQ4	P60409	1h1k_N-1h1k_L, 1h1k_N-1h1k_M, 1h1k_M-1h1k_L, 4bbl_Y-4bbl_Z, 4bbl_Z-4bbl_Y, 1h1k_M-1h1k_N, 1h1k_L-1h1k_M, 1h1k_L-1h1k_N
83899	KRTAP9-2	386676	KRTAP10-9	Q9BYQ4	P60411	1h1k_M-1h1k_N, 1h1k_N-1h1k_M, 4bbl_Y-4bbl_Z, 4bbl_Z-4bbl_Y, 1h1k_L-1h1k_N, 1h1k_L-1h1k_M, 1h1k_N-1h1k_L, 1h1k_M-1h1k_L
83899	KRTAP9-2	386677	KRTAP10-1	Q9BYQ4	P60331	1h1k_N-1h1k_M, 1h1k_M-1h1k_N, 4bbl_Y-4bbl_Z, 4bbl_Z-4bbl_Y, 1h1k_N-1h1k_L, 1h1k_M-1h1k_L, 1h1k_L-1h1k_N, 1h1k_L-1h1k_M
83899	KRTAP9-2	386678	KRTAP10-11	Q9BYQ4	P60412	1h1k_N-1h1k_M, 1h1k_N-1h1k_L, 1h1k_M-1h1k_N, 4bbl_Y-4bbl_Z, 4bbl_Z-4bbl_Y, 1h1k_M-1h1k_L, 1h1k_L-1h1k_M, 1h1k_L-1h1k_N
83899	KRTAP9-2	386680	KRTAP10-5	Q9BYQ4	P60370	1h1k_N-1h1k_M, 1h1k_M-1h1k_N, 4bbl_Y-4bbl_Z, 4bbl_Z-4bbl_Y, 1h1k_N-1h1k_L, 1h1k_M-1h1k_L, 1h1k_L-1h1k_M, 1h1k_L-1h1k_N
84547	PGBD1	342945	ZSCAN22	Q96JS3	P10073	3lhr_A-3lhr_B, 3lhr_B-3lhr_A, 2fi2_A-2fi2_B, 2fi2_B-2fi2_A, 1y7q_A-1y7q_B, 1y7q_B-1y7q_A, 4bhx_A-4bhx_B, 4bhx_B-4bhx_A
84838	ZNF496	158399	ZNF483	Q96IT1	Q8TF39	3lhr_A-3lhr_B, 3lhr_B-3lhr_A, 1y7q_A-1y7q_B, 1y7q_B-1y7q_A, 2fi2_A-2fi2_B, 2fi2_B-2fi2_A, 2i13_A-2i13_B, 2i13_B-2i13_A, 5eh2_E-5eh2_F, 5eh2_F-5eh2_E, 5ei9_E-5ei9_F, 5ei9_F-5ei9_E, 5v3g_A-5v3g_D, 5v3g_A-5v3g_G, 5v3g_D-5v3g_A, 5v3g_D-5v3g_G, 5v3g_G-5v3g_A, 5v3g_G-5v3g_D, 4bhx_A-4bhx_B, 4bhx_B-4bhx_A, 1mey_C-1mey_F, 1mey_C-1mey_G, 1mey_F-1mey_C, 1mey_F-1mey_G, 1mey_G-1mey_C, 1mey_G-1mey_F
84838	ZNF496	342945	ZSCAN22	Q96IT1	P10073	3lhr_A-3lhr_B, 3lhr_B-3lhr_A, 2fi2_A-2fi2_B, 2fi2_B-2fi2_A, 1y7q_A-1y7q_B, 1y7q_B-1y7q_A, 2i13_A-2i13_B, 2i13_B-2i13_A, 5eh2_E-5eh2_F, 5eh2_F-5eh2_E, 5ei9_E-5ei9_F, 5ei9_F-5ei9_E, 5v3g_A-5v3g_D, 5v3g_A-5v3g_G, 5v3g_D-5v3g_A, 5v3g_D-5v3g_G, 5v3g_G-5v3g_A, 5v3g_G-5v3g_D, 4bhx_A-4bhx_B, 4bhx_B-4bhx_A, 1mey_C-1mey_F, 1mey_C-1mey_G, 1mey_F-1mey_C, 1mey_F-1mey_G, 1mey_G-1mey_C, 1mey_G-1mey_F
84838	ZNF496	387032	ZKSCAN4	Q96IT1	Q969J2	3lhr_A-3lhr_B, 3lhr_B-3lhr_A, 2fi2_A-2fi2_B, 2fi2_B-2fi2_A, 1y7q_A-1y7q_B, 1y7q_B-1y7q_A, 2i13_A-2i13_B, 2i13_B-2i13_A, 5eh2_E-5eh2_F, 5eh2_F-5eh2_E, 5ei9_E-5ei9_F, 5ei9_F-5ei9_E, 5v3g_A-5v3g_D, 5v3g_A-5v3g_G, 5v3g_D-5v3g_A, 5v3g_D-5v3g_G, 5v3g_G-5v3g_A, 5v3g_G-5v3g_D, 4bhx_A-4bhx_B, 4bhx_B-4bhx_A, 1mey_C-1mey_F, 1mey_C-1mey_G, 1mey_F-1mey_C, 1mey_F-1mey_G, 1mey_G-1mey_C, 1mey_G-1mey_F
84914	ZNF587	147687	ZNF417	Q96SQ5	Q8TAU3	2i13_A-2i13_B, 2i13_B-2i13_A, 5v3g_A-5v3g_D, 5v3g_A-5v3g_G, 5v3g_D-5v3g_A, 5v3g_D-5v3g_G, 5v3g_G-5v3g_A, 5v3g_G-5v3g_D, 5eh2_E-5eh2_F, 5eh2_F-5eh2_E, 5ei9_E-5ei9_F, 5ei9_F-5ei9_E, 1mey_C-1mey_F, 1mey_C-1mey_G, 1mey_F-1mey_C, 1mey_F-1mey_G, 1mey_G-1mey_C, 1mey_G-1mey_F, 5und_A-5und_B, 5und_B-5und_A, 5t0u_A-5t0u_D, 5t0u_D-5t0u_A, 1g2f_C-1g2f_F, 1g2f_F-1g2f_C, 1p47_A-1p47_B, 1p47_B-1p47_A, 5kkq_A-5k…
84914	ZNF587	653121	ZBTB8A	Q96SQ5	Q96BR9	1mey_C-1mey_F, 1mey_C-1mey_G, 1mey_F-1mey_C, 1mey_F-1mey_G, 1mey_G-1mey_C, 1mey_G-1mey_F
112802	KRT71	125115	KRT40	Q3SY84	Q6A162	3tnu_B-3tnu_A, 4zry_B-4zry_A
125115	KRT40	140807	KRT72	Q6A162	Q14CN4	3tnu_A-3tnu_B, 4zry_A-4zry_B
125115	KRT40	286887	KRT6C	Q6A162	P48668	3tnu_A-3tnu_B, 4zry_A-4zry_B
147687	ZNF417	653121	ZBTB8A	Q8TAU3	Q96BR9	1mey_C-1mey_F, 1mey_C-1mey_G, 1mey_F-1mey_C, 1mey_F-1mey_G, 1mey_G-1mey_C, 1mey_G-1mey_F
158399	ZNF483	342945	ZSCAN22	Q8TF39	P10073	2i13_A-2i13_B, 2i13_B-2i13_A, 5v3g_A-5v3g_D, 5v3g_A-5v3g_G, 5v3g_D-5v3g_A, 5v3g_D-5v3g_G, 5v3g_G-5v3g_A, 5v3g_G-5v3g_D, 5eh2_E-5eh2_F, 5eh2_F-5eh2_E, 5ei9_E-5ei9_F, 5ei9_F-5ei9_E, 1mey_C-1mey_F, 1mey_C-1mey_G, 1mey_F-1mey_C, 1mey_F-1mey_G, 1mey_G-1mey_C, 1mey_G-1mey_F, 5t0u_A-5t0u_D, 5t0u_D-5t0u_A, 5und_A-5und_B, 5und_B-5und_A, 3lhr_A-3lhr_B, 3lhr_B-3lhr_A, 1y7q_A-1y7q_B, 1y7q_B-1y7q_A, 2fi2_A-2f…
166793	ZBTB49	653121	ZBTB8A	Q6ZSB9	Q96BR9	3m52_A-3m52_B, 3m52_B-3m52_A, 2q81_A-2q81_B, 2q81_A-2q81_C, 2q81_A-2q81_D, 2q81_B-2q81_A, 2q81_B-2q81_C, 2q81_B-2q81_D, 2q81_C-2q81_A, 2q81_C-2q81_B, 2q81_C-2q81_D, 2q81_D-2q81_A, 2q81_D-2q81_B, 2q81_D-2q81_C, 4u2n_A-4u2n_B, 4u2n_B-4u2n_A, 4u2m_A-4u2m_B, 4u2m_A-4u2m_C, 4u2m_A-4u2m_D, 4u2m_B-4u2m_A, 4u2m_B-4u2m_C, 4u2m_B-4u2m_D, 4u2m_C-4u2m_A, 4u2m_C-4u2m_B, 4u2m_C-4u2m_D, 4u2m_D-4u2m_A, 4u2m_D-4u…
386675	KRTAP10-7	386676	KRTAP10-9	P60409	P60411	1h1k_L-1h1k_N, 1h1k_M-1h1k_N, 1h1k_L-1h1k_M, 1h1k_N-1h1k_M, 4bbl_Y-4bbl_Z, 4bbl_Z-4bbl_Y, 1h1k_M-1h1k_L, 1h1k_N-1h1k_L
386675	KRTAP10-7	386680	KRTAP10-5	P60409	P60370	1h1k_L-1h1k_M, 1h1k_L-1h1k_N, 1h1k_M-1h1k_N, 1h1k_N-1h1k_M, 4bbl_Y-4bbl_Z, 4bbl_Z-4bbl_Y, 1h1k_M-1h1k_L, 1h1k_N-1h1k_L
386676	KRTAP10-9	653240	KRTAP4-11	P60411	Q9BYQ6	1h1k_N-1h1k_M, 1h1k_N-1h1k_L, 1h1k_M-1h1k_N, 1h1k_M-1h1k_L, 4bbl_Y-4bbl_Z, 4bbl_Z-4bbl_Y, 1h1k_L-1h1k_N, 1h1k_L-1h1k_M

## Sheet: (B) IntAct_aligned_chainpairs
Gene_symbol_1	Gene_symbol_2	UniProt_ID_1	UniProt_ID_2	IntAct_ID_1	IntAct_ID_2	IntAct_interaction_ID	Chain_pair_annotations
CCNT1	CDK9	O60563	P50750	EBI-2479671	EBI-1383449	EBI-8679485	3blh_B-3blh_A, 3blq_B-3blq_A, 3blr_B-3blr_A, 3lq5_B-3lq5_A, 3mi9_B-3mi9_A, 3mia_B-3mia_A, 3my1_B-3my1_A, 3tn8_B-3tn8_A, 3tnh_B-3tnh_A, 3tni_B-3tni_A, 4bcf_B-4bcf_A, 4bcg_B-4bcg_A, 4bch_B-4bch_A, 4bci_B-4bci_A, 4bcj_B-4bcj_A, 4ec8_B-4ec8_A, 4ec9_B-4ec9_A, 4imy_B-4imy_A, 4imy_B-4imy_C, 4imy_B-4imy_E, 4imy_D-4imy_A, 4imy_D-4imy_C, 4imy_D-4imy_E, 4imy_F-4imy_A, 4imy_F-4imy_C, 4imy_F-4imy_E, 4ogr_B-4o…
BTRC	SKP1	Q9Y297	P63208	EBI-307461	EBI-307486	EBI-8676124	1p22_A-1p22_B, 2ovp_B-2ovp_A, 2ovq_B-2ovq_A, 2ovr_B-2ovr_A, 5v4b_B-5v4b_A, 1nex_B-1nex_A, 1nex_B-1nex_C, 1nex_D-1nex_A, 1nex_D-1nex_C, 3mks_B-3mks_A, 3mks_B-3mks_C, 3mks_D-3mks_A, 3mks_D-3mks_C, 3v7d_B-3v7d_A, 3v7d_B-3v7d_C, 3v7d_D-3v7d_A, 3v7d_D-3v7d_C
EIF4E	EIF4EBP2	P06730	Q13542	EBI-73440	EBI-935137	EBI-8628028	5bxv_A-5bxv_B, 5bxv_A-5bxv_D, 5bxv_C-5bxv_B, 5bxv_C-5bxv_D
EIF4EBP1	EIF4E	Q13541	P06730	EBI-74090	EBI-73440	EBI-8628018	5bxv_B-5bxv_A, 5bxv_B-5bxv_C, 5bxv_D-5bxv_A, 5bxv_D-5bxv_C, 4ued_B-4ued_A, 5nvn_B-5nvn_A, 5nvn_B-5nvn_C, 5nvn_D-5nvn_A, 5nvn_D-5nvn_C
CASP7	XIAP	P55210	P98170	EBI-523958	EBI-517127	EBI-1030883	1i4o_A-1i4o_C, 1i4o_A-1i4o_D, 1i4o_B-1i4o_C, 1i4o_B-1i4o_D, 1kmc_A-1kmc_C, 1kmc_A-1kmc_D, 1kmc_B-1kmc_C, 1kmc_B-1kmc_D, 1i51_A-1i51_E, 1i51_A-1i51_F, 1i51_C-1i51_E, 1i51_C-1i51_F, 1i51_B-1i51_E, 1i51_B-1i51_F, 1i51_D-1i51_E, 1i51_D-1i51_F
CASP3	XIAP	P42574	P98170	EBI-524064	EBI-517127	EBI-1030919	1i4o_A-1i4o_C, 1i4o_A-1i4o_D, 1i4o_B-1i4o_C, 1i4o_B-1i4o_D, 1kmc_A-1kmc_C, 1kmc_A-1kmc_D, 1kmc_B-1kmc_C, 1kmc_B-1kmc_D, 1i3o_A-1i3o_E, 1i3o_A-1i3o_F, 1i3o_C-1i3o_E, 1i3o_C-1i3o_F, 1i3o_B-1i3o_E, 1i3o_B-1i3o_F, 1i3o_D-1i3o_E, 1i3o_D-1i3o_F
BIRC2	DIABLO	Q13490	Q9NR28	EBI-514538	EBI-517508	EBI-517695	1g73_C-1g73_A, 1g73_C-1g73_B, 1g73_D-1g73_A, 1g73_D-1g73_B
BIRC3	DIABLO	Q13489	Q9NR28	EBI-517709	EBI-517508	EBI-517726	1g73_C-1g73_A, 1g73_C-1g73_B, 1g73_D-1g73_A, 1g73_D-1g73_B
PTK2	LYN	Q05397	P07948	EBI-702142	EBI-79452	EBI-7859736	3qri_A-3qri_B, 3qri_B-3qri_A, 3dk6_A-3dk6_B, 3dk6_B-3dk6_A, 4xey_A-4xey_B, 4xey_B-4xey_A
CHUK	MAP3K14	O15111	Q99558	EBI-81249	EBI-358011	EBI-526235	3is5_A-3is5_B, 3is5_A-3is5_C, 3is5_A-3is5_D, 3is5_A-3is5_E, 3is5_A-3is5_F, 3is5_B-3is5_A, 3is5_B-3is5_C, 3is5_B-3is5_D, 3is5_B-3is5_E, 3is5_B-3is5_F, 3is5_C-3is5_A, 3is5_C-3is5_B, 3is5_C-3is5_D, 3is5_C-3is5_E, 3is5_C-3is5_F, 3is5_D-3is5_A, 3is5_D-3is5_B, 3is5_D-3is5_C, 3is5_D-3is5_E, 3is5_D-3is5_F, 3is5_E-3is5_A, 3is5_E-3is5_B, 3is5_E-3is5_C, 3is5_E-3is5_D, 3is5_E-3is5_F, 3is5_F-3is5_A, 3is5_F-3i…
CASP9	APAF1	P55211	O14727	EBI-516799	EBI-446492	EBI-8636994	5wve_S-5wve_A, 5wve_S-5wve_C, 5wve_S-5wve_E, 5wve_S-5wve_G, 5wve_S-5wve_I, 5wve_S-5wve_K, 5wve_S-5wve_M, 5wve_T-5wve_A, 5wve_T-5wve_C, 5wve_T-5wve_E, 5wve_T-5wve_G, 5wve_T-5wve_I, 5wve_T-5wve_K, 5wve_T-5wve_M, 5wve_U-5wve_A, 5wve_U-5wve_C, 5wve_U-5wve_E, 5wve_U-5wve_G, 5wve_U-5wve_I, 5wve_U-5wve_K, 5wve_U-5wve_M, 5wve_V-5wve_A, 5wve_V-5wve_C, 5wve_V-5wve_E, 5wve_V-5wve_G, 5wve_V-5wve_I, 5wve_V-5w…
NCF4	NCF2	Q15080	P19878	EBI-1036870	EBI-489611	EBI-7912607	1oey_J-1oey_A, 1oey_J-1oey_B, 1oey_J-1oey_C, 1oey_J-1oey_D, 1oey_K-1oey_A, 1oey_K-1oey_B, 1oey_K-1oey_C, 1oey_K-1oey_D, 1oey_L-1oey_A, 1oey_L-1oey_B, 1oey_L-1oey_C, 1oey_L-1oey_D, 1oey_M-1oey_A, 1oey_M-1oey_B, 1oey_M-1oey_C, 1oey_M-1oey_D
CDKN3	CDK3	Q16667	Q00526	EBI-1031527	EBI-1245761	EBI-8650121	1fq1_A-1fq1_B
CDKN3	CDK1	Q16667	P06493	EBI-1031527	EBI-444308	EBI-8650137	1fq1_A-1fq1_B
SMN2	GEMIN2	Q16637	O14893	EBI-395421	EBI-443648	EBI-8625163	3s6n_M-3s6n_2
SMN2	SNRPG	Q16637	P62308	EBI-395421	EBI-624585	EBI-8625219	3s6n_M-3s6n_G
CASP9	CASP3	P55211	P42574	EBI-516799	EBI-524064	EBI-7781714	4jr0_A-4jr0_B, 4jr0_B-4jr0_A, 5iae_A-5iae_C, 5iae_C-5iae_A, 4jqy_A-4jqy_B, 4jqy_B-4jqy_A, 4jqz_A-4jqz_B, 4jqz_B-4jqz_A, 1cp3_A-1cp3_B, 1cp3_B-1cp3_A, 1nmq_A-1nmq_B, 1nmq_B-1nmq_A, 1nms_A-1nms_B, 1nms_B-1nms_A, 3deh_A-3deh_B, 3deh_A-3deh_C, 3deh_A-3deh_D, 3deh_B-3deh_A, 3deh_B-3deh_C, 3deh_B-3deh_D, 3deh_C-3deh_A, 3deh_C-3deh_B, 3deh_C-3deh_D, 3deh_D-3deh_A, 3deh_D-3deh_B, 3deh_D-3deh_C, 3dei_A-3d…
EIF4EBP3	EIF4E	O60516	P06730	EBI-746950	EBI-73440	EBI-8688688	5bxv_B-5bxv_A, 5bxv_B-5bxv_C, 5bxv_D-5bxv_A, 5bxv_D-5bxv_C, 4ued_B-4ued_A, 5nvn_B-5nvn_A, 5nvn_B-5nvn_C, 5nvn_D-5nvn_A, 5nvn_D-5nvn_C
MDM2	MDM4	Q00987	O15151	EBI-389668	EBI-398437	EBI-398450	5mnj_C-5mnj_D, 5mnj_C-5mnj_H, 5mnj_G-5mnj_D, 5mnj_G-5mnj_H, 2vje_A-2vje_B, 2vje_A-2vje_D, 2vje_C-2vje_B, 2vje_C-2vje_D, 2vjf_A-2vjf_B, 2vjf_A-2vjf_D, 2vjf_C-2vjf_B, 2vjf_C-2vjf_D, 1rv1_A-1rv1_B, 1rv1_A-1rv1_C, 1rv1_B-1rv1_A, 1rv1_B-1rv1_C, 1rv1_C-1rv1_A, 1rv1_C-1rv1_B, 3vbg_A-3vbg_B, 3vbg_A-3vbg_C, 3vbg_A-3vbg_D, 3vbg_B-3vbg_A, 3vbg_B-3vbg_C, 3vbg_B-3vbg_D, 3vbg_C-3vbg_A, 3vbg_C-3vbg_B, 3vbg_C-3v…
GGA2	RABEP1	Q9UJY4	Q15276	EBI-447646	EBI-447043	EBI-7240562	1x79_A-1x79_B, 1x79_A-1x79_C
DFFB	DFFA	O76075	O00273	EBI-1053821	EBI-727171	EBI-8628830	1ibx_A-1ibx_B, 1f2r_C-1f2r_I
BCL2L1	BAD	Q07817	Q92934	EBI-78035	EBI-700771	EBI-7986686	1g5j_A-1g5j_B
TRAF2	TRADD	Q12933	Q15628	EBI-355744	EBI-359215	EBI-8668552	1f3v_B-1f3v_A
FAS	FADD	P25445	Q13158	EBI-494743	EBI-494804	EBI-495129	3ezq_A-3ezq_B, 3ezq_A-3ezq_D, 3ezq_A-3ezq_F, 3ezq_A-3ezq_H, 3ezq_A-3ezq_J, 3ezq_A-3ezq_L, 3ezq_A-3ezq_N, 3ezq_A-3ezq_P, 3ezq_C-3ezq_B, 3ezq_C-3ezq_D, 3ezq_C-3ezq_F, 3ezq_C-3ezq_H, 3ezq_C-3ezq_J, 3ezq_C-3ezq_L, 3ezq_C-3ezq_N, 3ezq_C-3ezq_P, 3ezq_E-3ezq_B, 3ezq_E-3ezq_D, 3ezq_E-3ezq_F, 3ezq_E-3ezq_H, 3ezq_E-3ezq_J, 3ezq_E-3ezq_L, 3ezq_E-3ezq_N, 3ezq_E-3ezq_P, 3ezq_G-3ezq_B, 3ezq_G-3ezq_D, 3ezq_G-3e…
CASP10	CASP8	Q92851	Q14790	EBI-495095	EBI-78060	EBI-495159	4ps1_A-4ps1_B, 4ps1_A-4ps1_C, 4ps1_A-4ps1_D, 4ps1_B-4ps1_A, 4ps1_B-4ps1_C, 4ps1_B-4ps1_D, 4ps1_C-4ps1_A, 4ps1_C-4ps1_B, 4ps1_C-4ps1_D, 4ps1_D-4ps1_A, 4ps1_D-4ps1_B, 4ps1_D-4ps1_C, 2fun_B-2fun_D, 2fun_D-2fun_B, 1m72_A-1m72_B, 1m72_A-1m72_C, 1m72_B-1m72_A, 1m72_B-1m72_C, 1m72_C-1m72_A, 1m72_C-1m72_B, 1i4o_A-1i4o_B, 1i4o_B-1i4o_A, 4fdl_A-4fdl_B, 4fdl_B-4fdl_A, 5v6u_A-5v6u_B, 5v6u_B-5v6u_A, 1shj_A-1s…
PIK3R1	CDC42	P27986	P60953	EBI-79464	EBI-81752	EBI-8592528	5hpy_A-5hpy_B, 5hpy_A-5hpy_F, 5hpy_D-5hpy_B, 5hpy_D-5hpy_F
CDC42	IQGAP1	P60953	P46940	EBI-81752	EBI-297509	EBI-8657864	5cjp_A-5cjp_E, 5cjp_A-5cjp_F, 5cjp_B-5cjp_E, 5cjp_B-5cjp_F, 5cjp_C-5cjp_E, 5cjp_C-5cjp_F, 5cjp_D-5cjp_E, 5cjp_D-5cjp_F
WAS	CDC42	P42768	P60953	EBI-346375	EBI-81752	EBI-8677643	1cee_B-1cee_A
NCF2	CDC42	P19878	P60953	EBI-489611	EBI-81752	EBI-8612622	1e96_B-1e96_A
TNFSF10	TNFRSF10A	P50591	O00220	EBI-495373	EBI-518861	EBI-518922	5cir_A-5cir_E, 5cir_A-5cir_F, 5cir_A-5cir_G, 5cir_B-5cir_E, 5cir_B-5cir_F, 5cir_B-5cir_G, 5cir_D-5cir_E, 5cir_D-5cir_F, 5cir_D-5cir_G, 1d4v_B-1d4v_A, 1d0g_A-1d0g_R, 1d0g_A-1d0g_S, 1d0g_A-1d0g_T, 1d0g_B-1d0g_R, 1d0g_B-1d0g_S, 1d0g_B-1d0g_T, 1d0g_D-1d0g_R, 1d0g_D-1d0g_S, 1d0g_D-1d0g_T, 1du3_D-1du3_A, 1du3_D-1du3_B, 1du3_D-1du3_C, 1du3_D-1du3_G, 1du3_D-1du3_H, 1du3_D-1du3_I, 1du3_E-1du3_A, 1du3_E-1d…
TNFSF10	TNFRSF10B	P50591	O14763	EBI-495373	EBI-518882	EBI-518922	1d0g_A-1d0g_R, 1d0g_A-1d0g_S, 1d0g_A-1d0g_T, 1d0g_B-1d0g_R, 1d0g_B-1d0g_S, 1d0g_B-1d0g_T, 1d0g_D-1d0g_R, 1d0g_D-1d0g_S, 1d0g_D-1d0g_T, 1du3_D-1du3_A, 1du3_D-1du3_B, 1du3_D-1du3_C, 1du3_D-1du3_G, 1du3_D-1du3_H, 1du3_D-1du3_I, 1du3_E-1du3_A, 1du3_E-1du3_B, 1du3_E-1du3_C, 1du3_E-1du3_G, 1du3_E-1du3_H, 1du3_E-1du3_I, 1du3_F-1du3_A, 1du3_F-1du3_B, 1du3_F-1du3_C, 1du3_F-1du3_G, 1du3_F-1du3_H, 1du3_F-1d…
HRAS	RAF1	P01112	P04049	EBI-350145	EBI-365996	EBI-8653209	3kud_A-3kud_B, 4g0n_A-4g0n_B, 4g3x_A-4g3x_B
PAX3	MEOX2	P23760	P50222	EBI-1167564	EBI-748397	EBI-7885294	3a01_B-3a01_A, 3a01_B-3a01_E, 3a01_F-3a01_A, 3a01_F-3a01_E, 3a01_B-3a01_F, 3a01_F-3a01_B
HCK	ABL1	P08631	P00519	EBI-346340	EBI-375543	EBI-7296396	1opl_A-1opl_B, 1opl_B-1opl_A, 2c0i_A-2c0i_B, 2c0i_B-2c0i_A, 2c0o_A-2c0o_B, 2c0o_B-2c0o_A, 2c0t_A-2c0t_B, 2c0t_B-2c0t_A, 3vry_A-3vry_B, 3vry_B-3vry_A, 3vrz_A-3vrz_B, 3vrz_B-3vrz_A, 3vs0_A-3vs0_B, 3vs0_B-3vs0_A, 3vs1_A-3vs1_B, 3vs1_B-3vs1_A, 3vs2_A-3vs2_B, 3vs2_B-3vs2_A, 3vs3_A-3vs3_B, 3vs3_B-3vs3_A, 3vs4_A-3vs4_B, 3vs4_B-3vs4_A, 3vs5_A-3vs5_B, 3vs5_B-3vs5_A, 3vs6_A-3vs6_B, 3vs6_B-3vs6_A, 3vs7_A-3v…
SH3GL1	SH3KBP1	Q99961	Q96B97	EBI-697911	EBI-346595	EBI-8173140	1sem_A-1sem_B, 1sem_B-1sem_A, 2sem_A-2sem_B, 2sem_B-2sem_A, 3sem_A-3sem_B, 3sem_B-3sem_A
SH3KBP1	SH3GL2	Q96B97	Q99962	EBI-346595	EBI-77938	EBI-8173655	1sem_A-1sem_B, 1sem_B-1sem_A, 2sem_A-2sem_B, 2sem_B-2sem_A, 3sem_A-3sem_B, 3sem_B-3sem_A
SH3GL3	SH3KBP1	Q99963	Q96B97	EBI-473910	EBI-346595	EBI-8174573	1sem_A-1sem_B, 1sem_B-1sem_A, 2sem_A-2sem_B, 2sem_B-2sem_A, 3sem_A-3sem_B, 3sem_B-3sem_A
EIF4G1	EIF4A1	Q04637	P60842	EBI-73711	EBI-73449	EBI-73469	2vso_E-2vso_A, 2vso_E-2vso_B, 2vso_F-2vso_A, 2vso_F-2vso_B, 2vsx_E-2vsx_A, 2vsx_E-2vsx_B, 2vsx_F-2vsx_A, 2vsx_F-2vsx_B
EIF4G1	EIF4A2	Q04637	Q14240	EBI-73711	EBI-73473	EBI-73482	2vso_E-2vso_A, 2vso_E-2vso_B, 2vso_F-2vso_A, 2vso_F-2vso_B, 2vsx_E-2vsx_A, 2vsx_E-2vsx_B, 2vsx_F-2vsx_A, 2vsx_F-2vsx_B
RAC2	ARHGDIB	P15153	P52566	EBI-489652	EBI-2806617	EBI-7187112	1ds6_A-1ds6_B, 1hh4_A-1hh4_D, 1hh4_A-1hh4_E, 1hh4_B-1hh4_D, 1hh4_B-1hh4_E, 1doa_A-1doa_B, 5fr1_A-5fr1_B, 5fr2_A-5fr2_B, 4f38_A-4f38_B, 1cc0_A-1cc0_E, 1cc0_A-1cc0_F, 1cc0_C-1cc0_E, 1cc0_C-1cc0_F
NXF1	TNPO1	Q9UBU9	Q92973	EBI-398874	EBI-286693	EBI-7193088	2z5k_B-2z5k_A, 2z5m_B-2z5m_A
PEX3	PEX19	P56589	P40855	EBI-594885	EBI-594747	EBI-8489465	3ajb_A-3ajb_B
AKT1	RPS6KB1	P31749	P23443	EBI-296087	EBI-1775921	EBI-7899614	3d0e_A-3d0e_B, 3d0e_B-3d0e_A, 3e87_A-3e87_B, 3e87_B-3e87_A, 3e88_A-3e88_B, 3e88_B-3e88_A, 3e8d_A-3e8d_B, 3e8d_B-3e8d_A, 3a60_A-3a60_B, 3a60_B-3a60_A, 3ocb_A-3ocb_B, 3ocb_B-3ocb_A, 3ow4_A-3ow4_B, 3ow4_B-3ow4_A, 4ekk_A-4ekk_B, 4ekk_B-4ekk_A, 5d9k_A-5d9k_B, 5d9k_B-5d9k_A, 4rlo_A-4rlo_B, 4rlo_B-4rlo_A, 3iw4_A-3iw4_B, 3iw4_A-3iw4_C, 3iw4_B-3iw4_A, 3iw4_B-3iw4_C, 3iw4_C-3iw4_A, 3iw4_C-3iw4_B, 3zh8_A-3z…
PDPK1	AKT1	O15530	P31749	EBI-717097	EBI-296087	EBI-7899630	1szm_A-1szm_B, 1szm_B-1szm_A, 3agl_A-3agl_B, 3agl_B-3agl_A, 3l9l_A-3l9l_B, 3l9l_B-3l9l_A, 4ae6_A-4ae6_B, 4ae6_B-4ae6_A, 4ae9_A-4ae9_B, 4ae9_B-4ae9_A, 5izj_A-5izj_B, 5izj_B-5izj_A, 3j4r_D-3j4r_E, 3j4r_E-3j4r_D, 3mvj_A-3mvj_B, 3mvj_A-3mvj_E, 3mvj_B-3mvj_A, 3mvj_B-3mvj_E, 3mvj_E-3mvj_A, 3mvj_E-3mvj_B, 3tnp_C-3tnp_F, 3tnp_F-3tnp_C, 5jr7_A-5jr7_C, 5jr7_C-5jr7_A
BIRC7	CASP9	Q96CA5	P55211	EBI-517623	EBI-516799	EBI-518816	1nw9_A-1nw9_B, 1i3o_E-1i3o_A, 1i3o_E-1i3o_C, 1i3o_F-1i3o_A, 1i3o_F-1i3o_C, 1i4o_C-1i4o_A, 1i4o_C-1i4o_B, 1i4o_D-1i4o_A, 1i4o_D-1i4o_B, 1kmc_C-1kmc_A, 1kmc_C-1kmc_B, 1kmc_D-1kmc_A, 1kmc_D-1kmc_B
XRCC5	XRCC6	P13010	P12956	EBI-357997	EBI-353208	EBI-707473	1jeq_B-1jeq_A, 1jey_B-1jey_A, 5y3r_B-5y3r_A
CASP9	XIAP	P55211	P98170	EBI-516799	EBI-517127	EBI-7792735	1nw9_B-1nw9_A, 1i4o_A-1i4o_C, 1i4o_A-1i4o_D, 1i4o_B-1i4o_C, 1i4o_B-1i4o_D, 1kmc_A-1kmc_C, 1kmc_A-1kmc_D, 1kmc_B-1kmc_C, 1kmc_B-1kmc_D, 1i3o_A-1i3o_E, 1i3o_A-1i3o_F, 1i3o_C-1i3o_E, 1i3o_C-1i3o_F
SKP1	FBXW11	P63208	Q9UKB1	EBI-307486	EBI-355189	EBI-7177747	1p22_B-1p22_A, 2ovp_A-2ovp_B, 2ovq_A-2ovq_B, 2ovr_A-2ovr_B, 5v4b_A-5v4b_B, 1nex_A-1nex_B, 1nex_A-1nex_D, 1nex_C-1nex_B, 1nex_C-1nex_D, 3mks_A-3mks_B, 3mks_A-3mks_D, 3mks_C-3mks_B, 3mks_C-3mks_D, 3v7d_A-3v7d_B, 3v7d_A-3v7d_D, 3v7d_C-3v7d_B, 3v7d_C-3v7d_D
FBXW11	BTRC	Q9UKB1	Q9Y297	EBI-355189	EBI-307461	EBI-7177814	1nex_B-1nex_D, 1nex_D-1nex_B, 3mks_B-3mks_D, 3mks_D-3mks_B, 3v7d_B-3v7d_D, 3v7d_D-3v7d_B, 5nnz_A-5nnz_B, 5nnz_B-5nnz_A, 2ymu_A-2ymu_B, 2ymu_B-2ymu_A, 5mzh_A-5mzh_B, 5mzh_B-5mzh_A, 2xl2_A-2xl2_B, 2xl2_B-2xl2_A, 2xl3_A-2xl3_B, 2xl3_B-2xl3_A, 2h68_A-2h68_B, 2h68_B-2h68_A, 2h6k_A-2h6k_B, 2h6k_B-2h6k_A, 2h6n_A-2h6n_B, 2h6n_B-2h6n_A, 2h6q_A-2h6q_B, 2h6q_B-2h6q_A, 2h9m_A-2h9m_C, 2h9m_C-2h9m_A, 2h9n_A-2h…
CRYGC	CRYBB2	P07315	P43320	EBI-6875941	EBI-974082	EBI-8034648	1blb_A-1blb_B, 1blb_A-1blb_C, 1blb_A-1blb_D, 1blb_B-1blb_A, 1blb_B-1blb_C, 1blb_B-1blb_D, 1blb_C-1blb_A, 1blb_C-1blb_B, 1blb_C-1blb_D, 1blb_D-1blb_A, 1blb_D-1blb_B, 1blb_D-1blb_C, 3qk3_A-3qk3_B, 3qk3_A-3qk3_C, 3qk3_B-3qk3_A, 3qk3_B-3qk3_C, 3qk3_C-3qk3_A, 3qk3_C-3qk3_B, 2v2u_A-2v2u_B, 2v2u_B-2v2u_A, 1oki_A-1oki_B, 1oki_B-1oki_A, 1a5d_A-1a5d_B, 1a5d_B-1a5d_A, 1elp_A-1elp_B, 1elp_B-1elp_A, 2g98_A-2g…
CRYAA	CRYAB	P02489	P02511	EBI-6875961	EBI-739060	EBI-8034774	2klr_A-2klr_B, 2klr_B-2klr_A, 2ygd_A-2ygd_B, 2ygd_A-2ygd_C, 2ygd_A-2ygd_D, 2ygd_A-2ygd_E, 2ygd_A-2ygd_F, 2ygd_A-2ygd_G, 2ygd_A-2ygd_H, 2ygd_A-2ygd_I, 2ygd_A-2ygd_J, 2ygd_A-2ygd_K, 2ygd_A-2ygd_L, 2ygd_A-2ygd_M, 2ygd_A-2ygd_N, 2ygd_A-2ygd_O, 2ygd_A-2ygd_P, 2ygd_A-2ygd_Q, 2ygd_A-2ygd_R, 2ygd_A-2ygd_S, 2ygd_A-2ygd_T, 2ygd_A-2ygd_U, 2ygd_A-2ygd_V, 2ygd_A-2ygd_W, 2ygd_A-2ygd_X, 2ygd_B-2ygd_A, 2ygd_B-2y…
CRYAA	HSPB1	P02489	P04792	EBI-6875961	EBI-352682	EBI-8034837	2klr_A-2klr_B, 2klr_B-2klr_A, 2ygd_A-2ygd_B, 2ygd_A-2ygd_C, 2ygd_A-2ygd_D, 2ygd_A-2ygd_E, 2ygd_A-2ygd_F, 2ygd_A-2ygd_G, 2ygd_A-2ygd_H, 2ygd_A-2ygd_I, 2ygd_A-2ygd_J, 2ygd_A-2ygd_K, 2ygd_A-2ygd_L, 2ygd_A-2ygd_M, 2ygd_A-2ygd_N, 2ygd_A-2ygd_O, 2ygd_A-2ygd_P, 2ygd_A-2ygd_Q, 2ygd_A-2ygd_R, 2ygd_A-2ygd_S, 2ygd_A-2ygd_T, 2ygd_A-2ygd_U, 2ygd_A-2ygd_V, 2ygd_A-2ygd_W, 2ygd_A-2ygd_X, 2ygd_B-2ygd_A, 2ygd_B-2y…
HSPB1	CRYAB	P04792	P02511	EBI-352682	EBI-739060	EBI-8034826	2klr_A-2klr_B, 2klr_B-2klr_A, 2ygd_A-2ygd_B, 2ygd_A-2ygd_C, 2ygd_A-2ygd_D, 2ygd_A-2ygd_E, 2ygd_A-2ygd_F, 2ygd_A-2ygd_G, 2ygd_A-2ygd_H, 2ygd_A-2ygd_I, 2ygd_A-2ygd_J, 2ygd_A-2ygd_K, 2ygd_A-2ygd_L, 2ygd_A-2ygd_M, 2ygd_A-2ygd_N, 2ygd_A-2ygd_O, 2ygd_A-2ygd_P, 2ygd_A-2ygd_Q, 2ygd_A-2ygd_R, 2ygd_A-2ygd_S, 2ygd_A-2ygd_T, 2ygd_A-2ygd_U, 2ygd_A-2ygd_V, 2ygd_A-2ygd_W, 2ygd_A-2ygd_X, 2ygd_B-2ygd_A, 2ygd_B-2y…
GRB10	IGF1R	Q13322	P08069	EBI-80275	EBI-475981	EBI-8679834	2auh_B-2auh_A
INSR	GRB10	P06213	Q13322	EBI-475899	EBI-80275	EBI-8679856	2auh_A-2auh_B
GP1BA	VWF	P07359	P04275	EBI-297082	EBI-981819	EBI-1034061	1sq0_B-1sq0_A, 1u0n_D-1u0n_A, 4c2a_B-4c2a_A, 1m10_B-1m10_A, 4c2b_B-4c2b_A, 4c2b_B-4c2b_C, 4c2b_B-4c2b_E, 4c2b_B-4c2b_G, 4c2b_D-4c2b_A, 4c2b_D-4c2b_C, 4c2b_D-4c2b_E, 4c2b_D-4c2b_G, 4c2b_F-4c2b_A, 4c2b_F-4c2b_C, 4c2b_F-4c2b_E, 4c2b_F-4c2b_G, 4c2b_H-4c2b_A, 4c2b_H-4c2b_C, 4c2b_H-4c2b_E, 4c2b_H-4c2b_G
SMAD2	SMAD4	Q15796	Q13485	EBI-1040141	EBI-347263	EBI-8505115	1u7v_A-1u7v_B, 1u7v_C-1u7v_B, 1u7f_A-1u7f_B, 1u7f_C-1u7f_B, 1dd1_A-1dd1_B, 1dd1_A-1dd1_C, 1dd1_B-1dd1_A, 1dd1_B-1dd1_C, 1dd1_C-1dd1_A, 1dd1_C-1dd1_B, 1dev_A-1dev_C, 1dev_C-1dev_A, 1g88_A-1g88_B, 1g88_A-1g88_C, 1g88_B-1g88_A, 1g88_B-1g88_C, 1g88_C-1g88_A, 1g88_C-1g88_B, 1u7f_A-1u7f_C, 1u7f_C-1u7f_A, 1u7v_A-1u7v_C, 1u7v_C-1u7v_A, 1mr1_A-1mr1_B, 1mr1_B-1mr1_A, 1u7f_B-1u7f_A, 1u7f_B-1u7f_C, 1u7v_B-1u…
UPF3B	RBM8A	Q9BZI7	Q9Y5S9	EBI-372780	EBI-447231	EBI-8638337	2xb2_G-2xb2_D, 2xb2_G-2xb2_Z, 2xb2_U-2xb2_D, 2xb2_U-2xb2_Z
UPF2	UPF3B	Q9HAU5	Q9BZI7	EBI-372073	EBI-372780	EBI-8638371	1uw4_B-1uw4_A, 1uw4_B-1uw4_C, 1uw4_D-1uw4_A, 1uw4_D-1uw4_C
SMAD3	SKI	P84022	P12755	EBI-347161	EBI-347281	EBI-6968133	1mr1_A-1mr1_C, 1mr1_A-1mr1_D, 1mr1_B-1mr1_C, 1mr1_B-1mr1_D, 5c4v_A-5c4v_B, 5c4v_A-5c4v_D, 5c4v_A-5c4v_F, 5c4v_C-5c4v_B, 5c4v_C-5c4v_D, 5c4v_C-5c4v_F, 5c4v_E-5c4v_B, 5c4v_E-5c4v_D, 5c4v_E-5c4v_F
RND1	PLXNB1	Q92730	O43157	EBI-448618	EBI-1111488	EBI-8641634	2rex_B-2rex_A, 2rex_B-2rex_C, 2rex_D-2rex_A, 2rex_D-2rex_C, 3su8_A-3su8_X, 3sua_A-3sua_D, 3sua_A-3sua_E, 3sua_A-3sua_F, 3sua_B-3sua_D, 3sua_B-3sua_E, 3sua_B-3sua_F, 3sua_C-3sua_D, 3sua_C-3sua_E, 3sua_C-3sua_F, 3ryt_C-3ryt_A, 3ryt_C-3ryt_B, 3q3j_B-3q3j_A
PPIH	PRPF4	O43447	O43172	EBI-1055615	EBI-718395	EBI-6989186	5o9z_M-5o9z_F, 5mqf_o-5mqf_G, 5mqf_o-5mqf_H, 5mqf_o-5mqf_I, 5mqf_o-5mqf_J, 5mqf_o-5mqf_D, 5mqf_o-5mqf_F, 5o9z_M-5o9z_D
MAP3K1	MAP4K2	Q13233	Q12851	EBI-49776	EBI-49783	EBI-49795	4usf_A-4usf_B, 4usf_B-4usf_A, 4zji_A-4zji_B, 4zji_A-4zji_C, 4zji_A-4zji_D, 4zji_B-4zji_A, 4zji_B-4zji_C, 4zji_B-4zji_D, 4zji_C-4zji_A, 4zji_C-4zji_B, 4zji_C-4zji_D, 4zji_D-4zji_A, 4zji_D-4zji_B, 4zji_D-4zji_C, 4zjj_A-4zjj_B, 4zjj_A-4zjj_C, 4zjj_A-4zjj_D, 4zjj_B-4zjj_A, 4zjj_B-4zjj_C, 4zjj_B-4zjj_D, 4zjj_C-4zjj_A, 4zjj_C-4zjj_B, 4zjj_C-4zjj_D, 4zjj_D-4zjj_A, 4zjj_D-4zjj_B, 4zjj_D-4zjj_C, 4zlo_A-4z…
RAB22A	EEA1	Q9UL26	Q15075	EBI-399456	EBI-298113	EBI-399468	3mjh_A-3mjh_B, 3mjh_A-3mjh_D, 3mjh_C-3mjh_B, 3mjh_C-3mjh_D
EEA1	RAB5A	Q15075	P20339	EBI-298113	EBI-399437	EBI-399487	3mjh_B-3mjh_A, 3mjh_B-3mjh_C, 3mjh_D-3mjh_A, 3mjh_D-3mjh_C
ARHGAP15	RAC1	Q53QZ3	P63000	EBI-2602539	EBI-413628	EBI-8626549	5irc_A-5irc_D, 5irc_A-5irc_F, 5irc_B-5irc_D, 5irc_B-5irc_F, 5hpy_A-5hpy_B, 5hpy_A-5hpy_F, 5hpy_D-5hpy_B, 5hpy_D-5hpy_F, 5c2j_A-5c2j_B, 1grn_B-1grn_A, 1ow3_A-1ow3_B, 1am4_A-1am4_D, 1am4_A-1am4_E, 1am4_A-1am4_F, 1am4_B-1am4_D, 1am4_B-1am4_E, 1am4_B-1am4_F, 1am4_C-1am4_D, 1am4_C-1am4_E, 1am4_C-1am4_F, 1tx4_A-1tx4_B, 5m6x_A-5m6x_B, 5m6x_A-5m6x_I, 5m6x_H-5m6x_B, 5m6x_H-5m6x_I, 5m70_A-5m70_B, 5m70_A-5m…
APBB2	APP	Q92870	P05067	EBI-79277	EBI-77613	EBI-79291	3dxc_A-3dxc_B, 3dxc_A-3dxc_D, 3dxc_C-3dxc_B, 3dxc_C-3dxc_D, 2roz_B-2roz_A, 3dxe_A-3dxe_B, 3dxe_A-3dxe_D, 3dxe_C-3dxe_B, 3dxe_C-3dxe_D, 3dxd_A-3dxd_B, 3dxd_A-3dxd_D, 3dxd_C-3dxd_B, 3dxd_C-3dxd_D
IL7R	IL7	P16871	P13232	EBI-80490	EBI-80516	EBI-80510	3di2_B-3di2_A, 3di2_B-3di2_C, 3di2_D-3di2_A, 3di2_D-3di2_C, 3di3_B-3di3_A
ARNT	AHR	P27540	P35869	EBI-80809	EBI-80780	EBI-80826	5nj8_B-5nj8_A, 5nj8_B-5nj8_C, 5nj8_D-5nj8_A, 5nj8_D-5nj8_C, 5v0l_A-5v0l_B, 5y7y_B-5y7y_A, 5sy7_A-5sy7_B, 4zpr_A-4zpr_B, 4zp4_A-4zp4_B, 4zp4_A-4zp4_D, 4zp4_C-4zp4_B, 4zp4_C-4zp4_D, 4zph_A-4zph_B, 4zph_A-4zph_D, 4zph_C-4zph_B, 4zph_C-4zph_D, 4zpk_A-4zpk_B, 4zqd_A-4zqd_B, 4zqd_A-4zqd_D, 4zqd_C-4zqd_B, 4zqd_C-4zqd_D, 5sy5_A-5sy5_B, 5sy5_A-5sy5_D, 5sy5_A-5sy5_F, 5sy5_C-5sy5_B, 5sy5_C-5sy5_D, 5sy5_C-5s…
ABCD1	ABCD3	P33897	P28288	EBI-81045	EBI-80992	EBI-81017	5c73_A-5c73_B, 5c73_A-5c73_C, 5c73_A-5c73_F, 5c73_A-5c73_G, 5c73_A-5c73_K, 5c73_B-5c73_A, 5c73_B-5c73_C, 5c73_B-5c73_F, 5c73_B-5c73_G, 5c73_B-5c73_K, 5c73_C-5c73_A, 5c73_C-5c73_B, 5c73_C-5c73_F, 5c73_C-5c73_G, 5c73_C-5c73_K, 5c73_F-5c73_A, 5c73_F-5c73_B, 5c73_F-5c73_C, 5c73_F-5c73_G, 5c73_F-5c73_K, 5c73_G-5c73_A, 5c73_G-5c73_B, 5c73_G-5c73_C, 5c73_G-5c73_F, 5c73_G-5c73_K, 5c73_K-5c73_A, 5c73_K-5c…
SEC24C	SEC23A	P53992	Q15436	EBI-81134	EBI-81088	EBI-81148	3efo_B-3efo_A, 3eg9_B-3eg9_A, 5kyu_B-5kyu_A, 5kyw_B-5kyw_A, 5kyx_B-5kyx_A, 5kyy_B-5kyy_A, 2nup_B-2nup_A, 2nut_B-2nut_A, 3egd_B-3egd_A, 3egx_B-3egx_A, 5vne_B-5vne_A, 5vnf_B-5vnf_A, 5vng_B-5vng_A, 5vnh_B-5vnh_A, 5vni_B-5vni_A, 5vnj_B-5vnj_A, 5vnk_B-5vnk_A, 5vnl_B-5vnl_A, 5vnm_B-5vnm_A, 5vnn_B-5vnn_A, 5vno_B-5vno_A, 1m2v_B-1m2v_A, 4bzi_E-4bzi_A, 4bzi_E-4bzi_D, 4bzi_E-4bzi_G, 4bzi_L-4bzi_A, 4bzi_L-4b…
CHUK	IKBKB	O15111	O14920	EBI-81249	EBI-81266	EBI-81316	3qa8_A-3qa8_B, 3qa8_A-3qa8_C, 3qa8_A-3qa8_D, 3qa8_A-3qa8_E, 3qa8_A-3qa8_F, 3qa8_A-3qa8_G, 3qa8_A-3qa8_H, 3qa8_B-3qa8_A, 3qa8_B-3qa8_C, 3qa8_B-3qa8_D, 3qa8_B-3qa8_E, 3qa8_B-3qa8_F, 3qa8_B-3qa8_G, 3qa8_B-3qa8_H, 3qa8_C-3qa8_A, 3qa8_C-3qa8_B, 3qa8_C-3qa8_D, 3qa8_C-3qa8_E, 3qa8_C-3qa8_F, 3qa8_C-3qa8_G, 3qa8_C-3qa8_H, 3qa8_D-3qa8_A, 3qa8_D-3qa8_B, 3qa8_D-3qa8_C, 3qa8_D-3qa8_E, 3qa8_D-3qa8_F, 3qa8_D-3q…
CREBBP	NCOA3	Q92793	Q9Y6Q9	EBI-81215	EBI-81196	EBI-81304	1kbh_B-1kbh_A
CREBBP	NCOA1	Q92793	Q15788	EBI-81215	EBI-455189	EBI-81326	2c52_A-2c52_B
CDC42	PARD6A	P60953	Q9NPB6	EBI-81752	EBI-81876	EBI-81888	1nf3_A-1nf3_C, 1nf3_A-1nf3_D, 1nf3_B-1nf3_C, 1nf3_B-1nf3_D
APP	APBB1	P05067	O00213	EBI-77613	EBI-81694	EBI-286468	3dxc_B-3dxc_A, 3dxc_B-3dxc_C, 3dxc_D-3dxc_A, 3dxc_D-3dxc_C, 2roz_A-2roz_B, 3dxe_B-3dxe_A, 3dxe_B-3dxe_C, 3dxe_D-3dxe_A, 3dxe_D-3dxe_C, 3dxd_B-3dxd_A, 3dxd_B-3dxd_C, 3dxd_D-3dxd_A, 3dxd_D-3dxd_C
EIF1AY	EIF5B	O14602	O60841	EBI-286439	EBI-928530	EBI-286426	3wbk_C-3wbk_A, 3wbk_C-3wbk_B
KPNA2	KPNB1	P52292	Q14974	EBI-349938	EBI-286758	EBI-286795	1qgk_B-1qgk_A
KPNA2	CSE1L	P52292	P55060	EBI-349938	EBI-286709	EBI-286795	1wa5_B-1wa5_C
RAC1	PARD6A	P63000	Q9NPB6	EBI-413628	EBI-81876	EBI-295457	1nf3_A-1nf3_C, 1nf3_A-1nf3_D, 1nf3_B-1nf3_C, 1nf3_B-1nf3_D
RAC1	PARD6B	P63000	Q9BYG5	EBI-413628	EBI-295391	EBI-295468	1nf3_A-1nf3_C, 1nf3_A-1nf3_D, 1nf3_B-1nf3_C, 1nf3_B-1nf3_D
CDC42	PARD6B	P60953	Q9BYG5	EBI-81752	EBI-295391	EBI-295472	1nf3_A-1nf3_C, 1nf3_A-1nf3_D, 1nf3_B-1nf3_C, 1nf3_B-1nf3_D
RAC1	PARD6G	P63000	Q9BYG4	EBI-413628	EBI-295417	EBI-295476	1nf3_A-1nf3_C, 1nf3_A-1nf3_D, 1nf3_B-1nf3_C, 1nf3_B-1nf3_D
CDC42	PARD6G	P60953	Q9BYG4	EBI-81752	EBI-295417	EBI-295480	1nf3_A-1nf3_C, 1nf3_A-1nf3_D, 1nf3_B-1nf3_C, 1nf3_B-1nf3_D
PRKCZ	PRKCI	Q05513	P41743	EBI-295351	EBI-286199	EBI-295452	3a8w_A-3a8w_B, 3a8w_B-3a8w_A, 3a8x_A-3a8x_B, 3a8x_B-3a8x_A, 3zh8_A-3zh8_B, 3zh8_A-3zh8_C, 3zh8_B-3zh8_A, 3zh8_B-3zh8_C, 3zh8_C-3zh8_A, 3zh8_C-3zh8_B, 5lih_A-5lih_B, 5lih_B-5lih_A, 2i0e_A-2i0e_B, 2i0e_B-2i0e_A, 3iw4_A-3iw4_B, 3iw4_A-3iw4_C, 3iw4_B-3iw4_A, 3iw4_B-3iw4_C, 3iw4_C-3iw4_A, 3iw4_C-3iw4_B, 3d0e_A-3d0e_B, 3d0e_B-3d0e_A, 3e87_A-3e87_B, 3e87_B-3e87_A, 3e88_A-3e88_B, 3e88_B-3e88_A, 3e8d_A-3e…
CDC37	CDK4	Q16543	P11802	EBI-295634	EBI-295644	EBI-295633	5fwk_E-5fwk_K, 5fwl_E-5fwl_K, 5fwm_E-5fwm_K, 5fwp_E-5fwp_K
CDK6	CDC37	Q00534	Q16543	EBI-295663	EBI-295634	EBI-295662	5fwk_K-5fwk_E, 5fwl_K-5fwl_E, 5fwm_K-5fwm_E, 5fwp_K-5fwp_E
NUP133	NUP107	Q8WUM0	P57740	EBI-295695	EBI-295687	EBI-295708	3i4r_B-3i4r_A, 5a9q_3-5a9q_4, 5a9q_3-5a9q_D, 5a9q_3-5a9q_M, 5a9q_3-5a9q_V, 5a9q_C-5a9q_4, 5a9q_C-5a9q_D, 5a9q_C-5a9q_M, 5a9q_C-5a9q_V, 5a9q_L-5a9q_4, 5a9q_L-5a9q_D, 5a9q_L-5a9q_M, 5a9q_L-5a9q_V, 5a9q_U-5a9q_4, 5a9q_U-5a9q_D, 5a9q_U-5a9q_M, 5a9q_U-5a9q_V, 3cqg_B-3cqg_A, 3cqc_B-3cqc_A
NUP107	NUP160	P57740	Q12769	EBI-295687	EBI-295715	EBI-295747	5a9q_4-5a9q_1, 5a9q_4-5a9q_J, 5a9q_4-5a9q_S, 5a9q_4-5a9q_a, 5a9q_D-5a9q_1, 5a9q_D-5a9q_J, 5a9q_D-5a9q_S, 5a9q_D-5a9q_a, 5a9q_M-5a9q_1, 5a9q_M-5a9q_J, 5a9q_M-5a9q_S, 5a9q_M-5a9q_a, 5a9q_V-5a9q_1, 5a9q_V-5a9q_J, 5a9q_V-5a9q_S, 5a9q_V-5a9q_a
CDC37	HSP90AA1	Q16543	P07900	EBI-295634	EBI-296047	EBI-296045	5fwk_E-5fwk_A, 5fwk_E-5fwk_B, 5fwl_E-5fwl_A, 5fwl_E-5fwl_B, 5fwm_E-5fwm_A, 5fwm_E-5fwm_B, 5fwp_E-5fwp_A, 5fwp_E-5fwp_B
B2M	CD1B	P61769	P29016	EBI-714718	EBI-1033762	EBI-1033789	4wwk_D-4wwk_C, 5j1a_B-5j1a_A, 3u0p_B-3u0p_A, 3u0p_B-3u0p_C, 3u0p_B-3u0p_E, 3u0p_D-3u0p_A, 3u0p_D-3u0p_C, 3u0p_D-3u0p_E, 3u0p_F-3u0p_A, 3u0p_F-3u0p_C, 3u0p_F-3u0p_E, 4lhu_B-4lhu_A, 4wo4_B-4wo4_A, 4pj5_B-4pj5_A, 4pj5_B-4pj5_C, 4pj5_F-4pj5_A, 4pj5_F-4pj5_C, 4pj9_B-4pj9_A, 4pja_B-4pja_A, 4pja_B-4pja_C, 4pja_D-4pja_A, 4pja_D-4pja_C, 4pjb_B-4pjb_A, 4pjb_B-4pjb_C, 4pjb_D-4pjb_A, 4pjb_D-4pjb_C, 4pjc_B-4p…
SMAD3	ZFYVE9	P84022	O95405	EBI-347161	EBI-296817	EBI-1034043	1dev_A-1dev_B, 1dev_A-1dev_D, 1dev_C-1dev_B, 1dev_C-1dev_D, 1mk2_A-1mk2_B
MTOR	FKBP1A	P42345	P62942	EBI-359260	EBI-1027571	EBI-1027706	1fap_B-1fap_A, 1nsg_B-1nsg_A, 2fap_B-2fap_A, 2rse_B-2rse_A, 3fap_B-3fap_A, 4fap_B-4fap_A, 4drj_B-4drj_A
IL4	IL4R	P05112	P24394	EBI-367025	EBI-367009	EBI-1027723	1iar_A-1iar_B, 3bpl_A-3bpl_B, 3bpn_A-3bpn_B
FGFR2	FGF1	P21802	P05230	EBI-1028658	EBI-698068	EBI-1028822	3oj2_C-3oj2_A, 3oj2_C-3oj2_B, 3oj2_D-3oj2_A, 3oj2_D-3oj2_B, 3ojm_B-3ojm_A, 1ry7_B-1ry7_A, 1e0o_B-1e0o_A, 1e0o_B-1e0o_C, 1e0o_D-1e0o_A, 1e0o_D-1e0o_C, 1djs_A-1djs_B, 3ojv_C-3ojv_A, 3ojv_C-3ojv_B, 3ojv_D-3ojv_A, 3ojv_D-3ojv_B, 4j23_A-4j23_B, 1evt_C-1evt_A, 1evt_C-1evt_B, 1evt_D-1evt_A, 1evt_D-1evt_B, 1ii4_E-1ii4_A, 1ii4_E-1ii4_B, 1ii4_E-1ii4_C, 1ii4_E-1ii4_D, 1ii4_F-1ii4_A, 1ii4_F-1ii4_B, 1ii4_F-1i…
CAPNS1	CAPN2	P04632	P17655	EBI-711828	EBI-1028956	EBI-1028976	1kfu_S-1kfu_L, 1kfx_S-1kfx_L, 1df0_B-1df0_A, 1u5i_B-1u5i_A, 3bow_B-3bow_A, 3df0_B-3df0_A, 1qxp_A-1qxp_B, 1qxp_B-1qxp_A, 1alv_A-1alv_B, 1alv_B-1alv_A, 1alw_A-1alw_B, 1alw_B-1alw_A, 1nx0_A-1nx0_B, 1nx0_B-1nx0_A, 1nx1_A-1nx1_B, 1nx1_B-1nx1_A, 4phn_A-4phn_B, 4phn_B-4phn_A, 4okh_A-4okh_B, 4okh_A-4okh_C, 4okh_B-4okh_A, 4okh_B-4okh_C, 4okh_C-4okh_A, 4okh_C-4okh_B, 1kfu_L-1kfu_S, 1kfx_L-1kfx_S, 4phj_A-4p…
IL10	IL10RA	P22301	Q13651	EBI-1031632	EBI-1031656	EBI-1031672	1j7v_L-1j7v_R, 1y6k_L-1y6k_R, 1y6n_L-1y6n_R, 1y6m_L-1y6m_R, 1lqs_L-1lqs_R, 1lqs_L-1lqs_S, 1lqs_M-1lqs_R, 1lqs_M-1lqs_S
ITGAV	ITGB3	P06756	P05106	EBI-298282	EBI-702847	EBI-1031956	1jv2_A-1jv2_B, 1l5g_A-1l5g_B, 1m1x_A-1m1x_B, 1u8c_A-1u8c_B, 3fcs_A-3fcs_B, 3fcs_A-3fcs_D, 3fcs_C-3fcs_B, 3fcs_C-3fcs_D, 3ije_A-3ije_B, 4cak_A-4cak_B, 4g1e_A-4g1e_B, 4g1m_A-4g1m_B, 4mmx_A-4mmx_B, 4mmy_A-4mmy_B, 4mmz_A-4mmz_B, 4o02_A-4o02_B, 4um8_A-4um8_B, 4um8_A-4um8_D, 4um8_C-4um8_B, 4um8_C-4um8_D, 4um9_A-4um9_B, 4um9_C-4um9_B, 5nem_A-5nem_B, 5ner_A-5ner_B, 5net_A-5net_B, 5neu_A-5neu_B, 4um9_A-4u…
NXF1	NXT1	Q9UBU9	Q9UKK6	EBI-398874	EBI-301889	EBI-1032165	1jkg_B-1jkg_A, 1jn5_B-1jn5_A, 4wyk_A-4wyk_B, 4wyk_A-4wyk_D, 4wyk_C-4wyk_B, 4wyk_C-4wyk_D, 3nv0_A-3nv0_B
TCF7L2	CTNNB1	Q9NQB0	P35222	EBI-924724	EBI-491549	EBI-1032405	2gl7_B-2gl7_A, 2gl7_B-2gl7_D, 2gl7_E-2gl7_A, 2gl7_E-2gl7_D, 1jpw_D-1jpw_A, 1jpw_D-1jpw_B, 1jpw_D-1jpw_C, 1jpw_E-1jpw_A, 1jpw_E-1jpw_B, 1jpw_E-1jpw_C, 1jpw_F-1jpw_A, 1jpw_F-1jpw_B, 1jpw_F-1jpw_C, 1g3j_B-1g3j_A, 1g3j_B-1g3j_C, 1g3j_D-1g3j_A, 1g3j_D-1g3j_C, 1jdh_B-1jdh_A
FNTA	FNTB	P49354	P49356	EBI-602336	EBI-602349	EBI-1033558	1d8d_A-1d8d_B, 1d8e_A-1d8e_B, 1fpp_A-1fpp_B, 1ft1_A-1ft1_B, 1ft2_A-1ft2_B, 1jcq_A-1jcq_B, 1jcr_A-1jcr_B, 1jcs_A-1jcs_B, 1kzo_A-1kzo_B, 1kzp_A-1kzp_B, 1ld7_A-1ld7_B, 1ld8_A-1ld8_B, 1mzc_A-1mzc_B, 1n94_A-1n94_B, 1n95_A-1n95_B, 1n9a_A-1n9a_B, 1ni1_A-1ni1_B, 1nl4_A-1nl4_B, 1o1r_A-1o1r_B, 1o1s_A-1o1s_B, 1o1t_A-1o1t_B, 1o5m_A-1o5m_B, 1qbq_A-1qbq_B, 1s63_A-1s63_B, 1sa4_A-1sa4_B, 1sa5_A-1sa5_B, 1tn6_A-1t…
RAC1	NCF2	P63000	P19878	EBI-413628	EBI-489611	EBI-489636	1e96_A-1e96_B
E2F4	TFDP2	Q16254	Q14188	EBI-448943	EBI-752268	EBI-6965947	5tuu_B-5tuu_A, 1cf7_A-1cf7_B, 5tuv_B-5tuv_A, 5tuv_B-5tuv_D, 5tuv_E-5tuv_A, 5tuv_E-5tuv_D
RXRA	RARA	P19793	P10276	EBI-78598	EBI-413374	EBI-7205957	5uan_A-5uan_B, 3a9e_A-3a9e_B, 1xdk_A-1xdk_B, 1xdk_A-1xdk_F, 1xdk_E-1xdk_B, 1xdk_E-1xdk_F, 1dkf_A-1dkf_B, 1dsz_B-1dsz_A, 4nqa_A-4nqa_H, 4nqa_H-4nqa_A, 5uan_B-5uan_A, 3dzu_A-3dzu_D, 3dzy_A-3dzy_D, 3e00_A-3e00_D, 3uvv_B-3uvv_A, 4iqr_A-4iqr_B, 4iqr_A-4iqr_E, 4iqr_A-4iqr_F, 4iqr_B-4iqr_A, 4iqr_B-4iqr_E, 4iqr_B-4iqr_F, 4iqr_E-4iqr_A, 4iqr_E-4iqr_B, 4iqr_E-4iqr_F, 4iqr_F-4iqr_A, 4iqr_F-4iqr_B, 4iqr_F-4i…
HLA-DQA1	HLA-DQB1	P01909	P01920	EBI-713389	EBI-1038012	EBI-7848251	5ksa_A-5ksa_B, 5ksb_A-5ksb_B, 5ksb_A-5ksb_D, 5ksb_C-5ksb_B, 5ksb_C-5ksb_D, 5ksu_A-5ksu_B, 5ksu_A-5ksu_E, 5ksu_D-5ksu_B, 5ksu_D-5ksu_E, 5ksv_A-5ksv_B, 1s9v_A-1s9v_B, 1s9v_A-1s9v_E, 1s9v_D-1s9v_B, 1s9v_D-1s9v_E, 4d8p_A-4d8p_B, 4d8p_A-4d8p_D, 4d8p_C-4d8p_B, 4d8p_C-4d8p_D, 4ozf_A-4ozf_B, 4ozg_A-4ozg_B, 4ozg_A-4ozg_D, 4ozg_C-4ozg_B, 4ozg_C-4ozg_D, 4ozh_A-4ozh_B, 4ozh_A-4ozh_D, 4ozh_C-4ozh_B, 4ozh_C-4o…
BARD1	BRCA1	Q99728	P38398	EBI-473181	EBI-349905	EBI-7981548	1jm7_B-1jm7_A
NCF2	NCF1	P19878	P14598	EBI-489611	EBI-395044	EBI-8506032	1k4u_S-1k4u_P
HBA2	HBG2	P69905	P69892	EBI-714680	EBI-3910089	EBI-8660961	4mqk_A-4mqk_B, 4mqk_A-4mqk_D, 4mqk_A-4mqk_F, 4mqk_A-4mqk_H, 4mqk_C-4mqk_B, 4mqk_C-4mqk_D, 4mqk_C-4mqk_F, 4mqk_C-4mqk_H, 4mqk_E-4mqk_B, 4mqk_E-4mqk_D, 4mqk_E-4mqk_F, 4mqk_E-4mqk_H, 4mqk_G-4mqk_B, 4mqk_G-4mqk_D, 4mqk_G-4mqk_F, 4mqk_G-4mqk_H, 4mqj_A-4mqj_B, 4mqj_A-4mqj_D, 4mqj_A-4mqj_F, 4mqj_A-4mqj_H, 4mqj_C-4mqj_B, 4mqj_C-4mqj_D, 4mqj_C-4mqj_F, 4mqj_C-4mqj_H, 4mqj_E-4mqj_B, 4mqj_E-4mqj_D, 4mqj_E-4m…
MYC	MAX	P01106	P61244	EBI-447544	EBI-751711	EBI-8678451	1nkp_A-1nkp_B, 1nkp_A-1nkp_E, 1nkp_D-1nkp_B, 1nkp_D-1nkp_E, 5i4z_A-5i4z_B, 5i4z_B-5i4z_A, 5i50_A-5i50_B, 5i50_B-5i50_A
HLA-DMB	HLA-DMA	P28068	P28067	EBI-2877138	EBI-3865396	EBI-8685430	2bc4_B-2bc4_A, 2bc4_B-2bc4_C, 2bc4_D-2bc4_A, 2bc4_D-2bc4_C, 4fqx_D-4fqx_C, 4gbx_D-4gbx_C, 1hdm_B-1hdm_A, 4i0p_B-4i0p_A, 4i0p_B-4i0p_E, 4i0p_F-4i0p_A, 4i0p_F-4i0p_E, 1k8i_B-1k8i_A, 4i0p_B-4i0p_C, 4i0p_B-4i0p_G, 4i0p_F-4i0p_C, 4i0p_F-4i0p_G, 4fqx_D-4fqx_A, 4gbx_D-4gbx_A, 4i0p_D-4i0p_A, 4i0p_D-4i0p_E, 4i0p_H-4i0p_A, 4i0p_H-4i0p_E, 4i0p_D-4i0p_C, 4i0p_D-4i0p_G, 4i0p_H-4i0p_C, 4i0p_H-4i0p_G, 3c5j_B-3c…
IGLC1	IGHG1	P0CG04	P01857	EBI-1221063	EBI-356114	EBI-8686978	2ig2_L-2ig2_H, 1mco_L-1mco_H, 2j6e_L-2j6e_A, 2j6e_L-2j6e_B, 2j6e_M-2j6e_A, 2j6e_M-2j6e_B
EIF4G2	EIF4A2	P78344	Q14240	EBI-296519	EBI-73473	EBI-296538	2vso_E-2vso_A, 2vso_E-2vso_B, 2vso_F-2vso_A, 2vso_F-2vso_B, 2vsx_E-2vsx_A, 2vsx_E-2vsx_B, 2vsx_F-2vsx_A, 2vsx_F-2vsx_B
GP1BA	F2	P07359	P00734	EBI-297082	EBI-297094	EBI-297118	1ook_G-1ook_B, 1p8v_A-1p8v_C, 3pmh_G-3pmh_B
BRCA2	RAD51	P51587	Q06609	EBI-79792	EBI-297202	EBI-297231	1n0w_B-1n0w_A
GRB2	VAV2	P62993	P52735	EBI-401755	EBI-297549	EBI-297464	1gri_A-1gri_B, 1gri_B-1gri_A, 1g83_A-1g83_B, 1g83_B-1g83_A
GRB2	VAV3	P62993	Q9UKW4	EBI-401755	EBI-297568	EBI-297464	1gri_A-1gri_B, 1gri_B-1gri_A, 1g83_A-1g83_B, 1g83_B-1g83_A
EIF4A3	CASC3	P38919	O15234	EBI-299104	EBI-299118	EBI-299122	5xjc_u-5xjc_x, 2j0q_A-2j0q_I, 2j0q_A-2j0q_T, 2j0q_B-2j0q_I, 2j0q_B-2j0q_T, 2j0s_A-2j0s_T, 2xb2_A-2xb2_S, 2xb2_A-2xb2_T, 2xb2_X-2xb2_S, 2xb2_X-2xb2_T, 3ex7_C-3ex7_D, 3ex7_C-3ex7_I, 3ex7_H-3ex7_D, 3ex7_H-3ex7_I, 2j0u_A-2j0u_T, 2j0u_B-2j0u_T, 2hyi_C-2hyi_D, 2hyi_C-2hyi_J, 2hyi_I-2hyi_D, 2hyi_I-2hyi_J
CASC3	MAGOH	O15234	P61326	EBI-299118	EBI-299134	EBI-299142	5xjc_x-5xjc_v, 2j0q_I-2j0q_C, 2j0q_I-2j0q_F, 2j0q_T-2j0q_C, 2j0q_T-2j0q_F, 2j0s_T-2j0s_C, 2xb2_S-2xb2_C, 2xb2_S-2xb2_Y, 2xb2_T-2xb2_C, 2xb2_T-2xb2_Y, 3ex7_D-3ex7_A, 3ex7_D-3ex7_E, 3ex7_I-3ex7_A, 3ex7_I-3ex7_E, 2hyi_D-2hyi_A, 2hyi_D-2hyi_G, 2hyi_J-2hyi_A, 2hyi_J-2hyi_G
PPP1R13B	TP63	Q96KQ4	Q9H3D4	EBI-1105153	EBI-2337775	EBI-7088642	4a63_B-4a63_A, 4a63_B-4a63_C, 4a63_B-4a63_E, 4a63_B-4a63_G, 4a63_B-4a63_I, 4a63_B-4a63_K, 4a63_D-4a63_A, 4a63_D-4a63_C, 4a63_D-4a63_E, 4a63_D-4a63_G, 4a63_D-4a63_I, 4a63_D-4a63_K, 4a63_F-4a63_A, 4a63_F-4a63_C, 4a63_F-4a63_E, 4a63_F-4a63_G, 4a63_F-4a63_I, 4a63_F-4a63_K, 4a63_H-4a63_A, 4a63_H-4a63_C, 4a63_H-4a63_E, 4a63_H-4a63_G, 4a63_H-4a63_I, 4a63_H-4a63_K, 4a63_J-4a63_A, 4a63_J-4a63_C, 4a63_J-4a…
ELOB	ELOC	Q15370	Q15369	EBI-301238	EBI-301231	EBI-301276	1vcb_A-1vcb_B, 1vcb_A-1vcb_E, 1vcb_A-1vcb_H, 1vcb_A-1vcb_K, 1vcb_D-1vcb_B, 1vcb_D-1vcb_E, 1vcb_D-1vcb_H, 1vcb_D-1vcb_K, 1vcb_G-1vcb_B, 1vcb_G-1vcb_E, 1vcb_G-1vcb_H, 1vcb_G-1vcb_K, 1vcb_J-1vcb_B, 1vcb_J-1vcb_E, 1vcb_J-1vcb_H, 1vcb_J-1vcb_K, 1lm8_B-1lm8_C, 1lqb_A-1lqb_B, 2c9w_B-2c9w_C, 2izv_B-2izv_C, 2jz3_B-2jz3_C, 3dcg_A-3dcg_B, 3dcg_A-3dcg_D, 3dcg_C-3dcg_B, 3dcg_C-3dcg_D, 3zkj_C-3zkj_B, 3zkj_C-3z…
ELOB	VHL	Q15370	P40337	EBI-301238	EBI-301246	EBI-301276	1lm8_B-1lm8_V, 1lqb_A-1lqb_C, 1vcb_A-1vcb_C, 1vcb_A-1vcb_F, 1vcb_A-1vcb_I, 1vcb_A-1vcb_L, 1vcb_D-1vcb_C, 1vcb_D-1vcb_F, 1vcb_D-1vcb_I, 1vcb_D-1vcb_L, 1vcb_G-1vcb_C, 1vcb_G-1vcb_F, 1vcb_G-1vcb_I, 1vcb_G-1vcb_L, 1vcb_J-1vcb_C, 1vcb_J-1vcb_F, 1vcb_J-1vcb_I, 1vcb_J-1vcb_L, 3zrc_A-3zrc_C, 3zrc_A-3zrc_F, 3zrc_A-3zrc_I, 3zrc_A-3zrc_L, 3zrc_D-3zrc_C, 3zrc_D-3zrc_F, 3zrc_D-3zrc_I, 3zrc_D-3zrc_L, 3zrc_G-3z…
HDAC1	NCOR2	Q13547	Q9Y618	EBI-301834	EBI-80830	EBI-298014	4a69_A-4a69_C, 4a69_A-4a69_D, 4a69_B-4a69_C, 4a69_B-4a69_D
HDAC1	HDAC2	Q13547	Q92769	EBI-301834	EBI-301821	EBI-298035	3max_A-3max_B, 3max_A-3max_C, 3max_B-3max_A, 3max_B-3max_C, 3max_C-3max_A, 3max_C-3max_B, 4a69_A-4a69_B, 4a69_B-4a69_A, 4lxz_A-4lxz_B, 4lxz_A-4lxz_C, 4lxz_B-4lxz_A, 4lxz_B-4lxz_C, 4lxz_C-4lxz_A, 4lxz_C-4lxz_B, 4ly1_A-4ly1_B, 4ly1_A-4ly1_C, 4ly1_B-4ly1_A, 4ly1_B-4ly1_C, 4ly1_C-4ly1_A, 4ly1_C-4ly1_B, 5iwg_A-5iwg_B, 5iwg_A-5iwg_C, 5iwg_B-5iwg_A, 5iwg_B-5iwg_C, 5iwg_C-5iwg_A, 5iwg_C-5iwg_B, 5ix0_A-5i…
DAXX	HIST4H4	Q9UER7	P62805	EBI-77321	EBI-302023	EBI-297600	4hga_A-4hga_C, 4h9n_C-4h9n_B, 4h9o_C-4h9o_B, 4h9p_C-4h9p_B, 4h9q_C-4h9q_B, 4h9r_C-4h9r_B, 5kdm_C-5kdm_B
ABI1	WASF2	Q8IZP0	Q9Y6W5	EBI-375446	EBI-4290615	EBI-7160548	4n78_F-4n78_D, 3p8c_F-3p8c_D
ABI1	NCKAP1	Q8IZP0	Q9Y2A7	EBI-375446	EBI-389845	EBI-7160574	4n78_F-4n78_B, 3p8c_F-3p8c_B
CYFIP2	ABI1	Q96F07	Q8IZP0	EBI-2433893	EBI-375446	EBI-7160598	4n78_A-4n78_F, 3p8c_A-3p8c_F
WASF2	NCKAP1	Q9Y6W5	Q9Y2A7	EBI-4290615	EBI-389845	EBI-7160658	4n78_D-4n78_B, 3p8c_D-3p8c_B
CYFIP1	ABI1	Q7L576	Q8IZP0	EBI-1048143	EBI-375446	EBI-7160735	4n78_A-4n78_F, 3p8c_A-3p8c_F
CTNNA1	CTNNB1	P35221	P35222	EBI-701918	EBI-491549	EBI-8624644	4ons_A-4ons_B, 4ons_A-4ons_D, 4ons_C-4ons_B, 4ons_C-4ons_D, 1dow_A-1dow_B
CDH1	CTNNB1	P12830	P35222	EBI-727477	EBI-491549	EBI-8624632	1i7w_B-1i7w_A, 1i7w_B-1i7w_C, 1i7w_D-1i7w_A, 1i7w_D-1i7w_C, 1i7x_B-1i7x_A, 1i7x_B-1i7x_C, 1i7x_D-1i7x_A, 1i7x_D-1i7x_C, 3ifq_C-3ifq_A, 3ifq_C-3ifq_B, 3ifq_D-3ifq_A, 3ifq_D-3ifq_B
STK11	STRADA	Q15831	Q7RTN6	EBI-306838	EBI-1109114	EBI-347038	2wtk_C-2wtk_B, 2wtk_C-2wtk_E, 2wtk_F-2wtk_B, 2wtk_F-2wtk_E, 4czu_A-4czu_B, 4czu_A-4czu_C, 4czu_A-4czu_D, 4czu_B-4czu_A, 4czu_B-4czu_C, 4czu_B-4czu_D, 4czu_C-4czu_A, 4czu_C-4czu_B, 4czu_C-4czu_D, 4czu_D-4czu_A, 4czu_D-4czu_B, 4czu_D-4czu_C, 4czt_A-4czt_B, 4czt_A-4czt_C, 4czt_A-4czt_D, 4czt_B-4czt_A, 4czt_B-4czt_C, 4czt_B-4czt_D, 4czt_C-4czt_A, 4czt_C-4czt_B, 4czt_C-4czt_D, 4czt_D-4czt_A, 4czt_D-4c…
STK11	CAB39	Q15831	Q9Y376	EBI-306838	EBI-306905	EBI-347038	2wtk_C-2wtk_A, 2wtk_C-2wtk_D, 2wtk_F-2wtk_A, 2wtk_F-2wtk_D
STK11	STRADB	Q15831	Q9C0K7	EBI-306838	EBI-306893	EBI-347038	2wtk_C-2wtk_B, 2wtk_C-2wtk_E, 2wtk_F-2wtk_B, 2wtk_F-2wtk_E, 2hak_A-2hak_B, 2hak_A-2hak_C, 2hak_A-2hak_D, 2hak_A-2hak_E, 2hak_A-2hak_F, 2hak_A-2hak_G, 2hak_A-2hak_H, 2hak_B-2hak_A, 2hak_B-2hak_C, 2hak_B-2hak_D, 2hak_B-2hak_E, 2hak_B-2hak_F, 2hak_B-2hak_G, 2hak_B-2hak_H, 2hak_C-2hak_A, 2hak_C-2hak_B, 2hak_C-2hak_D, 2hak_C-2hak_E, 2hak_C-2hak_F, 2hak_C-2hak_G, 2hak_C-2hak_H, 2hak_D-2hak_A, 2hak_D-2h…
PARD6B	PARD6A	Q9BYG5	Q9NPB6	EBI-295391	EBI-81876	EBI-2434047	1nf3_C-1nf3_D, 1nf3_D-1nf3_C
STRADB	CAB39	Q9C0K7	Q9Y376	EBI-306893	EBI-306905	EBI-307245	2wtk_B-2wtk_A, 2wtk_B-2wtk_D, 2wtk_E-2wtk_A, 2wtk_E-2wtk_D, 3gni_B-3gni_A, 4nzw_B-4nzw_A, 4fza_B-4fza_A, 4fzd_B-4fzd_A, 4fzf_B-4fzf_A, 4o27_B-4o27_A, 3zhp_C-3zhp_A, 3zhp_C-3zhp_B, 3zhp_D-3zhp_A, 3zhp_D-3zhp_B
MARK4	STK11	Q96L34	Q15831	EBI-302319	EBI-306838	EBI-354792	4red_A-4red_B, 4red_B-4red_A, 3hyh_A-3hyh_B, 3hyh_B-3hyh_A, 3dae_A-3dae_B, 3dae_B-3dae_A, 4czt_A-4czt_B, 4czt_A-4czt_C, 4czt_A-4czt_D, 4czt_B-4czt_A, 4czt_B-4czt_C, 4czt_B-4czt_D, 4czt_C-4czt_A, 4czt_C-4czt_B, 4czt_C-4czt_D, 4czt_D-4czt_A, 4czt_D-4czt_B, 4czt_D-4czt_C, 4ynz_A-4ynz_B, 4ynz_B-4ynz_A, 5ezv_A-5ezv_C, 5ezv_C-5ezv_A, 5iso_A-5iso_C, 5iso_C-5iso_A, 4cfe_A-4cfe_C, 4cfe_C-4cfe_A, 4cff_A-4c…
MET	PLXNB1	P08581	O43157	EBI-1039152	EBI-1111488	EBI-8514794	5lsp_A-5lsp_P, 5lsp_P-5lsp_A, 2uzx_B-2uzx_D, 2uzx_D-2uzx_B, 2uzy_B-2uzy_D, 2uzy_D-2uzy_B, 4qt8_A-4qt8_B, 4qt8_B-4qt8_A
NECTIN3	NECTIN1	Q9NQS3	Q15223	EBI-2826725	EBI-1771314	EBI-8411165	3sku_D-3sku_E, 3sku_D-3sku_F, 3sku_E-3sku_D, 3sku_E-3sku_F, 3sku_F-3sku_D, 3sku_F-3sku_E, 4fmf_A-4fmf_B, 4fmf_A-4fmf_C, 4fmf_A-4fmf_D, 4fmf_B-4fmf_A, 4fmf_B-4fmf_C, 4fmf_B-4fmf_D, 4fmf_C-4fmf_A, 4fmf_C-4fmf_B, 4fmf_C-4fmf_D, 4fmf_D-4fmf_A, 4fmf_D-4fmf_B, 4fmf_D-4fmf_C, 3alp_A-3alp_B, 3alp_B-3alp_A, 4myw_B-4myw_D, 4myw_D-4myw_B, 1nn8_R-1nn8_S, 1nn8_R-1nn8_T, 1nn8_S-1nn8_R, 1nn8_S-1nn8_T, 1nn8_T-1n…
NECTIN1	NECTIN4	Q15223	Q96NY8	EBI-1771314	EBI-4314784	EBI-8411186	3alp_A-3alp_B, 3alp_B-3alp_A, 4myw_B-4myw_D, 4myw_D-4myw_B, 4fmf_A-4fmf_B, 4fmf_A-4fmf_C, 4fmf_A-4fmf_D, 4fmf_B-4fmf_A, 4fmf_B-4fmf_C, 4fmf_B-4fmf_D, 4fmf_C-4fmf_A, 4fmf_C-4fmf_B, 4fmf_C-4fmf_D, 4fmf_D-4fmf_A, 4fmf_D-4fmf_B, 4fmf_D-4fmf_C, 3sku_D-3sku_E, 3sku_D-3sku_F, 3sku_E-3sku_D, 3sku_E-3sku_F, 3sku_F-3sku_D, 3sku_F-3sku_E, 5b22_A-5b22_B, 5b22_B-5b22_A, 1nn8_R-1nn8_S, 1nn8_R-1nn8_T, 1nn8_S-1n…
SNRPE	SNRPG	P62304	P62308	EBI-348082	EBI-624585	EBI-8671928	3cw1_E-3cw1_3, 3cw1_E-3cw1_4, 3cw1_E-3cw1_5, 3cw1_E-3cw1_G, 3cw1_W-3cw1_3, 3cw1_W-3cw1_4, 3cw1_W-3cw1_5, 3cw1_W-3cw1_G, 3cw1_X-3cw1_3, 3cw1_X-3cw1_4, 3cw1_X-3cw1_5, 3cw1_X-3cw1_G, 3cw1_Y-3cw1_3, 3cw1_Y-3cw1_4, 3cw1_Y-3cw1_5, 3cw1_Y-3cw1_G, 3jcr_S-3jcr_U, 3jcr_S-3jcr_u, 3jcr_s-3jcr_U, 3jcr_s-3jcr_u, 3pgw_E-3pgw_G, 3pgw_E-3pgw_J, 3pgw_H-3pgw_G, 3pgw_H-3pgw_J, 3s6n_E-3s6n_G, 4f7u_E-4f7u_G, 4f7u_E-4f…
SNRPE	SNRPF	P62304	P62306	EBI-348082	EBI-356900	EBI-8671960	3cw1_E-3cw1_1, 3cw1_E-3cw1_2, 3cw1_E-3cw1_F, 3cw1_E-3cw1_Z, 3cw1_W-3cw1_1, 3cw1_W-3cw1_2, 3cw1_W-3cw1_F, 3cw1_W-3cw1_Z, 3cw1_X-3cw1_1, 3cw1_X-3cw1_2, 3cw1_X-3cw1_F, 3cw1_X-3cw1_Z, 3cw1_Y-3cw1_1, 3cw1_Y-3cw1_2, 3cw1_Y-3cw1_F, 3cw1_Y-3cw1_Z, 3jcr_S-3jcr_T, 3jcr_S-3jcr_t, 3jcr_s-3jcr_T, 3jcr_s-3jcr_t, 3pgw_E-3pgw_F, 3pgw_E-3pgw_I, 3pgw_H-3pgw_F, 3pgw_H-3pgw_I, 3s6n_E-3s6n_F, 4f7u_E-4f7u_F, 4f7u_E-4f…
SNRPF	SNRPD2	P62306	P62316	EBI-356900	EBI-297993	EBI-8671992	3cw1_1-3cw1_C, 3cw1_1-3cw1_P, 3cw1_1-3cw1_Q, 3cw1_1-3cw1_R, 3cw1_2-3cw1_C, 3cw1_2-3cw1_P, 3cw1_2-3cw1_Q, 3cw1_2-3cw1_R, 3cw1_F-3cw1_C, 3cw1_F-3cw1_P, 3cw1_F-3cw1_Q, 3cw1_F-3cw1_R, 3cw1_Z-3cw1_C, 3cw1_Z-3cw1_P, 3cw1_Z-3cw1_Q, 3cw1_Z-3cw1_R, 3jcr_T-3jcr_Q, 3jcr_T-3jcr_q, 3jcr_t-3jcr_Q, 3jcr_t-3jcr_q, 3pgw_F-3pgw_V, 3pgw_F-3pgw_Y, 3pgw_I-3pgw_V, 3pgw_I-3pgw_Y, 3s6n_F-3s6n_B, 4f7u_F-4f7u_B, 4f7u_F-4f…
SNRPD2	SNRPD1	P62316	P62314	EBI-297993	EBI-372177	EBI-8672009	1b34_B-1b34_A, 3cw1_C-3cw1_B, 3cw1_C-3cw1_M, 3cw1_C-3cw1_N, 3cw1_C-3cw1_O, 3cw1_P-3cw1_B, 3cw1_P-3cw1_M, 3cw1_P-3cw1_N, 3cw1_P-3cw1_O, 3cw1_Q-3cw1_B, 3cw1_Q-3cw1_M, 3cw1_Q-3cw1_N, 3cw1_Q-3cw1_O, 3cw1_R-3cw1_B, 3cw1_R-3cw1_M, 3cw1_R-3cw1_N, 3cw1_R-3cw1_O, 3jcr_Q-3jcr_P, 3jcr_Q-3jcr_p, 3jcr_q-3jcr_P, 3jcr_q-3jcr_p, 3pgw_V-3pgw_U, 3pgw_V-3pgw_X, 3pgw_Y-3pgw_U, 3pgw_Y-3pgw_X, 3s6n_B-3s6n_A, 4f7u_B-4f…
SMAD4	SKI	Q13485	P12755	EBI-347263	EBI-347281	EBI-347291	1mr1_A-1mr1_C, 1mr1_A-1mr1_D, 1mr1_B-1mr1_C, 1mr1_B-1mr1_D, 5c4v_A-5c4v_B, 5c4v_A-5c4v_D, 5c4v_A-5c4v_F, 5c4v_C-5c4v_B, 5c4v_C-5c4v_D, 5c4v_C-5c4v_F, 5c4v_E-5c4v_B, 5c4v_E-5c4v_D, 5c4v_E-5c4v_F
LSM2	LSM8	Q9Y333	O95777	EBI-347416	EBI-347779	EBI-348733	3jcr_2-3jcr_8, 5o9z_o-5o9z_u, 4m75_B-4m75_A, 4m75_B-4m75_H, 4m75_I-4m75_A, 4m75_I-4m75_H, 4c92_B-4c92_A, 4c8q_B-4c8q_A
LSM2	LSM3	Q9Y333	P62310	EBI-347416	EBI-348239	EBI-348736	3jcr_2-3jcr_3, 5o9z_o-5o9z_p, 3jcm_c-3jcm_d, 4c8q_B-4c8q_C, 4c92_B-4c92_C, 4n0a_C-4n0a_A, 4n0a_C-4n0a_B, 4n0a_C-4n0a_E, 4n0a_C-4n0a_F, 4n0a_D-4n0a_A, 4n0a_D-4n0a_B, 4n0a_D-4n0a_E, 4n0a_D-4n0a_F, 4n0a_G-4n0a_A, 4n0a_G-4n0a_B, 4n0a_G-4n0a_E, 4n0a_G-4n0a_F, 5gan_2-5gan_3, 5nrl_a-5nrl_3, 4m75_B-4m75_C, 4m75_B-4m75_J, 4m75_I-4m75_C, 4m75_I-4m75_J, 4m77_B-4m77_C, 4m77_B-4m77_J, 4m77_I-4m77_C, 4m77_I-4m…
LSM2	LSM7	Q9Y333	Q9UK45	EBI-347416	EBI-348372	EBI-348739	3jcr_2-3jcr_7, 5o9z_o-5o9z_t, 4m75_B-4m75_F, 4m75_B-4m75_M, 4m75_I-4m75_F, 4m75_I-4m75_M, 4m77_B-4m77_F, 4m77_B-4m77_M, 4m77_I-4m77_F, 4m77_I-4m77_M, 4m78_B-4m78_F, 4m78_B-4m78_M, 4m78_I-4m78_F, 4m78_I-4m78_M, 4m7a_B-4m7a_F, 4m7a_B-4m7a_M, 4m7a_I-4m7a_F, 4m7a_I-4m7a_M, 4m7d_B-4m7d_F, 4m7d_B-4m7d_M, 4m7d_I-4m7d_F, 4m7d_I-4m7d_M, 3jcm_c-3jcm_g, 5gan_2-5gan_7, 5nrl_a-5nrl_7, 4c8q_B-4c8q_G, 4c92_B-4c…
LSM2	SNRPE	Q9Y333	P62304	EBI-347416	EBI-348082	EBI-348742	3jcr_2-3jcr_S, 3jcr_2-3jcr_s, 5o9z_o-5o9z_U, 5o9z_o-5o9z_c, 5o9z_o-5o9z_j, 3jcm_c-3jcm_V, 3jcm_c-3jcm_Y, 5gan_2-5gan_e, 5gan_2-5gan_p, 5nrl_a-5nrl_e, 5nrl_a-5nrl_p, 5nrl_a-5nrl_w
LSM2	SNRPD2	Q9Y333	P62316	EBI-347416	EBI-297993	EBI-348745	3jcr_2-3jcr_Q, 3jcr_2-3jcr_q, 5o9z_o-5o9z_S, 5o9z_o-5o9z_a, 5o9z_o-5o9z_h, 3jcm_c-3jcm_Q, 3jcm_c-3jcm_U, 5gan_2-5gan_j, 5gan_2-5gan_m, 5nrl_a-5nrl_i, 5nrl_a-5nrl_m, 5nrl_a-5nrl_u
CSNK2B	CSNK2A2	P67870	P19784	EBI-348169	EBI-347451	EBI-348796	1jwh_C-1jwh_A, 1jwh_C-1jwh_B, 1jwh_D-1jwh_A, 1jwh_D-1jwh_B, 4dgl_A-4dgl_C, 4dgl_A-4dgl_D, 4dgl_B-4dgl_C, 4dgl_B-4dgl_D, 4md7_A-4md7_E, 4md7_A-4md7_F, 4md7_A-4md7_G, 4md7_A-4md7_H, 4md7_B-4md7_E, 4md7_B-4md7_F, 4md7_B-4md7_G, 4md7_B-4md7_H, 4md7_C-4md7_E, 4md7_C-4md7_F, 4md7_C-4md7_G, 4md7_C-4md7_H, 4md7_D-4md7_E, 4md7_D-4md7_F, 4md7_D-4md7_G, 4md7_D-4md7_H, 4md8_A-4md8_E, 4md8_A-4md8_F, 4md8_A-4m…
CSNK2B	CSNK2A1	P67870	P68400	EBI-348169	EBI-347804	EBI-348802	1jwh_C-1jwh_A, 1jwh_C-1jwh_B, 1jwh_D-1jwh_A, 1jwh_D-1jwh_B, 4dgl_A-4dgl_C, 4dgl_A-4dgl_D, 4dgl_B-4dgl_C, 4dgl_B-4dgl_D, 4md7_A-4md7_E, 4md7_A-4md7_F, 4md7_A-4md7_G, 4md7_A-4md7_H, 4md7_B-4md7_E, 4md7_B-4md7_F, 4md7_B-4md7_G, 4md7_B-4md7_H, 4md7_C-4md7_E, 4md7_C-4md7_F, 4md7_C-4md7_G, 4md7_C-4md7_H, 4md7_D-4md7_E, 4md7_D-4md7_F, 4md7_D-4md7_G, 4md7_D-4md7_H, 4md8_A-4md8_E, 4md8_A-4md8_F, 4md8_A-4m…
BAG6	RNF126	P46379	Q9BV68	EBI-347552	EBI-357322	EBI-348829	2n9p_C-2n9p_A
DDX39B	DDX39A	Q13838	O00148	EBI-348622	EBI-348253	EBI-348901	5sup_A-5sup_B, 5sup_A-5sup_C, 5sup_B-5sup_A, 5sup_B-5sup_C, 5sup_C-5sup_A, 5sup_C-5sup_B, 5suq_A-5suq_C, 5suq_C-5suq_A, 1t6n_A-1t6n_B, 1t6n_B-1t6n_A, 2hxy_A-2hxy_B, 2hxy_A-2hxy_C, 2hxy_A-2hxy_D, 2hxy_B-2hxy_A, 2hxy_B-2hxy_C, 2hxy_B-2hxy_D, 2hxy_C-2hxy_A, 2hxy_C-2hxy_B, 2hxy_C-2hxy_D, 2hxy_D-2hxy_A, 2hxy_D-2hxy_B, 2hxy_D-2hxy_C, 2j0q_A-2j0q_B, 2j0q_B-2j0q_A, 2hyi_C-2hyi_I, 2hyi_I-2hyi_C, 2xb2_A-2x…
REL	NFKBIE	Q04864	O00221	EBI-307352	EBI-355098	EBI-360777	1ikn_A-1ikn_D, 1nfi_A-1nfi_E, 1nfi_A-1nfi_F, 1nfi_C-1nfi_E, 1nfi_C-1nfi_F, 1k3z_A-1k3z_D, 1k3z_B-1k3z_D, 1oy3_B-1oy3_D, 1oy3_C-1oy3_D, 1ikn_C-1ikn_D, 1nfi_B-1nfi_E, 1nfi_B-1nfi_F, 1nfi_D-1nfi_E, 1nfi_D-1nfi_F
REL	NFKBIA	Q04864	P25963	EBI-307352	EBI-307386	EBI-360789	1nfi_A-1nfi_E, 1nfi_A-1nfi_F, 1nfi_C-1nfi_E, 1nfi_C-1nfi_F, 1ikn_A-1ikn_D, 1k3z_A-1k3z_D, 1k3z_B-1k3z_D, 1oy3_B-1oy3_D, 1oy3_C-1oy3_D, 1ikn_C-1ikn_D, 1nfi_B-1nfi_E, 1nfi_B-1nfi_F, 1nfi_D-1nfi_E, 1nfi_D-1nfi_F
REL	NFKBIB	Q04864	Q15653	EBI-307352	EBI-352889	EBI-360792	1k3z_A-1k3z_D, 1k3z_B-1k3z_D, 1oy3_B-1oy3_D, 1oy3_C-1oy3_D, 1ikn_A-1ikn_D, 1ikn_C-1ikn_D, 1nfi_A-1nfi_E, 1nfi_A-1nfi_F, 1nfi_C-1nfi_E, 1nfi_C-1nfi_F, 1nfi_B-1nfi_E, 1nfi_B-1nfi_F, 1nfi_D-1nfi_E, 1nfi_D-1nfi_F
REL	NFKB1	Q04864	P19838	EBI-307352	EBI-300010	EBI-360795	2i9t_A-2i9t_B, 1vkx_A-1vkx_B, 3gut_A-3gut_B, 3gut_A-3gut_D, 3gut_A-3gut_F, 3gut_A-3gut_H, 3gut_C-3gut_B, 3gut_C-3gut_D, 3gut_C-3gut_F, 3gut_C-3gut_H, 3gut_E-3gut_B, 3gut_E-3gut_D, 3gut_E-3gut_F, 3gut_E-3gut_H, 3gut_G-3gut_B, 3gut_G-3gut_D, 3gut_G-3gut_F, 3gut_G-3gut_H, 1le5_A-1le5_B, 1le5_A-1le5_F, 1le5_E-1le5_B, 1le5_E-1le5_F, 1le9_A-1le9_B, 1le9_A-1le9_F, 1le9_E-1le9_B, 1le9_E-1le9_F, 1lei_A-1l…
REL	NFKB2	Q04864	Q00653	EBI-307352	EBI-307326	EBI-360825	2i9t_A-2i9t_B, 1le5_A-1le5_B, 1le5_A-1le5_F, 1le5_E-1le5_B, 1le5_E-1le5_F, 1le9_A-1le9_B, 1le9_A-1le9_F, 1le9_E-1le9_B, 1le9_E-1le9_F, 1lei_A-1lei_B, 1vkx_A-1vkx_B, 3gut_A-3gut_B, 3gut_A-3gut_D, 3gut_A-3gut_F, 3gut_A-3gut_H, 3gut_C-3gut_B, 3gut_C-3gut_D, 3gut_C-3gut_F, 3gut_C-3gut_H, 3gut_E-3gut_B, 3gut_E-3gut_D, 3gut_E-3gut_F, 3gut_E-3gut_H, 3gut_G-3gut_B, 3gut_G-3gut_D, 3gut_G-3gut_F, 3gut_G-3g…
NFKBIA	NFKB1	P25963	P19838	EBI-307386	EBI-300010	EBI-360870	1ikn_D-1ikn_C, 1nfi_E-1nfi_B, 1nfi_E-1nfi_D, 1nfi_F-1nfi_B, 1nfi_F-1nfi_D, 1nfi_E-1nfi_A, 1nfi_E-1nfi_C, 1nfi_F-1nfi_A, 1nfi_F-1nfi_C, 1ikn_D-1ikn_A, 1nfi_E-1nfi_F, 1nfi_F-1nfi_E, 1k3z_D-1k3z_A, 1k3z_D-1k3z_B, 1oy3_D-1oy3_B, 1oy3_D-1oy3_C, 5le3_A-5le3_B, 5le3_A-5le3_C, 5le3_A-5le3_D, 5le3_B-5le3_A, 5le3_B-5le3_C, 5le3_B-5le3_D, 5le3_C-5le3_A, 5le3_C-5le3_B, 5le3_C-5le3_D, 5le3_D-5le3_A, 5le3_D-5l…
NFKB2	NFKBIA	Q00653	P25963	EBI-307326	EBI-307386	EBI-360903	1nfi_A-1nfi_E, 1nfi_A-1nfi_F, 1nfi_C-1nfi_E, 1nfi_C-1nfi_F, 1ikn_A-1ikn_D, 1ikn_C-1ikn_D, 1nfi_B-1nfi_E, 1nfi_B-1nfi_F, 1nfi_D-1nfi_E, 1nfi_D-1nfi_F, 1k3z_A-1k3z_D, 1k3z_B-1k3z_D, 1oy3_B-1oy3_D, 1oy3_C-1oy3_D, 1nfi_E-1nfi_F, 1nfi_F-1nfi_E, 5le3_A-5le3_B, 5le3_A-5le3_C, 5le3_A-5le3_D, 5le3_B-5le3_A, 5le3_B-5le3_C, 5le3_B-5le3_D, 5le3_C-5le3_A, 5le3_C-5le3_B, 5le3_C-5le3_D, 5le3_D-5le3_A, 5le3_D-5l…
NFKBIB	NFKB2	Q15653	Q00653	EBI-352889	EBI-307326	EBI-360999	1k3z_D-1k3z_A, 1k3z_D-1k3z_B, 1oy3_D-1oy3_B, 1oy3_D-1oy3_C, 1ikn_D-1ikn_A, 1ikn_D-1ikn_C, 1nfi_E-1nfi_A, 1nfi_E-1nfi_C, 1nfi_F-1nfi_A, 1nfi_F-1nfi_C, 1nfi_E-1nfi_B, 1nfi_E-1nfi_D, 1nfi_F-1nfi_B, 1nfi_F-1nfi_D, 1nfi_E-1nfi_F, 1nfi_F-1nfi_E, 5le3_A-5le3_B, 5le3_A-5le3_C, 5le3_A-5le3_D, 5le3_B-5le3_A, 5le3_B-5le3_C, 5le3_B-5le3_D, 5le3_C-5le3_A, 5le3_C-5le3_B, 5le3_C-5le3_D, 5le3_D-5le3_A, 5le3_D-5l…
NFKBIE	NFKB2	O00221	Q00653	EBI-355098	EBI-307326	EBI-361125	1ikn_D-1ikn_A, 1ikn_D-1ikn_C, 1nfi_E-1nfi_A, 1nfi_E-1nfi_C, 1nfi_F-1nfi_A, 1nfi_F-1nfi_C, 1nfi_E-1nfi_B, 1nfi_E-1nfi_D, 1nfi_F-1nfi_B, 1nfi_F-1nfi_D, 1k3z_D-1k3z_A, 1k3z_D-1k3z_B, 1oy3_D-1oy3_B, 1oy3_D-1oy3_C, 1nfi_E-1nfi_F, 1nfi_F-1nfi_E, 5le3_A-5le3_B, 5le3_A-5le3_C, 5le3_A-5le3_D, 5le3_B-5le3_A, 5le3_B-5le3_C, 5le3_B-5le3_D, 5le3_C-5le3_A, 5le3_C-5le3_B, 5le3_C-5le3_D, 5le3_D-5le3_A, 5le3_D-5l…
IKBKE	CALM3	Q14164	P0DP25	EBI-307369	EBI-397435	EBI-361353	2x0g_A-2x0g_B
IKBKE	MYL6	Q14164	P60660	EBI-307369	EBI-300817	EBI-361377	2x0g_A-2x0g_B
IKBKE	MYL12A	Q14164	P19105	EBI-307369	EBI-354418	EBI-361386	2x0g_A-2x0g_B
RELB	NFKB2	Q01201	Q00653	EBI-357837	EBI-307326	EBI-363547	3do7_A-3do7_B, 2v2t_A-2v2t_B, 2i9t_A-2i9t_B, 1vkx_A-1vkx_B, 3gut_A-3gut_B, 3gut_A-3gut_D, 3gut_A-3gut_F, 3gut_A-3gut_H, 3gut_C-3gut_B, 3gut_C-3gut_D, 3gut_C-3gut_F, 3gut_C-3gut_H, 3gut_E-3gut_B, 3gut_E-3gut_D, 3gut_E-3gut_F, 3gut_E-3gut_H, 3gut_G-3gut_B, 3gut_G-3gut_D, 3gut_G-3gut_F, 3gut_G-3gut_H, 1le5_A-1le5_B, 1le5_A-1le5_F, 1le5_E-1le5_B, 1le5_E-1le5_F, 1le9_A-1le9_B, 1le9_A-1le9_F, 1le9_E-1l…
NFKBIA	IKBKG	P25963	Q9Y6K9	EBI-307386	EBI-81279	EBI-365268	2v4h_C-2v4h_A, 2v4h_C-2v4h_B, 2v4h_D-2v4h_A, 2v4h_D-2v4h_B
NFKBIE	ANKHD1	O00221	Q8IWZ3	EBI-355098	EBI-359558	EBI-365370	4hrm_B-4hrm_D, 4hrm_D-4hrm_B, 5le3_A-5le3_B, 5le3_A-5le3_C, 5le3_A-5le3_D, 5le3_B-5le3_A, 5le3_B-5le3_C, 5le3_B-5le3_D, 5le3_C-5le3_A, 5le3_C-5le3_B, 5le3_C-5le3_D, 5le3_D-5le3_A, 5le3_D-5le3_B, 5le3_D-5le3_C, 2xee_A-2xee_B, 2xee_A-2xee_C, 2xee_A-2xee_D, 2xee_B-2xee_A, 2xee_B-2xee_C, 2xee_B-2xee_D, 2xee_C-2xee_A, 2xee_C-2xee_B, 2xee_C-2xee_D, 2xee_D-2xee_A, 2xee_D-2xee_B, 2xee_D-2xee_C, 5aqa_A-5a…
NFKB2	NFKB1	Q00653	P19838	EBI-307326	EBI-300010	EBI-365440	1ooa_A-1ooa_B, 1ooa_B-1ooa_A, 1nfk_A-1nfk_B, 1nfk_B-1nfk_A, 1le5_B-1le5_F, 1le5_F-1le5_B, 1le9_B-1le9_F, 1le9_F-1le9_B, 3gut_B-3gut_D, 3gut_B-3gut_F, 3gut_B-3gut_H, 3gut_D-3gut_B, 3gut_D-3gut_F, 3gut_D-3gut_H, 3gut_F-3gut_B, 3gut_F-3gut_D, 3gut_F-3gut_H, 3gut_H-3gut_B, 3gut_H-3gut_D, 3gut_H-3gut_F, 1a3q_A-1a3q_B, 1a3q_B-1a3q_A, 1gji_A-1gji_B, 1gji_B-1gji_A, 1nfi_A-1nfi_B, 1nfi_A-1nfi_D, 1nfi_C-1n…
TRAF1	TRAF2	Q13077	Q12933	EBI-359224	EBI-355744	EBI-365470	1ca9_A-1ca9_B, 1ca9_A-1ca9_C, 1ca9_A-1ca9_D, 1ca9_A-1ca9_E, 1ca9_A-1ca9_F, 1ca9_B-1ca9_A, 1ca9_B-1ca9_C, 1ca9_B-1ca9_D, 1ca9_B-1ca9_E, 1ca9_B-1ca9_F, 1ca9_C-1ca9_A, 1ca9_C-1ca9_B, 1ca9_C-1ca9_D, 1ca9_C-1ca9_E, 1ca9_C-1ca9_F, 1ca9_D-1ca9_A, 1ca9_D-1ca9_B, 1ca9_D-1ca9_C, 1ca9_D-1ca9_E, 1ca9_D-1ca9_F, 1ca9_E-1ca9_A, 1ca9_E-1ca9_B, 1ca9_E-1ca9_C, 1ca9_E-1ca9_D, 1ca9_E-1ca9_F, 1ca9_F-1ca9_A, 1ca9_F-1c…
MAP2K5	MAP3K3	Q13163	Q99759	EBI-307294	EBI-307281	EBI-365659	2o2v_A-2o2v_B, 3com_A-3com_B, 3com_B-3com_A, 5dh3_A-5dh3_B, 5dh3_B-5dh3_A, 4lg4_A-4lg4_B, 4lg4_A-4lg4_C, 4lg4_A-4lg4_D, 4lg4_A-4lg4_E, 4lg4_A-4lg4_F, 4lg4_B-4lg4_A, 4lg4_B-4lg4_C, 4lg4_B-4lg4_D, 4lg4_B-4lg4_E, 4lg4_B-4lg4_F, 4lg4_C-4lg4_A, 4lg4_C-4lg4_B, 4lg4_C-4lg4_D, 4lg4_C-4lg4_E, 4lg4_C-4lg4_F, 4lg4_D-4lg4_A, 4lg4_D-4lg4_B, 4lg4_D-4lg4_C, 4lg4_D-4lg4_E, 4lg4_D-4lg4_F, 4lg4_E-4lg4_A, 4lg4_E-4l…
MAP3K14	IKBKB	Q99558	O14920	EBI-358011	EBI-81266	EBI-365671	3is5_A-3is5_B, 3is5_A-3is5_C, 3is5_A-3is5_D, 3is5_A-3is5_E, 3is5_A-3is5_F, 3is5_B-3is5_A, 3is5_B-3is5_C, 3is5_B-3is5_D, 3is5_B-3is5_E, 3is5_B-3is5_F, 3is5_C-3is5_A, 3is5_C-3is5_B, 3is5_C-3is5_D, 3is5_C-3is5_E, 3is5_C-3is5_F, 3is5_D-3is5_A, 3is5_D-3is5_B, 3is5_D-3is5_C, 3is5_D-3is5_E, 3is5_D-3is5_F, 3is5_E-3is5_A, 3is5_E-3is5_B, 3is5_E-3is5_C, 3is5_E-3is5_D, 3is5_E-3is5_F, 3is5_F-3is5_A, 3is5_F-3i…
RELB	NFKB1	Q01201	P19838	EBI-357837	EBI-300010	EBI-365722	2v2t_A-2v2t_B, 3do7_A-3do7_B, 2i9t_A-2i9t_B, 1vkx_A-1vkx_B, 3gut_A-3gut_B, 3gut_A-3gut_D, 3gut_A-3gut_F, 3gut_A-3gut_H, 3gut_C-3gut_B, 3gut_C-3gut_D, 3gut_C-3gut_F, 3gut_C-3gut_H, 3gut_E-3gut_B, 3gut_E-3gut_D, 3gut_E-3gut_F, 3gut_E-3gut_H, 3gut_G-3gut_B, 3gut_G-3gut_D, 3gut_G-3gut_F, 3gut_G-3gut_H, 1le5_A-1le5_B, 1le5_A-1le5_F, 1le5_E-1le5_B, 1le5_E-1le5_F, 1le9_A-1le9_B, 1le9_A-1le9_F, 1le9_E-1l…
TBK1	AZI2	Q9UHD2	Q9H6S1	EBI-356402	EBI-359973	EBI-365797	5ep6_B-5ep6_A, 5ep6_B-5ep6_C, 5ep6_D-5ep6_A, 5ep6_D-5ep6_C
TNFRSF1A	TNF	P19438	P01375	EBI-299451	EBI-359977	EBI-365806	1tnr_R-1tnr_A
TNFRSF1B	TNF	P20333	P01375	EBI-358983	EBI-359977	EBI-365815	3alq_R-3alq_A, 3alq_R-3alq_B, 3alq_R-3alq_C, 3alq_R-3alq_D, 3alq_R-3alq_E, 3alq_R-3alq_F, 3alq_S-3alq_A, 3alq_S-3alq_B, 3alq_S-3alq_C, 3alq_S-3alq_D, 3alq_S-3alq_E, 3alq_S-3alq_F, 3alq_T-3alq_A, 3alq_T-3alq_B, 3alq_T-3alq_C, 3alq_T-3alq_D, 3alq_T-3alq_E, 3alq_T-3alq_F, 3alq_U-3alq_A, 3alq_U-3alq_B, 3alq_U-3alq_C, 3alq_U-3alq_D, 3alq_U-3alq_E, 3alq_U-3alq_F, 3alq_V-3alq_A, 3alq_V-3alq_B, 3alq_V-3a…
EIF3B	EIF3A	P55884	Q14152	EBI-366696	EBI-366617	EBI-366642	4uer_b-4uer_a
EIF3B	EIF3I	P55884	Q13347	EBI-366696	EBI-354047	EBI-366642	5a5u_B-5a5u_I
IL2RG	IL4R	P31785	P24394	EBI-80475	EBI-367009	EBI-367058	3bpl_C-3bpl_B
IL2RG	IL4	P31785	P05112	EBI-80475	EBI-367025	EBI-367058	3bpl_C-3bpl_A, 3qb7_C-3qb7_A, 3qb7_C-3qb7_B, 3qb7_D-3qb7_A, 3qb7_D-3qb7_B
RASSF5	STK4	Q8WWW0	Q13043	EBI-367390	EBI-367376	EBI-367398	4lgd_E-4lgd_A, 4lgd_E-4lgd_B, 4lgd_E-4lgd_C, 4lgd_E-4lgd_D, 4lgd_F-4lgd_A, 4lgd_F-4lgd_B, 4lgd_F-4lgd_C, 4lgd_F-4lgd_D, 4lgd_G-4lgd_A, 4lgd_G-4lgd_B, 4lgd_G-4lgd_C, 4lgd_G-4lgd_D, 4lgd_H-4lgd_A, 4lgd_H-4lgd_B, 4lgd_H-4lgd_C, 4lgd_H-4lgd_D
ACTB	ACTR1B	P60709	P42025	EBI-353944	EBI-367493	EBI-367580	5adx_H-5adx_A, 5adx_H-5adx_B, 5adx_H-5adx_C, 5adx_H-5adx_D, 5adx_H-5adx_E, 5adx_H-5adx_F, 5adx_H-5adx_G, 5adx_H-5adx_I, 5afu_H-5afu_A, 5afu_H-5afu_B, 5afu_H-5afu_C, 5afu_H-5afu_D, 5afu_H-5afu_E, 5afu_H-5afu_F, 5afu_H-5afu_G, 5afu_H-5afu_I, 5nw4_V-5nw4_G, 5nw4_V-5nw4_H, 5nw4_V-5nw4_O, 5nw4_V-5nw4_P, 5nw4_V-5nw4_Q, 5nw4_V-5nw4_T, 5nw4_V-5nw4_U, 5nw4_V-5nw4_W, 5jlh_A-5jlh_B, 5jlh_A-5jlh_C, 5jlh_A-5j…
EXOSC4	EXOSC10	Q9NPD3	Q01780	EBI-371823	EBI-358236	EBI-374271	4oo1_B-4oo1_J, 5c0w_B-5c0w_K, 5c0x_B-5c0x_K, 5k36_B-5k36_J, 5vzj_B-5vzj_J
EXOSC4	EXOSC3	Q9NPD3	Q9NQT5	EBI-371823	EBI-371866	EBI-374274	2nn6_B-2nn6_G, 5g06_B-5g06_G, 4ifd_B-4ifd_G, 5jea_B-5jea_G, 5okz_B-5okz_G, 5okz_B-5okz_Q, 5okz_B-5okz_a, 5okz_B-5okz_k, 5okz_L-5okz_G, 5okz_L-5okz_Q, 5okz_L-5okz_a, 5okz_L-5okz_k, 5okz_V-5okz_G, 5okz_V-5okz_Q, 5okz_V-5okz_a, 5okz_V-5okz_k, 5okz_f-5okz_G, 5okz_f-5okz_Q, 5okz_f-5okz_a, 5okz_f-5okz_k, 4oo1_B-4oo1_G, 5c0w_B-5c0w_G, 5c0x_B-5c0x_G, 5k36_B-5k36_G, 5vzj_B-5vzj_G, 2nn6_D-2nn6_G, 2nn6_F-2n…
EXOSC7	EXOSC10	Q15024	Q01780	EBI-371841	EBI-358236	EBI-374283	4oo1_A-4oo1_J, 5c0w_A-5c0w_K, 5c0x_A-5c0x_K, 5k36_A-5k36_J, 5vzj_A-5vzj_J, 5c0w_E-5c0w_K, 5c0x_E-5c0x_K, 4oo1_E-4oo1_J, 5k36_E-5k36_J, 5vzj_E-5vzj_J
EXOSC5	EXOSC3	Q9NQT4	Q9NQT5	EBI-371876	EBI-371866	EBI-374289	2nn6_D-2nn6_G, 5g06_D-5g06_G, 4oo1_D-4oo1_G, 5k36_D-5k36_G, 5vzj_D-5vzj_G, 4ifd_D-4ifd_G, 5jea_D-5jea_G, 5okz_D-5okz_G, 5okz_D-5okz_Q, 5okz_D-5okz_a, 5okz_D-5okz_k, 5okz_N-5okz_G, 5okz_N-5okz_Q, 5okz_N-5okz_a, 5okz_N-5okz_k, 5okz_X-5okz_G, 5okz_X-5okz_Q, 5okz_X-5okz_a, 5okz_X-5okz_k, 5okz_h-5okz_G, 5okz_h-5okz_Q, 5okz_h-5okz_a, 5okz_h-5okz_k, 5c0w_D-5c0w_G, 5c0x_D-5c0x_G, 2nn6_B-2nn6_G
EXOSC5	EXOSC8	Q9NQT4	Q96B26	EBI-371876	EBI-371922	EBI-374292	2nn6_D-2nn6_C, 3m85_D-3m85_G, 3m85_D-3m85_H, 3m85_D-3m85_I, 3m85_E-3m85_G, 3m85_E-3m85_H, 3m85_E-3m85_I, 3m85_F-3m85_G, 3m85_F-3m85_H, 3m85_F-3m85_I, 2ba0_D-2ba0_G, 2ba0_D-2ba0_H, 2ba0_D-2ba0_I, 2ba0_E-2ba0_G, 2ba0_E-2ba0_H, 2ba0_E-2ba0_I, 2ba0_F-2ba0_G, 2ba0_F-2ba0_H, 2ba0_F-2ba0_I, 2ba1_D-2ba1_G, 2ba1_D-2ba1_H, 2ba1_D-2ba1_I, 2ba1_E-2ba1_G, 2ba1_E-2ba1_H, 2ba1_E-2ba1_I, 2ba1_F-2ba1_G, 2ba1_F-2b…
EXOSC5	EXOSC1	Q9NQT4	Q9Y3B2	EBI-371876	EBI-371892	EBI-374295	2nn6_D-2nn6_I, 5g06_D-5g06_I, 4ifd_D-4ifd_I, 5c0w_D-5c0w_I, 5c0x_D-5c0x_I, 5jea_D-5jea_I, 5okz_D-5okz_I, 5okz_D-5okz_S, 5okz_D-5okz_c, 5okz_D-5okz_m, 5okz_N-5okz_I, 5okz_N-5okz_S, 5okz_N-5okz_c, 5okz_N-5okz_m, 5okz_X-5okz_I, 5okz_X-5okz_S, 5okz_X-5okz_c, 5okz_X-5okz_m, 5okz_h-5okz_I, 5okz_h-5okz_S, 5okz_h-5okz_c, 5okz_h-5okz_m, 4oo1_D-4oo1_I, 5k36_D-5k36_I, 5vzj_D-5vzj_I, 2nn6_B-2nn6_I
EXOSC5	EXOSC10	Q9NQT4	Q01780	EBI-371876	EBI-358236	EBI-374298	4oo1_D-4oo1_J, 5k36_D-5k36_J, 5vzj_D-5vzj_J, 5c0w_D-5c0w_K, 5c0x_D-5c0x_K
EXOSC2	EXOSC7	Q13868	Q15024	EBI-301735	EBI-371841	EBI-374310	2nn6_H-2nn6_E, 2nn6_H-2nn6_C, 2nn6_H-2nn6_A, 4ifd_H-4ifd_A, 4oo1_H-4oo1_A, 5c0w_H-5c0w_A, 5c0x_H-5c0x_A, 5g06_H-5g06_A, 5jea_H-5jea_A, 5k36_H-5k36_A, 5okz_H-5okz_A, 5okz_H-5okz_K, 5okz_H-5okz_U, 5okz_H-5okz_e, 5okz_R-5okz_A, 5okz_R-5okz_K, 5okz_R-5okz_U, 5okz_R-5okz_e, 5okz_b-5okz_A, 5okz_b-5okz_K, 5okz_b-5okz_U, 5okz_b-5okz_e, 5okz_l-5okz_A, 5okz_l-5okz_K, 5okz_l-5okz_U, 5okz_l-5okz_e, 5vzj_H-5v…
EXOSC3	EXOSC8	Q9NQT5	Q96B26	EBI-371866	EBI-371922	EBI-374319	2nn6_G-2nn6_C, 5g06_G-5g06_A, 5jea_G-5jea_A, 5okz_G-5okz_A, 5okz_G-5okz_K, 5okz_G-5okz_U, 5okz_G-5okz_e, 5okz_Q-5okz_A, 5okz_Q-5okz_K, 5okz_Q-5okz_U, 5okz_Q-5okz_e, 5okz_a-5okz_A, 5okz_a-5okz_K, 5okz_a-5okz_U, 5okz_a-5okz_e, 5okz_k-5okz_A, 5okz_k-5okz_K, 5okz_k-5okz_U, 5okz_k-5okz_e, 4oo1_G-4oo1_A, 5c0w_G-5c0w_A, 5c0x_G-5c0x_A, 5k36_G-5k36_A, 5vzj_G-5vzj_A, 4ifd_G-4ifd_A, 2nn6_G-2nn6_E, 2nn6_G-2n…
EXOSC1	EXOSC4	Q9Y3B2	Q9NPD3	EBI-371892	EBI-371823	EBI-374325	2nn6_I-2nn6_B, 4ifd_I-4ifd_B, 5c0w_I-5c0w_B, 5c0x_I-5c0x_B, 5g06_I-5g06_B, 5jea_I-5jea_B, 5okz_I-5okz_B, 5okz_I-5okz_L, 5okz_I-5okz_V, 5okz_I-5okz_f, 5okz_S-5okz_B, 5okz_S-5okz_L, 5okz_S-5okz_V, 5okz_S-5okz_f, 5okz_c-5okz_B, 5okz_c-5okz_L, 5okz_c-5okz_V, 5okz_c-5okz_f, 5okz_m-5okz_B, 5okz_m-5okz_L, 5okz_m-5okz_V, 5okz_m-5okz_f, 4oo1_I-4oo1_B, 5k36_I-5k36_B, 5vzj_I-5vzj_B, 2nn6_I-2nn6_D, 2nn6_I-2n…
EXOSC1	EXOSC8	Q9Y3B2	Q96B26	EBI-371892	EBI-371922	EBI-374328	2nn6_I-2nn6_C, 2nn6_I-2nn6_E, 2nn6_I-2nn6_A, 5c0w_I-5c0w_A, 5c0x_I-5c0x_A, 5g06_I-5g06_A, 5jea_I-5jea_A, 5okz_I-5okz_A, 5okz_I-5okz_K, 5okz_I-5okz_U, 5okz_I-5okz_e, 5okz_S-5okz_A, 5okz_S-5okz_K, 5okz_S-5okz_U, 5okz_S-5okz_e, 5okz_c-5okz_A, 5okz_c-5okz_K, 5okz_c-5okz_U, 5okz_c-5okz_e, 5okz_m-5okz_A, 5okz_m-5okz_K, 5okz_m-5okz_U, 5okz_m-5okz_e, 4ifd_I-4ifd_A, 4oo1_I-4oo1_A, 5k36_I-5k36_A, 5vzj_I-5v…
EXOSC10	DIS3	Q01780	Q9Y2L1	EBI-358236	EBI-373539	EBI-374340	5c0w_K-5c0w_J, 5c0x_K-5c0x_J, 5k36_J-5k36_K, 5vzj_J-5vzj_K
EXOSC10	EXOSC8	Q01780	Q96B26	EBI-358236	EBI-371922	EBI-374343	4oo1_J-4oo1_A, 5c0w_K-5c0w_A, 5c0x_K-5c0x_A, 5k36_J-5k36_A, 5vzj_J-5vzj_A
DIS3	EXOSC8	Q9Y2L1	Q96B26	EBI-373539	EBI-371922	EBI-374355	2wp8_J-2wp8_A, 5c0w_J-5c0w_A, 5c0x_J-5c0x_A, 5g06_J-5g06_A, 5jea_J-5jea_A, 5k36_K-5k36_A, 5vzj_K-5vzj_A, 4ifd_J-4ifd_A
LSM1	LSM3	O15116	P62310	EBI-347619	EBI-348239	EBI-374358	4c92_A-4c92_C, 4c8q_A-4c8q_C, 4m75_A-4m75_C, 4m75_A-4m75_J, 4m75_H-4m75_C, 4m75_H-4m75_J
LSM1	LSM2	O15116	Q9Y333	EBI-347619	EBI-347416	EBI-374361	4m75_A-4m75_B, 4m75_A-4m75_I, 4m75_H-4m75_B, 4m75_H-4m75_I, 4c92_A-4c92_B, 4c8q_A-4c8q_B
LSM1	LSM4	O15116	Q9Y4Z0	EBI-347619	EBI-372521	EBI-374364	4m75_A-4m75_G, 4m75_A-4m75_N, 4m75_H-4m75_G, 4m75_H-4m75_N, 4c92_A-4c92_D, 4c8q_A-4c8q_D
LSM3	LSM5	P62310	Q9Y4Y9	EBI-348239	EBI-373007	EBI-374394	3jcr_3-3jcr_5, 5o9z_p-5o9z_r, 3jcm_d-3jcm_f, 4c8q_C-4c8q_E, 4c92_C-4c92_E, 5gan_3-5gan_5, 5nrl_3-5nrl_o, 4m75_C-4m75_E, 4m75_C-4m75_L, 4m75_J-4m75_E, 4m75_J-4m75_L, 4m77_C-4m77_E, 4m77_C-4m77_L, 4m77_J-4m77_E, 4m77_J-4m77_L, 4m78_C-4m78_E, 4m78_C-4m78_L, 4m78_J-4m78_E, 4m78_J-4m78_L, 4m7a_C-4m7a_E, 4m7a_C-4m7a_L, 4m7a_J-4m7a_E, 4m7a_J-4m7a_L, 4m7d_C-4m7d_E, 4m7d_C-4m7d_L, 4m7d_J-4m7d_E, 4m7d_J-4m…
LSM3	LSM6	P62310	P62312	EBI-348239	EBI-373310	EBI-374397	3jcr_3-3jcr_6, 5o9z_p-5o9z_s, 3jcr_3-3jcr_T, 3jcr_3-3jcr_t, 5o9z_p-5o9z_T, 5o9z_p-5o9z_b, 5o9z_p-5o9z_i, 3jcm_d-3jcm_e, 4c8q_C-4c8q_F, 4c92_C-4c92_F, 5gan_3-5gan_6, 5nrl_3-5nrl_z, 4m75_C-4m75_D, 4m75_C-4m75_K, 4m75_J-4m75_D, 4m75_J-4m75_K, 4m77_C-4m77_D, 4m77_C-4m77_K, 4m77_J-4m77_D, 4m77_J-4m77_K, 4m78_C-4m78_D, 4m78_C-4m78_K, 4m78_J-4m78_D, 4m78_J-4m78_K, 4m7a_C-4m7a_D, 4m7a_C-4m7a_K, 4m7a_J-4m…
LSM3	LSM7	P62310	Q9UK45	EBI-348239	EBI-348372	EBI-374400	3jcr_3-3jcr_7, 5o9z_p-5o9z_t, 3jcm_d-3jcm_g, 4c8q_C-4c8q_G, 4c92_C-4c92_G, 5gan_3-5gan_7, 5nrl_3-5nrl_7, 4m75_C-4m75_F, 4m75_C-4m75_M, 4m75_J-4m75_F, 4m75_J-4m75_M, 4m77_C-4m77_F, 4m77_C-4m77_M, 4m77_J-4m77_F, 4m77_J-4m77_M, 4m78_C-4m78_F, 4m78_C-4m78_M, 4m78_J-4m78_F, 4m78_J-4m78_M, 4m7a_C-4m7a_F, 4m7a_C-4m7a_M, 4m7a_J-4m7a_F, 4m7a_J-4m7a_M, 4m7d_C-4m7d_F, 4m7d_C-4m7d_M, 4m7d_J-4m7d_F, 4m7d_J-4m…
LSM3	LSM8	P62310	O95777	EBI-348239	EBI-347779	EBI-374403	3jcr_3-3jcr_8, 5o9z_p-5o9z_u, 4m75_C-4m75_A, 4m75_C-4m75_H, 4m75_J-4m75_A, 4m75_J-4m75_H, 4c92_C-4c92_A, 4c8q_C-4c8q_A
LSM4	LSM7	Q9Y4Z0	Q9UK45	EBI-372521	EBI-348372	EBI-374409	3jcr_4-3jcr_7, 5o9z_q-5o9z_t, 4m75_G-4m75_F, 4m75_G-4m75_M, 4m75_N-4m75_F, 4m75_N-4m75_M, 4m77_G-4m77_F, 4m77_G-4m77_M, 4m77_N-4m77_F, 4m77_N-4m77_M, 4m78_G-4m78_F, 4m78_G-4m78_M, 4m78_N-4m78_F, 4m78_N-4m78_M, 4m7a_G-4m7a_F, 4m7a_G-4m7a_M, 4m7a_N-4m7a_F, 4m7a_N-4m7a_M, 4m7d_G-4m7d_F, 4m7d_G-4m7d_M, 4m7d_N-4m7d_F, 4m7d_N-4m7d_M, 4c8q_D-4c8q_G, 4c92_D-4c92_G, 3jcm_h-3jcm_g, 5gan_4-5gan_7, 5nrl_j-5n…
LSM4	LSM8	Q9Y4Z0	O95777	EBI-372521	EBI-347779	EBI-374412	3jcr_4-3jcr_8, 5o9z_q-5o9z_u, 4m75_G-4m75_A, 4m75_G-4m75_H, 4m75_N-4m75_A, 4m75_N-4m75_H, 4c92_D-4c92_A, 4c8q_D-4c8q_A
LSM5	LSM6	Q9Y4Y9	P62312	EBI-373007	EBI-373310	EBI-374418	3jcr_5-3jcr_6, 5o9z_r-5o9z_s, 3swn_A-3swn_B, 3swn_A-3swn_E, 3swn_A-3swn_Q, 3swn_A-3swn_T, 3swn_D-3swn_B, 3swn_D-3swn_E, 3swn_D-3swn_Q, 3swn_D-3swn_T, 3swn_P-3swn_B, 3swn_P-3swn_E, 3swn_P-3swn_Q, 3swn_P-3swn_T, 3swn_S-3swn_B, 3swn_S-3swn_E, 3swn_S-3swn_Q, 3swn_S-3swn_T, 4emk_A-4emk_B, 3jcr_5-3jcr_T, 3jcr_5-3jcr_t, 5o9z_r-5o9z_T, 5o9z_r-5o9z_b, 5o9z_r-5o9z_i, 3jcm_f-3jcm_e, 4c8q_E-4c8q_F, 4c92_E-4c…
LSM5	LSM7	Q9Y4Y9	Q9UK45	EBI-373007	EBI-348372	EBI-374421	3jcr_5-3jcr_7, 5o9z_r-5o9z_t, 3swn_A-3swn_C, 3swn_A-3swn_F, 3swn_A-3swn_O, 3swn_A-3swn_R, 3swn_D-3swn_C, 3swn_D-3swn_F, 3swn_D-3swn_O, 3swn_D-3swn_R, 3swn_P-3swn_C, 3swn_P-3swn_F, 3swn_P-3swn_O, 3swn_P-3swn_R, 3swn_S-3swn_C, 3swn_S-3swn_F, 3swn_S-3swn_O, 3swn_S-3swn_R, 4emk_A-4emk_C, 3jcm_f-3jcm_g, 4c8q_E-4c8q_G, 4c92_E-4c92_G, 4m75_E-4m75_F, 4m75_E-4m75_M, 4m75_L-4m75_F, 4m75_L-4m75_M, 4m77_E-4m…
LSM6	LSM7	P62312	Q9UK45	EBI-373310	EBI-348372	EBI-374430	3jcr_6-3jcr_7, 5o9z_s-5o9z_t, 3swn_B-3swn_C, 3swn_B-3swn_F, 3swn_B-3swn_O, 3swn_B-3swn_R, 3swn_E-3swn_C, 3swn_E-3swn_F, 3swn_E-3swn_O, 3swn_E-3swn_R, 3swn_Q-3swn_C, 3swn_Q-3swn_F, 3swn_Q-3swn_O, 3swn_Q-3swn_R, 3swn_T-3swn_C, 3swn_T-3swn_F, 3swn_T-3swn_O, 3swn_T-3swn_R, 4emk_B-4emk_C, 3jcr_T-3jcr_7, 3jcr_t-3jcr_7, 5o9z_T-5o9z_t, 5o9z_b-5o9z_t, 5o9z_i-5o9z_t, 3jcm_e-3jcm_g, 4c8q_F-4c8q_G, 4c92_F-4c…
LSM6	LSM1	P62312	O15116	EBI-373310	EBI-347619	EBI-374433	4m75_D-4m75_A, 4m75_D-4m75_H, 4m75_K-4m75_A, 4m75_K-4m75_H, 4c92_F-4c92_A, 4c8q_F-4c8q_A
LSM6	LSM8	P62312	O95777	EBI-373310	EBI-347779	EBI-374436	3jcr_6-3jcr_8, 5o9z_s-5o9z_u, 3jcr_T-3jcr_8, 3jcr_t-3jcr_8, 5o9z_T-5o9z_u, 5o9z_b-5o9z_u, 5o9z_i-5o9z_u, 4m75_D-4m75_A, 4m75_D-4m75_H, 4m75_K-4m75_A, 4m75_K-4m75_H, 4c92_F-4c92_A, 4c8q_F-4c8q_A
DCP2	DCP1A	Q8IU60	Q9NPI6	EBI-521577	EBI-374238	EBI-374481	2qkm_B-2qkm_A, 2qkm_B-2qkm_C, 2qkm_B-2qkm_E, 2qkm_B-2qkm_G, 2qkm_D-2qkm_A, 2qkm_D-2qkm_C, 2qkm_D-2qkm_E, 2qkm_D-2qkm_G, 2qkm_F-2qkm_A, 2qkm_F-2qkm_C, 2qkm_F-2qkm_E, 2qkm_F-2qkm_G, 2qkm_H-2qkm_A, 2qkm_H-2qkm_C, 2qkm_H-2qkm_E, 2qkm_H-2qkm_G, 5kq1_B-5kq1_A, 5kq1_B-5kq1_D, 5kq1_E-5kq1_A, 5kq1_E-5kq1_D, 5kq4_B-5kq4_A, 5kq4_B-5kq4_D, 5kq4_E-5kq4_A, 5kq4_E-5kq4_D, 5n2v_B-5n2v_A, 5n2v_B-5n2v_D, 5n2v_E-5n…
DCP2	DCP1B	Q8IU60	Q8IZD4	EBI-521577	EBI-521595	EBI-374484	2qkm_B-2qkm_A, 2qkm_B-2qkm_C, 2qkm_B-2qkm_E, 2qkm_B-2qkm_G, 2qkm_D-2qkm_A, 2qkm_D-2qkm_C, 2qkm_D-2qkm_E, 2qkm_D-2qkm_G, 2qkm_F-2qkm_A, 2qkm_F-2qkm_C, 2qkm_F-2qkm_E, 2qkm_F-2qkm_G, 2qkm_H-2qkm_A, 2qkm_H-2qkm_C, 2qkm_H-2qkm_E, 2qkm_H-2qkm_G, 5j3t_B-5j3t_A, 5j3y_B-5j3y_A, 5j3y_B-5j3y_C, 5j3y_D-5j3y_A, 5j3y_D-5j3y_C, 5kq1_B-5kq1_A, 5kq1_B-5kq1_D, 5kq1_E-5kq1_A, 5kq1_E-5kq1_D, 5kq4_B-5kq4_A, 5kq4_B-5k…
EXOSC4	EXOSC9	Q9NPD3	Q06265	EBI-371823	EBI-347966	EBI-373647	2nn6_B-2nn6_A, 5g06_B-5g06_A, 2wp8_B-2wp8_A, 4ifd_B-4ifd_A, 4oo1_B-4oo1_A, 5c0w_B-5c0w_A, 5c0x_B-5c0x_A, 5jea_B-5jea_A, 5k36_B-5k36_A, 5okz_B-5okz_A, 5okz_B-5okz_K, 5okz_B-5okz_U, 5okz_B-5okz_e, 5okz_L-5okz_A, 5okz_L-5okz_K, 5okz_L-5okz_U, 5okz_L-5okz_e, 5okz_V-5okz_A, 5okz_V-5okz_K, 5okz_V-5okz_U, 5okz_V-5okz_e, 5okz_f-5okz_A, 5okz_f-5okz_K, 5okz_f-5okz_U, 5okz_f-5okz_e, 5vzj_B-5vzj_A, 2pnz_A-2p…
LSM3	SNRPD3	P62310	P62318	EBI-348239	EBI-372789	EBI-373905	3jcr_3-3jcr_R, 3jcr_3-3jcr_r, 5o9z_p-5o9z_W, 5o9z_p-5o9z_e, 5o9z_p-5o9z_l, 3jcm_d-3jcm_J, 3jcm_d-3jcm_R, 5gan_3-5gan_d, 5gan_3-5gan_n, 5nrl_3-5nrl_d, 5nrl_3-5nrl_n, 5nrl_3-5nrl_v
LSM5	SNRPF	Q9Y4Y9	P62306	EBI-373007	EBI-356900	EBI-373941	3jcr_5-3jcr_T, 3jcr_5-3jcr_t, 5o9z_r-5o9z_T, 5o9z_r-5o9z_b, 5o9z_r-5o9z_i, 3jcm_f-3jcm_W, 3jcm_f-3jcm_Z, 5gan_5-5gan_f, 5gan_5-5gan_q, 5nrl_o-5nrl_f, 5nrl_o-5nrl_q, 5nrl_o-5nrl_x, 3jcr_5-3jcr_6, 5o9z_r-5o9z_s, 3swn_A-3swn_B, 3swn_A-3swn_E, 3swn_A-3swn_Q, 3swn_A-3swn_T, 3swn_D-3swn_B, 3swn_D-3swn_E, 3swn_D-3swn_Q, 3swn_D-3swn_T, 3swn_P-3swn_B, 3swn_P-3swn_E, 3swn_P-3swn_Q, 3swn_P-3swn_T, 3swn_S-3s…
LSM6	SNRPD2	P62312	P62316	EBI-373310	EBI-297993	EBI-373953	3jcr_6-3jcr_Q, 3jcr_6-3jcr_q, 5o9z_s-5o9z_S, 5o9z_s-5o9z_a, 5o9z_s-5o9z_h, 4pjo_F-4pjo_D, 4pjo_F-4pjo_R, 4pjo_F-4pjo_d, 4pjo_F-4pjo_r, 4pjo_T-4pjo_D, 4pjo_T-4pjo_R, 4pjo_T-4pjo_d, 4pjo_T-4pjo_r, 4pjo_f-4pjo_D, 4pjo_f-4pjo_R, 4pjo_f-4pjo_d, 4pjo_f-4pjo_r, 4pjo_t-4pjo_D, 4pjo_t-4pjo_R, 4pjo_t-4pjo_d, 4pjo_t-4pjo_r, 3cw1_1-3cw1_C, 3cw1_1-3cw1_P, 3cw1_1-3cw1_Q, 3cw1_1-3cw1_R, 3cw1_2-3cw1_C, 3cw1_2-3c…
LSM7	SNRPD3	Q9UK45	P62318	EBI-348372	EBI-372789	EBI-373971	3jcr_7-3jcr_R, 3jcr_7-3jcr_r, 5o9z_t-5o9z_W, 5o9z_t-5o9z_e, 5o9z_t-5o9z_l, 3jcm_g-3jcm_J, 3jcm_g-3jcm_R, 5gan_7-5gan_d, 5gan_7-5gan_n, 5nrl_7-5nrl_d, 5nrl_7-5nrl_n, 5nrl_7-5nrl_v, 3cw1_3-3cw1_D, 3cw1_3-3cw1_S, 3cw1_3-3cw1_T, 3cw1_3-3cw1_U, 3cw1_4-3cw1_D, 3cw1_4-3cw1_S, 3cw1_4-3cw1_T, 3cw1_4-3cw1_U, 3cw1_5-3cw1_D, 3cw1_5-3cw1_S, 3cw1_5-3cw1_T, 3cw1_5-3cw1_U, 3cw1_G-3cw1_D, 3cw1_G-3cw1_S, 3cw1_G-3c…
PBRM1	SMARCA4	Q86U86	P51532	EBI-637807	EBI-302489	EBI-371589	4qy4_A-4qy4_B, 4qy4_A-4qy4_C, 4qy4_B-4qy4_A, 4qy4_B-4qy4_C, 4qy4_C-4qy4_A, 4qy4_C-4qy4_B, 5dkd_A-5dkd_B, 5dkd_B-5dkd_A, 5dkh_A-5dkh_B, 5dkh_A-5dkh_C, 5dkh_B-5dkh_A, 5dkh_B-5dkh_C, 5dkh_C-5dkh_A, 5dkh_C-5dkh_B, 3g0j_A-3g0j_B, 3g0j_B-3g0j_A, 3mb4_A-3mb4_B, 3mb4_B-3mb4_A, 4y03_A-4y03_B, 4y03_B-4y03_A, 5e7d_A-5e7d_B, 5e7d_A-5e7d_C, 5e7d_A-5e7d_D, 5e7d_B-5e7d_A, 5e7d_B-5e7d_C, 5e7d_B-5e7d_D, 5e7d_C-5e…
CDT1	GMNN	Q9H211	O75496	EBI-456953	EBI-371669	EBI-371683	2wvr_C-2wvr_A, 2wvr_C-2wvr_B, 2zxx_C-2zxx_A, 2zxx_C-2zxx_B, 2zxx_C-2zxx_D, 2zxx_C-2zxx_E, 2zxx_F-2zxx_A, 2zxx_F-2zxx_B, 2zxx_F-2zxx_D, 2zxx_F-2zxx_E
MCM2	MCM3	P49736	P25205	EBI-374819	EBI-355153	EBI-375131	3ja8_2-3ja8_3, 3jc5_2-3jc5_3, 3jc6_2-3jc6_3, 3jc7_2-3jc7_3, 5bk4_2-5bk4_3, 5bk4_2-5bk4_B, 5bk4_A-5bk4_3, 5bk4_A-5bk4_B, 5h7i_2-5h7i_3, 5u8s_2-5u8s_3, 5u8t_2-5u8t_3, 5udb_2-5udb_3, 5v8f_2-5v8f_3, 5xf8_2-5xf8_3, 4r7y_A-4r7y_B, 4r7y_B-4r7y_A, 3ja8_4-3ja8_3, 3jc5_4-3jc5_3, 3jc6_4-3jc6_3, 3jc7_4-3jc7_3, 5bk4_4-5bk4_3, 5bk4_4-5bk4_B, 5bk4_C-5bk4_3, 5bk4_C-5bk4_B, 5h7i_4-5h7i_3, 5u8t_4-5u8t_3, 5udb_4-5u…
MCM5	MCM3	P33992	P25205	EBI-359410	EBI-355153	EBI-375137	3ja8_5-3ja8_3, 3jc5_5-3jc5_3, 3jc6_5-3jc6_3, 3jc7_5-3jc7_3, 5bk4_5-5bk4_3, 5bk4_5-5bk4_B, 5bk4_D-5bk4_3, 5bk4_D-5bk4_B, 5h7i_5-5h7i_3, 5u8s_5-5u8s_3, 5u8t_5-5u8t_3, 5udb_5-5udb_3, 5v8f_5-5v8f_3, 5xf8_5-5xf8_3, 4r7y_A-4r7y_B, 4r7y_B-4r7y_A, 4fdg_A-4fdg_B, 4fdg_A-4fdg_C, 4fdg_A-4fdg_D, 4fdg_A-4fdg_E, 4fdg_B-4fdg_A, 4fdg_B-4fdg_C, 4fdg_B-4fdg_D, 4fdg_B-4fdg_E, 4fdg_C-4fdg_A, 4fdg_C-4fdg_B, 4fdg_C-4f…
ORC3	ORC5	Q9UBD5	O43913	EBI-374916	EBI-374928	EBI-375149	5ujm_C-5ujm_E, 4xgc_C-4xgc_E
MCM2	MCM5	P49736	P33992	EBI-374819	EBI-359410	EBI-375170	3ja8_2-3ja8_5, 3jc5_2-3jc5_5, 3jc6_2-3jc6_5, 3jc7_2-3jc7_5, 5bk4_2-5bk4_5, 5bk4_2-5bk4_D, 5bk4_A-5bk4_5, 5bk4_A-5bk4_D, 5h7i_2-5h7i_5, 5u8s_2-5u8s_5, 5u8t_2-5u8t_5, 5udb_2-5udb_5, 5v8f_2-5v8f_5, 5xf8_2-5xf8_5, 4r7y_A-4r7y_B, 4r7y_B-4r7y_A, 4fdg_A-4fdg_B, 4fdg_A-4fdg_C, 4fdg_A-4fdg_D, 4fdg_A-4fdg_E, 4fdg_B-4fdg_A, 4fdg_B-4fdg_C, 4fdg_B-4fdg_D, 4fdg_B-4fdg_E, 4fdg_C-4fdg_A, 4fdg_C-4fdg_B, 4fdg_C-4f…
ORC1	ORC5	Q13415	O43913	EBI-374847	EBI-374928	EBI-375182	5uj7_A-5uj7_E, 5uj7_A-5uj7_F, 5uj7_B-5uj7_E, 5uj7_B-5uj7_F, 5ujm_A-5ujm_E, 4xgc_A-4xgc_E, 5udb_A-5udb_E, 5v8f_A-5v8f_E, 5udb_9-5udb_E, 5v8f_9-5v8f_E
ORC1	ORC2	Q13415	Q13416	EBI-374847	EBI-374957	EBI-375185	5ujm_A-5ujm_B, 4xgc_A-4xgc_B, 5udb_A-5udb_B, 5v8f_A-5v8f_B, 5udb_9-5udb_B, 5v8f_9-5v8f_B
MCM2	MCM7	P49736	P33993	EBI-374819	EBI-355924	EBI-375248	3ja8_2-3ja8_7, 3jc5_2-3jc5_7, 3jc6_2-3jc6_7, 3jc7_2-3jc7_7, 5bk4_2-5bk4_7, 5bk4_2-5bk4_F, 5bk4_A-5bk4_7, 5bk4_A-5bk4_F, 5h7i_2-5h7i_7, 5u8s_2-5u8s_7, 5u8t_2-5u8t_7, 5udb_2-5udb_7, 5v8f_2-5v8f_7, 5xf8_2-5xf8_7, 3ja8_2-3ja8_6, 3jc5_2-3jc5_6, 3jc6_2-3jc6_6, 3jc7_2-3jc7_6, 5bk4_2-5bk4_6, 5bk4_2-5bk4_E, 5bk4_A-5bk4_6, 5bk4_A-5bk4_E, 5h7i_2-5h7i_6, 5u8s_2-5u8s_6, 5u8t_2-5u8t_6, 5udb_2-5udb_6, 5v8f_2-5v…
ORC5	ORC4	O43913	O43929	EBI-374928	EBI-374889	EBI-375257	5uj7_E-5uj7_C, 5uj7_E-5uj7_D, 5uj7_F-5uj7_C, 5uj7_F-5uj7_D, 5ujm_E-5ujm_D, 4xgc_E-4xgc_D, 5udb_E-5udb_D, 5v8f_E-5v8f_D
ORC1	ORC3	Q13415	Q9UBD5	EBI-374847	EBI-374916	EBI-375260	5ujm_A-5ujm_C, 4xgc_A-4xgc_C
ORC4	ORC3	O43929	Q9UBD5	EBI-374889	EBI-374916	EBI-375284	5ujm_D-5ujm_C, 4xgc_D-4xgc_C
ORC2	ORC5	Q13416	O43913	EBI-374957	EBI-374928	EBI-375290	5ujm_B-5ujm_E, 4xgc_B-4xgc_E, 5udb_B-5udb_E, 5v8f_B-5v8f_E
CDKN1A	CCND3	P38936	P30281	EBI-375077	EBI-375013	EBI-375296	1jsu_C-1jsu_B
CDK2	CCNE2	P24941	O96020	EBI-375096	EBI-375033	EBI-375320	5l2w_A-5l2w_B, 4ii5_A-4ii5_B, 4ii5_A-4ii5_D, 4ii5_C-4ii5_B, 4ii5_C-4ii5_D, 2g9x_A-2g9x_B, 2g9x_A-2g9x_D, 2g9x_C-2g9x_B, 2g9x_C-2g9x_D, 3bht_A-3bht_B, 3bht_A-3bht_D, 3bht_C-3bht_B, 3bht_C-3bht_D, 3bhu_A-3bhu_B, 3bhu_A-3bhu_D, 3bhu_C-3bhu_B, 3bhu_C-3bhu_D, 3bhv_A-3bhv_B, 3bhv_A-3bhv_D, 3bhv_C-3bhv_B, 3bhv_C-3bhv_D, 3dog_A-3dog_B, 3dog_A-3dog_D, 3dog_C-3dog_B, 3dog_C-3dog_D, 3my5_A-3my5_B, 3my5_A-3m…
CDK4	CCND3	P11802	P30281	EBI-295644	EBI-375013	EBI-375326	3g33_A-3g33_B, 3g33_A-3g33_D, 3g33_C-3g33_B, 3g33_C-3g33_D, 2w96_B-2w96_A, 2w99_B-2w99_A, 2w9f_B-2w9f_A, 2w9z_B-2w9z_A, 1jow_B-1jow_A, 1xo2_B-1xo2_A, 2euf_B-2euf_A, 2f2c_B-2f2c_A, 4tth_B-4tth_A, 1g3n_A-1g3n_C, 1g3n_A-1g3n_G, 1g3n_E-1g3n_C, 1g3n_E-1g3n_G, 4ii5_A-4ii5_B, 4ii5_A-4ii5_D, 4ii5_C-4ii5_B, 4ii5_C-4ii5_D, 1e9h_A-1e9h_B, 1e9h_A-1e9h_D, 1e9h_C-1e9h_B, 1e9h_C-1e9h_D, 1gy3_A-1gy3_B, 1gy3_A-1g…
CDK6	CCND3	Q00534	P30281	EBI-295663	EBI-375013	EBI-375332	3g33_A-3g33_B, 3g33_A-3g33_D, 3g33_C-3g33_B, 3g33_C-3g33_D, 2w96_B-2w96_A, 2w99_B-2w99_A, 2w9f_B-2w9f_A, 2w9z_B-2w9z_A, 1jow_B-1jow_A, 1xo2_B-1xo2_A, 2euf_B-2euf_A, 2f2c_B-2f2c_A, 4tth_B-4tth_A, 1g3n_A-1g3n_C, 1g3n_A-1g3n_G, 1g3n_E-1g3n_C, 1g3n_E-1g3n_G, 4i3z_A-4i3z_B, 4i3z_A-4i3z_D, 4i3z_C-4i3z_B, 4i3z_C-4i3z_D, 4ii5_A-4ii5_B, 4ii5_A-4ii5_D, 4ii5_C-4ii5_B, 4ii5_C-4ii5_D, 1e9h_A-1e9h_B, 1e9h_A-1e…
CDKN1A	CCNE2	P38936	O96020	EBI-375077	EBI-375033	EBI-375335	1jsu_C-1jsu_B
CDK4	CCND1	P11802	P24385	EBI-295644	EBI-375001	EBI-375341	2w96_B-2w96_A, 2w99_B-2w99_A, 2w9f_B-2w9f_A, 2w9z_B-2w9z_A, 3g33_A-3g33_B, 3g33_A-3g33_D, 3g33_C-3g33_B, 3g33_C-3g33_D, 4bck_A-4bck_B, 4bck_A-4bck_D, 4bck_C-4bck_B, 4bck_C-4bck_D, 4bcn_A-4bcn_D, 4bcn_C-4bcn_D, 4bco_A-4bco_B, 4bco_A-4bco_D, 4bco_C-4bco_B, 4bco_C-4bco_D, 4bcp_A-4bcp_B, 4bcp_A-4bcp_D, 4bcp_C-4bcp_B, 4bcp_C-4bcp_D, 1gy3_A-1gy3_B, 1gy3_A-1gy3_D, 1gy3_C-1gy3_B, 1gy3_C-1gy3_D, 1okv_C-1o…
CDKN1A	CCND1	P38936	P24385	EBI-375077	EBI-375001	EBI-375359	1jsu_C-1jsu_B
CDK6	CCND1	Q00534	P24385	EBI-295663	EBI-375001	EBI-375368	2w99_B-2w99_A, 2w9z_B-2w9z_A, 2w96_B-2w96_A, 2w9f_B-2w9f_A, 3g33_A-3g33_B, 3g33_A-3g33_D, 3g33_C-3g33_B, 3g33_C-3g33_D, 4bck_A-4bck_B, 4bck_A-4bck_D, 4bck_C-4bck_B, 4bck_C-4bck_D, 4bcm_A-4bcm_B, 4bcm_C-4bcm_B, 4bcn_A-4bcn_D, 4bcn_C-4bcn_D, 4bco_A-4bco_B, 4bco_A-4bco_D, 4bco_C-4bco_B, 4bco_C-4bco_D, 4bcp_A-4bcp_B, 4bcp_A-4bcp_D, 4bcp_C-4bcp_B, 4bcp_C-4bcp_D, 4bcq_A-4bcq_D, 4bcq_C-4bcq_D, 1fvv_C-1f…
MCM7	MCM5	P33993	P33992	EBI-355924	EBI-359410	EBI-375371	3ja8_7-3ja8_5, 3jc5_7-3jc5_5, 3jc6_7-3jc6_5, 3jc7_7-3jc7_5, 5bk4_7-5bk4_5, 5bk4_7-5bk4_D, 5bk4_F-5bk4_5, 5bk4_F-5bk4_D, 5h7i_7-5h7i_5, 5u8s_7-5u8s_5, 5u8t_7-5u8t_5, 5udb_7-5udb_5, 5v8f_7-5v8f_5, 5xf8_7-5xf8_5, 3ja8_6-3ja8_5, 3jc5_6-3jc5_5, 3jc6_6-3jc6_5, 3jc7_6-3jc7_5, 5bk4_6-5bk4_5, 5bk4_6-5bk4_D, 5bk4_E-5bk4_5, 5bk4_E-5bk4_D, 5h7i_6-5h7i_5, 5u8s_6-5u8s_5, 5u8t_6-5u8t_5, 5udb_6-5udb_5, 5v8f_6-5v…
ORC2	ORC4	Q13416	O43929	EBI-374957	EBI-374889	EBI-375389	5ujm_B-5ujm_D, 4xgc_B-4xgc_D, 5udb_B-5udb_D, 5v8f_B-5v8f_D
MCM4	MCM7	P33991	P33993	EBI-374938	EBI-355924	EBI-375407	3ja8_4-3ja8_7, 3jc5_4-3jc5_7, 3jc6_4-3jc6_7, 3jc7_4-3jc7_7, 5bk4_4-5bk4_7, 5bk4_4-5bk4_F, 5bk4_C-5bk4_7, 5bk4_C-5bk4_F, 5h7i_4-5h7i_7, 5u8s_4-5u8s_7, 5u8t_4-5u8t_7, 5udb_4-5udb_7, 5v8f_4-5v8f_7, 5xf8_4-5xf8_7, 3ja8_4-3ja8_6, 3jc5_4-3jc5_6, 3jc6_4-3jc6_6, 3jc7_4-3jc7_6, 5bk4_4-5bk4_6, 5bk4_4-5bk4_E, 5bk4_C-5bk4_6, 5bk4_C-5bk4_E, 5h7i_4-5h7i_6, 5u8s_4-5u8s_6, 5u8t_4-5u8t_6, 5udb_4-5udb_6, 5v8f_4-5v…
CDK2	CCNB2	P24941	O95067	EBI-375096	EBI-375024	EBI-375413	4bco_A-4bco_B, 4bco_A-4bco_D, 4bco_C-4bco_B, 4bco_C-4bco_D, 4bcn_A-4bcn_D, 4bcn_C-4bcn_D, 1gy3_A-1gy3_B, 1gy3_A-1gy3_D, 1gy3_C-1gy3_B, 1gy3_C-1gy3_D, 1p5e_A-1p5e_B, 1p5e_A-1p5e_D, 1p5e_C-1p5e_B, 1p5e_C-1p5e_D, 1qmz_A-1qmz_B, 1qmz_A-1qmz_D, 1qmz_C-1qmz_B, 1qmz_C-1qmz_D, 2c5n_A-2c5n_B, 2c5n_A-2c5n_D, 2c5n_C-2c5n_B, 2c5n_C-2c5n_D, 2c5v_A-2c5v_B, 2c5v_A-2c5v_D, 2c5v_C-2c5v_B, 2c5v_C-2c5v_D, 2c5x_A-2c…
CDKN1A	CCNA1	P38936	P78396	EBI-375077	EBI-375065	EBI-375416	1jsu_C-1jsu_B
MCM3	MCM6	P25205	Q14566	EBI-355153	EBI-374900	EBI-375440	3ja8_3-3ja8_6, 3jc5_3-3jc5_6, 3jc6_3-3jc6_6, 3jc7_3-3jc7_6, 5bk4_3-5bk4_6, 5bk4_3-5bk4_E, 5bk4_B-5bk4_6, 5bk4_B-5bk4_E, 5h7i_3-5h7i_6, 5u8s_3-5u8s_6, 5u8t_3-5u8t_6, 5udb_3-5udb_6, 5v8f_3-5v8f_6, 5xf8_3-5xf8_6, 4r7y_A-4r7y_B, 4r7y_B-4r7y_A, 4fdg_A-4fdg_B, 4fdg_A-4fdg_C, 4fdg_A-4fdg_D, 4fdg_A-4fdg_E, 4fdg_B-4fdg_A, 4fdg_B-4fdg_C, 4fdg_B-4fdg_D, 4fdg_B-4fdg_E, 4fdg_C-4fdg_A, 4fdg_C-4fdg_B, 4fdg_C-4f…
EXOSC4	EXOSC2	Q9NPD3	Q13868	EBI-371823	EBI-301735	EBI-371832	2nn6_B-2nn6_H, 5g06_B-5g06_H, 4ifd_B-4ifd_H, 4oo1_B-4oo1_H, 5c0w_B-5c0w_H, 5c0x_B-5c0x_H, 5jea_B-5jea_H, 5k36_B-5k36_H, 5okz_B-5okz_H, 5okz_B-5okz_R, 5okz_B-5okz_b, 5okz_B-5okz_l, 5okz_L-5okz_H, 5okz_L-5okz_R, 5okz_L-5okz_b, 5okz_L-5okz_l, 5okz_V-5okz_H, 5okz_V-5okz_R, 5okz_V-5okz_b, 5okz_V-5okz_l, 5okz_f-5okz_H, 5okz_f-5okz_R, 5okz_f-5okz_b, 5okz_f-5okz_l, 5vzj_B-5vzj_H, 2nn6_D-2nn6_H, 2nn6_F-2n…
EXOSC7	EXOSC4	Q15024	Q9NPD3	EBI-371841	EBI-371823	EBI-371861	2nn6_E-2nn6_B, 2pnz_B-2pnz_A, 2po0_B-2po0_A, 2po1_B-2po1_A, 2po2_B-2po2_A, 2wnr_A-2wnr_B, 2wnr_A-2wnr_D, 2wnr_A-2wnr_F, 2wnr_C-2wnr_B, 2wnr_C-2wnr_D, 2wnr_C-2wnr_F, 2wnr_E-2wnr_B, 2wnr_E-2wnr_D, 2wnr_E-2wnr_F, 2je6_A-2je6_B, 2jea_A-2jea_B, 2jeb_A-2jeb_B, 4ba1_A-4ba1_B, 4ba2_A-4ba2_B, 2br2_A-2br2_B, 2br2_A-2br2_D, 2br2_A-2br2_F, 2br2_A-2br2_H, 2br2_A-2br2_J, 2br2_A-2br2_L, 2br2_A-2br2_N, 2br2_A-2b…
EXOSC1	EXOSC7	Q9Y3B2	Q15024	EBI-371892	EBI-371841	EBI-371904	2nn6_I-2nn6_E, 2nn6_I-2nn6_C, 2nn6_I-2nn6_A, 4ifd_I-4ifd_A, 5c0w_I-5c0w_A, 5c0x_I-5c0x_A, 5g06_I-5g06_A, 5jea_I-5jea_A, 5okz_I-5okz_A, 5okz_I-5okz_K, 5okz_I-5okz_U, 5okz_I-5okz_e, 5okz_S-5okz_A, 5okz_S-5okz_K, 5okz_S-5okz_U, 5okz_S-5okz_e, 5okz_c-5okz_A, 5okz_c-5okz_K, 5okz_c-5okz_U, 5okz_c-5okz_e, 5okz_m-5okz_A, 5okz_m-5okz_K, 5okz_m-5okz_U, 5okz_m-5okz_e, 4oo1_I-4oo1_A, 5k36_I-5k36_A, 5vzj_I-5v…
GTF2B	TBP	Q00403	P20226	EBI-389564	EBI-355371	EBI-389581	5iy6_M-5iy6_P, 5iy7_M-5iy7_P, 5iy8_M-5iy8_P, 5iy9_M-5iy9_P, 5iya_M-5iya_P, 5iyb_M-5iyb_P, 5iyc_M-5iyc_P, 5iyd_M-5iyd_P, 1c9b_A-1c9b_B, 1c9b_A-1c9b_F, 1c9b_A-1c9b_J, 1c9b_A-1c9b_N, 1c9b_A-1c9b_R, 1c9b_E-1c9b_B, 1c9b_E-1c9b_F, 1c9b_E-1c9b_J, 1c9b_E-1c9b_N, 1c9b_E-1c9b_R, 1c9b_I-1c9b_B, 1c9b_I-1c9b_F, 1c9b_I-1c9b_J, 1c9b_I-1c9b_N, 1c9b_I-1c9b_R, 1c9b_M-1c9b_B, 1c9b_M-1c9b_F, 1c9b_M-1c9b_J, 1c9b_M-1c…
NFYA	NFYC	P23511	Q13952	EBI-389739	EBI-389755	EBI-389797	4awl_A-4awl_C, 4g91_A-4g91_C, 4g92_A-4g92_C
NFYA	NFYB	P23511	P25208	EBI-389739	EBI-389728	EBI-389797	4awl_A-4awl_B, 4g91_A-4g91_B, 4g92_A-4g92_B
PKNOX1	PBX2	P55347	P40425	EBI-1373569	EBI-348489	EBI-8678417	4xrs_A-4xrs_B, 4xrs_B-4xrs_A, 5bng_A-5bng_B, 5bng_B-5bng_A, 4xrm_A-4xrm_B, 4xrm_B-4xrm_A, 3k2a_A-3k2a_B, 3k2a_B-3k2a_A
RNF11	UBB	Q9Y3C5	P0CG47	EBI-396669	EBI-413034	EBI-696073	4v3k_C-4v3k_B, 4v3k_C-4v3k_E, 4v3k_F-4v3k_B, 4v3k_F-4v3k_E, 4v3l_C-4v3l_B, 4v3l_C-4v3l_D
UBB	SMURF2	P0CG47	Q9HAU4	EBI-413034	EBI-396727	EBI-396765	3jvz_X-3jvz_C, 3jvz_X-3jvz_D, 3jvz_Y-3jvz_C, 3jvz_Y-3jvz_D, 3jw0_X-3jw0_C, 3jw0_X-3jw0_D, 3jw0_Y-3jw0_C, 3jw0_Y-3jw0_D
MRGBP	MORF4L1	Q9NV56	Q9UBU8	EBI-399076	EBI-399246	EBI-399156	2n1d_A-2n1d_B
MRGBP	MORF4L2	Q9NV56	Q15014	EBI-399076	EBI-399257	EBI-399156	2n1d_A-2n1d_B
RELA	EP300	Q04206	Q09472	EBI-73886	EBI-447295	EBI-7946778	2lww_B-2lww_A, 5u4k_B-5u4k_A
RAB5B	EEA1	P61020	Q15075	EBI-399401	EBI-298113	EBI-399417	3mjh_A-3mjh_B, 3mjh_A-3mjh_D, 3mjh_C-3mjh_B, 3mjh_C-3mjh_D
UBE2N	UBE2V1	P61088	Q13404	EBI-1052908	EBI-1050671	EBI-7427166	2c2v_B-2c2v_C, 2c2v_B-2c2v_F, 2c2v_B-2c2v_I, 2c2v_B-2c2v_L, 2c2v_E-2c2v_C, 2c2v_E-2c2v_F, 2c2v_E-2c2v_I, 2c2v_E-2c2v_L, 2c2v_H-2c2v_C, 2c2v_H-2c2v_F, 2c2v_H-2c2v_I, 2c2v_H-2c2v_L, 2c2v_K-2c2v_C, 2c2v_K-2c2v_F, 2c2v_K-2c2v_I, 2c2v_K-2c2v_L, 5ait_B-5ait_D, 5ait_B-5ait_G, 5ait_E-5ait_D, 5ait_E-5ait_G, 1j7d_B-1j7d_A, 4nrg_B-4nrg_A, 4onm_B-4onm_A, 4onn_B-4onn_A, 4orh_B-4orh_A, 4orh_B-4orh_E, 4orh_B-4o…
UBC	PSMD4	P0CG48	P55036	EBI-3390054	EBI-359318	EBI-8669271	5ln1_U-5ln1_A, 1yx5_B-1yx5_A, 1yx6_B-1yx6_A, 5gjq_y-5gjq_W
RAD23A	PSMD4	P54725	P55036	EBI-746453	EBI-359318	EBI-7004534	1p9d_U-1p9d_S, 1uel_A-1uel_B
KRT18	KRT8	P05783	P05787	EBI-297888	EBI-297852	EBI-445615	3tnu_A-3tnu_B, 4zry_A-4zry_B, 3uf1_A-3uf1_B, 3uf1_A-3uf1_C, 3uf1_A-3uf1_D, 3uf1_B-3uf1_A, 3uf1_B-3uf1_C, 3uf1_B-3uf1_D, 3uf1_C-3uf1_A, 3uf1_C-3uf1_B, 3uf1_C-3uf1_D, 3uf1_D-3uf1_A, 3uf1_D-3uf1_B, 3uf1_D-3uf1_C
APAF1	CYCS	O14727	P99999	EBI-446492	EBI-446479	EBI-446561	3j2t_A-3j2t_H, 3j2t_A-3j2t_I, 3j2t_A-3j2t_J, 3j2t_A-3j2t_K, 3j2t_A-3j2t_L, 3j2t_A-3j2t_M, 3j2t_A-3j2t_N, 3j2t_B-3j2t_H, 3j2t_B-3j2t_I, 3j2t_B-3j2t_J, 3j2t_B-3j2t_K, 3j2t_B-3j2t_L, 3j2t_B-3j2t_M, 3j2t_B-3j2t_N, 3j2t_C-3j2t_H, 3j2t_C-3j2t_I, 3j2t_C-3j2t_J, 3j2t_C-3j2t_K, 3j2t_C-3j2t_L, 3j2t_C-3j2t_M, 3j2t_C-3j2t_N, 3j2t_D-3j2t_H, 3j2t_D-3j2t_I, 3j2t_D-3j2t_J, 3j2t_D-3j2t_K, 3j2t_D-3j2t_L, 3j2t_D-3j…
RAC1	DOCK1	P63000	Q14185	EBI-413628	EBI-446740	EBI-446898	2yin_C-2yin_A, 2yin_C-2yin_B, 2yin_D-2yin_A, 2yin_D-2yin_B, 3b13_B-3b13_A, 3b13_B-3b13_C, 3b13_D-3b13_A, 3b13_D-3b13_C
DOCK1	ELMO1	Q14185	Q92556	EBI-446740	EBI-346417	EBI-446926	3a98_A-3a98_B, 3a98_A-3a98_D, 3a98_C-3a98_B, 3a98_C-3a98_D
RABEP1	GGA1	Q15276	Q9UJY5	EBI-447043	EBI-447141	EBI-447065	1x79_B-1x79_A, 1x79_C-1x79_A
RBM8A	MAGOH	Q9Y5S9	P61326	EBI-447231	EBI-299134	EBI-447253	5xjc_w-5xjc_v, 3ex7_B-3ex7_A, 3ex7_B-3ex7_E, 3ex7_G-3ex7_A, 3ex7_G-3ex7_E, 2j0q_D-2j0q_C, 2j0q_D-2j0q_F, 2j0q_G-2j0q_C, 2j0q_G-2j0q_F, 1p27_B-1p27_A, 1p27_B-1p27_C, 1p27_D-1p27_A, 1p27_D-1p27_C, 1hl6_A-1hl6_B, 1hl6_A-1hl6_D, 1hl6_C-1hl6_B, 1hl6_C-1hl6_D, 1rk8_A-1rk8_B, 2x1g_A-2x1g_B, 2x1g_A-2x1g_D, 2x1g_C-2x1g_B, 2x1g_C-2x1g_D, 2hyi_B-2hyi_A, 2hyi_B-2hyi_G, 2hyi_H-2hyi_A, 2hyi_H-2hyi_G, 2xb2_D-2x…
EP300	HIF1A	Q09472	Q16665	EBI-447295	EBI-447269	EBI-447320	1l8c_A-1l8c_B, 1l3e_B-1l3e_A
GGA3	RABEP1	Q9NZ52	Q15276	EBI-447404	EBI-447043	EBI-448091	1x79_A-1x79_B, 1x79_A-1x79_C
RAC1	DOCK2	P63000	Q92608	EBI-413628	EBI-448771	EBI-448768	2yin_C-2yin_A, 2yin_C-2yin_B, 2yin_D-2yin_A, 2yin_D-2yin_B, 3b13_B-3b13_A, 3b13_B-3b13_C, 3b13_D-3b13_A, 3b13_D-3b13_C
IRAK1	IRAK2	P51617	O43187	EBI-358664	EBI-447733	EBI-447809	4u97_A-4u97_B, 4u97_B-4u97_A, 4u9a_A-4u9a_B, 4u9a_B-4u9a_A, 2nru_A-2nru_B, 2nru_A-2nru_C, 2nru_A-2nru_D, 2nru_B-2nru_A, 2nru_B-2nru_C, 2nru_B-2nru_D, 2nru_C-2nru_A, 2nru_C-2nru_B, 2nru_C-2nru_D, 2nru_D-2nru_A, 2nru_D-2nru_B, 2nru_D-2nru_C, 2nry_A-2nry_B, 2nry_A-2nry_C, 2nry_A-2nry_D, 2nry_B-2nry_A, 2nry_B-2nry_C, 2nry_B-2nry_D, 2nry_C-2nry_A, 2nry_C-2nry_B, 2nry_C-2nry_D, 2nry_D-2nry_A, 2nry_D-2n…
IRAK1	IRAK3	P51617	Q9Y616	EBI-358664	EBI-447690	EBI-447817	4u97_A-4u97_B, 4u97_B-4u97_A, 4u9a_A-4u9a_B, 4u9a_B-4u9a_A, 2nru_A-2nru_B, 2nru_A-2nru_C, 2nru_A-2nru_D, 2nru_B-2nru_A, 2nru_B-2nru_C, 2nru_B-2nru_D, 2nru_C-2nru_A, 2nru_C-2nru_B, 2nru_C-2nru_D, 2nru_D-2nru_A, 2nru_D-2nru_B, 2nru_D-2nru_C, 2nry_A-2nry_B, 2nry_A-2nry_C, 2nry_A-2nry_D, 2nry_B-2nry_A, 2nry_B-2nry_C, 2nry_B-2nry_D, 2nry_C-2nry_A, 2nry_C-2nry_B, 2nry_C-2nry_D, 2nry_D-2nry_A, 2nry_D-2n…
IRAK2	IRAK3	O43187	Q9Y616	EBI-447733	EBI-447690	EBI-447833	4u97_A-4u97_B, 4u97_B-4u97_A, 4u9a_A-4u9a_B, 4u9a_B-4u9a_A, 2nru_A-2nru_B, 2nru_A-2nru_C, 2nru_A-2nru_D, 2nru_B-2nru_A, 2nru_B-2nru_C, 2nru_B-2nru_D, 2nru_C-2nru_A, 2nru_C-2nru_B, 2nru_C-2nru_D, 2nru_D-2nru_A, 2nru_D-2nru_B, 2nru_D-2nru_C, 2nry_A-2nry_B, 2nry_A-2nry_C, 2nry_A-2nry_D, 2nry_B-2nry_A, 2nry_B-2nry_C, 2nry_B-2nry_D, 2nry_C-2nry_A, 2nry_C-2nry_B, 2nry_C-2nry_D, 2nry_D-2nry_A, 2nry_D-2n…
MAP2K4	MAP3K1	P45985	Q13233	EBI-447868	EBI-49776	EBI-447867	4usf_A-4usf_B, 4usf_B-4usf_A, 4zji_A-4zji_B, 4zji_A-4zji_C, 4zji_A-4zji_D, 4zji_B-4zji_A, 4zji_B-4zji_C, 4zji_B-4zji_D, 4zji_C-4zji_A, 4zji_C-4zji_B, 4zji_C-4zji_D, 4zji_D-4zji_A, 4zji_D-4zji_B, 4zji_D-4zji_C, 4zjj_A-4zjj_B, 4zjj_A-4zjj_C, 4zjj_A-4zjj_D, 4zjj_B-4zjj_A, 4zjj_B-4zjj_C, 4zjj_B-4zjj_D, 4zjj_C-4zjj_A, 4zjj_C-4zjj_B, 4zjj_C-4zjj_D, 4zjj_D-4zjj_A, 4zjj_D-4zjj_B, 4zjj_D-4zjj_C, 4zlo_A-4z…
MAP2K6	MAP3K4	P52564	Q9Y6R4	EBI-448135	EBI-448104	EBI-448103	3com_A-3com_B, 3com_B-3com_A, 5dh3_A-5dh3_B, 5dh3_B-5dh3_A, 4lg4_A-4lg4_B, 4lg4_A-4lg4_C, 4lg4_A-4lg4_D, 4lg4_A-4lg4_E, 4lg4_A-4lg4_F, 4lg4_B-4lg4_A, 4lg4_B-4lg4_C, 4lg4_B-4lg4_D, 4lg4_B-4lg4_E, 4lg4_B-4lg4_F, 4lg4_C-4lg4_A, 4lg4_C-4lg4_B, 4lg4_C-4lg4_D, 4lg4_C-4lg4_E, 4lg4_C-4lg4_F, 4lg4_D-4lg4_A, 4lg4_D-4lg4_B, 4lg4_D-4lg4_C, 4lg4_D-4lg4_E, 4lg4_D-4lg4_F, 4lg4_E-4lg4_A, 4lg4_E-4lg4_B, 4lg4_E-4l…
MYD88	IRAK4	Q99836	Q9NWZ3	EBI-447677	EBI-448378	EBI-448406	3mop_A-3mop_G, 3mop_A-3mop_H, 3mop_A-3mop_I, 3mop_A-3mop_J, 3mop_B-3mop_G, 3mop_B-3mop_H, 3mop_B-3mop_I, 3mop_B-3mop_J, 3mop_C-3mop_G, 3mop_C-3mop_H, 3mop_C-3mop_I, 3mop_C-3mop_J, 3mop_D-3mop_G, 3mop_D-3mop_H, 3mop_D-3mop_I, 3mop_D-3mop_J, 3mop_E-3mop_G, 3mop_E-3mop_H, 3mop_E-3mop_I, 3mop_E-3mop_J, 3mop_F-3mop_G, 3mop_F-3mop_H, 3mop_F-3mop_I, 3mop_F-3mop_J
IRAK4	IRAK1	Q9NWZ3	P51617	EBI-448378	EBI-358664	EBI-2649735	2nru_A-2nru_B, 2nru_A-2nru_C, 2nru_A-2nru_D, 2nru_B-2nru_A, 2nru_B-2nru_C, 2nru_B-2nru_D, 2nru_C-2nru_A, 2nru_C-2nru_B, 2nru_C-2nru_D, 2nru_D-2nru_A, 2nru_D-2nru_B, 2nru_D-2nru_C, 2nry_A-2nry_B, 2nry_A-2nry_C, 2nry_A-2nry_D, 2nry_B-2nry_A, 2nry_B-2nry_C, 2nry_B-2nry_D, 2nry_C-2nry_A, 2nry_C-2nry_B, 2nry_C-2nry_D, 2nry_D-2nry_A, 2nry_D-2nry_B, 2nry_D-2nry_C, 2o8y_A-2o8y_B, 2o8y_B-2o8y_A, 2oib_A-2o…
STIM2	STIM1	Q9P246	Q13586	EBI-448891	EBI-448878	EBI-448907	3teq_A-3teq_B, 3teq_A-3teq_C, 3teq_A-3teq_D, 3teq_B-3teq_A, 3teq_B-3teq_C, 3teq_B-3teq_D, 3teq_C-3teq_A, 3teq_C-3teq_B, 3teq_C-3teq_D, 3teq_D-3teq_A, 3teq_D-3teq_B, 3teq_D-3teq_C, 4o9b_A-4o9b_B, 4o9b_A-4o9b_C, 4o9b_A-4o9b_D, 4o9b_B-4o9b_A, 4o9b_B-4o9b_C, 4o9b_B-4o9b_D, 4o9b_C-4o9b_A, 4o9b_C-4o9b_B, 4o9b_C-4o9b_D, 4o9b_D-4o9b_A, 4o9b_D-4o9b_B, 4o9b_D-4o9b_C, 2maj_A-2maj_C, 2maj_C-2maj_A, 2mak_A-2m…
CYTH2	ARF1	Q99418	P84077	EBI-448974	EBI-447171	EBI-448973	1r8q_E-1r8q_A, 1r8q_E-1r8q_B, 1r8q_F-1r8q_A, 1r8q_F-1r8q_B, 1r8s_E-1r8s_A, 1s9d_E-1s9d_A, 4kax_B-4kax_A, 4c0a_A-4c0a_C, 4c0a_A-4c0a_D, 4c0a_A-4c0a_G, 4c0a_A-4c0a_H, 4c0a_B-4c0a_C, 4c0a_B-4c0a_D, 4c0a_B-4c0a_G, 4c0a_B-4c0a_H, 4c0a_E-4c0a_C, 4c0a_E-4c0a_D, 4c0a_E-4c0a_G, 4c0a_E-4c0a_H, 4c0a_F-4c0a_C, 4c0a_F-4c0a_D, 4c0a_F-4c0a_G, 4c0a_F-4c0a_H, 1re0_B-1re0_A
RUVBL2	RUVBL1	Q9Y230	Q9Y265	EBI-352939	EBI-353675	EBI-449148	4wvy_B-4wvy_A, 4ww4_B-4ww4_A, 5fm6_B-5fm6_A, 5fm7_B-5fm7_A, 2xsz_D-2xsz_A, 2xsz_D-2xsz_B, 2xsz_D-2xsz_C, 2xsz_E-2xsz_A, 2xsz_E-2xsz_B, 2xsz_E-2xsz_C, 2xsz_F-2xsz_A, 2xsz_F-2xsz_B, 2xsz_F-2xsz_C, 2c9o_A-2c9o_B, 2c9o_A-2c9o_C, 2c9o_B-2c9o_A, 2c9o_B-2c9o_C, 2c9o_C-2c9o_A, 2c9o_C-2c9o_B, 5fm6_A-5fm6_B, 5fm7_A-5fm7_B, 4wvy_A-4wvy_B, 4ww4_A-4ww4_B, 2xsz_A-2xsz_B, 2xsz_A-2xsz_C, 2xsz_B-2xsz_A, 2xsz_B-2x…
CUL4B	RBX1	Q13620	P62877	EBI-456067	EBI-398523	EBI-456087	1u6g_A-1u6g_B, 2hye_C-2hye_D, 5n4w_A-5n4w_R, 4a0c_C-4a0c_D, 4a0c_C-4a0c_F, 4a0c_E-4a0c_D, 4a0c_E-4a0c_F, 4a0l_E-4a0l_F, 4a0l_E-4a0l_I, 4a0l_H-4a0l_F, 4a0l_H-4a0l_I, 4a0k_A-4a0k_B, 1ldj_A-1ldj_B, 1ldk_B-1ldk_C, 3rtr_A-3rtr_B, 3rtr_A-3rtr_D, 3rtr_A-3rtr_F, 3rtr_A-3rtr_H, 3rtr_C-3rtr_B, 3rtr_C-3rtr_D, 3rtr_C-3rtr_F, 3rtr_C-3rtr_H, 3rtr_E-3rtr_B, 3rtr_E-3rtr_D, 3rtr_E-3rtr_F, 3rtr_E-3rtr_H, 3rtr_G-3r…
CUL4B	CAND1	Q13620	Q86VP6	EBI-456067	EBI-456077	EBI-456087	4a0c_C-4a0c_A, 4a0c_C-4a0c_B, 4a0c_E-4a0c_A, 4a0c_E-4a0c_B, 1u6g_A-1u6g_C
CAND1	RBX1	Q86VP6	P62877	EBI-456077	EBI-398523	EBI-456098	1u6g_C-1u6g_B, 4a0c_A-4a0c_D, 4a0c_A-4a0c_F, 4a0c_B-4a0c_D, 4a0c_B-4a0c_F
CAND1	CUL4A	Q86VP6	Q13619	EBI-456077	EBI-456106	EBI-456098	4a0c_A-4a0c_C, 4a0c_A-4a0c_E, 4a0c_B-4a0c_C, 4a0c_B-4a0c_E, 1u6g_C-1u6g_A
CAND1	CUL3	Q86VP6	Q13618	EBI-456077	EBI-456129	EBI-456121	4a0c_A-4a0c_C, 4a0c_A-4a0c_E, 4a0c_B-4a0c_C, 4a0c_B-4a0c_E, 1u6g_C-1u6g_A
CAND1	CUL1	Q86VP6	Q13616	EBI-456077	EBI-359390	EBI-456160	1u6g_C-1u6g_A, 4a0c_A-4a0c_C, 4a0c_A-4a0c_E, 4a0c_B-4a0c_C, 4a0c_B-4a0c_E
CAND1	CUL2	Q86VP6	Q13617	EBI-456077	EBI-456179	EBI-456171	1u6g_C-1u6g_A, 4a0c_A-4a0c_C, 4a0c_A-4a0c_E, 4a0c_B-4a0c_C, 4a0c_B-4a0c_E
CUL1	RBX1	Q13616	P62877	EBI-359390	EBI-398523	EBI-456255	1u6g_A-1u6g_B, 2hye_C-2hye_D, 3rtr_A-3rtr_B, 3rtr_A-3rtr_D, 3rtr_A-3rtr_F, 3rtr_A-3rtr_H, 3rtr_C-3rtr_B, 3rtr_C-3rtr_D, 3rtr_C-3rtr_F, 3rtr_C-3rtr_H, 3rtr_E-3rtr_B, 3rtr_E-3rtr_D, 3rtr_E-3rtr_F, 3rtr_E-3rtr_H, 3rtr_G-3rtr_B, 3rtr_G-3rtr_D, 3rtr_G-3rtr_F, 3rtr_G-3rtr_H, 4f52_A-4f52_B, 4f52_A-4f52_D, 4f52_C-4f52_B, 4f52_C-4f52_D, 4p5o_A-4p5o_B, 4p5o_A-4p5o_D, 4p5o_C-4p5o_B, 4p5o_C-4p5o_D, 5n4w_A-5n…
CUL1	SKP1	Q13616	P63208	EBI-359390	EBI-307486	EBI-456255	1ldk_A-1ldk_D, 1ldk_B-1ldk_D
SKP2	CUL1	Q13309	Q13616	EBI-456291	EBI-359390	EBI-456324	1ldk_E-1ldk_A, 1ldk_E-1ldk_B
SKP2	SKP1	Q13309	P63208	EBI-456291	EBI-307486	EBI-456324	2ass_B-2ass_A, 2ast_B-2ast_A, 1fqv_A-1fqv_B, 1fqv_A-1fqv_D, 1fqv_A-1fqv_F, 1fqv_A-1fqv_H, 1fqv_A-1fqv_J, 1fqv_A-1fqv_L, 1fqv_A-1fqv_N, 1fqv_A-1fqv_P, 1fqv_C-1fqv_B, 1fqv_C-1fqv_D, 1fqv_C-1fqv_F, 1fqv_C-1fqv_H, 1fqv_C-1fqv_J, 1fqv_C-1fqv_L, 1fqv_C-1fqv_N, 1fqv_C-1fqv_P, 1fqv_E-1fqv_B, 1fqv_E-1fqv_D, 1fqv_E-1fqv_F, 1fqv_E-1fqv_H, 1fqv_E-1fqv_J, 1fqv_E-1fqv_L, 1fqv_E-1fqv_N, 1fqv_E-1fqv_P, 1fqv_G-1f…
SKP2	CKS1B	Q13309	P61024	EBI-456291	EBI-456371	EBI-456369	2ass_B-2ass_C, 2ast_B-2ast_C
SKP1	CKS1B	P63208	P61024	EBI-307486	EBI-456371	EBI-456401	2ass_A-2ass_C, 2ast_A-2ast_C
SKP1	RBX1	P63208	P62877	EBI-307486	EBI-398523	EBI-456401	1ldk_D-1ldk_C
MKI67	NIFK	P46013	Q9BYG3	EBI-876367	EBI-2561019	EBI-7065518	2aff_A-2aff_B
RAET1G	KLRK1	Q6H3X3	P26718	EBI-458334	EBI-458344	EBI-458340	4s0u_C-4s0u_A, 4s0u_C-4s0u_B, 1kcg_C-1kcg_A, 1kcg_C-1kcg_B
EIF4G1	EIF4E	Q04637	P06730	EBI-73711	EBI-73440	EBI-464760	5t46_B-5t46_A, 5t46_B-5t46_C, 5t46_D-5t46_A, 5t46_D-5t46_C
EIF4A3	UPF3B	P38919	Q9BZI7	EBI-299104	EBI-372780	EBI-464796	2xb2_A-2xb2_G, 2xb2_A-2xb2_U, 2xb2_X-2xb2_G, 2xb2_X-2xb2_U
CDKN1A	CCNB1	P38936	P14635	EBI-375077	EBI-495332	EBI-7273709	1jsu_C-1jsu_B
SERGEF	DPH3	Q9UGK8	Q96FX2	EBI-465368	EBI-465363	EBI-465397	4d4o_A-4d4o_B, 4d4o_A-4d4o_C, 4d4o_B-4d4o_A, 4d4o_B-4d4o_C, 4d4o_C-4d4o_A, 4d4o_C-4d4o_B, 4d4p_A-4d4p_B, 4d4p_A-4d4p_C, 4d4p_A-4d4p_E, 4d4p_A-4d4p_G, 4d4p_A-4d4p_H, 4d4p_B-4d4p_A, 4d4p_B-4d4p_C, 4d4p_B-4d4p_E, 4d4p_B-4d4p_G, 4d4p_B-4d4p_H, 4d4p_C-4d4p_A, 4d4p_C-4d4p_B, 4d4p_C-4d4p_E, 4d4p_C-4d4p_G, 4d4p_C-4d4p_H, 4d4p_E-4d4p_A, 4d4p_E-4d4p_B, 4d4p_E-4d4p_C, 4d4p_E-4d4p_G, 4d4p_E-4d4p_H, 4d4p_G-4d…
GNA13	ARHGEF1	Q14344	Q92888	EBI-465387	EBI-465400	EBI-465428	1shz_A-1shz_C, 1shz_A-1shz_F, 1shz_D-1shz_C, 1shz_D-1shz_F, 3ab3_A-3ab3_B, 3ab3_A-3ab3_D, 3ab3_C-3ab3_B, 3ab3_C-3ab3_D, 3cx6_A-3cx6_B, 3cx7_A-3cx7_B, 3cx8_A-3cx8_B
BARD1	GIT1	Q99728	Q9Y2X7	EBI-473181	EBI-466061	EBI-473469	5eil_A-5eil_B, 5eil_A-5eil_C, 5eil_B-5eil_A, 5eil_B-5eil_C, 5eil_C-5eil_A, 5eil_C-5eil_B, 2xzd_G-2xzd_H, 2xzd_H-2xzd_G
SUMO2	PIAS4	P61956	Q8N2W9	EBI-473220	EBI-473160	EBI-473568	5jne_C-5jne_A, 5jne_C-5jne_E, 5jne_G-5jne_A, 5jne_G-5jne_E, 5jne_A-5jne_E, 5jne_E-5jne_A
NEFL	VIM	P07196	P08670	EBI-475646	EBI-353844	EBI-475075	1gk4_A-1gk4_B, 1gk4_A-1gk4_C, 1gk4_A-1gk4_D, 1gk4_A-1gk4_E, 1gk4_A-1gk4_F, 1gk4_B-1gk4_A, 1gk4_B-1gk4_C, 1gk4_B-1gk4_D, 1gk4_B-1gk4_E, 1gk4_B-1gk4_F, 1gk4_C-1gk4_A, 1gk4_C-1gk4_B, 1gk4_C-1gk4_D, 1gk4_C-1gk4_E, 1gk4_C-1gk4_F, 1gk4_D-1gk4_A, 1gk4_D-1gk4_B, 1gk4_D-1gk4_C, 1gk4_D-1gk4_E, 1gk4_D-1gk4_F, 1gk4_E-1gk4_A, 1gk4_E-1gk4_B, 1gk4_E-1gk4_C, 1gk4_E-1gk4_D, 1gk4_E-1gk4_F, 1gk4_F-1gk4_A, 1gk4_F-1g…
HSPB6	YWHAG	O14558	P61981	EBI-739095	EBI-359832	EBI-7424683	5ltw_C-5ltw_A, 5ltw_C-5ltw_B, 5ltw_C-5ltw_E, 5ltw_C-5ltw_F, 5ltw_C-5ltw_I, 5ltw_C-5ltw_J, 5ltw_D-5ltw_A, 5ltw_D-5ltw_B, 5ltw_D-5ltw_E, 5ltw_D-5ltw_F, 5ltw_D-5ltw_I, 5ltw_D-5ltw_J, 5ltw_G-5ltw_A, 5ltw_G-5ltw_B, 5ltw_G-5ltw_E, 5ltw_G-5ltw_F, 5ltw_G-5ltw_I, 5ltw_G-5ltw_J, 5ltw_H-5ltw_A, 5ltw_H-5ltw_B, 5ltw_H-5ltw_E, 5ltw_H-5ltw_F, 5ltw_H-5ltw_I, 5ltw_H-5ltw_J, 5ltw_K-5ltw_A, 5ltw_K-5ltw_B, 5ltw_K-5l…
PRKAR1A	PRKACA	P10644	P17612	EBI-476431	EBI-476586	EBI-476449	2qcs_B-2qcs_A, 4din_B-4din_A, 4x6r_B-4x6r_A, 5jr7_B-5jr7_A, 5jr7_B-5jr7_C, 5jr7_D-5jr7_A, 5jr7_D-5jr7_C, 3pvb_B-3pvb_A, 3fhi_B-3fhi_A, 3j4q_B-3j4q_D, 3j4q_B-3j4q_E, 3j4q_C-3j4q_D, 3j4q_C-3j4q_E, 3j4r_B-3j4r_D, 3j4r_B-3j4r_E, 3j4r_C-3j4r_D, 3j4r_C-3j4r_E, 3tnp_B-3tnp_C, 3tnp_B-3tnp_F, 3tnp_E-3tnp_C, 3tnp_E-3tnp_F, 3tnq_A-3tnq_B, 4wbb_A-4wbb_B, 4x6q_B-4x6q_C, 2qvs_B-2qvs_E, 3idb_B-3idb_A, 3idc_B-3i…
RFC2	RFC1	P35250	P35251	EBI-476409	EBI-476616	EBI-476646	1sxj_B-1sxj_A, 1sxj_D-1sxj_A, 1sxj_C-1sxj_A, 1sxj_E-1sxj_A, 1sxj_B-1sxj_C, 1sxj_D-1sxj_C, 1sxj_E-1sxj_C, 1sxj_A-1sxj_C, 1iqp_A-1iqp_B, 1iqp_A-1iqp_C, 1iqp_A-1iqp_D, 1iqp_A-1iqp_E, 1iqp_A-1iqp_F, 1iqp_B-1iqp_A, 1iqp_B-1iqp_C, 1iqp_B-1iqp_D, 1iqp_B-1iqp_E, 1iqp_B-1iqp_F, 1iqp_C-1iqp_A, 1iqp_C-1iqp_B, 1iqp_C-1iqp_D, 1iqp_C-1iqp_E, 1iqp_C-1iqp_F, 1iqp_D-1iqp_A, 1iqp_D-1iqp_B, 1iqp_D-1iqp_C, 1iqp_D-1i…
RFC4	RFC2	P35249	P35250	EBI-476655	EBI-476409	EBI-476667	1sxj_D-1sxj_B, 2chq_A-2chq_B, 2chq_A-2chq_C, 2chq_B-2chq_A, 2chq_B-2chq_C, 2chq_C-2chq_A, 2chq_C-2chq_B, 2chv_A-2chv_B, 2chv_A-2chv_C, 2chv_A-2chv_D, 2chv_A-2chv_E, 2chv_A-2chv_F, 2chv_B-2chv_A, 2chv_B-2chv_C, 2chv_B-2chv_D, 2chv_B-2chv_E, 2chv_B-2chv_F, 2chv_C-2chv_A, 2chv_C-2chv_B, 2chv_C-2chv_D, 2chv_C-2chv_E, 2chv_C-2chv_F, 2chv_D-2chv_A, 2chv_D-2chv_B, 2chv_D-2chv_C, 2chv_D-2chv_E, 2chv_D-2c…
CCR5	CXCR4	P51681	P61073	EBI-489374	EBI-489411	EBI-489451	5lwe_A-5lwe_B, 5lwe_B-5lwe_A, 4mbs_A-4mbs_B, 4mbs_B-4mbs_A, 3odu_A-3odu_B, 3odu_B-3odu_A, 3oe8_A-3oe8_B, 3oe8_A-3oe8_C, 3oe8_B-3oe8_A, 3oe8_B-3oe8_C, 3oe8_C-3oe8_A, 3oe8_C-3oe8_B, 3oe9_A-3oe9_B, 3oe9_B-3oe9_A, 5dhg_A-5dhg_B, 5dhg_B-5dhg_A, 5dhh_A-5dhh_B, 5dhh_B-5dhh_A, 4ea3_A-4ea3_B, 4ea3_B-4ea3_A, 4rwa_A-4rwa_B, 4rwa_B-4rwa_A, 4rwd_A-4rwd_B, 4rwd_B-4rwd_A, 5unf_A-5unf_B, 5unf_B-5unf_A, 5unh_A-5u…
FLNA	ITGB7	P21333	P26010	EBI-350432	EBI-702932	EBI-7208487	2brq_A-2brq_C, 2brq_A-2brq_D, 2brq_B-2brq_C, 2brq_B-2brq_D
FLNA	ITGB1	P21333	P05556	EBI-350432	EBI-703066	EBI-7208531	2mtp_A-2mtp_C
PKMYT1	CCNB1	Q99640	P14635	EBI-495308	EBI-495332	EBI-495328	4bcm_A-4bcm_B, 4bcm_A-4bcm_D, 4bcm_C-4bcm_B, 4bcm_C-4bcm_D, 4bcq_A-4bcq_B, 4bcq_A-4bcq_D, 4bcq_C-4bcq_B, 4bcq_C-4bcq_D, 4cfu_A-4cfu_B, 4cfu_A-4cfu_D, 4cfu_C-4cfu_B, 4cfu_C-4cfu_D, 4cfv_A-4cfv_B, 4cfv_A-4cfv_D, 4cfv_C-4cfv_B, 4cfv_C-4cfv_D, 4eom_A-4eom_B, 4eom_A-4eom_D, 4eom_C-4eom_B, 4eom_C-4eom_D, 4eoq_A-4eoq_B, 4eoq_A-4eoq_D, 4eoq_C-4eoq_B, 4eoq_C-4eoq_D, 1e9h_A-1e9h_B, 1e9h_A-1e9h_D, 1e9h_C-1e…
CDK1	PKMYT1	P06493	Q99640	EBI-444308	EBI-495308	EBI-495348	4eom_A-4eom_C, 4eom_C-4eom_A, 1e9h_A-1e9h_C, 1e9h_C-1e9h_A, 1pkd_A-1pkd_C, 1pkd_C-1pkd_A, 5lmk_A-5lmk_C, 4eoj_A-4eoj_C, 4eoj_C-4eoj_A, 4eon_A-4eon_C, 4eon_C-4eon_A, 4i3z_A-4i3z_C, 4i3z_C-4i3z_A, 5if1_A-5if1_C, 5if1_C-5if1_A
CASP8	BIRC2	Q14790	Q13490	EBI-78060	EBI-514538	EBI-514691	1kmc_A-1kmc_C, 1kmc_A-1kmc_D, 1kmc_B-1kmc_C, 1kmc_B-1kmc_D, 1i4o_A-1i4o_C, 1i4o_A-1i4o_D, 1i4o_B-1i4o_C, 1i4o_B-1i4o_D, 1nw9_B-1nw9_A
CASP8	CFLAR	Q14790	O15519	EBI-78060	EBI-514941	EBI-514691	3h11_B-3h11_A, 2fun_B-2fun_D, 2fun_D-2fun_B, 4ps1_A-4ps1_B, 4ps1_A-4ps1_C, 4ps1_A-4ps1_D, 4ps1_B-4ps1_A, 4ps1_B-4ps1_C, 4ps1_B-4ps1_D, 4ps1_C-4ps1_A, 4ps1_C-4ps1_B, 4ps1_C-4ps1_D, 4ps1_D-4ps1_A, 4ps1_D-4ps1_B, 4ps1_D-4ps1_C, 1f9e_A-1f9e_C, 1f9e_A-1f9e_E, 1f9e_A-1f9e_G, 1f9e_A-1f9e_I, 1f9e_A-1f9e_K, 1f9e_B-1f9e_A, 1f9e_B-1f9e_C, 1f9e_B-1f9e_E, 1f9e_B-1f9e_G, 1f9e_B-1f9e_I, 1f9e_B-1f9e_K, 1f9e_C-1f…
CASP10	CFLAR	Q92851	O15519	EBI-495095	EBI-514941	EBI-515118	3h11_B-3h11_A, 2fun_B-2fun_D, 2fun_D-2fun_B, 4ps1_A-4ps1_B, 4ps1_A-4ps1_C, 4ps1_A-4ps1_D, 4ps1_B-4ps1_A, 4ps1_B-4ps1_C, 4ps1_B-4ps1_D, 4ps1_C-4ps1_A, 4ps1_C-4ps1_B, 4ps1_C-4ps1_D, 4ps1_D-4ps1_A, 4ps1_D-4ps1_B, 4ps1_D-4ps1_C, 1f9e_A-1f9e_C, 1f9e_A-1f9e_E, 1f9e_A-1f9e_G, 1f9e_A-1f9e_I, 1f9e_A-1f9e_K, 1f9e_C-1f9e_A, 1f9e_C-1f9e_E, 1f9e_C-1f9e_G, 1f9e_C-1f9e_I, 1f9e_C-1f9e_K, 1f9e_E-1f9e_A, 1f9e_E-1f…
PFKM	PFKL	P08237	P17858	EBI-514788	EBI-487243	EBI-514807	3o8l_A-3o8l_B, 3o8l_B-3o8l_A, 3o8n_A-3o8n_B, 3o8n_B-3o8n_A, 3o8o_A-3o8o_B, 3o8o_A-3o8o_C, 3o8o_A-3o8o_D, 3o8o_A-3o8o_E, 3o8o_A-3o8o_F, 3o8o_A-3o8o_G, 3o8o_A-3o8o_H, 3o8o_B-3o8o_A, 3o8o_B-3o8o_C, 3o8o_B-3o8o_D, 3o8o_B-3o8o_E, 3o8o_B-3o8o_F, 3o8o_B-3o8o_G, 3o8o_B-3o8o_H, 3o8o_C-3o8o_A, 3o8o_C-3o8o_B, 3o8o_C-3o8o_D, 3o8o_C-3o8o_E, 3o8o_C-3o8o_F, 3o8o_C-3o8o_G, 3o8o_C-3o8o_H, 3o8o_D-3o8o_A, 3o8o_D-3o…
CCNB1	CDK1	P14635	P06493	EBI-495332	EBI-444308	EBI-515191	4y72_B-4y72_A, 4yc3_B-4yc3_A, 5hq0_B-5hq0_A, 5lqf_B-5lqf_A, 5lqf_B-5lqf_D, 5lqf_E-5lqf_A, 5lqf_E-5lqf_D, 1fin_B-1fin_A, 1fin_B-1fin_C, 1fin_D-1fin_A, 1fin_D-1fin_C, 1fvv_B-1fvv_A, 1fvv_B-1fvv_C, 1fvv_D-1fvv_A, 1fvv_D-1fvv_C, 1jsu_B-1jsu_A, 1okv_B-1okv_A, 1okv_B-1okv_C, 1okv_D-1okv_A, 1okv_D-1okv_C, 1okw_B-1okw_A, 1okw_B-1okw_C, 1okw_D-1okw_A, 1okw_D-1okw_C, 1ol1_B-1ol1_A, 1ol1_B-1ol1_C, 1ol1_D-1o…
MCM3	ORC2	P25205	Q13416	EBI-355153	EBI-374957	EBI-515223	5udb_2-5udb_B, 5udb_3-5udb_B, 5udb_4-5udb_B, 5udb_5-5udb_B, 5udb_6-5udb_B, 5udb_7-5udb_B, 5v8f_2-5v8f_B, 5v8f_3-5v8f_B, 5v8f_4-5v8f_B, 5v8f_5-5v8f_B, 5v8f_6-5v8f_B, 5v8f_7-5v8f_B
MCM4	MCM6	P33991	Q14566	EBI-374938	EBI-374900	EBI-515243	3ja8_4-3ja8_6, 3jc5_4-3jc5_6, 3jc6_4-3jc6_6, 3jc7_4-3jc7_6, 5bk4_4-5bk4_6, 5bk4_4-5bk4_E, 5bk4_C-5bk4_6, 5bk4_C-5bk4_E, 5h7i_4-5h7i_6, 5u8s_4-5u8s_6, 5u8t_4-5u8t_6, 5udb_4-5udb_6, 5v8f_4-5v8f_6, 5xf8_4-5xf8_6, 4r7y_A-4r7y_B, 4r7y_B-4r7y_A, 4fdg_A-4fdg_B, 4fdg_A-4fdg_C, 4fdg_A-4fdg_D, 4fdg_A-4fdg_E, 4fdg_B-4fdg_A, 4fdg_B-4fdg_C, 4fdg_B-4fdg_D, 4fdg_B-4fdg_E, 4fdg_C-4fdg_A, 4fdg_C-4fdg_B, 4fdg_C-4f…
CDKN1B	CCND1	P46527	P24385	EBI-519280	EBI-375001	EBI-519440	1jsu_C-1jsu_B
TNFRSF13B	TNFSF13B	O14836	Q9Y275	EBI-519160	EBI-519169	EBI-519339	1xu1_R-1xu1_A, 1xu1_R-1xu1_B, 1xu1_R-1xu1_D, 1xu1_S-1xu1_A, 1xu1_S-1xu1_B, 1xu1_S-1xu1_D, 1xu1_T-1xu1_A, 1xu1_T-1xu1_B, 1xu1_T-1xu1_D
CCNE1	CDKN1A	P24864	P38936	EBI-519526	EBI-375077	EBI-519575	1jsu_B-1jsu_C
CCNE1	CDKN1B	P24864	P46527	EBI-519526	EBI-519280	EBI-519585	1jsu_B-1jsu_C
CDKN1B	CCNB1	P46527	P14635	EBI-519280	EBI-495332	EBI-519593	1jsu_C-1jsu_B
CCNE1	CDK2	P24864	P24941	EBI-519526	EBI-375096	EBI-519628	5l2w_B-5l2w_A, 3bht_B-3bht_A, 3bht_B-3bht_C, 3bht_D-3bht_A, 3bht_D-3bht_C, 3bhu_B-3bhu_A, 3bhu_B-3bhu_C, 3bhu_D-3bhu_A, 3bhu_D-3bhu_C, 3bhv_B-3bhv_A, 3bhv_B-3bhv_C, 3bhv_D-3bhv_A, 3bhv_D-3bhv_C, 3dog_B-3dog_A, 3dog_B-3dog_C, 3dog_D-3dog_A, 3dog_D-3dog_C, 3my5_B-3my5_A, 3my5_B-3my5_C, 3my5_D-3my5_A, 3my5_D-3my5_C, 3tnw_B-3tnw_A, 3tnw_B-3tnw_C, 3tnw_D-3tnw_A, 3tnw_D-3tnw_C, 2g9x_B-2g9x_A, 2g9x_B-2g…
BID	BCL2	P55957	P10415	EBI-519672	EBI-77694	EBI-519684	4qve_B-4qve_A, 4bd2_C-4bd2_A, 4zii_C-4zii_A, 4zeq_B-4zeq_A
BAK1	BID	Q16611	P55957	EBI-519866	EBI-519672	EBI-519752	4qve_A-4qve_B
PIDD1	CRADD	Q9HB75	P78560	EBI-520427	EBI-520375	EBI-520437	2of5_H-2of5_A, 2of5_H-2of5_B, 2of5_H-2of5_C, 2of5_H-2of5_D, 2of5_H-2of5_E, 2of5_H-2of5_F, 2of5_H-2of5_G, 2of5_I-2of5_A, 2of5_I-2of5_B, 2of5_I-2of5_C, 2of5_I-2of5_D, 2of5_I-2of5_E, 2of5_I-2of5_F, 2of5_I-2of5_G, 2of5_J-2of5_A, 2of5_J-2of5_B, 2of5_J-2of5_C, 2of5_J-2of5_D, 2of5_J-2of5_E, 2of5_J-2of5_F, 2of5_J-2of5_G, 2of5_K-2of5_A, 2of5_K-2of5_B, 2of5_K-2of5_C, 2of5_K-2of5_D, 2of5_K-2of5_E, 2of5_K-2o…
BIRC7	DIABLO	Q96CA5	Q9NR28	EBI-517623	EBI-517508	EBI-521837	1g73_C-1g73_A, 1g73_C-1g73_B, 1g73_D-1g73_A, 1g73_D-1g73_B
DIABLO	XIAP	Q9NR28	P98170	EBI-517508	EBI-517127	EBI-523616	1g73_A-1g73_C, 1g73_A-1g73_D, 1g73_B-1g73_C, 1g73_B-1g73_D
CASP7	BIRC2	P55210	Q13490	EBI-523958	EBI-514538	EBI-523986	1i51_A-1i51_E, 1i51_A-1i51_F, 1i51_B-1i51_E, 1i51_B-1i51_F, 1i51_C-1i51_E, 1i51_C-1i51_F, 1i51_D-1i51_E, 1i51_D-1i51_F, 1kmc_A-1kmc_C, 1kmc_A-1kmc_D, 1kmc_B-1kmc_C, 1kmc_B-1kmc_D, 1i4o_A-1i4o_C, 1i4o_A-1i4o_D, 1i4o_B-1i4o_C, 1i4o_B-1i4o_D
CASP9	BIRC2	P55211	Q13490	EBI-516799	EBI-514538	EBI-524015	1i3o_A-1i3o_E, 1i3o_A-1i3o_F, 1i3o_C-1i3o_E, 1i3o_C-1i3o_F, 1kmc_A-1kmc_C, 1kmc_A-1kmc_D, 1kmc_B-1kmc_C, 1kmc_B-1kmc_D, 1i4o_A-1i4o_C, 1i4o_A-1i4o_D, 1i4o_B-1i4o_C, 1i4o_B-1i4o_D, 1nw9_B-1nw9_A
TNFRSF14	TNFSF14	Q92956	O43557	EBI-1056653	EBI-524131	EBI-524125	4rsu_D-4rsu_A, 4rsu_D-4rsu_B, 4rsu_D-4rsu_C, 4rsu_D-4rsu_G, 4rsu_D-4rsu_H, 4rsu_D-4rsu_I, 4rsu_E-4rsu_A, 4rsu_E-4rsu_B, 4rsu_E-4rsu_C, 4rsu_E-4rsu_G, 4rsu_E-4rsu_H, 4rsu_E-4rsu_I, 4rsu_F-4rsu_A, 4rsu_F-4rsu_B, 4rsu_F-4rsu_C, 4rsu_F-4rsu_G, 4rsu_F-4rsu_H, 4rsu_F-4rsu_I, 4rsu_J-4rsu_A, 4rsu_J-4rsu_B, 4rsu_J-4rsu_C, 4rsu_J-4rsu_G, 4rsu_J-4rsu_H, 4rsu_J-4rsu_I, 4rsu_K-4rsu_A, 4rsu_K-4rsu_B, 4rsu_K-4r…
TNFSF14	TNFRSF6B	O43557	O95407	EBI-524131	EBI-524171	EBI-524167	4j6g_A-4j6g_C, 4j6g_A-4j6g_D, 4j6g_B-4j6g_C, 4j6g_B-4j6g_D, 4kgg_A-4kgg_C, 4kgg_A-4kgg_D, 4kgg_B-4kgg_C, 4kgg_B-4kgg_D, 4kgq_A-4kgq_C, 4kgq_A-4kgq_D, 4kgq_B-4kgq_C, 4kgq_B-4kgq_D, 5l36_A-5l36_B, 4msv_A-4msv_B, 3k51_A-3k51_B, 3mi8_A-3mi8_D, 3alq_A-3alq_R, 3alq_A-3alq_S, 3alq_A-3alq_T, 3alq_A-3alq_U, 3alq_A-3alq_V, 3alq_A-3alq_W, 3alq_B-3alq_R, 3alq_B-3alq_S, 3alq_B-3alq_T, 3alq_B-3alq_U, 3alq_B-3a…
USH1C	USH1G	Q9Y6N9	Q495M9	EBI-954308	EBI-8601749	EBI-8601743	3k1r_A-3k1r_B, 5f3x_A-5f3x_B, 5f3x_A-5f3x_D, 5f3x_C-5f3x_B, 5f3x_C-5f3x_D
SLC9A3R1	MSN	O14745	P26038	EBI-349787	EBI-528768	EBI-528781	1sgh_B-1sgh_A, 2d10_E-2d10_A, 2d10_E-2d10_B, 2d10_E-2d10_C, 2d10_E-2d10_D, 2d10_F-2d10_A, 2d10_F-2d10_B, 2d10_F-2d10_C, 2d10_F-2d10_D, 2d10_G-2d10_A, 2d10_G-2d10_B, 2d10_G-2d10_C, 2d10_G-2d10_D, 2d10_H-2d10_A, 2d10_H-2d10_B, 2d10_H-2d10_C, 2d10_H-2d10_D
SLC9A3R1	EZR	O14745	P15311	EBI-349787	EBI-1056902	EBI-528806	1sgh_B-1sgh_A, 2d10_E-2d10_A, 2d10_E-2d10_B, 2d10_E-2d10_C, 2d10_E-2d10_D, 2d10_F-2d10_A, 2d10_F-2d10_B, 2d10_F-2d10_C, 2d10_F-2d10_D, 2d10_G-2d10_A, 2d10_G-2d10_B, 2d10_G-2d10_C, 2d10_G-2d10_D, 2d10_H-2d10_A, 2d10_H-2d10_B, 2d10_H-2d10_C, 2d10_H-2d10_D
CTNNB1	BCL9	P35222	O00512	EBI-491549	EBI-533127	EBI-533132	3sl9_A-3sl9_C, 3sl9_A-3sl9_D, 3sl9_A-3sl9_F, 3sl9_A-3sl9_H, 3sl9_B-3sl9_C, 3sl9_B-3sl9_D, 3sl9_B-3sl9_F, 3sl9_B-3sl9_H, 3sl9_E-3sl9_C, 3sl9_E-3sl9_D, 3sl9_E-3sl9_F, 3sl9_E-3sl9_H, 3sl9_G-3sl9_C, 3sl9_G-3sl9_D, 3sl9_G-3sl9_F, 3sl9_G-3sl9_H, 2gl7_A-2gl7_C, 2gl7_A-2gl7_F, 2gl7_D-2gl7_C, 2gl7_D-2gl7_F
UPF1	UPF2	Q92900	Q9HAU5	EBI-373471	EBI-372073	EBI-536644	2wjv_A-2wjv_D, 2wjv_A-2wjv_E, 2wjv_B-2wjv_D, 2wjv_B-2wjv_E
ARAF	PBK	P10398	Q96KB5	EBI-365961	EBI-536853	EBI-537146	5kkr_B-5kkr_C, 2y4i_B-2y4i_C, 4mne_B-4mne_A, 4mne_B-4mne_D, 4mne_B-4mne_E, 4mne_B-4mne_H, 4mne_C-4mne_A, 4mne_C-4mne_D, 4mne_C-4mne_E, 4mne_C-4mne_H, 4mne_F-4mne_A, 4mne_F-4mne_D, 4mne_F-4mne_E, 4mne_F-4mne_H, 4mne_G-4mne_A, 4mne_G-4mne_D, 4mne_G-4mne_E, 4mne_G-4mne_H, 3ppz_A-3ppz_B, 3ppz_B-3ppz_A, 3p86_A-3p86_B, 3p86_B-3p86_A, 4rzv_A-4rzv_B, 4rzv_B-4rzv_A, 4rzw_A-4rzw_B, 4rzw_B-4rzw_A, 5hid_A-5h…
ARAF	RRAS2	P10398	P62070	EBI-365961	EBI-491037	EBI-537153	2mse_D-2mse_B
EFTUD2	SNRNP40	Q15029	Q96DI7	EBI-357897	EBI-538492	EBI-538487	3jcr_B-3jcr_D, 5mqf_B-5mqf_F, 5o9z_B-5o9z_D, 5xjc_C-5xjc_E, 3jb9_B-3jb9_L, 5mqf_B-5mqf_E, 5xjc_C-5xjc_W, 3jb9_B-3jb9_g, 4v6w_Az-4v6w_Ag, 3jcr_B-3jcr_L, 5o9z_B-5o9z_F, 5juo_DC-5juo_WA, 5jup_DC-5jup_WA, 5jus_DC-5jus_WA, 5jut_DC-5jut_WA, 5juu_DC-5juu_WA
SNRNP40	PRPF8	Q96DI7	Q6P2Q9	EBI-538492	EBI-538479	EBI-538500	3jcr_D-3jcr_A, 5mqf_F-5mqf_A, 5o9z_D-5o9z_A, 5xjc_E-5xjc_A, 3jb9_L-3jb9_A, 5mqf_E-5mqf_A, 5xjc_W-5xjc_A, 3jb9_g-3jb9_A, 3jcr_L-3jcr_A, 5o9z_F-5o9z_A
SNRNP200	SNRNP40	O75643	Q96DI7	EBI-1045395	EBI-538492	EBI-539928	3jcr_C-3jcr_D, 5o9z_C-5o9z_D, 5xjc_D-5xjc_E, 5xjc_D-5xjc_W, 3jcr_C-3jcr_L, 5o9z_C-5o9z_F, 5mc6_h-5mc6_O
PRPF8	EFTUD2	Q6P2Q9	Q15029	EBI-538479	EBI-357897	EBI-538508	3jb9_A-3jb9_B, 3jcr_A-3jcr_B, 5mqf_A-5mqf_B, 5o9z_A-5o9z_B, 5xjc_A-5xjc_C, 5gam_A-5gam_C, 5gan_A-5gan_C, 3jcm_A-3jcm_H, 5gm6_A-5gm6_C, 5gmk_A-5gmk_C, 5lj3_A-5lj3_C, 5lj5_A-5lj5_C, 5lqw_A-5lqw_B, 5mps_A-5mps_C, 5mq0_A-5mq0_C, 5nrl_A-5nrl_C, 5wsg_A-5wsg_C
PRPF8	SNRNP200	Q6P2Q9	O75643	EBI-538479	EBI-1045395	EBI-540251	3jcm_A-3jcm_N, 3jcr_A-3jcr_C, 4kit_C-4kit_B, 5gan_A-5gan_B, 5gap_A-5gap_B, 5gm6_A-5gm6_B, 5lj5_A-5lj5_B, 5lqw_A-5lqw_C, 5nrl_A-5nrl_B, 5o9z_A-5o9z_C, 5xjc_A-5xjc_D, 5m59_B-5m59_A, 5m59_B-5m59_C, 5m59_B-5m59_E, 5m59_B-5m59_G, 5m59_D-5m59_A, 5m59_D-5m59_C, 5m59_D-5m59_E, 5m59_D-5m59_G, 5m59_F-5m59_A, 5m59_F-5m59_C, 5m59_F-5m59_E, 5m59_F-5m59_G, 5m59_H-5m59_A, 5m59_H-5m59_C, 5m59_H-5m59_E, 5m59_H-5m…
DDX21	DHX9	Q9NR30	Q08211	EBI-357942	EBI-352022	EBI-539666	5xjc_u-5xjc_Y, 5mqf_p-5mqf_q
DDX21	PRPF8	Q9NR30	Q6P2Q9	EBI-357942	EBI-538479	EBI-539666	5mqf_p-5mqf_A, 5xjc_u-5xjc_A, 3jcr_F-3jcr_A
AP2B1	AP1M1	P63010	Q9BXS5	EBI-432924	EBI-541426	EBI-540750	1w63_B-1w63_M, 1w63_B-1w63_N, 1w63_B-1w63_O, 1w63_B-1w63_P, 1w63_B-1w63_R, 1w63_B-1w63_V, 1w63_D-1w63_M, 1w63_D-1w63_N, 1w63_D-1w63_O, 1w63_D-1w63_P, 1w63_D-1w63_R, 1w63_D-1w63_V, 1w63_F-1w63_M, 1w63_F-1w63_N, 1w63_F-1w63_O, 1w63_F-1w63_P, 1w63_F-1w63_R, 1w63_F-1w63_V, 1w63_H-1w63_M, 1w63_H-1w63_N, 1w63_H-1w63_O, 1w63_H-1w63_P, 1w63_H-1w63_R, 1w63_H-1w63_V, 1w63_J-1w63_M, 1w63_J-1w63_N, 1w63_J-1w…
KMT2A	MEN1	Q03164	O00255	EBI-591370	EBI-592789	EBI-592993	3u88_M-3u88_A, 3u88_M-3u88_B, 3u88_N-3u88_A, 3u88_N-3u88_B
SRSF1	SRPK1	Q07955	Q96SB4	EBI-398920	EBI-539478	EBI-593312	3beg_B-3beg_A
CTNNB1	CTNNBIP1	P35222	Q9NSA3	EBI-491549	EBI-747082	EBI-7629659	1m1e_A-1m1e_B, 1luj_A-1luj_B, 1t08_A-1t08_B
PATJ	TJP3	Q8NI35	O95049	EBI-724390	EBI-1171427	EBI-8417397	2xkx_A-2xkx_B, 2xkx_B-2xkx_A
PSMA2	PSMB7	P25787	Q99436	EBI-603262	EBI-603319	EBI-603360	5gjq_C-5gjq_b, 5gjq_C-5gjq_p, 5gjq_i-5gjq_b, 5gjq_i-5gjq_p, 5gjr_C-5gjr_b, 5gjr_C-5gjr_p, 5gjr_i-5gjr_b, 5gjr_i-5gjr_p, 5l4g_B-5l4g_7, 5l4g_B-5l4g_8, 5l4g_O-5l4g_7, 5l4g_O-5l4g_8, 5ln3_B-5ln3_2, 5m32_A-5m32_H, 5m32_A-5m32_V, 5m32_O-5m32_H, 5m32_O-5m32_V, 5t0c_AH-5t0c_AO, 5t0c_AH-5t0c_BO, 5t0c_BH-5t0c_AO, 5t0c_BH-5t0c_BO, 5t0g_H-5t0g_O, 5t0h_H-5t0h_O, 5t0i_H-5t0i_O, 5t0j_H-5t0j_O, 5a0q_B-5a0q_I, 5…
PSMA2	PSMB4	P25787	P28070	EBI-603262	EBI-603350	EBI-603360	5gjq_C-5gjq_g, 5gjq_C-5gjq_u, 5gjq_i-5gjq_g, 5gjq_i-5gjq_u, 5gjr_C-5gjr_g, 5gjr_C-5gjr_u, 5gjr_i-5gjr_g, 5gjr_i-5gjr_u, 5l4g_B-5l4g_4, 5l4g_B-5l4g_X, 5l4g_O-5l4g_4, 5l4g_O-5l4g_X, 5ln3_B-5ln3_7, 5m32_A-5m32_M, 5m32_A-5m32_a, 5m32_O-5m32_M, 5m32_O-5m32_a, 5t0c_AH-5t0c_AT, 5t0c_AH-5t0c_BT, 5t0c_BH-5t0c_AT, 5t0c_BH-5t0c_BT, 5t0g_H-5t0g_T, 5t0h_H-5t0h_T, 5t0i_H-5t0i_T, 5t0j_H-5t0j_T, 5a0q_B-5a0q_N, 5…
PSMA2	PSMA6	P25787	P60900	EBI-603262	EBI-357793	EBI-603360	5a0q_B-5a0q_A, 5a0q_B-5a0q_O, 5a0q_P-5a0q_A, 5a0q_P-5a0q_O, 5gjq_C-5gjq_B, 5gjq_C-5gjq_h, 5gjq_i-5gjq_B, 5gjq_i-5gjq_h, 5gjr_C-5gjr_B, 5gjr_C-5gjr_h, 5gjr_i-5gjr_B, 5gjr_i-5gjr_h, 5l4g_B-5l4g_A, 5l4g_B-5l4g_N, 5l4g_O-5l4g_A, 5l4g_O-5l4g_N, 5le5_A-5le5_G, 5le5_A-5le5_U, 5le5_O-5le5_G, 5le5_O-5le5_U, 5lex_A-5lex_G, 5lex_A-5lex_U, 5lex_O-5lex_G, 5lex_O-5lex_U, 5ley_A-5ley_G, 5ley_A-5ley_U, 5ley_O-5l…
PSMA2	PSMA5	P25787	P28066	EBI-603262	EBI-355475	EBI-603360	5a0q_B-5a0q_E, 5a0q_B-5a0q_S, 5a0q_P-5a0q_E, 5a0q_P-5a0q_S, 5gjq_C-5gjq_F, 5gjq_C-5gjq_l, 5gjq_i-5gjq_F, 5gjq_i-5gjq_l, 5gjr_C-5gjr_F, 5gjr_C-5gjr_l, 5gjr_i-5gjr_F, 5gjr_i-5gjr_l, 5l4g_B-5l4g_E, 5l4g_B-5l4g_R, 5l4g_O-5l4g_E, 5l4g_O-5l4g_R, 5le5_A-5le5_D, 5le5_A-5le5_R, 5le5_O-5le5_D, 5le5_O-5le5_R, 5lex_A-5lex_D, 5lex_A-5lex_R, 5lex_O-5lex_D, 5lex_O-5lex_R, 5ley_A-5ley_D, 5ley_A-5ley_R, 5ley_O-5l…
PSMA2	PSMA4	P25787	P25789	EBI-603262	EBI-359310	EBI-603360	5a0q_B-5a0q_C, 5a0q_B-5a0q_Q, 5a0q_P-5a0q_C, 5a0q_P-5a0q_Q, 5gjq_C-5gjq_D, 5gjq_C-5gjq_j, 5gjq_i-5gjq_D, 5gjq_i-5gjq_j, 5gjr_C-5gjr_D, 5gjr_C-5gjr_j, 5gjr_i-5gjr_D, 5gjr_i-5gjr_j, 5l4g_B-5l4g_C, 5l4g_B-5l4g_P, 5l4g_O-5l4g_C, 5l4g_O-5l4g_P, 5le5_A-5le5_B, 5le5_A-5le5_P, 5le5_O-5le5_B, 5le5_O-5le5_P, 5lex_A-5lex_B, 5lex_A-5lex_P, 5lex_O-5lex_B, 5lex_O-5lex_P, 5ley_A-5ley_B, 5ley_A-5ley_P, 5ley_O-5l…
PSMA2	PSMB1	P25787	P20618	EBI-603262	EBI-372273	EBI-603360	5gjq_C-5gjq_f, 5gjq_C-5gjq_t, 5gjq_i-5gjq_f, 5gjq_i-5gjq_t, 5gjr_C-5gjr_f, 5gjr_C-5gjr_t, 5gjr_i-5gjr_f, 5gjr_i-5gjr_t, 5l4g_B-5l4g_1, 5l4g_B-5l4g_U, 5l4g_O-5l4g_1, 5l4g_O-5l4g_U, 5ln3_B-5ln3_6, 5m32_A-5m32_L, 5m32_A-5m32_Z, 5m32_O-5m32_L, 5m32_O-5m32_Z, 5t0c_AH-5t0c_AS, 5t0c_AH-5t0c_BS, 5t0c_BH-5t0c_AS, 5t0c_BH-5t0c_BS, 5t0g_H-5t0g_S, 5t0h_H-5t0h_S, 5t0i_H-5t0i_S, 5t0j_H-5t0j_S, 5a0q_B-5a0q_M, 5…
PSMA2	PSMB3	P25787	P49720	EBI-603262	EBI-603340	EBI-603360	5gjq_C-5gjq_c, 5gjq_C-5gjq_q, 5gjq_i-5gjq_c, 5gjq_i-5gjq_q, 5gjr_C-5gjr_c, 5gjr_C-5gjr_q, 5gjr_i-5gjr_c, 5gjr_i-5gjr_q, 5l4g_B-5l4g_3, 5l4g_B-5l4g_W, 5l4g_O-5l4g_3, 5l4g_O-5l4g_W, 5le5_A-5le5_I, 5le5_A-5le5_W, 5le5_O-5le5_I, 5le5_O-5le5_W, 5lex_A-5lex_I, 5lex_A-5lex_W, 5lex_O-5lex_I, 5lex_O-5lex_W, 5ley_A-5ley_I, 5ley_A-5ley_W, 5ley_O-5ley_I, 5ley_O-5ley_W, 5lez_A-5lez_I, 5lez_A-5lez_W, 5lez_O-5l…
PSMA2	PSMB6	P25787	P28072	EBI-603262	EBI-359288	EBI-603360	5gjq_C-5gjq_a, 5gjq_C-5gjq_o, 5gjq_i-5gjq_a, 5gjq_i-5gjq_o, 5gjr_C-5gjr_a, 5gjr_C-5gjr_o, 5gjr_i-5gjr_a, 5gjr_i-5gjr_o, 5l4g_B-5l4g_6, 5l4g_B-5l4g_Z, 5l4g_O-5l4g_6, 5l4g_O-5l4g_Z, 5ln3_B-5ln3_1, 5m32_A-5m32_N, 5m32_A-5m32_b, 5m32_O-5m32_N, 5m32_O-5m32_b, 5t0c_AH-5t0c_AN, 5t0c_AH-5t0c_BN, 5t0c_BH-5t0c_AN, 5t0c_BH-5t0c_BN, 5t0g_H-5t0g_N, 5t0h_H-5t0h_N, 5t0i_H-5t0i_N, 5t0j_H-5t0j_N, 1iru_B-1iru_H, 1…
PSMA2	PSMB2	P25787	P49721	EBI-603262	EBI-359335	EBI-603360	1iru_B-1iru_K, 1iru_B-1iru_Y, 1iru_P-1iru_K, 1iru_P-1iru_Y, 5a0q_B-5a0q_K, 5a0q_B-5a0q_Y, 5a0q_P-5a0q_K, 5a0q_P-5a0q_Y, 5gjq_C-5gjq_d, 5gjq_C-5gjq_r, 5gjq_i-5gjq_d, 5gjq_i-5gjq_r, 5gjr_C-5gjr_d, 5gjr_C-5gjr_r, 5gjr_i-5gjr_d, 5gjr_i-5gjr_r, 5l4g_B-5l4g_2, 5l4g_B-5l4g_V, 5l4g_O-5l4g_2, 5l4g_O-5l4g_V, 5le5_A-5le5_J, 5le5_A-5le5_X, 5le5_O-5le5_J, 5le5_O-5le5_X, 5lex_A-5lex_J, 5lex_A-5lex_X, 5lex_O-5l…
LCK	ZAP70	P06239	P43403	EBI-1348	EBI-1211276	EBI-7137445	4xey_A-4xey_B, 4xey_B-4xey_A, 1opl_A-1opl_B, 1opl_B-1opl_A, 2c0i_A-2c0i_B, 2c0i_B-2c0i_A, 2c0o_A-2c0o_B, 2c0o_B-2c0o_A, 2c0t_A-2c0t_B, 2c0t_B-2c0t_A, 3vry_A-3vry_B, 3vry_B-3vry_A, 3vrz_A-3vrz_B, 3vrz_B-3vrz_A, 3vs0_A-3vs0_B, 3vs0_B-3vs0_A, 3vs1_A-3vs1_B, 3vs1_B-3vs1_A, 3vs2_A-3vs2_B, 3vs2_B-3vs2_A, 3vs3_A-3vs3_B, 3vs3_B-3vs3_A, 3vs4_A-3vs4_B, 3vs4_B-3vs4_A, 3vs5_A-3vs5_B, 3vs5_B-3vs5_A, 3vs6_A-3v…
SENP1	SUMO1	Q9P0U3	P63165	EBI-2822935	EBI-80140	EBI-7631805	2iy0_A-2iy0_B, 2iy1_A-2iy1_B, 2iy1_A-2iy1_D, 2iy1_C-2iy1_B, 2iy1_C-2iy1_D, 1tgz_A-1tgz_B, 2io2_A-2io2_B, 2g4d_A-2g4d_B, 2g4d_A-2g4d_D, 2g4d_C-2g4d_B, 2g4d_C-2g4d_D, 5aek_A-5aek_B, 5aek_A-5aek_D, 5aek_A-5aek_F, 5aek_A-5aek_H, 5aek_A-5aek_J, 5aek_A-5aek_L, 5aek_A-5aek_N, 5aek_A-5aek_P, 5aek_A-5aek_R, 5aek_A-5aek_T, 5aek_A-5aek_V, 5aek_A-5aek_X, 5aek_C-5aek_B, 5aek_C-5aek_D, 5aek_C-5aek_F, 5aek_C-5a…
UBE2N	RNF11	P61088	Q9Y3C5	EBI-1052908	EBI-396669	EBI-7219846	4v3k_A-4v3k_C, 4v3k_A-4v3k_F, 4v3k_D-4v3k_C, 4v3k_D-4v3k_F, 4v3l_A-4v3l_C
RNF11	UBE2D2	Q9Y3C5	P62837	EBI-396669	EBI-347677	EBI-7220462	4v3k_C-4v3k_A, 4v3k_C-4v3k_D, 4v3k_F-4v3k_A, 4v3k_F-4v3k_D, 4v3l_C-4v3l_A
RNF11	UBE2D4	Q9Y3C5	Q9Y2X8	EBI-396669	EBI-745527	EBI-7220724	4v3k_C-4v3k_A, 4v3k_C-4v3k_D, 4v3k_F-4v3k_A, 4v3k_F-4v3k_D, 4v3l_C-4v3l_A
LMO4	LDB1	P61968	Q86U70	EBI-2798728	EBI-677177	EBI-7221868	2ypa_C-2ypa_D, 2dfy_C-2dfy_X, 2dfy_X-2dfy_C, 2xjy_A-2xjy_B, 2xjz_A-2xjz_I, 2xjz_A-2xjz_J, 2xjz_A-2xjz_K, 2xjz_A-2xjz_L, 2xjz_A-2xjz_M, 2xjz_B-2xjz_I, 2xjz_B-2xjz_J, 2xjz_B-2xjz_K, 2xjz_B-2xjz_L, 2xjz_B-2xjz_M, 2xjz_C-2xjz_I, 2xjz_C-2xjz_J, 2xjz_C-2xjz_K, 2xjz_C-2xjz_L, 2xjz_C-2xjz_M, 2xjz_D-2xjz_I, 2xjz_D-2xjz_J, 2xjz_D-2xjz_K, 2xjz_D-2xjz_L, 2xjz_D-2xjz_M, 2xjz_E-2xjz_I, 2xjz_E-2xjz_J, 2xjz_E-2x…
LDB2	LMO4	O43679	P61968	EBI-2865580	EBI-2798728	EBI-7222132	2ypa_D-2ypa_C, 2dfy_C-2dfy_X, 2dfy_X-2dfy_C, 2xjy_B-2xjy_A, 2xjz_I-2xjz_A, 2xjz_I-2xjz_B, 2xjz_I-2xjz_C, 2xjz_I-2xjz_D, 2xjz_I-2xjz_E, 2xjz_J-2xjz_A, 2xjz_J-2xjz_B, 2xjz_J-2xjz_C, 2xjz_J-2xjz_D, 2xjz_J-2xjz_E, 2xjz_K-2xjz_A, 2xjz_K-2xjz_B, 2xjz_K-2xjz_C, 2xjz_K-2xjz_D, 2xjz_K-2xjz_E, 2xjz_L-2xjz_A, 2xjz_L-2xjz_B, 2xjz_L-2xjz_C, 2xjz_L-2xjz_D, 2xjz_L-2xjz_E, 2xjz_M-2xjz_A, 2xjz_M-2xjz_B, 2xjz_M-2x…
SKIL	SMAD2	P12757	Q15796	EBI-2902468	EBI-1040141	EBI-7223433	5c4v_B-5c4v_A, 5c4v_B-5c4v_C, 5c4v_B-5c4v_E, 5c4v_D-5c4v_A, 5c4v_D-5c4v_C, 5c4v_D-5c4v_E, 5c4v_F-5c4v_A, 5c4v_F-5c4v_C, 5c4v_F-5c4v_E, 1mr1_C-1mr1_A, 1mr1_C-1mr1_B, 1mr1_D-1mr1_A, 1mr1_D-1mr1_B
SMAD4	SKIL	Q13485	P12757	EBI-347263	EBI-2902468	EBI-7231028	5c4v_A-5c4v_B, 5c4v_A-5c4v_D, 5c4v_A-5c4v_F, 5c4v_C-5c4v_B, 5c4v_C-5c4v_D, 5c4v_C-5c4v_F, 5c4v_E-5c4v_B, 5c4v_E-5c4v_D, 5c4v_E-5c4v_F, 1mr1_A-1mr1_C, 1mr1_A-1mr1_D, 1mr1_B-1mr1_C, 1mr1_B-1mr1_D
SMAD4	SMAD3	Q13485	P84022	EBI-347263	EBI-347161	EBI-7232094	1u7f_B-1u7f_A, 1u7f_B-1u7f_C, 1u7v_B-1u7v_A, 1u7v_B-1u7v_C, 1dd1_A-1dd1_B, 1dd1_A-1dd1_C, 1dd1_B-1dd1_A, 1dd1_B-1dd1_C, 1dd1_C-1dd1_A, 1dd1_C-1dd1_B, 1g88_A-1g88_B, 1g88_A-1g88_C, 1g88_B-1g88_A, 1g88_B-1g88_C, 1g88_C-1g88_A, 1g88_C-1g88_B, 1dev_A-1dev_C, 1dev_C-1dev_A, 1u7f_A-1u7f_C, 1u7f_C-1u7f_A, 1u7v_A-1u7v_C, 1u7v_C-1u7v_A, 1mr1_A-1mr1_B, 1mr1_B-1mr1_A, 5c4v_A-5c4v_C, 5c4v_A-5c4v_E, 5c4v_C-5c…
SMAD1	SMAD4	Q15797	Q13485	EBI-1567153	EBI-347263	EBI-7252990	1u7v_A-1u7v_B, 1u7v_C-1u7v_B, 1u7f_A-1u7f_B, 1u7f_C-1u7f_B, 1dev_A-1dev_C, 1dev_C-1dev_A, 1u7f_A-1u7f_C, 1u7f_C-1u7f_A, 1u7v_A-1u7v_C, 1u7v_C-1u7v_A, 3gmj_A-3gmj_B, 3gmj_A-3gmj_C, 3gmj_A-3gmj_D, 3gmj_B-3gmj_A, 3gmj_B-3gmj_C, 3gmj_B-3gmj_D, 3gmj_C-3gmj_A, 3gmj_C-3gmj_B, 3gmj_C-3gmj_D, 3gmj_D-3gmj_A, 3gmj_D-3gmj_B, 3gmj_D-3gmj_C, 1khu_A-1khu_B, 1khu_A-1khu_C, 1khu_A-1khu_D, 1khu_B-1khu_A, 1khu_B-1k…
SMAD2	ZFYVE9	Q15796	O95405	EBI-1040141	EBI-296817	EBI-7255157	1dev_A-1dev_B, 1dev_A-1dev_D, 1dev_C-1dev_B, 1dev_C-1dev_D, 1mk2_A-1mk2_B
PPP1CA	PPP1R8	P62136	Q12972	EBI-357253	EBI-716633	EBI-7266687	3v4y_A-3v4y_B, 3v4y_A-3v4y_D, 3v4y_A-3v4y_F, 3v4y_A-3v4y_H, 3v4y_C-3v4y_B, 3v4y_C-3v4y_D, 3v4y_C-3v4y_F, 3v4y_C-3v4y_H, 3v4y_E-3v4y_B, 3v4y_E-3v4y_D, 3v4y_E-3v4y_F, 3v4y_E-3v4y_H, 3v4y_G-3v4y_B, 3v4y_G-3v4y_D, 3v4y_G-3v4y_F, 3v4y_G-3v4y_H
PPP1R10	PPP1CA	Q96QC0	P62136	EBI-1210346	EBI-357253	EBI-7266720	4moy_B-4moy_A, 4mp0_B-4mp0_A, 4mp0_B-4mp0_C, 4mp0_D-4mp0_A, 4mp0_D-4mp0_C
PPP1CA	PPP1R15B	P62136	Q5SWA1	EBI-357253	EBI-2815482	EBI-7266822	4v0u_D-4v0u_E, 4v0u_D-4v0u_G, 4v0u_D-4v0u_I, 4v0u_D-4v0u_K, 4v0u_D-4v0u_O, 4v0u_F-4v0u_E, 4v0u_F-4v0u_G, 4v0u_F-4v0u_I, 4v0u_F-4v0u_K, 4v0u_F-4v0u_O, 4v0u_H-4v0u_E, 4v0u_H-4v0u_G, 4v0u_H-4v0u_I, 4v0u_H-4v0u_K, 4v0u_H-4v0u_O, 4v0u_J-4v0u_E, 4v0u_J-4v0u_G, 4v0u_J-4v0u_I, 4v0u_J-4v0u_K, 4v0u_J-4v0u_O, 4v0u_N-4v0u_E, 4v0u_N-4v0u_G, 4v0u_N-4v0u_I, 4v0u_N-4v0u_K, 4v0u_N-4v0u_O, 4v0x_A-4v0x_B, 4v0w_A-4v…
TP53BP2	PPP1CA	Q13625	P62136	EBI-77642	EBI-357253	EBI-7267006	1s70_B-1s70_A
PPP1CA	PPP1R9B	P62136	Q96SB3	EBI-357253	EBI-351275	EBI-7267295	3egh_A-3egh_C, 3egh_A-3egh_D, 3egh_B-3egh_C, 3egh_B-3egh_D, 3egg_A-3egg_C, 3egg_A-3egg_D, 3egg_B-3egg_C, 3egg_B-3egg_D, 3hvq_A-3hvq_C, 3hvq_A-3hvq_D, 3hvq_B-3hvq_C, 3hvq_B-3hvq_D
PPP1CA	PPP1R13B	P62136	Q96KQ4	EBI-357253	EBI-1105153	EBI-7267709	1s70_A-1s70_B
GPSM2	NUMA1	P81274	Q14980	EBI-618655	EBI-521611	EBI-618688	3ro2_A-3ro2_B
RBM8A	EIF4A3	Q9Y5S9	P38919	EBI-447231	EBI-299104	EBI-619108	5xjc_w-5xjc_u, 3ex7_B-3ex7_C, 3ex7_B-3ex7_H, 3ex7_G-3ex7_C, 3ex7_G-3ex7_H, 2j0q_D-2j0q_A, 2j0q_D-2j0q_B, 2j0q_G-2j0q_A, 2j0q_G-2j0q_B, 2hyi_B-2hyi_C, 2hyi_B-2hyi_I, 2hyi_H-2hyi_C, 2hyi_H-2hyi_I, 2xb2_D-2xb2_A, 2xb2_D-2xb2_X, 2xb2_Z-2xb2_A, 2xb2_Z-2xb2_X, 2j0s_D-2j0s_A
EIF4A3	MAGOH	P38919	P61326	EBI-299104	EBI-299134	EBI-619113	2hyi_C-2hyi_A, 2hyi_C-2hyi_G, 2hyi_I-2hyi_A, 2hyi_I-2hyi_G, 2j0q_A-2j0q_C, 2j0q_A-2j0q_F, 2j0q_B-2j0q_C, 2j0q_B-2j0q_F, 2j0s_A-2j0s_C, 2xb2_A-2xb2_C, 2xb2_A-2xb2_Y, 2xb2_X-2xb2_C, 2xb2_X-2xb2_Y, 3ex7_C-3ex7_A, 3ex7_C-3ex7_E, 3ex7_H-3ex7_A, 3ex7_H-3ex7_E, 5xjc_u-5xjc_v
RMI1	TOP3A	Q9H9A7	Q13472	EBI-621339	EBI-621345	EBI-621416	4cgy_B-4cgy_A, 4cht_B-4cht_A, 5gve_B-5gve_A
VAV1	GRB2	P15498	P62993	EBI-625518	EBI-401755	EBI-625630	1gcq_C-1gcq_A, 1gcq_C-1gcq_B, 1gri_A-1gri_B, 1gri_B-1gri_A, 1opl_A-1opl_B, 1opl_B-1opl_A, 3k2m_A-3k2m_B, 3k2m_B-3k2m_A
RBPJ	NOTCH1	Q06330	P46531	EBI-632552	EBI-636374	EBI-636557	2f8x_C-2f8x_K, 3nbn_A-3nbn_B, 3nbn_A-3nbn_E, 3nbn_D-3nbn_B, 3nbn_D-3nbn_E, 3v79_C-3v79_K
NEK11	NEK2	Q8NG66	P51955	EBI-633195	EBI-633182	EBI-633181	4apc_A-4apc_B, 4apc_B-4apc_A, 4b9d_A-4b9d_B, 4b9d_B-4b9d_A, 5de2_A-5de2_B, 5de2_B-5de2_A, 3com_A-3com_B, 3com_B-3com_A
HNF1A	PCBD2	P20823	Q9H0N5	EBI-636034	EBI-634289	EBI-636031	1f93_E-1f93_A, 1f93_E-1f93_B, 1f93_E-1f93_C, 1f93_E-1f93_D, 1f93_F-1f93_A, 1f93_F-1f93_B, 1f93_F-1f93_C, 1f93_F-1f93_D, 1f93_G-1f93_A, 1f93_G-1f93_B, 1f93_G-1f93_C, 1f93_G-1f93_D, 1f93_H-1f93_A, 1f93_H-1f93_B, 1f93_H-1f93_C, 1f93_H-1f93_D
PPP2R1A	PPP2CB	P30153	P62714	EBI-302388	EBI-1044367	EBI-7645129	2iae_A-2iae_C, 2iae_A-2iae_F, 2iae_D-2iae_C, 2iae_D-2iae_F, 2ie3_A-2ie3_C, 2ie4_A-2ie4_C, 2npp_A-2npp_C, 2npp_A-2npp_F, 2npp_D-2npp_C, 2npp_D-2npp_F, 2nyl_A-2nyl_C, 2nyl_A-2nyl_F, 2nyl_D-2nyl_C, 2nyl_D-2nyl_F, 2nym_A-2nym_C, 2nym_A-2nym_F, 2nym_D-2nym_C, 2nym_D-2nym_F, 3dw8_A-3dw8_C, 3dw8_A-3dw8_F, 3dw8_D-3dw8_C, 3dw8_D-3dw8_F, 3fga_A-3fga_C, 3k7v_A-3k7v_C, 3k7w_A-3k7w_C, 4i5l_A-4i5l_C, 4i5l_A-4i…
TJP2	SCRIB	Q9UDY2	Q14160	EBI-1042602	EBI-357345	EBI-7666327	2xkx_A-2xkx_B, 2xkx_B-2xkx_A, 3rl7_A-3rl7_B, 3rl7_A-3rl7_C, 3rl7_A-3rl7_D, 3rl7_A-3rl7_E, 3rl7_A-3rl7_F, 3rl7_B-3rl7_A, 3rl7_B-3rl7_C, 3rl7_B-3rl7_D, 3rl7_B-3rl7_E, 3rl7_B-3rl7_F, 3rl7_C-3rl7_A, 3rl7_C-3rl7_B, 3rl7_C-3rl7_D, 3rl7_C-3rl7_E, 3rl7_C-3rl7_F, 3rl7_D-3rl7_A, 3rl7_D-3rl7_B, 3rl7_D-3rl7_C, 3rl7_D-3rl7_E, 3rl7_D-3rl7_F, 3rl7_E-3rl7_A, 3rl7_E-3rl7_B, 3rl7_E-3rl7_C, 3rl7_E-3rl7_D, 3rl7_E-3r…
ARFIP2	ARF6	P53365	P62330	EBI-638194	EBI-638181	EBI-638192	4dcn_C-4dcn_A, 4dcn_C-4dcn_B, 4dcn_D-4dcn_A, 4dcn_D-4dcn_B
ARFIP2	RAC1	P53365	P63000	EBI-638194	EBI-413628	EBI-640616	1i4d_A-1i4d_D, 1i4d_B-1i4d_D, 1i4l_A-1i4l_D, 1i4l_B-1i4l_D, 1i4t_A-1i4t_D, 1i4t_B-1i4t_D
CDC37	HSP90AB1	Q16543	P08238	EBI-295634	EBI-352572	EBI-640358	5fwk_E-5fwk_A, 5fwk_E-5fwk_B, 5fwl_E-5fwl_A, 5fwl_E-5fwl_B, 5fwm_E-5fwm_A, 5fwm_E-5fwm_B, 5fwp_E-5fwp_A, 5fwp_E-5fwp_B
LIF	IL6ST	P15018	P40189	EBI-1037189	EBI-1030834	EBI-7702601	1pvh_B-1pvh_A, 1pvh_B-1pvh_C, 1pvh_D-1pvh_A, 1pvh_D-1pvh_C
EGF	EGFR	P01133	P00533	EBI-640857	EBI-297353	EBI-640874	1ivo_C-1ivo_A, 1ivo_C-1ivo_B, 1ivo_D-1ivo_A, 1ivo_D-1ivo_B, 1nql_B-1nql_A, 3njp_C-3njp_A, 3njp_C-3njp_B, 3njp_D-3njp_A, 3njp_D-3njp_B
GRB2	TNK2	P62993	Q07912	EBI-401755	EBI-603457	EBI-7808665	3vs0_A-3vs0_B, 3vs1_A-3vs1_B, 3vs1_B-3vs1_A, 3vs2_A-3vs2_B, 3vs2_B-3vs2_A, 3vs3_A-3vs3_B, 3vs3_B-3vs3_A, 3vs4_A-3vs4_B, 3vs4_B-3vs4_A, 3vs5_A-3vs5_B, 3vs5_B-3vs5_A, 3vs6_A-3vs6_B, 3vs6_B-3vs6_A, 3vs7_A-3vs7_B, 3vs7_B-3vs7_A, 4lud_A-4lud_B, 4lud_B-4lud_A, 4lue_A-4lue_B, 4lue_B-4lue_A
NCK1	TNK2	P16333	Q07912	EBI-389883	EBI-603457	EBI-7808721	3vs0_A-3vs0_B, 3vs1_A-3vs1_B, 3vs1_B-3vs1_A, 3vs2_A-3vs2_B, 3vs2_B-3vs2_A, 3vs3_A-3vs3_B, 3vs3_B-3vs3_A, 3vs4_A-3vs4_B, 3vs4_B-3vs4_A, 3vs5_A-3vs5_B, 3vs5_B-3vs5_A, 3vs6_A-3vs6_B, 3vs6_B-3vs6_A, 3vs7_A-3vs7_B, 3vs7_B-3vs7_A, 4lud_A-4lud_B, 4lud_B-4lud_A, 4lue_A-4lue_B, 4lue_B-4lue_A
CDC42	CDC42BPA	P60953	Q5VT25	EBI-81752	EBI-689171	EBI-689161	2v55_B-2v55_A, 2v55_B-2v55_C, 2v55_D-2v55_A, 2v55_D-2v55_C
TTN	ACTN2	Q8WZ42	P35609	EBI-681210	EBI-77797	EBI-696133	2x0g_A-2x0g_B
PSMA1	PSMA2	P25786	P25787	EBI-359352	EBI-603262	EBI-696759	5a0q_F-5a0q_B, 5a0q_F-5a0q_P, 5a0q_T-5a0q_B, 5a0q_T-5a0q_P, 5gjq_G-5gjq_C, 5gjq_G-5gjq_i, 5gjq_m-5gjq_C, 5gjq_m-5gjq_i, 5gjr_G-5gjr_C, 5gjr_G-5gjr_i, 5gjr_m-5gjr_C, 5gjr_m-5gjr_i, 5l4g_F-5l4g_B, 5l4g_F-5l4g_O, 5l4g_S-5l4g_B, 5l4g_S-5l4g_O, 5le5_E-5le5_A, 5le5_E-5le5_O, 5le5_S-5le5_A, 5le5_S-5le5_O, 5lex_E-5lex_A, 5lex_E-5lex_O, 5lex_S-5lex_A, 5lex_S-5lex_O, 5ley_E-5ley_A, 5ley_E-5ley_O, 5ley_S-5l…
PSMA1	PSMA7	P25786	O14818	EBI-359352	EBI-603272	EBI-696762	1iru_F-1iru_D, 1iru_F-1iru_R, 1iru_T-1iru_D, 1iru_T-1iru_R, 3unb_E-3unb_C, 3unb_E-3unb_Q, 3unb_E-3unb_e, 3unb_E-3unb_s, 3unb_S-3unb_C, 3unb_S-3unb_Q, 3unb_S-3unb_e, 3unb_S-3unb_s, 3unb_g-3unb_C, 3unb_g-3unb_Q, 3unb_g-3unb_e, 3unb_g-3unb_s, 3unb_u-3unb_C, 3unb_u-3unb_Q, 3unb_u-3unb_e, 3unb_u-3unb_s, 3une_E-3une_C, 3une_E-3une_Q, 3une_E-3une_e, 3une_E-3une_s, 3une_S-3une_C, 3une_S-3une_Q, 3une_S-3u…
PSMB2	PSMA1	P49721	P25786	EBI-359335	EBI-359352	EBI-696766	1iru_K-1iru_F, 1iru_K-1iru_T, 1iru_Y-1iru_F, 1iru_Y-1iru_T, 5a0q_K-5a0q_F, 5a0q_K-5a0q_T, 5a0q_Y-5a0q_F, 5a0q_Y-5a0q_T, 5gjq_d-5gjq_G, 5gjq_d-5gjq_m, 5gjq_r-5gjq_G, 5gjq_r-5gjq_m, 5gjr_d-5gjr_G, 5gjr_d-5gjr_m, 5gjr_r-5gjr_G, 5gjr_r-5gjr_m, 5l4g_2-5l4g_F, 5l4g_2-5l4g_S, 5l4g_V-5l4g_F, 5l4g_V-5l4g_S, 5le5_J-5le5_E, 5le5_J-5le5_S, 5le5_X-5le5_E, 5le5_X-5le5_S, 5lex_J-5lex_E, 5lex_J-5lex_S, 5lex_X-5l…
PSMA4	PSMA3	P25789	P25788	EBI-359310	EBI-348380	EBI-696817	1iru_C-1iru_G, 1iru_C-1iru_U, 1iru_Q-1iru_G, 1iru_Q-1iru_U, 3unb_B-3unb_F, 3unb_B-3unb_T, 3unb_B-3unb_h, 3unb_B-3unb_v, 3unb_P-3unb_F, 3unb_P-3unb_T, 3unb_P-3unb_h, 3unb_P-3unb_v, 3unb_d-3unb_F, 3unb_d-3unb_T, 3unb_d-3unb_h, 3unb_d-3unb_v, 3unb_r-3unb_F, 3unb_r-3unb_T, 3unb_r-3unb_h, 3unb_r-3unb_v, 3une_B-3une_F, 3une_B-3une_T, 3une_B-3une_h, 3une_B-3une_v, 3une_P-3une_F, 3une_P-3une_T, 3une_P-3u…
PSMA7	PSMA4	O14818	P25789	EBI-603272	EBI-359310	EBI-696834	1iru_D-1iru_C, 1iru_D-1iru_Q, 1iru_R-1iru_C, 1iru_R-1iru_Q, 3unb_C-3unb_B, 3unb_C-3unb_P, 3unb_C-3unb_d, 3unb_C-3unb_r, 3unb_Q-3unb_B, 3unb_Q-3unb_P, 3unb_Q-3unb_d, 3unb_Q-3unb_r, 3unb_e-3unb_B, 3unb_e-3unb_P, 3unb_e-3unb_d, 3unb_e-3unb_r, 3unb_s-3unb_B, 3unb_s-3unb_P, 3unb_s-3unb_d, 3unb_s-3unb_r, 3une_C-3une_B, 3une_C-3une_P, 3une_C-3une_d, 3une_C-3une_r, 3une_Q-3une_B, 3une_Q-3une_P, 3une_Q-3u…
PSMA7	PSMA6	O14818	P60900	EBI-603272	EBI-357793	EBI-696842	1iru_D-1iru_A, 1iru_D-1iru_O, 1iru_R-1iru_A, 1iru_R-1iru_O, 3unb_C-3unb_G, 3unb_C-3unb_U, 3unb_C-3unb_i, 3unb_C-3unb_w, 3unb_Q-3unb_G, 3unb_Q-3unb_U, 3unb_Q-3unb_i, 3unb_Q-3unb_w, 3unb_e-3unb_G, 3unb_e-3unb_U, 3unb_e-3unb_i, 3unb_e-3unb_w, 3unb_s-3unb_G, 3unb_s-3unb_U, 3unb_s-3unb_i, 3unb_s-3unb_w, 3une_C-3une_G, 3une_C-3une_U, 3une_C-3une_i, 3une_C-3une_w, 3une_Q-3une_G, 3une_Q-3une_U, 3une_Q-3u…
PSMB3	PSMB2	P49720	P49721	EBI-603340	EBI-359335	EBI-696858	5gjq_c-5gjq_d, 5gjq_c-5gjq_r, 5gjq_q-5gjq_d, 5gjq_q-5gjq_r, 5gjr_c-5gjr_d, 5gjr_c-5gjr_r, 5gjr_q-5gjr_d, 5gjr_q-5gjr_r, 5l4g_3-5l4g_2, 5l4g_3-5l4g_V, 5l4g_W-5l4g_2, 5l4g_W-5l4g_V, 5le5_I-5le5_J, 5le5_I-5le5_X, 5le5_W-5le5_J, 5le5_W-5le5_X, 5lex_I-5lex_J, 5lex_I-5lex_X, 5lex_W-5lex_J, 5lex_W-5lex_X, 5ley_I-5ley_J, 5ley_I-5ley_X, 5ley_W-5ley_J, 5ley_W-5ley_X, 5lez_I-5lez_J, 5lez_I-5lez_X, 5lez_W-5l…
PSMB1	PSMB3	P20618	P49720	EBI-372273	EBI-603340	EBI-696862	5gjq_f-5gjq_c, 5gjq_f-5gjq_q, 5gjq_t-5gjq_c, 5gjq_t-5gjq_q, 5gjr_f-5gjr_c, 5gjr_f-5gjr_q, 5gjr_t-5gjr_c, 5gjr_t-5gjr_q, 5l4g_1-5l4g_3, 5l4g_1-5l4g_W, 5l4g_U-5l4g_3, 5l4g_U-5l4g_W, 5ln3_6-5ln3_3, 5m32_L-5m32_I, 5m32_L-5m32_W, 5m32_Z-5m32_I, 5m32_Z-5m32_W, 5le5_L-5le5_I, 5le5_L-5le5_W, 5le5_Z-5le5_I, 5le5_Z-5le5_W, 5lex_L-5lex_I, 5lex_L-5lex_W, 5lex_Z-5lex_I, 5lex_Z-5lex_W, 5ley_L-5ley_I, 5ley_L-5l…
PSMB1	PSMB7	P20618	Q99436	EBI-372273	EBI-603319	EBI-696866	5gjq_f-5gjq_b, 5gjq_f-5gjq_p, 5gjq_t-5gjq_b, 5gjq_t-5gjq_p, 5gjr_f-5gjr_b, 5gjr_f-5gjr_p, 5gjr_t-5gjr_b, 5gjr_t-5gjr_p, 5l4g_1-5l4g_7, 5l4g_1-5l4g_8, 5l4g_U-5l4g_7, 5l4g_U-5l4g_8, 5ln3_6-5ln3_2, 5m32_L-5m32_H, 5m32_L-5m32_V, 5m32_Z-5m32_H, 5m32_Z-5m32_V, 5t0c_AS-5t0c_AO, 5t0c_AS-5t0c_BO, 5t0c_BS-5t0c_AO, 5t0c_BS-5t0c_BO, 5t0g_S-5t0g_O, 5t0h_S-5t0h_O, 5t0i_S-5t0i_O, 5t0j_S-5t0j_O, 5a0q_M-5a0q_I, 5…
PSMB1	PSMB5	P20618	P28074	EBI-372273	EBI-357828	EBI-696870	5gjq_f-5gjq_e, 5gjq_f-5gjq_s, 5gjq_t-5gjq_e, 5gjq_t-5gjq_s, 5gjr_f-5gjr_e, 5gjr_f-5gjr_s, 5gjr_t-5gjr_e, 5gjr_t-5gjr_s, 5l4g_1-5l4g_5, 5l4g_1-5l4g_Y, 5l4g_U-5l4g_5, 5l4g_U-5l4g_Y, 5ln3_6-5ln3_5, 5t0c_AS-5t0c_AR, 5t0c_AS-5t0c_BR, 5t0c_BS-5t0c_AR, 5t0c_BS-5t0c_BR, 5t0g_S-5t0g_R, 5t0h_S-5t0h_R, 5t0i_S-5t0i_R, 5t0j_S-5t0j_R, 5m32_L-5m32_K, 5m32_L-5m32_Y, 5m32_Z-5m32_K, 5m32_Z-5m32_Y, 1iru_1-1iru_L, 1…
PSMB9	PSMB7	P28065	Q99436	EBI-603300	EBI-603319	EBI-696904	3unf_N-3unf_H, 3unf_N-3unf_V, 3unf_b-3unf_H, 3unf_b-3unf_V, 3unh_N-3unh_H, 3unh_N-3unh_V, 3unh_b-3unh_H, 3unh_b-3unh_V, 5gjq_a-5gjq_b, 5gjq_a-5gjq_p, 5gjq_o-5gjq_b, 5gjq_o-5gjq_p, 5gjr_a-5gjr_b, 5gjr_a-5gjr_p, 5gjr_o-5gjr_b, 5gjr_o-5gjr_p, 5l4g_6-5l4g_7, 5l4g_6-5l4g_8, 5l4g_Z-5l4g_7, 5l4g_Z-5l4g_8, 5ln3_1-5ln3_2, 5m32_N-5m32_H, 5m32_N-5m32_V, 5m32_b-5m32_H, 5m32_b-5m32_V, 5t0c_AN-5t0c_AO, 5t0c_AN…
PSMB3	PSMB10	P49720	P40306	EBI-603340	EBI-603329	EBI-696917	3unf_I-3unf_H, 3unf_I-3unf_V, 3unf_W-3unf_H, 3unf_W-3unf_V, 3unh_I-3unh_H, 3unh_I-3unh_V, 3unh_W-3unh_H, 3unh_W-3unh_V, 5gjq_c-5gjq_b, 5gjq_c-5gjq_p, 5gjq_q-5gjq_b, 5gjq_q-5gjq_p, 5gjr_c-5gjr_b, 5gjr_c-5gjr_p, 5gjr_q-5gjr_b, 5gjr_q-5gjr_p, 5l4g_3-5l4g_7, 5l4g_3-5l4g_8, 5l4g_W-5l4g_7, 5l4g_W-5l4g_8, 5ln3_3-5ln3_2, 5m32_I-5m32_H, 5m32_I-5m32_V, 5m32_W-5m32_H, 5m32_W-5m32_V, 5t0c_AP-5t0c_AO, 5t0c_AP…
PSMB5	PSMB3	P28074	P49720	EBI-357828	EBI-603340	EBI-696936	5gjq_e-5gjq_c, 5gjq_e-5gjq_q, 5gjq_s-5gjq_c, 5gjq_s-5gjq_q, 5gjr_e-5gjr_c, 5gjr_e-5gjr_q, 5gjr_s-5gjr_c, 5gjr_s-5gjr_q, 5l4g_5-5l4g_3, 5l4g_5-5l4g_W, 5l4g_Y-5l4g_3, 5l4g_Y-5l4g_W, 5ln3_5-5ln3_3, 5t0c_AR-5t0c_AP, 5t0c_AR-5t0c_BP, 5t0c_BR-5t0c_AP, 5t0c_BR-5t0c_BP, 5t0g_R-5t0g_P, 5t0h_R-5t0h_P, 5t0i_R-5t0i_P, 5t0j_R-5t0j_P, 5le5_K-5le5_I, 5le5_K-5le5_W, 5le5_Y-5le5_I, 5le5_Y-5le5_W, 5lex_K-5lex_I, 5…
PSMB7	PSMB5	Q99436	P28074	EBI-603319	EBI-357828	EBI-696944	5gjq_b-5gjq_e, 5gjq_b-5gjq_s, 5gjq_p-5gjq_e, 5gjq_p-5gjq_s, 5gjr_b-5gjr_e, 5gjr_b-5gjr_s, 5gjr_p-5gjr_e, 5gjr_p-5gjr_s, 5l4g_7-5l4g_5, 5l4g_7-5l4g_Y, 5l4g_8-5l4g_5, 5l4g_8-5l4g_Y, 5ln3_2-5ln3_5, 5t0c_AO-5t0c_AR, 5t0c_AO-5t0c_BR, 5t0c_BO-5t0c_AR, 5t0c_BO-5t0c_BR, 5t0g_O-5t0g_R, 5t0h_O-5t0h_R, 5t0i_O-5t0i_R, 5t0j_O-5t0j_R, 1iru_I-1iru_L, 1iru_I-1iru_Z, 1iru_W-1iru_L, 1iru_W-1iru_Z, 5a0q_I-5a0q_L, 5…
PSMB7	PSMB6	Q99436	P28072	EBI-603319	EBI-359288	EBI-696958	5gjq_b-5gjq_a, 5gjq_b-5gjq_o, 5gjq_p-5gjq_a, 5gjq_p-5gjq_o, 5gjr_b-5gjr_a, 5gjr_b-5gjr_o, 5gjr_p-5gjr_a, 5gjr_p-5gjr_o, 5l4g_7-5l4g_6, 5l4g_7-5l4g_Z, 5l4g_8-5l4g_6, 5l4g_8-5l4g_Z, 5ln3_2-5ln3_1, 5m32_H-5m32_N, 5m32_H-5m32_b, 5m32_V-5m32_N, 5m32_V-5m32_b, 5t0c_AO-5t0c_AN, 5t0c_AO-5t0c_BN, 5t0c_BO-5t0c_AN, 5t0c_BO-5t0c_BN, 5t0g_O-5t0g_N, 5t0h_O-5t0h_N, 5t0i_O-5t0i_N, 5t0j_O-5t0j_N, 1iru_I-1iru_H, 1…
SH3GL1	SH3GL2	Q99961	Q99962	EBI-697911	EBI-77938	EBI-697923	1zww_A-1zww_B, 1zww_B-1zww_A, 2d4c_A-2d4c_B, 2d4c_A-2d4c_C, 2d4c_A-2d4c_D, 2d4c_B-2d4c_A, 2d4c_B-2d4c_C, 2d4c_B-2d4c_D, 2d4c_C-2d4c_A, 2d4c_C-2d4c_B, 2d4c_C-2d4c_D, 2d4c_D-2d4c_A, 2d4c_D-2d4c_B, 2d4c_D-2d4c_C, 2z0v_A-2z0v_B, 2z0v_B-2z0v_A, 3iql_A-3iql_B, 3iql_B-3iql_A, 1sem_A-1sem_B, 1sem_B-1sem_A, 2sem_A-2sem_B, 2sem_B-2sem_A, 3sem_A-3sem_B, 3sem_B-3sem_A, 1gcq_A-1gcq_B, 1gcq_B-1gcq_A, 1gri_A-1g…
SH3GL2	SH3GL3	Q99962	Q99963	EBI-77938	EBI-473910	EBI-697932	1zww_A-1zww_B, 1zww_B-1zww_A, 2d4c_A-2d4c_B, 2d4c_A-2d4c_C, 2d4c_A-2d4c_D, 2d4c_B-2d4c_A, 2d4c_B-2d4c_C, 2d4c_B-2d4c_D, 2d4c_C-2d4c_A, 2d4c_C-2d4c_B, 2d4c_C-2d4c_D, 2d4c_D-2d4c_A, 2d4c_D-2d4c_B, 2d4c_D-2d4c_C, 2z0v_A-2z0v_B, 2z0v_B-2z0v_A, 3iql_A-3iql_B, 3iql_B-3iql_A, 1sem_A-1sem_B, 1sem_B-1sem_A, 2sem_A-2sem_B, 2sem_B-2sem_A, 3sem_A-3sem_B, 3sem_B-3sem_A, 1gcq_A-1gcq_B, 1gcq_B-1gcq_A, 1gri_A-1g…
SH3GL3	SH3GL1	Q99963	Q99961	EBI-473910	EBI-697911	EBI-697961	1zww_A-1zww_B, 1zww_B-1zww_A, 2d4c_A-2d4c_B, 2d4c_A-2d4c_C, 2d4c_A-2d4c_D, 2d4c_B-2d4c_A, 2d4c_B-2d4c_C, 2d4c_B-2d4c_D, 2d4c_C-2d4c_A, 2d4c_C-2d4c_B, 2d4c_C-2d4c_D, 2d4c_D-2d4c_A, 2d4c_D-2d4c_B, 2d4c_D-2d4c_C, 2z0v_A-2z0v_B, 2z0v_B-2z0v_A, 3iql_A-3iql_B, 3iql_B-3iql_A, 1sem_A-1sem_B, 1sem_B-1sem_A, 1gcq_A-1gcq_B, 1gcq_B-1gcq_A, 2sem_A-2sem_B, 2sem_B-2sem_A, 3sem_A-3sem_B, 3sem_B-3sem_A, 1gri_A-1g…
FGF1	FGFR3	P05230	P22607	EBI-698068	EBI-348399	EBI-698079	1ry7_A-1ry7_B, 3oj2_A-3oj2_C, 3oj2_A-3oj2_D, 3oj2_B-3oj2_C, 3oj2_B-3oj2_D, 3ojm_A-3ojm_B, 1e0o_A-1e0o_B, 1e0o_A-1e0o_D, 1e0o_C-1e0o_B, 1e0o_C-1e0o_D, 1djs_B-1djs_A, 3ojv_A-3ojv_C, 3ojv_A-3ojv_D, 3ojv_B-3ojv_C, 3ojv_B-3ojv_D, 4j23_B-4j23_A, 1evt_A-1evt_C, 1evt_A-1evt_D, 1evt_B-1evt_C, 1evt_B-1evt_D, 1ii4_A-1ii4_E, 1ii4_A-1ii4_F, 1ii4_A-1ii4_G, 1ii4_A-1ii4_H, 1ii4_B-1ii4_E, 1ii4_B-1ii4_F, 1ii4_B-1i…
BCL2	BAX	P10415	Q07812	EBI-77694	EBI-516580	EBI-700753	3pl7_A-3pl7_C, 3pl7_B-3pl7_C, 2xa0_A-2xa0_C, 2xa0_A-2xa0_D, 2xa0_B-2xa0_C, 2xa0_B-2xa0_D, 4bd7_A-4bd7_B, 4bd7_A-4bd7_C, 4bd7_A-4bd7_D, 4bd7_B-4bd7_A, 4bd7_B-4bd7_C, 4bd7_B-4bd7_D, 4bd7_C-4bd7_A, 4bd7_C-4bd7_B, 4bd7_C-4bd7_D, 4bd7_D-4bd7_A, 4bd7_D-4bd7_B, 4bd7_D-4bd7_C, 4bd8_A-4bd8_B, 4bd8_A-4bd8_C, 4bd8_A-4bd8_D, 4bd8_B-4bd8_A, 4bd8_B-4bd8_C, 4bd8_B-4bd8_D, 4bd8_C-4bd8_A, 4bd8_C-4bd8_B, 4bd8_C-4b…
BAK1	BCL2	Q16611	P10415	EBI-519866	EBI-77694	EBI-700762	5fmk_B-5fmk_A, 4cim_A-4cim_B, 4cim_B-4cim_A, 4qnq_A-4qnq_B, 4qnq_A-4qnq_C, 4qnq_A-4qnq_D, 4qnq_A-4qnq_E, 4qnq_A-4qnq_F, 4qnq_A-4qnq_G, 4qnq_A-4qnq_H, 4qnq_A-4qnq_I, 4qnq_A-4qnq_J, 4qnq_A-4qnq_K, 4qnq_A-4qnq_L, 4qnq_B-4qnq_A, 4qnq_B-4qnq_C, 4qnq_B-4qnq_D, 4qnq_B-4qnq_E, 4qnq_B-4qnq_F, 4qnq_B-4qnq_G, 4qnq_B-4qnq_H, 4qnq_B-4qnq_I, 4qnq_B-4qnq_J, 4qnq_B-4qnq_K, 4qnq_B-4qnq_L, 4qnq_C-4qnq_A, 4qnq_C-4q…
BAD	BCL2	Q92934	P10415	EBI-700771	EBI-77694	EBI-700785	1g5j_B-1g5j_A
EEF1B2	EEF1G	P24534	P26641	EBI-354334	EBI-351467	EBI-728408	5dqs_D-5dqs_A
EEF1D	EEF1G	P29692	P26641	EBI-358607	EBI-351467	EBI-728414	5jpo_E-5jpo_A, 5jpo_E-5jpo_B, 5jpo_E-5jpo_C, 5jpo_E-5jpo_D
ARIH2	UBE2L3	O95376	P68036	EBI-711158	EBI-711173	EBI-728432	5udh_A-5udh_C, 5udh_A-5udh_D, 5udh_B-5udh_C, 5udh_B-5udh_D, 5tte_B-5tte_E
ARPC5L	ARPC4	Q9BPX5	P59998	EBI-711189	EBI-351872	EBI-728435	1k8k_G-1k8k_F, 1tyq_G-1tyq_F, 1u2v_G-1u2v_F, 2p9i_G-2p9i_F, 2p9k_G-2p9k_F, 2p9l_G-2p9l_F, 2p9n_G-2p9n_F, 2p9p_G-2p9p_F, 2p9s_G-2p9s_F, 2p9u_G-2p9u_F, 4xei_G-4xei_F, 4xf2_G-4xf2_F, 4xf2_G-4xf2_Y, 4xf2_Z-4xf2_F, 4xf2_Z-4xf2_Y, 3dxk_G-3dxk_F, 3dxm_G-3dxm_F, 3rse_G-3rse_F, 3ukr_G-3ukr_F, 3uku_G-3uku_F, 3ule_G-3ule_F, 4jd2_G-4jd2_F, 3dwl_G-3dwl_F, 3dwl_G-3dwl_K, 3dwl_L-3dwl_F, 3dwl_L-3dwl_K
CDK4	CDKN2B	P11802	P42772	EBI-295644	EBI-711280	EBI-728471	1bi7_A-1bi7_B, 1bi8_A-1bi8_B, 1bi8_A-1bi8_D, 1bi8_C-1bi8_B, 1bi8_C-1bi8_D, 1blx_A-1blx_B, 1g3n_A-1g3n_B, 1g3n_A-1g3n_F, 1g3n_E-1g3n_B, 1g3n_E-1g3n_F
GABARAP	ATG4B	O95166	Q9Y4P1	EBI-712001	EBI-712014	EBI-728940	2z0d_B-2z0d_A, 2z0e_B-2z0e_A, 2zzp_B-2zzp_A
PSMA6	PSMA3	P60900	P25788	EBI-357793	EBI-348380	EBI-729150	1iru_A-1iru_G, 1iru_A-1iru_U, 1iru_O-1iru_G, 1iru_O-1iru_U, 3unb_G-3unb_F, 3unb_G-3unb_T, 3unb_G-3unb_h, 3unb_G-3unb_v, 3unb_U-3unb_F, 3unb_U-3unb_T, 3unb_U-3unb_h, 3unb_U-3unb_v, 3unb_i-3unb_F, 3unb_i-3unb_T, 3unb_i-3unb_h, 3unb_i-3unb_v, 3unb_w-3unb_F, 3unb_w-3unb_T, 3unb_w-3unb_h, 3unb_w-3unb_v, 3une_G-3une_F, 3une_G-3une_T, 3une_G-3une_h, 3une_G-3une_v, 3une_U-3une_F, 3une_U-3une_T, 3une_U-3u…
SNAP25	STX1A	P60880	Q16623	EBI-524785	EBI-712466	EBI-729330	1sfc_D-1sfc_B, 1sfc_D-1sfc_F, 1sfc_D-1sfc_J, 1sfc_H-1sfc_B, 1sfc_H-1sfc_F, 1sfc_H-1sfc_J, 1sfc_L-1sfc_B, 1sfc_L-1sfc_F, 1sfc_L-1sfc_J, 1jth_A-1jth_B, 1jth_A-1jth_D, 1jth_C-1jth_B, 1jth_C-1jth_D, 1sfc_C-1sfc_B, 1sfc_C-1sfc_F, 1sfc_C-1sfc_J, 1sfc_G-1sfc_B, 1sfc_G-1sfc_F, 1sfc_G-1sfc_J, 1sfc_K-1sfc_B, 1sfc_K-1sfc_F, 1sfc_K-1sfc_J, 2n1t_D-2n1t_B, 3hd7_C-3hd7_B, 3hd7_C-3hd7_F, 3hd7_G-3hd7_B, 3hd7_G-3h…
ARL3	PDE6D	P36405	O43924	EBI-712710	EBI-712685	EBI-729546	1ksg_A-1ksg_B, 1ksh_A-1ksh_B, 1ksj_A-1ksj_B
ARL3	UNC119	P36405	Q13432	EBI-712710	EBI-711260	EBI-729561	4goj_A-4goj_C, 4goj_A-4goj_D, 4goj_B-4goj_C, 4goj_B-4goj_D, 4gok_A-4gok_C, 4gok_A-4gok_G, 4gok_B-4gok_C, 4gok_B-4gok_G
MAP1LC3B	ATG4B	Q9GZQ8	Q9Y4P1	EBI-373144	EBI-712014	EBI-730309	2z0e_B-2z0e_A, 2zzp_B-2zzp_A, 2z0d_B-2z0d_A
SNAP25	STX11	P60880	O75558	EBI-524785	EBI-714135	EBI-730843	3hd7_C-3hd7_B, 3hd7_C-3hd7_F, 3hd7_D-3hd7_B, 3hd7_D-3hd7_F, 3hd7_G-3hd7_B, 3hd7_G-3hd7_F, 3hd7_H-3hd7_B, 3hd7_H-3hd7_F, 3ipd_C-3ipd_B, 3ipd_C-3ipd_F, 3ipd_D-3ipd_B, 3ipd_D-3ipd_F, 3ipd_G-3ipd_B, 3ipd_G-3ipd_F, 3ipd_H-3ipd_B, 3ipd_H-3ipd_F, 1sfc_C-1sfc_B, 1sfc_C-1sfc_F, 1sfc_C-1sfc_J, 1sfc_D-1sfc_B, 1sfc_D-1sfc_F, 1sfc_D-1sfc_J, 1sfc_G-1sfc_B, 1sfc_G-1sfc_F, 1sfc_G-1sfc_J, 1sfc_H-1sfc_B, 1sfc_H-1s…
EIF3F	EIF3M	O00303	Q7L2H7	EBI-711990	EBI-353901	EBI-731791	3j8b_F-3j8b_M, 3j8c_F-3j8c_M, 5a5t_F-5a5t_M
HBA2	HBB	P69905	P68871	EBI-714680	EBI-715554	EBI-732103	1yh9_A-1yh9_B, 1yh9_A-1yh9_D, 1yh9_C-1yh9_B, 1yh9_C-1yh9_D, 1yhe_A-1yhe_B, 1yhe_A-1yhe_D, 1yhe_C-1yhe_B, 1yhe_C-1yhe_D, 1yhr_A-1yhr_B, 1yhr_A-1yhr_D, 1yhr_C-1yhr_B, 1yhr_C-1yhr_D, 1yzi_A-1yzi_B, 2d5z_A-2d5z_B, 2d5z_A-2d5z_D, 2d5z_C-2d5z_B, 2d5z_C-2d5z_D, 2d60_A-2d60_B, 2d60_A-2d60_D, 2d60_C-2d60_B, 2d60_C-2d60_D, 2dn1_A-2dn1_B, 2dn2_A-2dn2_B, 2dn2_A-2dn2_D, 2dn2_C-2dn2_B, 2dn2_C-2dn2_D, 2dn3_A-2d…
HSPBP1	HSPA8	Q9NZL4	P11142	EBI-356763	EBI-351896	EBI-732184	1xqs_A-1xqs_C, 1xqs_A-1xqs_D, 1xqs_B-1xqs_C, 1xqs_B-1xqs_D
MCTS1	DENR	Q9ULC4	O43583	EBI-716076	EBI-716083	EBI-732467	5vyc_k1-5vyc_l1, 5vyc_k1-5vyc_l2, 5vyc_k1-5vyc_l3, 5vyc_k1-5vyc_l4, 5vyc_k1-5vyc_l5, 5vyc_k1-5vyc_l6, 5vyc_k2-5vyc_l1, 5vyc_k2-5vyc_l2, 5vyc_k2-5vyc_l3, 5vyc_k2-5vyc_l4, 5vyc_k2-5vyc_l5, 5vyc_k2-5vyc_l6, 5vyc_k3-5vyc_l1, 5vyc_k3-5vyc_l2, 5vyc_k3-5vyc_l3, 5vyc_k3-5vyc_l4, 5vyc_k3-5vyc_l5, 5vyc_k3-5vyc_l6, 5vyc_k4-5vyc_l1, 5vyc_k4-5vyc_l2, 5vyc_k4-5vyc_l3, 5vyc_k4-5vyc_l4, 5vyc_k4-5vyc_l5, 5vyc_k4-…
NONO	PSPC1	Q15233	Q8WXF1	EBI-350527	EBI-1392258	EBI-733004	3sde_B-3sde_A, 4wij_A-4wij_B, 4wij_B-4wij_A, 5ifn_A-5ifn_B, 5ifn_B-5ifn_A, 3sde_A-3sde_B, 5ifm_A-5ifm_B, 5ifm_A-5ifm_C, 5ifm_A-5ifm_D, 5ifm_A-5ifm_E, 5ifm_A-5ifm_F, 5ifm_A-5ifm_G, 5ifm_A-5ifm_H, 5ifm_A-5ifm_I, 5ifm_A-5ifm_J, 5ifm_A-5ifm_K, 5ifm_A-5ifm_L, 5ifm_B-5ifm_A, 5ifm_B-5ifm_C, 5ifm_B-5ifm_D, 5ifm_B-5ifm_E, 5ifm_B-5ifm_F, 5ifm_B-5ifm_G, 5ifm_B-5ifm_H, 5ifm_B-5ifm_I, 5ifm_B-5ifm_J, 5ifm_B-5i…
GABARAPL2	ATG4B	P60520	Q9Y4P1	EBI-720116	EBI-712014	EBI-734646	2z0d_B-2z0d_A, 2z0e_B-2z0e_A, 2zzp_B-2zzp_A
CDC42	MYO9A	P60953	B2RTY4	EBI-81752	EBI-355398	EBI-736460	5hpy_B-5hpy_A, 5hpy_B-5hpy_D, 5hpy_F-5hpy_A, 5hpy_F-5hpy_D, 1tx4_B-1tx4_A, 1am4_D-1am4_A, 1am4_D-1am4_B, 1am4_D-1am4_C, 1am4_E-1am4_A, 1am4_E-1am4_B, 1am4_E-1am4_C, 1am4_F-1am4_A, 1am4_F-1am4_B, 1am4_F-1am4_C, 1ow3_B-1ow3_A
EGFR	TNK2	P00533	Q07912	EBI-297353	EBI-603457	EBI-702075	3ika_A-3ika_B, 3ika_B-3ika_A, 4wd5_A-4wd5_B, 4wd5_B-4wd5_A, 4zjv_A-4zjv_B, 4zjv_B-4zjv_A, 2rf9_A-2rf9_B, 2rf9_B-2rf9_A, 5xgn_A-5xgn_B, 5xgn_B-5xgn_A, 4ll0_A-4ll0_B, 4ll0_B-4ll0_A, 4riw_B-4riw_D, 4riw_D-4riw_B, 4rix_B-4rix_D, 4rix_D-4rix_B, 4riy_B-4riy_D, 4riy_D-4riy_B, 5cnn_A-5cnn_B, 5cnn_B-5cnn_A, 4lrm_A-4lrm_B, 4lrm_A-4lrm_C, 4lrm_A-4lrm_D, 4lrm_A-4lrm_E, 4lrm_B-4lrm_A, 4lrm_B-4lrm_C, 4lrm_B-4l…
EGFR	ERBB2	P00533	P04626	EBI-297353	EBI-641062	EBI-702075	1ivo_A-1ivo_B, 1ivo_B-1ivo_A, 1s78_A-1s78_B, 1s78_B-1s78_A, 3njp_A-3njp_B, 3njp_B-3njp_A, 3pp0_A-3pp0_B, 3pp0_B-3pp0_A, 3rcd_A-3rcd_B, 3rcd_A-3rcd_C, 3rcd_A-3rcd_D, 3rcd_B-3rcd_A, 3rcd_B-3rcd_C, 3rcd_B-3rcd_D, 3rcd_C-3rcd_A, 3rcd_C-3rcd_B, 3rcd_C-3rcd_D, 3rcd_D-3rcd_A, 3rcd_D-3rcd_B, 3rcd_D-3rcd_C, 4riw_B-4riw_D, 4riw_D-4riw_B, 4rix_B-4rix_D, 4rix_D-4rix_B, 4riy_B-4riy_D, 4riy_D-4riy_B, 5cnn_A-5c…
EGFR	PTK2B	P00533	Q14289	EBI-297353	EBI-298640	EBI-702075	2r4b_A-2r4b_B, 2r4b_B-2r4b_A, 3bbt_B-3bbt_D, 3bbt_D-3bbt_B, 3bbw_A-3bbw_B, 3bbw_B-3bbw_A, 3bce_A-3bce_B, 3bce_A-3bce_C, 3bce_B-3bce_A, 3bce_B-3bce_C, 3bce_C-3bce_A, 3bce_C-3bce_B
ITGB1	ITGA2	P05556	P17301	EBI-703066	EBI-702960	EBI-703266	3k6s_B-3k6s_A, 3k6s_B-3k6s_C, 3k6s_B-3k6s_E, 3k6s_B-3k6s_G, 3k6s_D-3k6s_A, 3k6s_D-3k6s_C, 3k6s_D-3k6s_E, 3k6s_D-3k6s_G, 3k6s_F-3k6s_A, 3k6s_F-3k6s_C, 3k6s_F-3k6s_E, 3k6s_F-3k6s_G, 3k6s_H-3k6s_A, 3k6s_H-3k6s_C, 3k6s_H-3k6s_E, 3k6s_H-3k6s_G, 3k71_B-3k71_A, 3k71_B-3k71_C, 3k71_B-3k71_E, 3k71_B-3k71_G, 3k71_D-3k71_A, 3k71_D-3k71_C, 3k71_D-3k71_E, 3k71_D-3k71_G, 3k71_F-3k71_A, 3k71_F-3k71_C, 3k71_F-3k…
ITGB3	ITGA2B	P05106	P08514	EBI-702847	EBI-702693	EBI-703283	1jv2_B-1jv2_A, 1l5g_B-1l5g_A, 1m1x_B-1m1x_A, 1tye_B-1tye_A, 1tye_B-1tye_C, 1tye_B-1tye_E, 1tye_D-1tye_A, 1tye_D-1tye_C, 1tye_D-1tye_E, 1tye_F-1tye_A, 1tye_F-1tye_C, 1tye_F-1tye_E, 1u8c_B-1u8c_A, 2vc2_B-2vc2_A, 2vdk_B-2vdk_A, 2vdl_B-2vdl_A, 2vdm_B-2vdm_A, 2vdn_B-2vdn_A, 2vdo_B-2vdo_A, 2vdp_B-2vdp_A, 2vdq_B-2vdq_A, 2vdr_B-2vdr_A, 3fcs_B-3fcs_A, 3fcs_B-3fcs_C, 3fcs_D-3fcs_A, 3fcs_D-3fcs_C, 3fcu_B-3f…
ITGB1	ITGA4	P05556	P13612	EBI-703066	EBI-703044	EBI-703300	3v4p_B-3v4p_A, 3v4p_B-3v4p_C, 3v4p_D-3v4p_A, 3v4p_D-3v4p_C, 3v4v_B-3v4v_A, 3v4v_B-3v4v_C, 3v4v_D-3v4v_A, 3v4v_D-3v4v_C, 3ije_B-3ije_A, 4g1m_B-4g1m_A, 4mmx_B-4mmx_A, 4mmy_B-4mmy_A, 4mmz_B-4mmz_A, 4o02_B-4o02_A, 1jv2_B-1jv2_A, 1l5g_B-1l5g_A, 1m1x_B-1m1x_A, 1u8c_B-1u8c_A, 4g1e_B-4g1e_A, 3vi3_B-3vi3_A, 3vi3_B-3vi3_C, 3vi3_D-3vi3_A, 3vi3_D-3vi3_C, 3vi4_B-3vi4_A, 3vi4_B-3vi4_C, 3vi4_D-3vi4_A, 3vi4_D-3v…
ITGA4	ITGB7	P13612	P26010	EBI-703044	EBI-702932	EBI-703317	3v4p_A-3v4p_B, 3v4p_A-3v4p_D, 3v4p_C-3v4p_B, 3v4p_C-3v4p_D, 3v4v_A-3v4v_B, 3v4v_A-3v4v_D, 3v4v_C-3v4v_B, 3v4v_C-3v4v_D, 3ije_A-3ije_B, 4g1m_A-4g1m_B, 4mmx_A-4mmx_B, 4mmy_A-4mmy_B, 4mmz_A-4mmz_B, 4o02_A-4o02_B, 1jv2_A-1jv2_B, 1l5g_A-1l5g_B, 1m1x_A-1m1x_B, 1u8c_A-1u8c_B, 4g1e_A-4g1e_B, 3vi3_A-3vi3_B, 3vi3_A-3vi3_D, 3vi3_C-3vi3_B, 3vi3_C-3vi3_D, 3vi4_A-3vi4_B, 3vi4_A-3vi4_D, 3vi4_C-3vi4_B, 3vi4_C-3v…
MCL1	BCL2L11	Q07820	O43521	EBI-1003422	EBI-526406	EBI-7836036	2nl9_A-2nl9_B
WRN	BLM	Q14191	P54132	EBI-368417	EBI-621372	EBI-706864	4q47_A-4q47_B, 4q47_B-4q47_A, 4q48_A-4q48_B, 4q48_B-4q48_A, 2v1x_A-2v1x_B, 2v1x_B-2v1x_A, 2wwy_A-2wwy_B, 2wwy_B-2wwy_A, 4u7d_A-4u7d_B, 4u7d_A-4u7d_C, 4u7d_A-4u7d_D, 4u7d_B-4u7d_A, 4u7d_B-4u7d_C, 4u7d_B-4u7d_D, 4u7d_C-4u7d_A, 4u7d_C-4u7d_B, 4u7d_C-4u7d_D, 4u7d_D-4u7d_A, 4u7d_D-4u7d_B, 4u7d_D-4u7d_C, 4cdg_A-4cdg_B, 4cdg_B-4cdg_A, 5lb3_B-5lb3_E, 5lb3_E-5lb3_B, 5lb5_A-5lb5_B, 5lb5_A-5lb5_C, 5lb5_A-5l…
RPA1	RPA2	P27694	P15927	EBI-621389	EBI-621404	EBI-707116	1l1o_C-1l1o_B, 1l1o_C-1l1o_E, 1l1o_F-1l1o_B, 1l1o_F-1l1o_E, 4gnx_C-4gnx_B, 4gnx_C-4gnx_Y, 4gnx_Z-4gnx_B, 4gnx_Z-4gnx_Y, 4gop_C-4gop_B, 4gop_C-4gop_Y, 4gop_Z-4gop_B, 4gop_Z-4gop_Y
RPA1	RPA3	P27694	P35244	EBI-621389	EBI-621428	EBI-707116	1l1o_C-1l1o_A, 1l1o_C-1l1o_D, 1l1o_F-1l1o_A, 1l1o_F-1l1o_D
RPA3	RPA2	P35244	P15927	EBI-621428	EBI-621404	EBI-707149	1quq_B-1quq_A, 1quq_B-1quq_C, 1quq_D-1quq_A, 1quq_D-1quq_C, 1l1o_A-1l1o_B, 1l1o_A-1l1o_E, 1l1o_D-1l1o_B, 1l1o_D-1l1o_E, 2pi2_E-2pi2_A, 2pi2_E-2pi2_B, 2pi2_E-2pi2_C, 2pi2_E-2pi2_D, 2pi2_F-2pi2_A, 2pi2_F-2pi2_B, 2pi2_F-2pi2_C, 2pi2_F-2pi2_D, 2pi2_G-2pi2_A, 2pi2_G-2pi2_B, 2pi2_G-2pi2_C, 2pi2_G-2pi2_D, 2pi2_H-2pi2_A, 2pi2_H-2pi2_B, 2pi2_H-2pi2_C, 2pi2_H-2pi2_D, 2z6k_C-2z6k_A, 2z6k_C-2z6k_B, 2z6k_D-2z…
FOS	JUN	P01100	P05412	EBI-852851	EBI-852823	EBI-8674400	1fos_E-1fos_F, 1fos_E-1fos_H, 1fos_G-1fos_F, 1fos_G-1fos_H, 1s9k_D-1s9k_E, 1a02_F-1a02_J, 5vpa_A-5vpa_B, 5vpb_A-5vpb_B, 5vpb_A-5vpb_D, 5vpb_C-5vpb_B, 5vpb_C-5vpb_D, 5vpc_A-5vpc_B, 5vpc_A-5vpc_D, 5vpc_C-5vpc_B, 5vpc_C-5vpc_D, 5vpd_A-5vpd_B, 5vpd_A-5vpd_D, 5vpd_C-5vpd_B, 5vpd_C-5vpd_D, 5vpe_A-5vpe_B, 5vpe_A-5vpe_D, 5vpe_C-5vpe_B, 5vpe_C-5vpe_D, 5vpf_A-5vpf_B, 5vpf_A-5vpf_D, 5vpf_C-5vpf_B, 5vpf_C-5v…
BAX	BAK1	Q07812	Q16611	EBI-516580	EBI-519866	EBI-707374	5fmk_A-5fmk_B, 2yj1_A-2yj1_C, 2yj1_C-2yj1_A, 3fdm_A-3fdm_B, 3fdm_A-3fdm_C, 3fdm_B-3fdm_A, 3fdm_B-3fdm_C, 3fdm_C-3fdm_A, 3fdm_C-3fdm_B, 3inq_A-3inq_B, 3inq_B-3inq_A, 3io8_A-3io8_C, 3io8_C-3io8_A, 3zlr_A-3zlr_B, 3zlr_B-3zlr_A, 4a1w_A-4a1w_B, 4a1w_A-4a1w_C, 4a1w_A-4a1w_D, 4a1w_B-4a1w_A, 4a1w_B-4a1w_C, 4a1w_B-4a1w_D, 4a1w_C-4a1w_A, 4a1w_C-4a1w_B, 4a1w_C-4a1w_D, 4a1w_D-4a1w_A, 4a1w_D-4a1w_B, 4a1w_D-4a…
BCL2	BCL2L11	P10415	O43521	EBI-77694	EBI-526406	EBI-707839	3fdl_A-3fdl_B, 4qvf_A-4qvf_B, 4zie_A-4zie_C, 3io8_A-3io8_B, 3io8_A-3io8_D, 3io8_C-3io8_B, 3io8_C-3io8_D
BCL2L11	BCL2L2	O43521	Q92843	EBI-526406	EBI-707714	EBI-707852	3fdl_B-3fdl_A, 4qvf_B-4qvf_A, 3io8_B-3io8_A, 3io8_B-3io8_C, 3io8_D-3io8_A, 3io8_D-3io8_C
BAD	BCL2L2	Q92934	Q92843	EBI-700771	EBI-707714	EBI-708100	1g5j_B-1g5j_A
BID	BCL2L2	P55957	Q92843	EBI-519672	EBI-707714	EBI-708186	4qve_B-4qve_A
PCNA	FEN1	P12004	P39748	EBI-358311	EBI-707816	EBI-708290	1ul1_A-1ul1_X, 1ul1_A-1ul1_Y, 1ul1_A-1ul1_Z, 1ul1_B-1ul1_X, 1ul1_B-1ul1_Y, 1ul1_B-1ul1_Z, 1ul1_C-1ul1_X, 1ul1_C-1ul1_Y, 1ul1_C-1ul1_Z, 2izo_B-2izo_A
GCKR	GCK	Q14397	P35557	EBI-709948	EBI-709928	EBI-710326	3w0l_B-3w0l_A, 3w0l_B-3w0l_C, 3w0l_D-3w0l_A, 3w0l_D-3w0l_C, 4lc9_A-4lc9_B
NAPA	SNAP23	P54920	O00161	EBI-749652	EBI-745000	EBI-760539	3j97_G-3j97_M, 3j97_H-3j97_M, 3j97_I-3j97_M, 3j97_J-3j97_M, 3j96_G-3j96_M, 3j96_H-3j96_M, 3j96_I-3j96_M, 3j96_J-3j96_M, 3j98_G-3j98_M, 3j98_H-3j98_M, 3j98_I-3j98_M, 3j98_J-3j98_M, 3j99_G-3j99_M, 3j99_H-3j99_M, 3j99_I-3j99_M, 3j99_J-3j99_M
NAPA	STX4	P54920	Q12846	EBI-749652	EBI-744942	EBI-760581	3j96_G-3j96_L, 3j96_H-3j96_L, 3j96_I-3j96_L, 3j96_J-3j96_L, 3j97_G-3j97_L, 3j97_H-3j97_L, 3j97_I-3j97_L, 3j97_J-3j97_L, 3j98_G-3j98_L, 3j98_H-3j98_L, 3j98_I-3j98_L, 3j98_J-3j98_L, 3j99_G-3j99_L, 3j99_H-3j99_L, 3j99_I-3j99_L, 3j99_J-3j99_L
CFL2	ACTG1	Q9Y281	P63261	EBI-351218	EBI-351292	EBI-760924	3j0s_M-3j0s_A, 3j0s_M-3j0s_B, 3j0s_M-3j0s_C, 3j0s_M-3j0s_D, 3j0s_M-3j0s_E, 3j0s_M-3j0s_F, 3j0s_M-3j0s_G, 3j0s_M-3j0s_H, 3j0s_M-3j0s_I, 3j0s_M-3j0s_J, 3j0s_M-3j0s_K, 3j0s_M-3j0s_L, 3j0s_N-3j0s_A, 3j0s_N-3j0s_B, 3j0s_N-3j0s_C, 3j0s_N-3j0s_D, 3j0s_N-3j0s_E, 3j0s_N-3j0s_F, 3j0s_N-3j0s_G, 3j0s_N-3j0s_H, 3j0s_N-3j0s_I, 3j0s_N-3j0s_J, 3j0s_N-3j0s_K, 3j0s_N-3j0s_L, 3j0s_O-3j0s_A, 3j0s_O-3j0s_B, 3j0s_O-3j…
CFL2	ACTB	Q9Y281	P60709	EBI-351218	EBI-353944	EBI-760952	3j0s_M-3j0s_A, 3j0s_M-3j0s_B, 3j0s_M-3j0s_C, 3j0s_M-3j0s_D, 3j0s_M-3j0s_E, 3j0s_M-3j0s_F, 3j0s_M-3j0s_G, 3j0s_M-3j0s_H, 3j0s_M-3j0s_I, 3j0s_M-3j0s_J, 3j0s_M-3j0s_K, 3j0s_M-3j0s_L, 3j0s_N-3j0s_A, 3j0s_N-3j0s_B, 3j0s_N-3j0s_C, 3j0s_N-3j0s_D, 3j0s_N-3j0s_E, 3j0s_N-3j0s_F, 3j0s_N-3j0s_G, 3j0s_N-3j0s_H, 3j0s_N-3j0s_I, 3j0s_N-3j0s_J, 3j0s_N-3j0s_K, 3j0s_N-3j0s_L, 3j0s_O-3j0s_A, 3j0s_O-3j0s_B, 3j0s_O-3j…
CFL1	ACTB	P23528	P60709	EBI-352733	EBI-353944	EBI-752497	3j0s_M-3j0s_A, 3j0s_M-3j0s_B, 3j0s_M-3j0s_C, 3j0s_M-3j0s_D, 3j0s_M-3j0s_E, 3j0s_M-3j0s_F, 3j0s_M-3j0s_G, 3j0s_M-3j0s_H, 3j0s_M-3j0s_I, 3j0s_M-3j0s_J, 3j0s_M-3j0s_K, 3j0s_M-3j0s_L, 3j0s_N-3j0s_A, 3j0s_N-3j0s_B, 3j0s_N-3j0s_C, 3j0s_N-3j0s_D, 3j0s_N-3j0s_E, 3j0s_N-3j0s_F, 3j0s_N-3j0s_G, 3j0s_N-3j0s_H, 3j0s_N-3j0s_I, 3j0s_N-3j0s_J, 3j0s_N-3j0s_K, 3j0s_N-3j0s_L, 3j0s_O-3j0s_A, 3j0s_O-3j0s_B, 3j0s_O-3j…
ZBTB43	ZNF417	O43298	Q8TAU3	EBI-740718	EBI-740727	EBI-752713	2i13_A-2i13_B, 2i13_B-2i13_A, 1mey_C-1mey_F, 1mey_C-1mey_G, 1mey_F-1mey_C, 1mey_F-1mey_G, 1mey_G-1mey_C, 1mey_G-1mey_F, 1p47_A-1p47_B, 1p47_B-1p47_A, 1g2f_C-1g2f_F, 1g2f_F-1g2f_C, 5eh2_E-5eh2_F, 5eh2_F-5eh2_E, 5ei9_E-5ei9_F, 5ei9_F-5ei9_E, 5v3g_A-5v3g_D, 5v3g_A-5v3g_G, 5v3g_D-5v3g_A, 5v3g_D-5v3g_G, 5v3g_G-5v3g_A, 5v3g_G-5v3g_D, 1g2d_C-1g2d_F, 1g2d_F-1g2d_C
KRT6B	KRT15	P04259	P19012	EBI-740907	EBI-739566	EBI-752788	3tnu_B-3tnu_A, 4zry_B-4zry_A, 3uf1_A-3uf1_B, 3uf1_A-3uf1_C, 3uf1_A-3uf1_D, 3uf1_B-3uf1_A, 3uf1_B-3uf1_C, 3uf1_B-3uf1_D, 3uf1_C-3uf1_A, 3uf1_C-3uf1_B, 3uf1_C-3uf1_D, 3uf1_D-3uf1_A, 3uf1_D-3uf1_B, 3uf1_D-3uf1_C, 3tnu_A-3tnu_B
NUP62	NUP54	P37198	Q7Z3B4	EBI-347978	EBI-741048	EBI-752836	5ijn_H-5ijn_F, 5ijn_H-5ijn_L, 5ijn_H-5ijn_R, 5ijn_H-5ijn_X, 5ijn_N-5ijn_F, 5ijn_N-5ijn_L, 5ijn_N-5ijn_R, 5ijn_N-5ijn_X, 5ijn_T-5ijn_F, 5ijn_T-5ijn_L, 5ijn_T-5ijn_R, 5ijn_T-5ijn_X, 5ijn_Z-5ijn_F, 5ijn_Z-5ijn_L, 5ijn_Z-5ijn_R, 5ijn_Z-5ijn_X, 5ijo_H-5ijo_F, 5ijo_H-5ijo_L, 5ijo_H-5ijo_R, 5ijo_H-5ijo_X, 5ijo_N-5ijo_F, 5ijo_N-5ijo_L, 5ijo_N-5ijo_R, 5ijo_N-5ijo_X, 5ijo_T-5ijo_F, 5ijo_T-5ijo_L, 5ijo_T-5i…
APPL1	APPL2	Q9UKG1	Q8NEU8	EBI-741243	EBI-741261	EBI-752875	5c5b_A-5c5b_B, 5c5b_A-5c5b_D, 5c5b_C-5c5b_B, 5c5b_C-5c5b_D, 4h8s_A-4h8s_B, 4h8s_A-4h8s_C, 4h8s_A-4h8s_D, 4h8s_B-4h8s_A, 4h8s_B-4h8s_C, 4h8s_B-4h8s_D, 4h8s_C-4h8s_A, 4h8s_C-4h8s_B, 4h8s_C-4h8s_D, 4h8s_D-4h8s_A, 4h8s_D-4h8s_B, 4h8s_D-4h8s_C, 5c5b_B-5c5b_D, 5c5b_D-5c5b_B, 5c5b_A-5c5b_C, 5c5b_C-5c5b_A, 5c5b_B-5c5b_A, 5c5b_B-5c5b_C, 5c5b_D-5c5b_A, 5c5b_D-5c5b_C, 2ej8_A-2ej8_B, 2ej8_B-2ej8_A, 2ela_A-2e…
STX8	VTI1B	Q9UNK0	Q9UEU0	EBI-727240	EBI-723716	EBI-752926	1gl2_D-1gl2_C
PDCD6	HEBP2	O75340	Q9Y5Z4	EBI-352915	EBI-741593	EBI-752974	5gqq_C-5gqq_A, 5gqq_C-5gqq_B, 5gqq_D-5gqq_A, 5gqq_D-5gqq_B
NFYB	DRAP1	P25208	Q14919	EBI-389728	EBI-712941	EBI-753061	1jfi_B-1jfi_A
BTG1	CNOT8	P62324	Q9UFF9	EBI-742279	EBI-742299	EBI-753184	2d5r_B-2d5r_A
DNAL4	DYNLL2	O96015	Q96FJ2	EBI-742362	EBI-742371	EBI-753208	1cmi_A-1cmi_B, 1cmi_B-1cmi_A, 1f3c_A-1f3c_B, 1f3c_B-1f3c_A, 1f95_A-1f95_B, 1f95_B-1f95_A, 1f96_A-1f96_B, 1f96_B-1f96_A, 3zke_A-3zke_C, 3zke_A-3zke_E, 3zke_A-3zke_G, 3zke_A-3zke_I, 3zke_A-3zke_K, 3zke_C-3zke_A, 3zke_C-3zke_E, 3zke_C-3zke_G, 3zke_C-3zke_I, 3zke_C-3zke_K, 3zke_E-3zke_A, 3zke_E-3zke_C, 3zke_E-3zke_G, 3zke_E-3zke_I, 3zke_E-3zke_K, 3zke_G-3zke_A, 3zke_G-3zke_C, 3zke_G-3zke_E, 3zke_G-3z…
PACSIN2	PACSIN1	Q9UNF0	Q9BY11	EBI-742503	EBI-721769	EBI-753241	3haj_A-3haj_B, 3haj_B-3haj_A, 4bne_A-4bne_B, 4bne_B-4bne_A, 3hah_A-3hah_B, 3hah_B-3hah_A, 2x3v_A-2x3v_B, 2x3v_A-2x3v_C, 2x3v_B-2x3v_A, 2x3v_B-2x3v_C, 2x3v_C-2x3v_A, 2x3v_C-2x3v_B, 2x3w_A-2x3w_B, 2x3w_A-2x3w_C, 2x3w_B-2x3w_A, 2x3w_B-2x3w_C, 2x3w_C-2x3w_A, 2x3w_C-2x3w_B, 2x3x_A-2x3x_B, 2x3x_A-2x3x_C, 2x3x_B-2x3x_A, 2x3x_B-2x3x_C, 2x3x_C-2x3x_A, 2x3x_C-2x3x_B, 3hai_A-3hai_B, 3hai_A-3hai_C, 3hai_A-3h…
PAFAH1B2	PAFAH1B3	P68402	Q15102	EBI-713724	EBI-711522	EBI-753298	1fxw_F-1fxw_A, 1vyh_A-1vyh_B, 1vyh_A-1vyh_E, 1vyh_A-1vyh_F, 1vyh_A-1vyh_I, 1vyh_A-1vyh_J, 1vyh_A-1vyh_M, 1vyh_A-1vyh_N, 1vyh_A-1vyh_Q, 1vyh_A-1vyh_R, 1vyh_B-1vyh_A, 1vyh_B-1vyh_E, 1vyh_B-1vyh_F, 1vyh_B-1vyh_I, 1vyh_B-1vyh_J, 1vyh_B-1vyh_M, 1vyh_B-1vyh_N, 1vyh_B-1vyh_Q, 1vyh_B-1vyh_R, 1vyh_E-1vyh_A, 1vyh_E-1vyh_B, 1vyh_E-1vyh_F, 1vyh_E-1vyh_I, 1vyh_E-1vyh_J, 1vyh_E-1vyh_M, 1vyh_E-1vyh_N, 1vyh_E-1v…
CNOT2	CNOT3	Q9NZN8	O75175	EBI-743033	EBI-743073	EBI-753394	4c0d_B-4c0d_C, 5fu6_B-5fu6_C, 5fu6_B-5fu6_F, 5fu6_E-5fu6_C, 5fu6_E-5fu6_F, 5fu7_B-5fu7_C, 5fu7_B-5fu7_G, 5fu7_F-5fu7_C, 5fu7_F-5fu7_G, 4c0g_A-4c0g_B, 4c0g_A-4c0g_C, 4c0g_A-4c0g_D, 4c0g_A-4c0g_E, 4c0g_A-4c0g_F, 4c0g_B-4c0g_A, 4c0g_B-4c0g_C, 4c0g_B-4c0g_D, 4c0g_B-4c0g_E, 4c0g_B-4c0g_F, 4c0g_C-4c0g_A, 4c0g_C-4c0g_B, 4c0g_C-4c0g_D, 4c0g_C-4c0g_E, 4c0g_C-4c0g_F, 4c0g_D-4c0g_A, 4c0g_D-4c0g_B, 4c0g_D-4c…
UBA2	SAE1	Q9UBT2	Q9UBE0	EBI-718569	EBI-743154	EBI-753409	1y8q_B-1y8q_A, 1y8q_B-1y8q_C, 1y8q_D-1y8q_A, 1y8q_D-1y8q_C, 1y8r_B-1y8r_A, 1y8r_B-1y8r_D, 1y8r_E-1y8r_A, 1y8r_E-1y8r_D, 3kyc_B-3kyc_A, 3kyd_B-3kyd_A, 4nnj_A-4nnj_C, 4nnj_C-4nnj_A, 3cmm_A-3cmm_C, 3cmm_C-3cmm_A, 5l6h_A-5l6h_C, 5l6h_C-5l6h_A, 5l6i_A-5l6i_C, 5l6i_C-5l6i_A, 5l6j_A-5l6j_C, 5l6j_C-5l6j_A, 1r4m_B-1r4m_A, 1r4m_B-1r4m_C, 1r4m_B-1r4m_E, 1r4m_B-1r4m_G, 1r4m_D-1r4m_A, 1r4m_D-1r4m_C, 1r4m_D-1r…
UBE2D1	TRIM39	P51668	Q9HCM9	EBI-743540	EBI-739510	EBI-753517	4tkp_A-4tkp_B
TRAPPC3	TRAPPC6A	O43617	O75865	EBI-743566	EBI-743573	EBI-753526	2j3t_A-2j3t_B, 2c0j_A-2c0j_B, 2cfh_A-2cfh_C, 2cfh_A-2cfh_D, 2cfh_B-2cfh_C, 2cfh_B-2cfh_D, 3kxc_A-3kxc_C
S100A1	S100P	P23297	P25815	EBI-743686	EBI-743700	EBI-753583	2l0p_A-2l0p_B, 2l0p_B-2l0p_A, 2llt_A-2llt_B, 2llt_B-2llt_A, 2llu_A-2llu_B, 2llu_B-2llu_A, 2lp2_A-2lp2_B, 2lp2_B-2lp2_A, 2lp3_A-2lp3_B, 2lp3_B-2lp3_A, 2mjw_B-2mjw_D, 2mjw_D-2mjw_B, 5k89_A-5k89_C, 5k89_A-5k89_H, 5k89_C-5k89_A, 5k89_C-5k89_H, 5k89_H-5k89_A, 5k89_H-5k89_C, 2lhl_A-2lhl_B, 2lhl_B-2lhl_A, 2m3w_A-2m3w_B, 2m3w_B-2m3w_A, 3rlz_A-3rlz_B, 3rlz_B-3rlz_A, 1k2h_A-1k2h_B, 1k2h_B-1k2h_A, 1zfs_A-1z…
TRIM17	TRIM39	Q9Y577	Q9HCM9	EBI-743894	EBI-739510	EBI-753670	2iwg_B-2iwg_E, 2iwg_E-2iwg_B, 4cg4_A-4cg4_B, 4cg4_A-4cg4_C, 4cg4_A-4cg4_D, 4cg4_A-4cg4_E, 4cg4_A-4cg4_F, 4cg4_B-4cg4_A, 4cg4_B-4cg4_C, 4cg4_B-4cg4_D, 4cg4_B-4cg4_E, 4cg4_B-4cg4_F, 4cg4_C-4cg4_A, 4cg4_C-4cg4_B, 4cg4_C-4cg4_D, 4cg4_C-4cg4_E, 4cg4_C-4cg4_F, 4cg4_D-4cg4_A, 4cg4_D-4cg4_B, 4cg4_D-4cg4_C, 4cg4_D-4cg4_E, 4cg4_D-4cg4_F, 4cg4_E-4cg4_A, 4cg4_E-4cg4_B, 4cg4_E-4cg4_C, 4cg4_E-4cg4_D, 4cg4_E-4c…
PSMC4	PSMC5	P43686	P62195	EBI-743997	EBI-357745	EBI-753730	3jco_K-3jco_J, 3jcp_K-3jcp_J, 4cr2_K-4cr2_J, 4cr3_K-4cr3_J, 4cr4_K-4cr4_J, 5a5b_K-5a5b_J, 5gjq_K-5gjq_J, 5gjr_K-5gjr_J, 5gjr_K-5gjr_x, 5gjr_y-5gjr_J, 5gjr_y-5gjr_x, 5l4g_K-5l4g_J, 5ln3_K-5ln3_J, 5m32_e-5m32_h, 5mp9_K-5mp9_J, 5mpa_K-5mpa_J, 5mpb_K-5mpb_J, 5mpc_K-5mpc_J, 5t0c_AD-5t0c_AC, 5t0c_AD-5t0c_BC, 5t0c_BD-5t0c_AC, 5t0c_BD-5t0c_BC, 5t0g_D-5t0g_C, 5t0h_D-5t0h_C, 5t0i_D-5t0i_C, 5t0j_D-5t0j_C, 5…
PRKAR1A	C2ORF88	P10644	Q9BSF0	EBI-476431	EBI-744298	EBI-753910	5hvz_A-5hvz_C, 5hvz_B-5hvz_C
HSPA2	HSPBP1	P54652	Q9NZL4	EBI-356991	EBI-356763	EBI-753937	1xqs_C-1xqs_A, 1xqs_C-1xqs_B, 1xqs_D-1xqs_A, 1xqs_D-1xqs_B
ACTG1	CFL1	P63261	P23528	EBI-351292	EBI-352733	EBI-754012	3j0s_A-3j0s_M, 3j0s_A-3j0s_N, 3j0s_A-3j0s_O, 3j0s_A-3j0s_P, 3j0s_A-3j0s_Q, 3j0s_A-3j0s_R, 3j0s_A-3j0s_S, 3j0s_A-3j0s_T, 3j0s_A-3j0s_U, 3j0s_A-3j0s_V, 3j0s_A-3j0s_W, 3j0s_A-3j0s_X, 3j0s_B-3j0s_M, 3j0s_B-3j0s_N, 3j0s_B-3j0s_O, 3j0s_B-3j0s_P, 3j0s_B-3j0s_Q, 3j0s_B-3j0s_R, 3j0s_B-3j0s_S, 3j0s_B-3j0s_T, 3j0s_B-3j0s_U, 3j0s_B-3j0s_V, 3j0s_B-3j0s_W, 3j0s_B-3j0s_X, 3j0s_C-3j0s_M, 3j0s_C-3j0s_N, 3j0s_C-3j…
KRT6B	KRT19	P04259	P08727	EBI-740907	EBI-742756	EBI-754060	3tnu_B-3tnu_A, 4zry_B-4zry_A, 3tnu_A-3tnu_B
ZBTB48	ZBTB8A	P10074	Q96BR9	EBI-744864	EBI-742740	EBI-754219	3m52_A-3m52_B, 3m52_B-3m52_A, 2q81_A-2q81_B, 2q81_A-2q81_C, 2q81_A-2q81_D, 2q81_B-2q81_A, 2q81_B-2q81_C, 2q81_B-2q81_D, 2q81_C-2q81_A, 2q81_C-2q81_B, 2q81_C-2q81_D, 2q81_D-2q81_A, 2q81_D-2q81_B, 2q81_D-2q81_C, 4u2m_A-4u2m_B, 4u2m_A-4u2m_C, 4u2m_A-4u2m_D, 4u2m_B-4u2m_A, 4u2m_B-4u2m_C, 4u2m_B-4u2m_D, 4u2m_C-4u2m_A, 4u2m_C-4u2m_B, 4u2m_C-4u2m_D, 4u2m_D-4u2m_A, 4u2m_D-4u2m_B, 4u2m_D-4u2m_C, 4u2n_A-4u…
NME1	NME4	P15531	O00746	EBI-741141	EBI-744871	EBI-754228	1zs6_A-1zs6_B, 1zs6_A-1zs6_D, 1zs6_B-1zs6_A, 1zs6_B-1zs6_D, 1zs6_D-1zs6_A, 1zs6_D-1zs6_B, 1ehw_A-1ehw_B, 1ehw_B-1ehw_A, 4uof_A-4uof_B, 4uof_A-4uof_C, 4uof_B-4uof_A, 4uof_B-4uof_C, 4uof_C-4uof_A, 4uof_C-4uof_B, 4uog_A-4uog_B, 4uog_A-4uog_C, 4uog_B-4uog_A, 4uog_B-4uog_C, 4uog_C-4uog_A, 4uog_C-4uog_B, 4uoh_A-4uoh_B, 4uoh_A-4uoh_C, 4uoh_B-4uoh_A, 4uoh_B-4uoh_C, 4uoh_C-4uoh_A, 4uoh_C-4uoh_B, 1jxv_A-1j…
EIF3K	EIF3L	Q9UBQ5	Q9Y262	EBI-354344	EBI-373519	EBI-754273	5a5t_K-5a5t_L, 3j8b_K-3j8b_L, 3j8c_K-3j8c_L
STX4	VAMP4	Q12846	O75379	EBI-744942	EBI-744953	EBI-754279	3hd7_B-3hd7_A, 3hd7_B-3hd7_E, 3hd7_F-3hd7_A, 3hd7_F-3hd7_E, 3ipd_B-3ipd_A, 3ipd_B-3ipd_E, 3ipd_F-3ipd_A, 3ipd_F-3ipd_E, 1sfc_B-1sfc_A, 1sfc_B-1sfc_E, 1sfc_B-1sfc_I, 1sfc_F-1sfc_A, 1sfc_F-1sfc_E, 1sfc_F-1sfc_I, 1sfc_J-1sfc_A, 1sfc_J-1sfc_E, 1sfc_J-1sfc_I, 1l4a_B-1l4a_A, 2n1t_B-2n1t_A, 1kil_B-1kil_A, 3j96_L-3j96_K, 3j97_L-3j97_K, 3j98_L-3j98_K, 3j99_L-3j99_K, 5ccg_B-5ccg_A, 5ccg_B-5ccg_G, 5ccg_H-5c…
IFIT1	IFIT3	P09914	O14879	EBI-745117	EBI-745127	EBI-754378	4g1t_A-4g1t_B, 4g1t_B-4g1t_A, 5w5h_A-5w5h_C, 5w5h_C-5w5h_A, 5w5i_A-5w5i_C, 5w5i_C-5w5i_A, 4hou_A-4hou_B, 4hou_B-4hou_A
DSTN	ACTB	P60981	P60709	EBI-745191	EBI-353944	EBI-754393	3j0s_M-3j0s_A, 3j0s_M-3j0s_B, 3j0s_M-3j0s_C, 3j0s_M-3j0s_D, 3j0s_M-3j0s_E, 3j0s_M-3j0s_F, 3j0s_M-3j0s_G, 3j0s_M-3j0s_H, 3j0s_M-3j0s_I, 3j0s_M-3j0s_J, 3j0s_M-3j0s_K, 3j0s_M-3j0s_L, 3j0s_N-3j0s_A, 3j0s_N-3j0s_B, 3j0s_N-3j0s_C, 3j0s_N-3j0s_D, 3j0s_N-3j0s_E, 3j0s_N-3j0s_F, 3j0s_N-3j0s_G, 3j0s_N-3j0s_H, 3j0s_N-3j0s_I, 3j0s_N-3j0s_J, 3j0s_N-3j0s_K, 3j0s_N-3j0s_L, 3j0s_O-3j0s_A, 3j0s_O-3j0s_B, 3j0s_O-3j…
KARS	AIMP2	Q15046	Q13155	EBI-356367	EBI-745226	EBI-754420	4dpg_A-4dpg_I, 4dpg_A-4dpg_J, 4dpg_A-4dpg_K, 4dpg_A-4dpg_L, 4dpg_B-4dpg_I, 4dpg_B-4dpg_J, 4dpg_B-4dpg_K, 4dpg_B-4dpg_L, 4dpg_C-4dpg_I, 4dpg_C-4dpg_J, 4dpg_C-4dpg_K, 4dpg_C-4dpg_L, 4dpg_D-4dpg_I, 4dpg_D-4dpg_J, 4dpg_D-4dpg_K, 4dpg_D-4dpg_L, 4dpg_E-4dpg_I, 4dpg_E-4dpg_J, 4dpg_E-4dpg_K, 4dpg_E-4dpg_L, 4dpg_F-4dpg_I, 4dpg_F-4dpg_J, 4dpg_F-4dpg_K, 4dpg_F-4dpg_L, 4dpg_G-4dpg_I, 4dpg_G-4dpg_J, 4dpg_G-4d…
CDK4	CDKN2D	P11802	P55273	EBI-295644	EBI-745859	EBI-754729	1bi8_A-1bi8_B, 1bi8_A-1bi8_D, 1bi8_C-1bi8_B, 1bi8_C-1bi8_D, 1blx_A-1blx_B, 1g3n_A-1g3n_B, 1g3n_A-1g3n_F, 1g3n_E-1g3n_B, 1g3n_E-1g3n_F, 1bi7_A-1bi7_B
SEPT1	SEPT6	Q8WYJ6	Q14141	EBI-693002	EBI-745901	EBI-754768	2qag_A-2qag_B, 2qag_C-2qag_B, 2qag_A-2qag_C, 5cyo_A-5cyo_B, 5cyo_B-5cyo_A, 2qa5_A-2qa5_B, 2qa5_B-2qa5_A, 2qag_C-2qag_A, 4z54_A-4z54_B, 4z54_B-4z54_A, 5cyp_A-5cyp_B, 5cyp_A-5cyp_C, 5cyp_A-5cyp_D, 5cyp_B-5cyp_A, 5cyp_B-5cyp_C, 5cyp_B-5cyp_D, 5cyp_C-5cyp_A, 5cyp_C-5cyp_B, 5cyp_C-5cyp_D, 5cyp_D-5cyp_A, 5cyp_D-5cyp_B, 5cyp_D-5cyp_C, 2qag_B-2qag_C, 2qag_B-2qag_A, 4yqf_A-4yqf_B, 4yqf_B-4yqf_A, 3t5d_A-3t…
U2AF2	PUF60	P26368	Q9UHX1	EBI-742339	EBI-1053259	EBI-754996	3vaf_A-3vaf_B, 3vaf_B-3vaf_A, 3vag_A-3vag_B, 3vag_B-3vag_A, 3vah_A-3vah_B, 3vah_B-3vah_A, 3vai_A-3vai_B, 3vai_B-3vai_A, 3vaj_A-3vaj_B, 3vaj_B-3vaj_A, 3vak_A-3vak_B, 3vak_B-3vak_A, 3val_A-3val_B, 3val_A-3val_D, 3val_A-3val_I, 3val_B-3val_A, 3val_B-3val_D, 3val_B-3val_I, 3val_D-3val_A, 3val_D-3val_B, 3val_D-3val_I, 3val_I-3val_A, 3val_I-3val_B, 3val_I-3val_D, 3vam_A-3vam_B, 3vam_B-3vam_A, 4tu8_A-4t…
DARS	AIMP2	P14868	Q13155	EBI-358730	EBI-745226	EBI-755008	4dpg_A-4dpg_I, 4dpg_A-4dpg_J, 4dpg_A-4dpg_K, 4dpg_A-4dpg_L, 4dpg_B-4dpg_I, 4dpg_B-4dpg_J, 4dpg_B-4dpg_K, 4dpg_B-4dpg_L, 4dpg_C-4dpg_I, 4dpg_C-4dpg_J, 4dpg_C-4dpg_K, 4dpg_C-4dpg_L, 4dpg_D-4dpg_I, 4dpg_D-4dpg_J, 4dpg_D-4dpg_K, 4dpg_D-4dpg_L, 4dpg_E-4dpg_I, 4dpg_E-4dpg_J, 4dpg_E-4dpg_K, 4dpg_E-4dpg_L, 4dpg_F-4dpg_I, 4dpg_F-4dpg_J, 4dpg_F-4dpg_K, 4dpg_F-4dpg_L, 4dpg_G-4dpg_I, 4dpg_G-4dpg_J, 4dpg_G-4d…
VIM	KRT20	P08670	P35900	EBI-353844	EBI-742094	EBI-755101	3tnu_B-3tnu_A, 4zry_B-4zry_A
ISG15	USP18	P05161	Q9UMW8	EBI-746466	EBI-356206	EBI-755113	5chv_C-5chv_A, 5chv_C-5chv_B, 5chv_D-5chv_A, 5chv_D-5chv_B, 2y5b_B-2y5b_A, 2y5b_B-2y5b_E, 2y5b_F-2y5b_A, 2y5b_F-2y5b_E
KRT15	KRT20	P19012	P35900	EBI-739566	EBI-742094	EBI-755158	3tnu_B-3tnu_A
GFAP	VIM	P14136	P08670	EBI-744302	EBI-353844	EBI-755266	1gk4_A-1gk4_B, 1gk4_A-1gk4_C, 1gk4_A-1gk4_D, 1gk4_A-1gk4_E, 1gk4_A-1gk4_F, 1gk4_B-1gk4_A, 1gk4_B-1gk4_C, 1gk4_B-1gk4_D, 1gk4_B-1gk4_E, 1gk4_B-1gk4_F, 1gk4_C-1gk4_A, 1gk4_C-1gk4_B, 1gk4_C-1gk4_D, 1gk4_C-1gk4_E, 1gk4_C-1gk4_F, 1gk4_D-1gk4_A, 1gk4_D-1gk4_B, 1gk4_D-1gk4_C, 1gk4_D-1gk4_E, 1gk4_D-1gk4_F, 1gk4_E-1gk4_A, 1gk4_E-1gk4_B, 1gk4_E-1gk4_C, 1gk4_E-1gk4_D, 1gk4_E-1gk4_F, 1gk4_F-1gk4_A, 1gk4_F-1g…
CALCOCO2	GABARAPL2	Q13137	P60520	EBI-739580	EBI-720116	EBI-755311	3vvw_A-3vvw_B
NUDT21	CPSF7	O43809	Q8N684	EBI-355720	EBI-746909	EBI-755425	3n9u_A-3n9u_C, 3n9u_A-3n9u_I, 3n9u_B-3n9u_C, 3n9u_B-3n9u_I, 3q2s_A-3q2s_C, 3q2s_A-3q2s_D, 3q2s_B-3q2s_C, 3q2s_B-3q2s_D, 3q2t_A-3q2t_C, 3q2t_A-3q2t_D, 3q2t_B-3q2t_C, 3q2t_B-3q2t_D, 3p5t_A-3p5t_L, 3p5t_A-3p5t_M, 3p5t_A-3p5t_N, 3p5t_A-3p5t_O, 3p5t_A-3p5t_P, 3p5t_A-3p5t_Q, 3p5t_B-3p5t_L, 3p5t_B-3p5t_M, 3p5t_B-3p5t_N, 3p5t_B-3p5t_O, 3p5t_B-3p5t_P, 3p5t_B-3p5t_Q, 3p5t_C-3p5t_L, 3p5t_C-3p5t_M, 3p5t_C-3p…
KLHL2	KLHL12	O95198	Q53G59	EBI-746999	EBI-740929	EBI-755533	4l7b_A-4l7b_B, 4l7b_B-4l7b_A, 4l7c_A-4l7c_B, 4l7c_A-4l7c_C, 4l7c_B-4l7c_A, 4l7c_B-4l7c_C, 4l7c_C-4l7c_A, 4l7c_C-4l7c_B, 4l7d_A-4l7d_B, 4l7d_A-4l7d_C, 4l7d_B-4l7d_A, 4l7d_B-4l7d_C, 4l7d_C-4l7d_A, 4l7d_C-4l7d_B, 4n1b_A-4n1b_B, 4n1b_A-4n1b_C, 4n1b_B-4n1b_A, 4n1b_B-4n1b_C, 4n1b_C-4n1b_A, 4n1b_C-4n1b_B, 5f72_C-5f72_K, 5f72_K-5f72_C, 5x54_A-5x54_B, 5x54_B-5x54_A, 4in4_A-4in4_B, 4in4_A-4in4_C, 4in4_B-4i…
IFT27	HSPB11	Q9BW83	Q9Y547	EBI-747093	EBI-747101	EBI-755566	2yc2_C-2yc2_A, 2yc2_C-2yc2_B, 2yc2_D-2yc2_A, 2yc2_D-2yc2_B, 2yc4_C-2yc4_A, 2yc4_C-2yc4_B, 2yc4_D-2yc4_A, 2yc4_D-2yc4_B
GINS2	GINS4	Q9Y248	Q9BRT9	EBI-747491	EBI-747500	EBI-755845	2eho_C-2eho_A, 2eho_C-2eho_E, 2eho_C-2eho_I, 2eho_G-2eho_A, 2eho_G-2eho_E, 2eho_G-2eho_I, 2eho_K-2eho_A, 2eho_K-2eho_E, 2eho_K-2eho_I, 2e9x_B-2e9x_D, 2e9x_B-2e9x_H, 2e9x_F-2e9x_D, 2e9x_F-2e9x_H, 2q9q_A-2q9q_B, 2q9q_A-2q9q_F, 2q9q_E-2q9q_B, 2q9q_E-2q9q_F
TRAF2	TRAF6	Q12933	Q9Y4K3	EBI-355744	EBI-359276	EBI-755872	5e1t_A-5e1t_B, 5e1t_A-5e1t_C, 5e1t_B-5e1t_A, 5e1t_B-5e1t_C, 5e1t_C-5e1t_A, 5e1t_C-5e1t_B, 5h10_A-5h10_B, 5h10_A-5h10_C, 5h10_B-5h10_A, 5h10_B-5h10_C, 5h10_C-5h10_A, 5h10_C-5h10_B, 1ca9_A-1ca9_B, 1ca9_A-1ca9_C, 1ca9_A-1ca9_D, 1ca9_A-1ca9_E, 1ca9_A-1ca9_F, 1ca9_B-1ca9_A, 1ca9_B-1ca9_C, 1ca9_B-1ca9_D, 1ca9_B-1ca9_E, 1ca9_B-1ca9_F, 1ca9_C-1ca9_A, 1ca9_C-1ca9_B, 1ca9_C-1ca9_D, 1ca9_C-1ca9_E, 1ca9_C-1c…
RARA	RXRG	P10276	P48443	EBI-413374	EBI-712405	EBI-755884	5uan_B-5uan_A, 3a9e_B-3a9e_A, 1xdk_B-1xdk_A, 1xdk_B-1xdk_E, 1xdk_F-1xdk_A, 1xdk_F-1xdk_E, 1dkf_B-1dkf_A, 4nqa_A-4nqa_H, 4nqa_H-4nqa_A, 5uan_A-5uan_B, 1dsz_A-1dsz_B, 3dzu_D-3dzu_A, 3dzy_D-3dzy_A, 3e00_D-3e00_A, 3uvv_A-3uvv_B, 3dzu_A-3dzu_D, 3dzy_A-3dzy_D, 3e00_A-3e00_D, 4iqr_A-4iqr_B, 4iqr_A-4iqr_E, 4iqr_A-4iqr_F, 4iqr_B-4iqr_A, 4iqr_B-4iqr_E, 4iqr_B-4iqr_F, 4iqr_E-4iqr_A, 4iqr_E-4iqr_B, 4iqr_E-4i…
ILK	PARVA	Q13418	Q9NVD7	EBI-747644	EBI-747655	EBI-755965	3kmu_A-3kmu_B, 3kmw_A-3kmw_B, 3rep_A-3rep_B
SNF8	VPS25	Q96H20	Q9BRG1	EBI-747719	EBI-741945	EBI-755998	3cuq_A-3cuq_C, 3cuq_A-3cuq_D, 2zme_A-2zme_C, 2zme_A-2zme_D, 1u5t_A-1u5t_C, 1u5t_A-1u5t_D, 1w7p_A-1w7p_B, 1w7p_A-1w7p_C
TEAD4	WWTR1	Q15561	Q9GZV5	EBI-747736	EBI-747743	EBI-756016	3kys_A-3kys_B, 3kys_A-3kys_D, 3kys_C-3kys_B, 3kys_C-3kys_D, 4re1_A-4re1_C, 4re1_A-4re1_D, 4re1_B-4re1_C, 4re1_B-4re1_D, 5gn0_A-5gn0_E, 5gn0_A-5gn0_F, 5gn0_A-5gn0_G, 5gn0_A-5gn0_H, 5gn0_B-5gn0_E, 5gn0_B-5gn0_F, 5gn0_B-5gn0_G, 5gn0_B-5gn0_H, 5gn0_C-5gn0_E, 5gn0_C-5gn0_F, 5gn0_C-5gn0_G, 5gn0_C-5gn0_H, 5gn0_D-5gn0_E, 5gn0_D-5gn0_F, 5gn0_D-5gn0_G, 5gn0_D-5gn0_H
UBE2D4	TRIM39	Q9Y2X8	Q9HCM9	EBI-745527	EBI-739510	EBI-756100	4tkp_A-4tkp_B
RAB3IL1	RAB3IP	Q8TBN0	Q96QF0	EBI-743796	EBI-747844	EBI-756163	4uj3_B-4uj3_E, 4uj3_B-4uj3_H, 4uj3_B-4uj3_K, 4uj3_B-4uj3_N, 4uj3_B-4uj3_Q, 4uj3_B-4uj3_T, 4uj3_B-4uj3_W, 4uj3_E-4uj3_B, 4uj3_E-4uj3_H, 4uj3_E-4uj3_K, 4uj3_E-4uj3_N, 4uj3_E-4uj3_Q, 4uj3_E-4uj3_T, 4uj3_E-4uj3_W, 4uj3_H-4uj3_B, 4uj3_H-4uj3_E, 4uj3_H-4uj3_K, 4uj3_H-4uj3_N, 4uj3_H-4uj3_Q, 4uj3_H-4uj3_T, 4uj3_H-4uj3_W, 4uj3_K-4uj3_B, 4uj3_K-4uj3_E, 4uj3_K-4uj3_H, 4uj3_K-4uj3_N, 4uj3_K-4uj3_Q, 4uj3_K-4u…
SEPT2	SEPT6	Q15019	Q14141	EBI-741220	EBI-745901	EBI-756268	2qag_A-2qag_B, 2qag_C-2qag_B, 2qag_A-2qag_C, 4kv9_A-4kv9_B, 4kv9_B-4kv9_A, 4kva_A-4kva_B, 4kva_B-4kva_A, 2qag_B-2qag_C, 5cyo_A-5cyo_B, 5cyo_B-5cyo_A, 2qa5_A-2qa5_B, 2qa5_B-2qa5_A, 2qag_C-2qag_A, 2qag_B-2qag_A, 4z54_A-4z54_B, 4z54_B-4z54_A, 5cyp_A-5cyp_B, 5cyp_A-5cyp_C, 5cyp_A-5cyp_D, 5cyp_B-5cyp_A, 5cyp_B-5cyp_C, 5cyp_B-5cyp_D, 5cyp_C-5cyp_A, 5cyp_C-5cyp_B, 5cyp_C-5cyp_D, 5cyp_D-5cyp_A, 5cyp_D-5c…
KRT6A	KRT15	P02538	P19012	EBI-702198	EBI-739566	EBI-756376	3tnu_B-3tnu_A, 4zry_B-4zry_A, 3tnu_A-3tnu_B, 3uf1_A-3uf1_B, 3uf1_A-3uf1_C, 3uf1_A-3uf1_D, 3uf1_B-3uf1_A, 3uf1_B-3uf1_C, 3uf1_B-3uf1_D, 3uf1_C-3uf1_A, 3uf1_C-3uf1_B, 3uf1_C-3uf1_D, 3uf1_D-3uf1_A, 3uf1_D-3uf1_B, 3uf1_D-3uf1_C
ACTG1	ACTB	P63261	P60709	EBI-351292	EBI-353944	EBI-756475	1o1e_7-1o1e_8, 1o1e_7-1o1e_9, 1o1e_7-1o1e_V, 1o1e_7-1o1e_W, 1o1e_7-1o1e_X, 1o1e_7-1o1e_Y, 1o1e_7-1o1e_Z, 1o1e_8-1o1e_7, 1o1e_8-1o1e_9, 1o1e_8-1o1e_V, 1o1e_8-1o1e_W, 1o1e_8-1o1e_X, 1o1e_8-1o1e_Y, 1o1e_8-1o1e_Z, 1o1e_9-1o1e_7, 1o1e_9-1o1e_8, 1o1e_9-1o1e_V, 1o1e_9-1o1e_W, 1o1e_9-1o1e_X, 1o1e_9-1o1e_Y, 1o1e_9-1o1e_Z, 1o1e_V-1o1e_7, 1o1e_V-1o1e_8, 1o1e_V-1o1e_9, 1o1e_V-1o1e_W, 1o1e_V-1o1e_X, 1o1e_V-1o…
RARA	RXRB	P10276	P28702	EBI-413374	EBI-748576	EBI-756652	5uan_B-5uan_A, 3a9e_B-3a9e_A, 1xdk_B-1xdk_A, 1xdk_B-1xdk_E, 1xdk_F-1xdk_A, 1xdk_F-1xdk_E, 1dkf_B-1dkf_A, 4nqa_A-4nqa_H, 4nqa_H-4nqa_A, 5uan_A-5uan_B, 1dsz_A-1dsz_B, 3dzu_D-3dzu_A, 3dzy_D-3dzy_A, 3e00_D-3e00_A, 3uvv_A-3uvv_B, 4iqr_A-4iqr_B, 4iqr_A-4iqr_E, 4iqr_A-4iqr_F, 4iqr_B-4iqr_A, 4iqr_B-4iqr_E, 4iqr_B-4iqr_F, 4iqr_E-4iqr_A, 4iqr_E-4iqr_B, 4iqr_E-4iqr_F, 4iqr_F-4iqr_A, 4iqr_F-4iqr_B, 4iqr_F-4i…
SAT1	SAT2	P21673	Q96F10	EBI-711613	EBI-748746	EBI-756763	3bj7_A-3bj7_B, 3bj7_A-3bj7_C, 3bj7_A-3bj7_D, 3bj7_B-3bj7_A, 3bj7_B-3bj7_C, 3bj7_B-3bj7_D, 3bj7_C-3bj7_A, 3bj7_C-3bj7_B, 3bj7_C-3bj7_D, 3bj7_D-3bj7_A, 3bj7_D-3bj7_B, 3bj7_D-3bj7_C, 3bj8_A-3bj8_B, 3bj8_A-3bj8_C, 3bj8_A-3bj8_D, 3bj8_B-3bj8_A, 3bj8_B-3bj8_C, 3bj8_B-3bj8_D, 3bj8_C-3bj8_A, 3bj8_C-3bj8_B, 3bj8_C-3bj8_D, 3bj8_D-3bj8_A, 3bj8_D-3bj8_B, 3bj8_D-3bj8_C, 2b4d_A-2b4d_B, 2b4d_B-2b4d_A, 2b5g_A-2b…
SMAD4	SMAD9	Q13485	O15198	EBI-347263	EBI-748763	EBI-756775	1u7v_B-1u7v_A, 1u7v_B-1u7v_C, 1u7f_B-1u7f_A, 1u7f_B-1u7f_C, 1dev_A-1dev_C, 1dev_C-1dev_A, 1u7f_A-1u7f_C, 1u7f_C-1u7f_A, 1u7v_A-1u7v_C, 1u7v_C-1u7v_A, 3gmj_A-3gmj_B, 3gmj_A-3gmj_C, 3gmj_A-3gmj_D, 3gmj_B-3gmj_A, 3gmj_B-3gmj_C, 3gmj_B-3gmj_D, 3gmj_C-3gmj_A, 3gmj_C-3gmj_B, 3gmj_C-3gmj_D, 3gmj_D-3gmj_A, 3gmj_D-3gmj_B, 3gmj_D-3gmj_C, 1khu_A-1khu_B, 1khu_A-1khu_C, 1khu_A-1khu_D, 1khu_B-1khu_A, 1khu_B-1k…
CCND2	CDKN1A	P30279	P38936	EBI-748789	EBI-375077	EBI-756799	1jsu_B-1jsu_C
SEC24D	SEC23B	O94855	Q15437	EBI-748817	EBI-742673	EBI-756805	3efo_B-3efo_A, 3eg9_B-3eg9_A, 5kyu_B-5kyu_A, 5kyw_B-5kyw_A, 5kyx_B-5kyx_A, 5kyy_B-5kyy_A, 2nup_B-2nup_A, 2nut_B-2nut_A, 3egd_B-3egd_A, 3egx_B-3egx_A, 5vne_B-5vne_A, 5vnf_B-5vnf_A, 5vng_B-5vng_A, 5vnh_B-5vnh_A, 5vni_B-5vni_A, 5vnj_B-5vnj_A, 5vnk_B-5vnk_A, 5vnl_B-5vnl_A, 5vnm_B-5vnm_A, 5vnn_B-5vnn_A, 5vno_B-5vno_A, 1m2v_B-1m2v_A, 4bzi_E-4bzi_A, 4bzi_E-4bzi_D, 4bzi_E-4bzi_G, 4bzi_F-4bzi_A, 4bzi_F-4b…
AKR7A2	AKR7A3	O43488	O95154	EBI-748855	EBI-748869	EBI-756850	1gve_A-1gve_B, 1gve_B-1gve_A, 2bp1_A-2bp1_B, 2bp1_A-2bp1_C, 2bp1_A-2bp1_D, 2bp1_B-2bp1_A, 2bp1_B-2bp1_C, 2bp1_B-2bp1_D, 2bp1_C-2bp1_A, 2bp1_C-2bp1_B, 2bp1_C-2bp1_D, 2bp1_D-2bp1_A, 2bp1_D-2bp1_B, 2bp1_D-2bp1_C, 2c91_A-2c91_B, 2c91_A-2c91_C, 2c91_A-2c91_D, 2c91_A-2c91_E, 2c91_A-2c91_F, 2c91_A-2c91_G, 2c91_A-2c91_H, 2c91_A-2c91_I, 2c91_A-2c91_J, 2c91_B-2c91_A, 2c91_B-2c91_C, 2c91_B-2c91_D, 2c91_B-2c…
SF3B4	SF3B2	Q15427	Q13435	EBI-348469	EBI-749111	EBI-757033	5gm6_e-5gm6_H, 5nrl_R-5nrl_Q
STX4	VAMP3	Q12846	Q15836	EBI-744942	EBI-722343	EBI-757309	3hd7_B-3hd7_A, 3hd7_B-3hd7_E, 3hd7_F-3hd7_A, 3hd7_F-3hd7_E, 3ipd_B-3ipd_A, 3ipd_B-3ipd_E, 3ipd_F-3ipd_A, 3ipd_F-3ipd_E, 1sfc_B-1sfc_A, 1sfc_B-1sfc_E, 1sfc_B-1sfc_I, 1sfc_F-1sfc_A, 1sfc_F-1sfc_E, 1sfc_F-1sfc_I, 1sfc_J-1sfc_A, 1sfc_J-1sfc_E, 1sfc_J-1sfc_I, 1l4a_B-1l4a_A, 2n1t_B-2n1t_A, 3j96_L-3j96_K, 3j97_L-3j97_K, 3j98_L-3j98_K, 3j99_L-3j99_K, 5ccg_B-5ccg_A, 5ccg_B-5ccg_G, 5ccg_H-5ccg_A, 5ccg_H-5c…
E2F6	TFDP1	O75461	Q14186	EBI-749694	EBI-749713	EBI-757528	1cf7_A-1cf7_B, 2aze_B-2aze_A
STK25	PDCD10	O00506	Q9BUL8	EBI-618295	EBI-740195	EBI-757633	3w8h_B-3w8h_A
SCAND1	ZKSCAN7	P57086	Q9P0L1	EBI-745846	EBI-743851	EBI-757780	3lhr_A-3lhr_B, 3lhr_B-3lhr_A, 1y7q_A-1y7q_B, 1y7q_B-1y7q_A, 2fi2_A-2fi2_B, 2fi2_B-2fi2_A, 4bhx_A-4bhx_B, 4bhx_B-4bhx_A
ZNF263	SCAND1	O14978	P57086	EBI-744493	EBI-745846	EBI-757801	3lhr_A-3lhr_B, 3lhr_B-3lhr_A, 1y7q_A-1y7q_B, 1y7q_B-1y7q_A, 2fi2_A-2fi2_B, 2fi2_B-2fi2_A, 4bhx_A-4bhx_B, 4bhx_B-4bhx_A
CLK2	CLK3	P49760	P49761	EBI-750020	EBI-745579	EBI-757810	3nr9_A-3nr9_B, 3nr9_A-3nr9_C, 3nr9_B-3nr9_A, 3nr9_B-3nr9_C, 3nr9_C-3nr9_A, 3nr9_C-3nr9_B, 3raw_A-3raw_B, 3raw_B-3raw_A, 5j1v_A-5j1v_B, 5j1v_A-5j1v_C, 5j1v_B-5j1v_A, 5j1v_B-5j1v_C, 5j1v_C-5j1v_A, 5j1v_C-5j1v_B, 5j1w_A-5j1w_B, 5j1w_A-5j1w_C, 5j1w_B-5j1w_A, 5j1w_B-5j1w_C, 5j1w_C-5j1w_A, 5j1w_C-5j1w_B, 5x8i_A-5x8i_B, 5x8i_B-5x8i_A, 5lxc_A-5lxc_B, 5lxc_B-5lxc_A, 5lxd_A-5lxd_B, 5lxd_B-5lxd_A, 3anq_A-3a…
NXT1	NXF3	Q9UKK6	Q9H4D5	EBI-301889	EBI-750038	EBI-757828	4wyk_B-4wyk_A, 4wyk_B-4wyk_C, 4wyk_D-4wyk_A, 4wyk_D-4wyk_C, 1jkg_A-1jkg_B, 1jn5_A-1jn5_B, 3nv0_B-3nv0_A
ZNF24	ZSCAN32	P17028	Q9NX65	EBI-707773	EBI-739949	EBI-757888	2i13_A-2i13_B, 2i13_B-2i13_A, 5eh2_E-5eh2_F, 5eh2_F-5eh2_E, 5ei9_E-5ei9_F, 5ei9_F-5ei9_E, 5v3g_A-5v3g_D, 5v3g_A-5v3g_G, 5v3g_D-5v3g_A, 5v3g_D-5v3g_G, 5v3g_G-5v3g_A, 5v3g_G-5v3g_D, 3lhr_A-3lhr_B, 3lhr_B-3lhr_A, 1mey_C-1mey_F, 1mey_C-1mey_G, 1mey_F-1mey_C, 1mey_F-1mey_G, 1mey_G-1mey_C, 1mey_G-1mey_F, 1y7q_A-1y7q_B, 1y7q_B-1y7q_A, 2fi2_A-2fi2_B, 2fi2_B-2fi2_A, 4bhx_A-4bhx_B, 4bhx_B-4bhx_A, 1p47_A-1p…
NUDT21	CPSF6	O43809	Q16630	EBI-355720	EBI-358410	EBI-757894	3q2s_A-3q2s_C, 3q2s_A-3q2s_D, 3q2s_B-3q2s_C, 3q2s_B-3q2s_D, 3q2t_A-3q2t_C, 3q2t_A-3q2t_D, 3q2t_B-3q2t_C, 3q2t_B-3q2t_D, 3p5t_A-3p5t_L, 3p5t_A-3p5t_M, 3p5t_A-3p5t_N, 3p5t_A-3p5t_O, 3p5t_A-3p5t_P, 3p5t_A-3p5t_Q, 3p5t_B-3p5t_L, 3p5t_B-3p5t_M, 3p5t_B-3p5t_N, 3p5t_B-3p5t_O, 3p5t_B-3p5t_P, 3p5t_B-3p5t_Q, 3p5t_C-3p5t_L, 3p5t_C-3p5t_M, 3p5t_C-3p5t_N, 3p5t_C-3p5t_O, 3p5t_C-3p5t_P, 3p5t_C-3p5t_Q, 3p5t_D-3p…
TP53RK	TPRKB	Q96S44	Q9Y3C4	EBI-739588	EBI-750123	EBI-757954	4ww5_A-4ww5_B, 4ww7_A-4ww7_B, 4ww9_A-4ww9_B, 4wwa_A-4wwa_B
BNIP3	BNIP3L	Q12983	O60238	EBI-749464	EBI-849893	EBI-757996	2j5d_A-2j5d_B, 2j5d_B-2j5d_A
METTL1	WDR4	Q9UBP6	P57081	EBI-750415	EBI-750427	EBI-758215	2vdu_E-2vdu_B, 2vdu_E-2vdu_D, 2vdu_F-2vdu_B, 2vdu_F-2vdu_D
ACTG1	DSTN	P63261	P60981	EBI-351292	EBI-745191	EBI-758245	3j0s_A-3j0s_M, 3j0s_A-3j0s_N, 3j0s_A-3j0s_O, 3j0s_A-3j0s_P, 3j0s_A-3j0s_Q, 3j0s_A-3j0s_R, 3j0s_A-3j0s_S, 3j0s_A-3j0s_T, 3j0s_A-3j0s_U, 3j0s_A-3j0s_V, 3j0s_A-3j0s_W, 3j0s_A-3j0s_X, 3j0s_B-3j0s_M, 3j0s_B-3j0s_N, 3j0s_B-3j0s_O, 3j0s_B-3j0s_P, 3j0s_B-3j0s_Q, 3j0s_B-3j0s_R, 3j0s_B-3j0s_S, 3j0s_B-3j0s_T, 3j0s_B-3j0s_U, 3j0s_B-3j0s_V, 3j0s_B-3j0s_W, 3j0s_B-3j0s_X, 3j0s_C-3j0s_M, 3j0s_C-3j0s_N, 3j0s_C-3j…
KHDRBS3	KHDRBS2	O75525	Q5VWX1	EBI-722504	EBI-742808	EBI-758260	5emo_A-5emo_B, 5emo_B-5emo_A, 5elt_A-5elt_B, 5elt_B-5elt_A, 5elr_C-5elr_D, 5elr_D-5elr_C, 5el3_A-5el3_B, 5el3_A-5el3_C, 5el3_A-5el3_D, 5el3_B-5el3_A, 5el3_B-5el3_C, 5el3_B-5el3_D, 5el3_C-5el3_A, 5el3_C-5el3_B, 5el3_C-5el3_D, 5el3_D-5el3_A, 5el3_D-5el3_B, 5el3_D-5el3_C, 5els_A-5els_B, 5els_A-5els_C, 5els_A-5els_D, 5els_A-5els_E, 5els_A-5els_F, 5els_B-5els_A, 5els_B-5els_C, 5els_B-5els_D, 5els_B-5e…
CIRBP	RBMX	Q14011	P38159	EBI-538850	EBI-743526	EBI-758458	5tbx_A-5tbx_B, 5tbx_B-5tbx_A, 3mdf_A-3mdf_B, 3mdf_B-3mdf_A, 3lpy_A-3lpy_B, 3lpy_B-3lpy_A
PPIE	XAB2	Q9UNP9	Q9HCS7	EBI-591818	EBI-295232	EBI-758500	5mqf_o-5mqf_M, 5mqf_o-5mqf_O
CCND2	CDKN1B	P30279	P46527	EBI-748789	EBI-519280	EBI-758509	1jsu_B-1jsu_C
BIRC2	TRAF2	Q13490	Q12933	EBI-514538	EBI-355744	EBI-758551	3m0a_D-3m0a_A, 3m0a_D-3m0a_B, 3m0a_D-3m0a_C, 3m0d_D-3m0d_A, 3m0d_D-3m0d_B
ZNF165	SCAND1	P49910	P57086	EBI-741694	EBI-745846	EBI-758557	3lhr_A-3lhr_B, 3lhr_B-3lhr_A, 1y7q_A-1y7q_B, 1y7q_B-1y7q_A, 2fi2_A-2fi2_B, 2fi2_B-2fi2_A, 4bhx_A-4bhx_B, 4bhx_B-4bhx_A
UBE2D3	TRIM39	P61077	Q9HCM9	EBI-348268	EBI-739510	EBI-758647	4tkp_A-4tkp_B
MAPRE2	MAPRE3	Q15555	Q9UPY8	EBI-739717	EBI-726739	EBI-758671	2r8u_A-2r8u_B, 2r8u_B-2r8u_A, 3jak_M-3jak_N, 3jak_N-3jak_M, 3jal_M-3jal_N, 3jal_N-3jal_M, 3jar_M-3jar_N, 3jar_N-3jar_M, 1vka_A-1vka_B, 1vka_B-1vka_A, 2qjz_A-2qjz_B, 2qjz_B-2qjz_A, 1yig_A-1yig_B, 1yig_B-1yig_A, 3tq7_B-3tq7_A, 3gjo_A-3gjo_B, 3gjo_A-3gjo_C, 3gjo_A-3gjo_D, 3gjo_B-3gjo_A, 3gjo_B-3gjo_C, 3gjo_B-3gjo_D, 3gjo_C-3gjo_A, 3gjo_C-3gjo_B, 3gjo_C-3gjo_D, 3gjo_D-3gjo_A, 3gjo_D-3gjo_B, 3gjo_D-3g…
PSMC6	PSMD9	P62333	O00233	EBI-357669	EBI-750973	EBI-758857	3whl_A-3whl_B, 3whl_A-3whl_D, 3whl_A-3whl_F, 3whl_A-3whl_H, 3whl_C-3whl_B, 3whl_C-3whl_D, 3whl_C-3whl_F, 3whl_C-3whl_H, 3whl_E-3whl_B, 3whl_E-3whl_D, 3whl_E-3whl_F, 3whl_E-3whl_H, 3whl_G-3whl_B, 3whl_G-3whl_D, 3whl_G-3whl_F, 3whl_G-3whl_H
SLU7	PPIL3	O95391	Q9H2H8	EBI-750559	EBI-751051	EBI-758965	5xjc_Z-5xjc_S
KRT15	KRT81	P19012	Q14533	EBI-739566	EBI-739648	EBI-759199	3tnu_A-3tnu_B, 4zry_A-4zry_B, 3uf1_A-3uf1_B, 3uf1_A-3uf1_C, 3uf1_A-3uf1_D, 3uf1_B-3uf1_A, 3uf1_B-3uf1_C, 3uf1_B-3uf1_D, 3uf1_C-3uf1_A, 3uf1_C-3uf1_B, 3uf1_C-3uf1_D, 3uf1_D-3uf1_A, 3uf1_D-3uf1_B, 3uf1_D-3uf1_C
ZNF24	SCAND1	P17028	P57086	EBI-707773	EBI-745846	EBI-759331	3lhr_A-3lhr_B, 3lhr_B-3lhr_A, 1y7q_A-1y7q_B, 1y7q_B-1y7q_A, 2fi2_A-2fi2_B, 2fi2_B-2fi2_A, 4bhx_A-4bhx_B, 4bhx_B-4bhx_A
ZNF408	ZBTB8A	Q9H9D4	Q96BR9	EBI-347633	EBI-742740	EBI-759583	1mey_C-1mey_F, 1mey_C-1mey_G, 1mey_F-1mey_C, 1mey_F-1mey_G, 1mey_G-1mey_C, 1mey_G-1mey_F
S100A14	S100A16	Q9HCY8	Q96FQ6	EBI-751842	EBI-751850	EBI-759796	1yur_A-1yur_B, 1yur_B-1yur_A, 1yus_A-1yus_B, 1yus_B-1yus_A, 1yut_A-1yut_B, 1yut_B-1yut_A, 1yuu_A-1yuu_B, 1yuu_B-1yuu_A, 2egd_A-2egd_B, 2egd_B-2egd_A, 2k8m_B-2k8m_C, 2k8m_C-2k8m_B, 2ki4_B-2ki4_C, 2ki4_C-2ki4_B, 2ki6_C-2ki6_D, 2ki6_D-2ki6_C, 2kot_A-2kot_B, 2kot_B-2kot_A, 2l5x_B-2l5x_C, 2l5x_C-2l5x_B, 2le9_B-2le9_C, 2le9_C-2le9_B, 2h2k_A-2h2k_B, 2h2k_B-2h2k_A, 2cxj_A-2cxj_B, 2cxj_B-2cxj_A
CALCOCO2	GABARAPL1	Q13137	Q9H0R8	EBI-739580	EBI-746969	EBI-759847	3vvw_A-3vvw_B
UBE2I	ZNF451	P63279	Q9Y4E5	EBI-80168	EBI-747230	EBI-759886	5d2m_A-5d2m_G, 5d2m_D-5d2m_G
HPRT1	PRTFDC1	P00492	Q9NRG1	EBI-748210	EBI-739759	EBI-759970	5w8v_A-5w8v_B, 5w8v_A-5w8v_C, 5w8v_A-5w8v_D, 5w8v_B-5w8v_A, 5w8v_B-5w8v_C, 5w8v_B-5w8v_D, 5w8v_C-5w8v_A, 5w8v_C-5w8v_B, 5w8v_C-5w8v_D, 5w8v_D-5w8v_A, 5w8v_D-5w8v_B, 5w8v_D-5w8v_C, 1bzy_A-1bzy_B, 1bzy_A-1bzy_C, 1bzy_A-1bzy_D, 1bzy_B-1bzy_A, 1bzy_B-1bzy_C, 1bzy_B-1bzy_D, 1bzy_C-1bzy_A, 1bzy_C-1bzy_B, 1bzy_C-1bzy_D, 1bzy_D-1bzy_A, 1bzy_D-1bzy_B, 1bzy_D-1bzy_C, 1hmp_A-1hmp_B, 1hmp_B-1hmp_A, 1z7g_A-1z…
PSMC1	PSMD2	P62191	Q13200	EBI-357598	EBI-357648	EBI-760192	3jco_I-3jco_Z, 3jcp_I-3jcp_Z, 4cr2_I-4cr2_Z, 4cr3_I-4cr3_Z, 4cr4_I-4cr4_Z, 5a5b_I-5a5b_Z, 5gjq_I-5gjq_Z, 5gjr_I-5gjr_AC, 5gjr_I-5gjr_Z, 5gjr_w-5gjr_AC, 5gjr_w-5gjr_Z, 5ln3_I-5ln3_Z, 5mpb_I-5mpb_Z, 5mpc_I-5mpc_Z, 5t0c_AB-5t0c_Af, 5t0c_AB-5t0c_Bf, 5t0c_BB-5t0c_Af, 5t0c_BB-5t0c_Bf, 5t0g_B-5t0g_f, 5t0h_B-5t0h_f, 5t0i_B-5t0i_f, 5t0j_B-5t0j_f, 5vhf_B-5vhf_f, 5vhh_B-5vhh_f, 5vhi_B-5vhi_f, 5vhj_B-5vhj_f,…
NXT2	NXF3	Q9NPJ8	Q9H4D5	EBI-752122	EBI-750038	EBI-760204	1jkg_A-1jkg_B, 1jn5_A-1jn5_B, 4wyk_B-4wyk_A, 4wyk_B-4wyk_C, 4wyk_D-4wyk_A, 4wyk_D-4wyk_C, 3nv0_B-3nv0_A
NME1	NME3	P15531	Q13232	EBI-741141	EBI-713684	EBI-760207	1be4_A-1be4_B, 1be4_A-1be4_C, 1be4_B-1be4_A, 1be4_B-1be4_C, 1be4_C-1be4_A, 1be4_C-1be4_B, 1bhn_A-1bhn_B, 1bhn_A-1bhn_C, 1bhn_A-1bhn_D, 1bhn_A-1bhn_E, 1bhn_A-1bhn_F, 1bhn_B-1bhn_A, 1bhn_B-1bhn_C, 1bhn_B-1bhn_D, 1bhn_B-1bhn_E, 1bhn_B-1bhn_F, 1bhn_C-1bhn_A, 1bhn_C-1bhn_B, 1bhn_C-1bhn_D, 1bhn_C-1bhn_E, 1bhn_C-1bhn_F, 1bhn_D-1bhn_A, 1bhn_D-1bhn_B, 1bhn_D-1bhn_C, 1bhn_D-1bhn_E, 1bhn_D-1bhn_F, 1bhn_E-1b…
RFC4	RFC5	P35249	P40937	EBI-476655	EBI-712376	EBI-760216	1sxj_D-1sxj_C, 2chq_A-2chq_B, 2chq_A-2chq_C, 2chq_B-2chq_A, 2chq_B-2chq_C, 2chq_C-2chq_A, 2chq_C-2chq_B, 2chv_A-2chv_B, 2chv_A-2chv_C, 2chv_A-2chv_D, 2chv_A-2chv_E, 2chv_A-2chv_F, 2chv_B-2chv_A, 2chv_B-2chv_C, 2chv_B-2chv_D, 2chv_B-2chv_E, 2chv_B-2chv_F, 2chv_C-2chv_A, 2chv_C-2chv_B, 2chv_C-2chv_D, 2chv_C-2chv_E, 2chv_C-2chv_F, 2chv_D-2chv_A, 2chv_D-2chv_B, 2chv_D-2chv_C, 2chv_D-2chv_E, 2chv_D-2c…
SF1	U2AF2	Q15637	P26368	EBI-744603	EBI-742339	EBI-760234	2m0g_A-2m0g_B, 4fxw_B-4fxw_A, 4fxw_B-4fxw_C, 4fxw_D-4fxw_A, 4fxw_D-4fxw_C
PRPS1	PRPSAP1	P60891	Q14558	EBI-749195	EBI-724449	EBI-760237	4lzn_A-4lzn_B, 4lzn_B-4lzn_A, 2h06_A-2h06_B, 2h06_B-2h06_A, 2h08_A-2h08_B, 2h08_B-2h08_A, 2hcr_A-2hcr_B, 2hcr_B-2hcr_A, 3efh_A-3efh_B, 3efh_B-3efh_A, 3s5j_A-3s5j_B, 3s5j_B-3s5j_A, 2h07_A-2h07_B, 2h07_B-2h07_A, 4lzo_A-4lzo_B, 4lzo_B-4lzo_A, 4m0u_A-4m0u_B, 4m0u_B-4m0u_A, 4lyg_A-4lyg_B, 4lyg_B-4lyg_A, 4m0p_A-4m0p_B, 4m0p_B-4m0p_A, 4f8e_A-4f8e_B, 4f8e_B-4f8e_A, 2c4k_A-2c4k_B, 2c4k_A-2c4k_C, 2c4k_A-2c…
PSME1	PSME2	Q06323	Q9UL46	EBI-712149	EBI-741630	EBI-760252	5mx5_A-5mx5_B, 5mx5_A-5mx5_D, 5mx5_A-5mx5_F, 5mx5_A-5mx5_I, 5mx5_A-5mx5_K, 5mx5_A-5mx5_M, 5mx5_C-5mx5_B, 5mx5_C-5mx5_D, 5mx5_C-5mx5_F, 5mx5_C-5mx5_I, 5mx5_C-5mx5_K, 5mx5_C-5mx5_M, 5mx5_E-5mx5_B, 5mx5_E-5mx5_D, 5mx5_E-5mx5_F, 5mx5_E-5mx5_I, 5mx5_E-5mx5_K, 5mx5_E-5mx5_M, 5mx5_G-5mx5_B, 5mx5_G-5mx5_D, 5mx5_G-5mx5_F, 5mx5_G-5mx5_I, 5mx5_G-5mx5_K, 5mx5_G-5mx5_M, 5mx5_H-5mx5_B, 5mx5_H-5mx5_D, 5mx5_H-5m…
PSMC4	PSMD10	P43686	O75832	EBI-743997	EBI-752185	EBI-760255	5vhi_D-5vhi_G, 5vhp_D-5vhp_G, 5vhf_D-5vhf_G, 5vhh_D-5vhh_G, 5vhj_D-5vhj_G, 5vhm_D-5vhm_G, 5vhn_D-5vhn_G, 5vho_D-5vho_G, 5vhq_D-5vhq_G, 5vhr_D-5vhr_G, 5vhf_B-5vhf_G, 5vhh_B-5vhh_G, 5vhi_B-5vhi_G, 5vhj_B-5vhj_G, 5vhm_B-5vhm_G, 5vhn_B-5vhn_G, 5vho_B-5vho_G, 5vhp_B-5vhp_G, 5vhq_B-5vhq_G, 5vhr_B-5vhr_G, 5vhf_C-5vhf_G, 5vhh_C-5vhh_G, 5vhi_C-5vhi_G, 5vhf_F-5vhf_G, 5vhh_F-5vhh_G, 5vhi_F-5vhi_G, 5vhf_E-5v…
MAX	MXI1	P61244	P50539	EBI-751711	EBI-752241	EBI-760270	1nlw_B-1nlw_A, 1nlw_B-1nlw_D, 1nlw_E-1nlw_A, 1nlw_E-1nlw_D
AP2B1	AP1M2	P63010	Q9Y6Q5	EBI-432924	EBI-752250	EBI-760285	1w63_B-1w63_M, 1w63_B-1w63_N, 1w63_B-1w63_O, 1w63_B-1w63_P, 1w63_B-1w63_R, 1w63_B-1w63_V, 1w63_D-1w63_M, 1w63_D-1w63_N, 1w63_D-1w63_O, 1w63_D-1w63_P, 1w63_D-1w63_R, 1w63_D-1w63_V, 1w63_F-1w63_M, 1w63_F-1w63_N, 1w63_F-1w63_O, 1w63_F-1w63_P, 1w63_F-1w63_R, 1w63_F-1w63_V, 1w63_H-1w63_M, 1w63_H-1w63_N, 1w63_H-1w63_O, 1w63_H-1w63_P, 1w63_H-1w63_R, 1w63_H-1w63_V, 1w63_J-1w63_M, 1w63_J-1w63_N, 1w63_J-1w…
E2F6	TFDP2	O75461	Q14188	EBI-749694	EBI-752268	EBI-760288	1cf7_A-1cf7_B, 2aze_B-2aze_A
STX11	SNAP23	O75558	O00161	EBI-714135	EBI-745000	EBI-760297	3hd7_B-3hd7_C, 3hd7_B-3hd7_G, 3hd7_F-3hd7_C, 3hd7_F-3hd7_G, 3ipd_B-3ipd_C, 3ipd_B-3ipd_G, 3ipd_F-3ipd_C, 3ipd_F-3ipd_G, 3hd7_B-3hd7_D, 3hd7_B-3hd7_H, 3hd7_F-3hd7_D, 3hd7_F-3hd7_H, 3ipd_B-3ipd_D, 3ipd_B-3ipd_H, 3ipd_F-3ipd_D, 3ipd_F-3ipd_H, 1sfc_B-1sfc_D, 1sfc_B-1sfc_H, 1sfc_B-1sfc_L, 1sfc_F-1sfc_D, 1sfc_F-1sfc_H, 1sfc_F-1sfc_L, 1sfc_J-1sfc_D, 1sfc_J-1sfc_H, 1sfc_J-1sfc_L, 1sfc_B-1sfc_C, 1sfc_B-1s…
GEMIN7	GEMIN6	Q9H840	Q8WXD5	EBI-715455	EBI-752301	EBI-760303	1y96_B-1y96_A, 1y96_B-1y96_C, 1y96_D-1y96_A, 1y96_D-1y96_C
RYBP	RING1	Q8N488	Q06587	EBI-752324	EBI-752313	EBI-760315	3ixs_B-3ixs_A, 3ixs_B-3ixs_C, 3ixs_B-3ixs_E, 3ixs_B-3ixs_G, 3ixs_B-3ixs_I, 3ixs_B-3ixs_K, 3ixs_D-3ixs_A, 3ixs_D-3ixs_C, 3ixs_D-3ixs_E, 3ixs_D-3ixs_G, 3ixs_D-3ixs_I, 3ixs_D-3ixs_K, 3ixs_F-3ixs_A, 3ixs_F-3ixs_C, 3ixs_F-3ixs_E, 3ixs_F-3ixs_G, 3ixs_F-3ixs_I, 3ixs_F-3ixs_K, 3ixs_H-3ixs_A, 3ixs_H-3ixs_C, 3ixs_H-3ixs_E, 3ixs_H-3ixs_G, 3ixs_H-3ixs_I, 3ixs_H-3ixs_K, 3ixs_J-3ixs_A, 3ixs_J-3ixs_C, 3ixs_J-3i…
PDCD6	PEF1	O75340	Q9UBV8	EBI-352915	EBI-724639	EBI-760324	2zn9_A-2zn9_B, 2zn9_B-2zn9_A, 3wxa_A-3wxa_B, 3wxa_B-3wxa_A, 5gqq_C-5gqq_D, 5gqq_D-5gqq_C, 2zne_A-2zne_B, 2zne_B-2zne_A, 2zrs_A-2zrs_B, 2zrs_A-2zrs_C, 2zrs_A-2zrs_D, 2zrs_A-2zrs_E, 2zrs_A-2zrs_F, 2zrs_A-2zrs_G, 2zrs_A-2zrs_H, 2zrs_B-2zrs_A, 2zrs_B-2zrs_C, 2zrs_B-2zrs_D, 2zrs_B-2zrs_E, 2zrs_B-2zrs_F, 2zrs_B-2zrs_G, 2zrs_B-2zrs_H, 2zrs_C-2zrs_A, 2zrs_C-2zrs_B, 2zrs_C-2zrs_D, 2zrs_C-2zrs_E, 2zrs_C-2z…
STAM	HGS	Q92783	O14964	EBI-752333	EBI-740220	EBI-760333	3f1i_C-3f1i_H, 3f1i_S-3f1i_H, 3ldz_A-3ldz_B, 3ldz_A-3ldz_C, 3ldz_A-3ldz_D, 3ldz_B-3ldz_A, 3ldz_B-3ldz_C, 3ldz_B-3ldz_D, 3ldz_C-3ldz_A, 3ldz_C-3ldz_B, 3ldz_C-3ldz_D, 3ldz_D-3ldz_A, 3ldz_D-3ldz_B, 3ldz_D-3ldz_C, 1elk_A-1elk_B, 1elk_B-1elk_A, 1jpl_A-1jpl_B, 1jpl_A-1jpl_C, 1jpl_A-1jpl_D, 1jpl_B-1jpl_A, 1jpl_B-1jpl_C, 1jpl_B-1jpl_D, 1jpl_C-1jpl_A, 1jpl_C-1jpl_B, 1jpl_C-1jpl_D, 1jpl_D-1jpl_A, 1jpl_D-1j…
MCM2	MCM6	P49736	Q14566	EBI-374819	EBI-374900	EBI-760342	3ja8_2-3ja8_6, 3jc5_2-3jc5_6, 3jc6_2-3jc6_6, 3jc7_2-3jc7_6, 5bk4_2-5bk4_6, 5bk4_2-5bk4_E, 5bk4_A-5bk4_6, 5bk4_A-5bk4_E, 5h7i_2-5h7i_6, 5u8s_2-5u8s_6, 5u8t_2-5u8t_6, 5udb_2-5udb_6, 5v8f_2-5v8f_6, 5xf8_2-5xf8_6, 4r7y_A-4r7y_B, 4r7y_B-4r7y_A, 4fdg_A-4fdg_B, 4fdg_A-4fdg_C, 4fdg_A-4fdg_D, 4fdg_A-4fdg_E, 4fdg_B-4fdg_A, 4fdg_B-4fdg_C, 4fdg_B-4fdg_D, 4fdg_B-4fdg_E, 4fdg_C-4fdg_A, 4fdg_C-4fdg_B, 4fdg_C-4f…
JUNB	FOSL1	P17275	P15407	EBI-748062	EBI-744510	EBI-760351	1fos_F-1fos_E, 1fos_F-1fos_G, 1fos_H-1fos_E, 1fos_H-1fos_G, 1s9k_E-1s9k_D, 1a02_J-1a02_F, 5vpa_B-5vpa_A, 5vpb_B-5vpb_A, 5vpb_B-5vpb_C, 5vpb_D-5vpb_A, 5vpb_D-5vpb_C, 5vpc_B-5vpc_A, 5vpc_B-5vpc_C, 5vpc_D-5vpc_A, 5vpc_D-5vpc_C, 5vpd_B-5vpd_A, 5vpd_B-5vpd_C, 5vpd_D-5vpd_A, 5vpd_D-5vpd_C, 5vpe_B-5vpe_A, 5vpe_B-5vpe_C, 5vpe_D-5vpe_A, 5vpe_D-5vpe_C, 5vpf_B-5vpf_A, 5vpf_B-5vpf_C, 5vpf_D-5vpf_A, 5vpf_D-5v…
S100A1	S100B	P23297	P04271	EBI-743686	EBI-458391	EBI-760357	2jpt_A-2jpt_B, 2jpt_B-2jpt_A, 1b4c_A-1b4c_B, 1b4c_B-1b4c_A, 1dt7_A-1dt7_B, 1dt7_B-1dt7_A, 1mwn_A-1mwn_B, 1mwn_B-1mwn_A, 1qlk_A-1qlk_B, 1qlk_B-1qlk_A, 1sym_A-1sym_B, 1sym_B-1sym_A, 1xyd_A-1xyd_B, 1xyd_B-1xyd_A, 2k7o_A-2k7o_B, 2k7o_B-2k7o_A, 3rlz_A-3rlz_B, 3rlz_B-3rlz_A, 1mq1_A-1mq1_B, 1mq1_B-1mq1_A, 1uwo_A-1uwo_B, 1uwo_B-1uwo_A, 2h61_A-2h61_B, 2h61_A-2h61_C, 2h61_A-2h61_D, 2h61_A-2h61_E, 2h61_A-2h…
UBE2I	PIAS2	P63279	O75928	EBI-80168	EBI-348555	EBI-760369	5jne_B-5jne_A, 5jne_B-5jne_E, 5jne_F-5jne_A, 5jne_F-5jne_E
ARL2	PDE6D	P36404	O43924	EBI-752365	EBI-712685	EBI-760372	1ksg_A-1ksg_B, 1ksh_A-1ksh_B, 1ksj_A-1ksj_B
U2AF1	U2AF2	Q01081	P26368	EBI-632461	EBI-742339	EBI-760375	1jmt_A-1jmt_B
RHOA	ARHGAP1	P61586	Q07960	EBI-446668	EBI-602762	EBI-760378	1ow3_B-1ow3_A, 5m6x_B-5m6x_A, 5m6x_B-5m6x_H, 5m6x_I-5m6x_A, 5m6x_I-5m6x_H, 5m70_B-5m70_A, 5m70_B-5m70_F, 5m70_G-5m70_A, 5m70_G-5m70_F, 1tx4_B-1tx4_A, 1grn_A-1grn_B, 2ngr_A-2ngr_B, 1am4_D-1am4_A, 1am4_D-1am4_B, 1am4_D-1am4_C, 1am4_E-1am4_A, 1am4_E-1am4_B, 1am4_E-1am4_C, 1am4_F-1am4_A, 1am4_F-1am4_B, 1am4_F-1am4_C, 3msx_A-3msx_B, 5hpy_B-5hpy_A, 5hpy_B-5hpy_D, 5hpy_F-5hpy_A, 5hpy_F-5hpy_D, 5irc_D-5i…
BAK1	BCL2L1	Q16611	Q07817	EBI-519866	EBI-78035	EBI-760384	5fmk_B-5fmk_A, 4cim_A-4cim_B, 4cim_B-4cim_A, 4qnq_A-4qnq_B, 4qnq_A-4qnq_C, 4qnq_A-4qnq_D, 4qnq_A-4qnq_E, 4qnq_A-4qnq_F, 4qnq_A-4qnq_G, 4qnq_A-4qnq_H, 4qnq_A-4qnq_I, 4qnq_A-4qnq_J, 4qnq_A-4qnq_K, 4qnq_A-4qnq_L, 4qnq_B-4qnq_A, 4qnq_B-4qnq_C, 4qnq_B-4qnq_D, 4qnq_B-4qnq_E, 4qnq_B-4qnq_F, 4qnq_B-4qnq_G, 4qnq_B-4qnq_H, 4qnq_B-4qnq_I, 4qnq_B-4qnq_J, 4qnq_B-4qnq_K, 4qnq_B-4qnq_L, 4qnq_C-4qnq_A, 4qnq_C-4q…
RRAGA	RRAGC	Q7L523	Q9HB90	EBI-752376	EBI-752390	EBI-760402	4arz_A-4arz_B, 3r7w_A-3r7w_B, 3r7w_A-3r7w_D, 3r7w_C-3r7w_B, 3r7w_C-3r7w_D, 6ehr_F-6ehr_G, 3r7w_B-3r7w_D, 3r7w_D-3r7w_B, 2q3f_A-2q3f_B, 2q3f_B-2q3f_A, 4arz_B-4arz_A
JUP	CTNNBIP1	P14923	Q9NSA3	EBI-702484	EBI-747082	EBI-760405	1m1e_A-1m1e_B, 1luj_A-1luj_B, 1t08_A-1t08_B
POT1	ACD	Q9NUX5	Q96AP0	EBI-752420	EBI-717666	EBI-760438	5un7_A-5un7_B, 5h65_A-5h65_B
S100A1	S100A4	P23297	P26447	EBI-743686	EBI-717058	EBI-760441	2y5i_A-2y5i_B, 2y5i_A-2y5i_C, 2y5i_A-2y5i_D, 2y5i_A-2y5i_E, 2y5i_A-2y5i_F, 2y5i_B-2y5i_A, 2y5i_B-2y5i_C, 2y5i_B-2y5i_D, 2y5i_B-2y5i_E, 2y5i_B-2y5i_F, 2y5i_C-2y5i_A, 2y5i_C-2y5i_B, 2y5i_C-2y5i_D, 2y5i_C-2y5i_E, 2y5i_C-2y5i_F, 2y5i_D-2y5i_A, 2y5i_D-2y5i_B, 2y5i_D-2y5i_C, 2y5i_D-2y5i_E, 2y5i_D-2y5i_F, 2y5i_E-2y5i_A, 2y5i_E-2y5i_B, 2y5i_E-2y5i_C, 2y5i_E-2y5i_D, 2y5i_E-2y5i_F, 2y5i_F-2y5i_A, 2y5i_F-2y…
MAD2L1	MAD1L1	Q13257	Q9Y6D9	EBI-78203	EBI-742610	EBI-760453	1go4_A-1go4_E, 1go4_A-1go4_F, 1go4_A-1go4_G, 1go4_A-1go4_H, 1go4_B-1go4_E, 1go4_B-1go4_F, 1go4_B-1go4_G, 1go4_B-1go4_H, 1go4_C-1go4_E, 1go4_C-1go4_F, 1go4_C-1go4_G, 1go4_C-1go4_H, 1go4_D-1go4_E, 1go4_D-1go4_F, 1go4_D-1go4_G, 1go4_D-1go4_H
AP2B1	AP2M1	P63010	Q96CW1	EBI-432924	EBI-297683	EBI-760465	2jkr_B-2jkr_M, 2jkr_B-2jkr_U, 2jkr_E-2jkr_M, 2jkr_E-2jkr_U, 2jkt_B-2jkt_M, 2jkt_B-2jkt_U, 2jkt_E-2jkt_M, 2jkt_E-2jkt_U, 2vgl_B-2vgl_M, 2xa7_B-2xa7_M, 4uqi_B-4uqi_M, 1w63_B-1w63_M, 1w63_B-1w63_N, 1w63_B-1w63_O, 1w63_B-1w63_P, 1w63_B-1w63_R, 1w63_B-1w63_V, 1w63_D-1w63_M, 1w63_D-1w63_N, 1w63_D-1w63_O, 1w63_D-1w63_P, 1w63_D-1w63_R, 1w63_D-1w63_V, 1w63_F-1w63_M, 1w63_F-1w63_N, 1w63_F-1w63_O, 1w63_F-1w…
RBM8A	MAGOHB	Q9Y5S9	Q96A72	EBI-447231	EBI-746778	EBI-760471	5xjc_w-5xjc_v, 3ex7_B-3ex7_A, 3ex7_B-3ex7_E, 3ex7_G-3ex7_A, 3ex7_G-3ex7_E, 2j0q_D-2j0q_C, 2j0q_D-2j0q_F, 2j0q_G-2j0q_C, 2j0q_G-2j0q_F, 1p27_B-1p27_A, 1p27_B-1p27_C, 1p27_D-1p27_A, 1p27_D-1p27_C, 1hl6_A-1hl6_B, 1hl6_A-1hl6_D, 1hl6_C-1hl6_B, 1hl6_C-1hl6_D, 1rk8_A-1rk8_B, 2x1g_A-2x1g_B, 2x1g_A-2x1g_D, 2x1g_C-2x1g_B, 2x1g_C-2x1g_D, 2hyi_B-2hyi_A, 2hyi_B-2hyi_G, 2hyi_H-2hyi_A, 2hyi_H-2hyi_G, 2xb2_D-2x…
APC	CTNNB1	P25054	P35222	EBI-727707	EBI-491549	EBI-763296	1th1_C-1th1_A, 1th1_C-1th1_B, 1th1_D-1th1_A, 1th1_D-1th1_B, 1v18_B-1v18_A
PTPRN	PTPRT	Q16849	O14522	EBI-728153	EBI-728180	EBI-728216	2ooq_A-2ooq_B, 2ooq_B-2ooq_A, 2qep_A-2qep_B, 2qep_B-2qep_A, 2h4v_A-2h4v_B, 2h4v_B-2h4v_A, 3qcb_A-3qcb_B, 3qcb_B-3qcb_A, 3qcc_A-3qcc_B, 3qcc_B-3qcc_A, 3qce_A-3qce_B, 3qce_B-3qce_A, 3qcf_A-3qcf_B, 3qcf_B-3qcf_A, 1p15_A-1p15_B, 1p15_B-1p15_A, 1rpm_A-1rpm_B, 1rpm_B-1rpm_A, 3qcm_A-3qcm_B, 3qcm_B-3qcm_A, 2hy3_A-2hy3_B, 2hy3_B-2hy3_A, 5j8r_A-5j8r_B, 5j8r_A-5j8r_C, 5j8r_A-5j8r_D, 5j8r_B-5j8r_A, 5j8r_B-5j…
PTPRN	PTPRS	Q16849	Q13332	EBI-728153	EBI-711536	EBI-728224	2qep_A-2qep_B, 2qep_B-2qep_A, 2ooq_A-2ooq_B, 2ooq_B-2ooq_A, 2h4v_A-2h4v_B, 2h4v_B-2h4v_A, 1p15_A-1p15_B, 1p15_B-1p15_A, 3qcb_A-3qcb_B, 3qcb_B-3qcb_A, 3qcc_A-3qcc_B, 3qcc_B-3qcc_A, 3qce_A-3qce_B, 3qce_B-3qce_A, 3qcf_A-3qcf_B, 3qcf_B-3qcf_A, 1rpm_A-1rpm_B, 1rpm_B-1rpm_A, 3qcm_A-3qcm_B, 3qcm_B-3qcm_A, 2hy3_A-2hy3_B, 2hy3_B-2hy3_A, 1yfo_A-1yfo_B, 1yfo_B-1yfo_A, 2nv5_A-2nv5_B, 2nv5_A-2nv5_C, 2nv5_B-2n…
WASL	CDC42	O00401	P60953	EBI-957615	EBI-81752	EBI-7593393	1cee_B-1cee_A
HSPB8	CRYAB	Q9UJY1	P02511	EBI-739074	EBI-739060	EBI-739088	2n3j_A-2n3j_B, 2n3j_B-2n3j_A, 4mjh_A-4mjh_C, 4mjh_C-4mjh_A, 3q9q_A-3q9q_B, 3q9q_B-3q9q_A, 2klr_A-2klr_B, 2klr_B-2klr_A, 2ygd_A-2ygd_B, 2ygd_A-2ygd_C, 2ygd_A-2ygd_D, 2ygd_A-2ygd_E, 2ygd_A-2ygd_F, 2ygd_A-2ygd_G, 2ygd_A-2ygd_H, 2ygd_A-2ygd_I, 2ygd_A-2ygd_J, 2ygd_A-2ygd_K, 2ygd_A-2ygd_L, 2ygd_A-2ygd_M, 2ygd_A-2ygd_N, 2ygd_A-2ygd_O, 2ygd_A-2ygd_P, 2ygd_A-2ygd_Q, 2ygd_A-2ygd_R, 2ygd_A-2ygd_S, 2ygd_A-2y…
HSPB6	HSPB8	O14558	Q9UJY1	EBI-739095	EBI-739074	EBI-739106	2n3j_A-2n3j_B, 2n3j_B-2n3j_A, 4mjh_A-4mjh_C, 4mjh_C-4mjh_A, 3q9q_A-3q9q_B, 3q9q_B-3q9q_A, 2klr_A-2klr_B, 2klr_B-2klr_A, 2ygd_A-2ygd_B, 2ygd_A-2ygd_C, 2ygd_A-2ygd_D, 2ygd_A-2ygd_E, 2ygd_A-2ygd_F, 2ygd_A-2ygd_G, 2ygd_A-2ygd_H, 2ygd_A-2ygd_I, 2ygd_A-2ygd_J, 2ygd_A-2ygd_K, 2ygd_A-2ygd_L, 2ygd_A-2ygd_M, 2ygd_A-2ygd_N, 2ygd_A-2ygd_O, 2ygd_A-2ygd_P, 2ygd_A-2ygd_Q, 2ygd_A-2ygd_R, 2ygd_A-2ygd_S, 2ygd_A-2y…
HSPB8	HSPB2	Q9UJY1	Q16082	EBI-739074	EBI-739395	EBI-739405	2n3j_A-2n3j_B, 2n3j_B-2n3j_A, 4mjh_A-4mjh_C, 4mjh_C-4mjh_A, 3q9q_A-3q9q_B, 3q9q_B-3q9q_A, 2klr_A-2klr_B, 2klr_B-2klr_A, 2ygd_A-2ygd_B, 2ygd_A-2ygd_C, 2ygd_A-2ygd_D, 2ygd_A-2ygd_E, 2ygd_A-2ygd_F, 2ygd_A-2ygd_G, 2ygd_A-2ygd_H, 2ygd_A-2ygd_I, 2ygd_A-2ygd_J, 2ygd_A-2ygd_K, 2ygd_A-2ygd_L, 2ygd_A-2ygd_M, 2ygd_A-2ygd_N, 2ygd_A-2ygd_O, 2ygd_A-2ygd_P, 2ygd_A-2ygd_Q, 2ygd_A-2ygd_R, 2ygd_A-2ygd_S, 2ygd_A-2y…
HSPB8	HSPB1	Q9UJY1	P04792	EBI-739074	EBI-352682	EBI-739417	2n3j_A-2n3j_B, 2n3j_B-2n3j_A, 4mjh_A-4mjh_C, 4mjh_C-4mjh_A, 3q9q_A-3q9q_B, 3q9q_B-3q9q_A, 2klr_A-2klr_B, 2klr_B-2klr_A, 2ygd_A-2ygd_B, 2ygd_A-2ygd_C, 2ygd_A-2ygd_D, 2ygd_A-2ygd_E, 2ygd_A-2ygd_F, 2ygd_A-2ygd_G, 2ygd_A-2ygd_H, 2ygd_A-2ygd_I, 2ygd_A-2ygd_J, 2ygd_A-2ygd_K, 2ygd_A-2ygd_L, 2ygd_A-2ygd_M, 2ygd_A-2ygd_N, 2ygd_A-2ygd_O, 2ygd_A-2ygd_P, 2ygd_A-2ygd_Q, 2ygd_A-2ygd_R, 2ygd_A-2ygd_S, 2ygd_A-2y…
TERF2IP	TERF2	Q9NYB0	Q15554	EBI-750109	EBI-706637	EBI-764884	3k6g_A-3k6g_D, 3k6g_A-3k6g_E, 3k6g_A-3k6g_F, 3k6g_B-3k6g_D, 3k6g_B-3k6g_E, 3k6g_B-3k6g_F, 3k6g_C-3k6g_D, 3k6g_C-3k6g_E, 3k6g_C-3k6g_F
RAN	RANBP1	P62826	P43487	EBI-286642	EBI-1032909	EBI-8626224	1k5d_A-1k5d_B, 1k5d_A-1k5d_E, 1k5d_A-1k5d_H, 1k5d_A-1k5d_K, 1k5d_D-1k5d_B, 1k5d_D-1k5d_E, 1k5d_D-1k5d_H, 1k5d_D-1k5d_K, 1k5d_G-1k5d_B, 1k5d_G-1k5d_E, 1k5d_G-1k5d_H, 1k5d_G-1k5d_K, 1k5d_J-1k5d_B, 1k5d_J-1k5d_E, 1k5d_J-1k5d_H, 1k5d_J-1k5d_K, 1k5g_A-1k5g_B, 1k5g_A-1k5g_E, 1k5g_A-1k5g_H, 1k5g_A-1k5g_K, 1k5g_D-1k5g_B, 1k5g_D-1k5g_E, 1k5g_D-1k5g_H, 1k5g_D-1k5g_K, 1k5g_G-1k5g_B, 1k5g_G-1k5g_E, 1k5g_G-1k…
RB1	E2F1	P06400	Q01094	EBI-491274	EBI-448924	EBI-8040048	2aze_C-2aze_B
CDK4	CCND2	P11802	P30279	EBI-295644	EBI-748789	EBI-768365	3g33_A-3g33_B, 3g33_A-3g33_D, 3g33_C-3g33_B, 3g33_C-3g33_D, 2w96_B-2w96_A, 2w99_B-2w99_A, 2w9f_B-2w9f_A, 2w9z_B-2w9z_A, 1g3n_A-1g3n_C, 1g3n_A-1g3n_G, 1g3n_E-1g3n_C, 1g3n_E-1g3n_G, 4bco_A-4bco_B, 4bco_A-4bco_D, 4bco_C-4bco_B, 4bco_C-4bco_D, 2x1n_A-2x1n_B, 2x1n_A-2x1n_D, 2x1n_C-2x1n_B, 2x1n_C-2x1n_D, 3f5x_A-3f5x_B, 3f5x_A-3f5x_D, 3f5x_C-3f5x_B, 3f5x_C-3f5x_D, 1e9h_A-1e9h_B, 1e9h_A-1e9h_D, 1e9h_C-1e…
ACTL6A	ACTR5	O96019	Q9H9F9	EBI-355018	EBI-769418	EBI-769676	4b1v_A-4b1v_B, 4b1v_B-4b1v_A, 4b1z_A-4b1z_B, 4b1z_A-4b1z_C, 4b1z_A-4b1z_D, 4b1z_A-4b1z_E, 4b1z_A-4b1z_F, 4b1z_B-4b1z_A, 4b1z_B-4b1z_C, 4b1z_B-4b1z_D, 4b1z_B-4b1z_E, 4b1z_B-4b1z_F, 4b1z_C-4b1z_A, 4b1z_C-4b1z_B, 4b1z_C-4b1z_D, 4b1z_C-4b1z_E, 4b1z_C-4b1z_F, 4b1z_D-4b1z_A, 4b1z_D-4b1z_B, 4b1z_D-4b1z_C, 4b1z_D-4b1z_E, 4b1z_D-4b1z_F, 4b1z_E-4b1z_A, 4b1z_E-4b1z_B, 4b1z_E-4b1z_C, 4b1z_E-4b1z_D, 4b1z_E-4b…
ACTL6A	ACTR6	O96019	Q9GZN1	EBI-355018	EBI-769329	EBI-769938	1o1e_1-1o1e_5, 1o1e_1-1o1e_6, 1o1e_1-1o1e_7, 1o1e_1-1o1e_8, 1o1e_1-1o1e_9, 1o1e_1-1o1e_V, 1o1e_1-1o1e_W, 1o1e_1-1o1e_X, 1o1e_1-1o1e_Y, 1o1e_1-1o1e_Z, 1o1e_2-1o1e_5, 1o1e_2-1o1e_6, 1o1e_2-1o1e_7, 1o1e_2-1o1e_8, 1o1e_2-1o1e_9, 1o1e_2-1o1e_V, 1o1e_2-1o1e_W, 1o1e_2-1o1e_X, 1o1e_2-1o1e_Y, 1o1e_2-1o1e_Z, 1o1e_3-1o1e_5, 1o1e_3-1o1e_6, 1o1e_3-1o1e_7, 1o1e_3-1o1e_8, 1o1e_3-1o1e_9, 1o1e_3-1o1e_V, 1o1e_3-1o…
ERBB3	SYK	P21860	P43405	EBI-720706	EBI-78302	EBI-7871714	4zse_A-4zse_B, 4zse_A-4zse_C, 4zse_A-4zse_D, 4zse_B-4zse_A, 4zse_B-4zse_C, 4zse_B-4zse_D, 4zse_C-4zse_A, 4zse_C-4zse_B, 4zse_C-4zse_D, 4zse_D-4zse_A, 4zse_D-4zse_B, 4zse_D-4zse_C, 5d41_A-5d41_B, 5d41_B-5d41_A, 5xgn_A-5xgn_B, 5xgn_B-5xgn_A, 2jiu_A-2jiu_B, 2jiu_B-2jiu_A, 2jiv_A-2jiv_B, 2jiv_B-2jiv_A, 2r4b_A-2r4b_B, 2r4b_B-2r4b_A, 3ika_A-3ika_B, 3ika_B-3ika_A, 4wd5_A-4wd5_B, 4wd5_B-4wd5_A, 2jit_A-2j…
SYK	ERBB2	P43405	P04626	EBI-78302	EBI-641062	EBI-7872191	4zse_A-4zse_B, 4zse_A-4zse_C, 4zse_A-4zse_D, 4zse_B-4zse_A, 4zse_B-4zse_C, 4zse_B-4zse_D, 4zse_C-4zse_A, 4zse_C-4zse_B, 4zse_C-4zse_D, 4zse_D-4zse_A, 4zse_D-4zse_B, 4zse_D-4zse_C, 5d41_A-5d41_B, 5d41_B-5d41_A, 5xgn_A-5xgn_B, 5xgn_B-5xgn_A, 2jiu_A-2jiu_B, 2jiu_B-2jiu_A, 2jiv_A-2jiv_B, 2jiv_B-2jiv_A, 2r4b_A-2r4b_B, 2r4b_B-2r4b_A, 3ika_A-3ika_B, 3ika_B-3ika_A, 4wd5_A-4wd5_B, 4wd5_B-4wd5_A, 2jit_A-2j…
ERBB2	JAK1	P04626	P23458	EBI-641062	EBI-1383438	EBI-7872614	2r4b_A-2r4b_B, 2r4b_B-2r4b_A, 3bbt_B-3bbt_D, 3bbt_D-3bbt_B, 3bbw_A-3bbw_B, 3bbw_B-3bbw_A, 3bce_A-3bce_B, 3bce_A-3bce_C, 3bce_B-3bce_A, 3bce_B-3bce_C, 3bce_C-3bce_A, 3bce_C-3bce_B
SYK	EGFR	P43405	P00533	EBI-78302	EBI-297353	EBI-7875448	4zse_A-4zse_B, 4zse_A-4zse_C, 4zse_A-4zse_D, 4zse_B-4zse_A, 4zse_B-4zse_C, 4zse_B-4zse_D, 4zse_C-4zse_A, 4zse_C-4zse_B, 4zse_C-4zse_D, 4zse_D-4zse_A, 4zse_D-4zse_B, 4zse_D-4zse_C, 5d41_A-5d41_B, 5d41_B-5d41_A, 5xgn_A-5xgn_B, 5xgn_B-5xgn_A, 2jiu_A-2jiu_B, 2jiu_B-2jiu_A, 2jiv_A-2jiv_B, 2jiv_B-2jiv_A, 2r4b_A-2r4b_B, 2r4b_B-2r4b_A, 3ika_A-3ika_B, 3ika_B-3ika_A, 4wd5_A-4wd5_B, 4wd5_B-4wd5_A, 2jit_A-2j…
ERBB2	ANKS1A	P04626	Q92625	EBI-641062	EBI-1048612	EBI-7879248	4hrm_A-4hrm_B, 4hrm_A-4hrm_D
ZAP70	EGFR	P43403	P00533	EBI-1211276	EBI-297353	EBI-7889327	2r4b_A-2r4b_B, 2r4b_B-2r4b_A, 3bbt_B-3bbt_D, 3bbt_D-3bbt_B, 3bbw_A-3bbw_B, 3bbw_B-3bbw_A, 3bce_A-3bce_B, 3bce_A-3bce_C, 3bce_B-3bce_A, 3bce_B-3bce_C, 3bce_C-3bce_A, 3bce_C-3bce_B
NCK2	DDR1	O43639	Q08345	EBI-713635	EBI-711879	EBI-7920922	1opl_A-1opl_B, 1opl_B-1opl_A
YWHAE	YWHAZ	P62258	P63104	EBI-356498	EBI-347088	EBI-7980863	1a37_A-1a37_B, 1a37_B-1a37_A, 1a38_A-1a38_B, 1a38_B-1a38_A, 1a4o_A-1a4o_B, 1a4o_A-1a4o_C, 1a4o_A-1a4o_D, 1a4o_B-1a4o_A, 1a4o_B-1a4o_C, 1a4o_B-1a4o_D, 1a4o_C-1a4o_A, 1a4o_C-1a4o_B, 1a4o_C-1a4o_D, 1a4o_D-1a4o_A, 1a4o_D-1a4o_B, 1a4o_D-1a4o_C, 1ib1_A-1ib1_B, 1ib1_A-1ib1_C, 1ib1_A-1ib1_D, 1ib1_B-1ib1_A, 1ib1_B-1ib1_C, 1ib1_B-1ib1_D, 1ib1_C-1ib1_A, 1ib1_C-1ib1_B, 1ib1_C-1ib1_D, 1ib1_D-1ib1_A, 1ib1_D-1i…
AURKB	INCENP	Q96GD4	Q9NQS7	EBI-624291	EBI-307907	EBI-7852108	4af3_A-4af3_D, 5eyk_A-5eyk_C, 5eyk_A-5eyk_D, 5eyk_B-5eyk_C, 5eyk_B-5eyk_D, 5k3y_A-5k3y_C, 5k3y_A-5k3y_D, 5k3y_B-5k3y_C, 5k3y_B-5k3y_D
INCENP	BIRC5	Q9NQS7	O15392	EBI-307907	EBI-518823	EBI-7852147	2qfa_C-2qfa_A
NHEJ1	XRCC4	Q9H9Q4	Q13426	EBI-847807	EBI-717592	EBI-847811	3w03_A-3w03_C, 3w03_A-3w03_D, 3w03_B-3w03_C, 3w03_B-3w03_D, 3rwr_D-3rwr_A, 3rwr_D-3rwr_B, 3rwr_D-3rwr_F, 3rwr_D-3rwr_G, 3rwr_D-3rwr_J, 3rwr_D-3rwr_K, 3rwr_D-3rwr_N, 3rwr_D-3rwr_P, 3rwr_D-3rwr_R, 3rwr_D-3rwr_U, 3rwr_D-3rwr_V, 3rwr_D-3rwr_Y, 3rwr_E-3rwr_A, 3rwr_E-3rwr_B, 3rwr_E-3rwr_F, 3rwr_E-3rwr_G, 3rwr_E-3rwr_J, 3rwr_E-3rwr_K, 3rwr_E-3rwr_N, 3rwr_E-3rwr_P, 3rwr_E-3rwr_R, 3rwr_E-3rwr_U, 3rwr_E-3r…
FLNA	FLNB	P21333	O75369	EBI-350432	EBI-352089	EBI-851975	4b7l_A-4b7l_B, 4b7l_B-4b7l_A, 3fer_A-3fer_B, 3fer_A-3fer_C, 3fer_A-3fer_D, 3fer_B-3fer_A, 3fer_B-3fer_C, 3fer_B-3fer_D, 3fer_C-3fer_A, 3fer_C-3fer_B, 3fer_C-3fer_D, 3fer_D-3fer_A, 3fer_D-3fer_B, 3fer_D-3fer_C, 2wfn_A-2wfn_B, 2wfn_B-2wfn_A, 3hop_A-3hop_B, 3hop_B-3hop_A, 3hor_A-3hor_B, 3hor_B-3hor_A, 3hoc_A-3hoc_B, 3hoc_B-3hoc_A, 2j3s_A-2j3s_B, 2j3s_B-2j3s_A, 4p3w_A-4p3w_B, 4p3w_A-4p3w_C, 4p3w_A-4p…
POLG	POLG2	P54098	Q9UHN1	EBI-852624	EBI-852642	EBI-852658	3ikm_A-3ikm_B, 3ikm_A-3ikm_C, 3ikm_A-3ikm_E, 3ikm_A-3ikm_F, 3ikm_D-3ikm_B, 3ikm_D-3ikm_C, 3ikm_D-3ikm_E, 3ikm_D-3ikm_F, 4ztu_A-4ztu_B, 4ztu_A-4ztu_C, 4ztz_A-4ztz_B, 4ztz_A-4ztz_C, 5c51_A-5c51_B, 5c51_A-5c51_C, 5c52_A-5c52_B, 5c52_A-5c52_C, 5c53_A-5c53_B, 5c53_A-5c53_C
POLE4	POLE3	Q9NR33	Q9NRF9	EBI-867034	EBI-744901	EBI-867043	4awl_C-4awl_B, 4csr_B-4csr_A, 1n1j_B-1n1j_A, 4g91_C-4g91_B, 4g92_C-4g92_B, 5g49_B-5g49_A
POLE2	POLE	P56282	Q07864	EBI-713847	EBI-348526	EBI-867115	5vbn_A-5vbn_B, 5vbn_A-5vbn_F, 5vbn_E-5vbn_B, 5vbn_E-5vbn_F
TAP2	TAP1	Q03519	Q03518	EBI-780781	EBI-747259	EBI-874922	5u1d_B-5u1d_A, 5u1d_A-5u1d_B, 2ixf_A-2ixf_B, 2ixf_A-2ixf_C, 2ixf_A-2ixf_D, 2ixf_B-2ixf_A, 2ixf_B-2ixf_C, 2ixf_B-2ixf_D, 2ixf_C-2ixf_A, 2ixf_C-2ixf_B, 2ixf_C-2ixf_D, 2ixf_D-2ixf_A, 2ixf_D-2ixf_B, 2ixf_D-2ixf_C, 2ixe_A-2ixe_D, 2ixe_D-2ixe_A, 5kpi_A-5kpi_B, 5kpi_B-5kpi_A, 3g5u_A-3g5u_B, 3g5u_B-3g5u_A, 3g60_A-3g60_B, 3g60_B-3g60_A, 3g61_A-3g61_B, 3g61_B-3g61_A, 4lsg_A-4lsg_B, 4lsg_B-4lsg_A, 4m1m_A-4m…
ERBB3	EGFR	P21860	P00533	EBI-720706	EBI-297353	EBI-875451	1ivo_A-1ivo_B, 1ivo_B-1ivo_A, 1m6b_A-1m6b_B, 1m6b_B-1m6b_A, 2ahx_A-2ahx_B, 2ahx_B-2ahx_A, 3njp_A-3njp_B, 3njp_B-3njp_A, 3u7u_A-3u7u_B, 3u7u_A-3u7u_C, 3u7u_A-3u7u_D, 3u7u_A-3u7u_E, 3u7u_A-3u7u_F, 3u7u_B-3u7u_A, 3u7u_B-3u7u_C, 3u7u_B-3u7u_D, 3u7u_B-3u7u_E, 3u7u_B-3u7u_F, 3u7u_C-3u7u_A, 3u7u_C-3u7u_B, 3u7u_C-3u7u_D, 3u7u_C-3u7u_E, 3u7u_C-3u7u_F, 3u7u_D-3u7u_A, 3u7u_D-3u7u_B, 3u7u_D-3u7u_C, 3u7u_D-3u…
EGFR	ERBB4	P00533	Q15303	EBI-297353	EBI-80371	EBI-875456	1ivo_A-1ivo_B, 1ivo_B-1ivo_A, 1m6b_A-1m6b_B, 1m6b_B-1m6b_A, 2ahx_A-2ahx_B, 2ahx_B-2ahx_A, 3bbt_B-3bbt_D, 3bbt_D-3bbt_B, 3bbw_A-3bbw_B, 3bbw_B-3bbw_A, 3bce_A-3bce_B, 3bce_A-3bce_C, 3bce_B-3bce_A, 3bce_B-3bce_C, 3bce_C-3bce_A, 3bce_C-3bce_B, 3njp_A-3njp_B, 3njp_B-3njp_A, 3u7u_A-3u7u_B, 3u7u_A-3u7u_C, 3u7u_A-3u7u_D, 3u7u_A-3u7u_E, 3u7u_A-3u7u_F, 3u7u_B-3u7u_A, 3u7u_B-3u7u_C, 3u7u_B-3u7u_D, 3u7u_B-3u…
ERBB3	ERBB2	P21860	P04626	EBI-720706	EBI-641062	EBI-875459	1ivo_A-1ivo_B, 1ivo_B-1ivo_A, 3njp_A-3njp_B, 3njp_B-3njp_A, 4riw_A-4riw_B, 4riw_A-4riw_D, 4riw_C-4riw_B, 4riw_C-4riw_D, 4rix_A-4rix_B, 4rix_A-4rix_D, 4rix_C-4rix_B, 4rix_C-4rix_D, 4riy_A-4riy_B, 4riy_A-4riy_D, 4riy_C-4riy_B, 4riy_C-4riy_D, 2ahx_A-2ahx_B, 2ahx_B-2ahx_A, 3u7u_A-3u7u_B, 3u7u_A-3u7u_C, 3u7u_A-3u7u_D, 3u7u_A-3u7u_E, 3u7u_A-3u7u_F, 3u7u_B-3u7u_A, 3u7u_B-3u7u_C, 3u7u_B-3u7u_D, 3u7u_B-3u…
ERBB3	ERBB4	P21860	Q15303	EBI-720706	EBI-80371	EBI-875462	1ivo_A-1ivo_B, 1ivo_B-1ivo_A, 1m6b_A-1m6b_B, 1m6b_B-1m6b_A, 2ahx_A-2ahx_B, 2ahx_B-2ahx_A, 3njp_A-3njp_B, 3njp_B-3njp_A, 3u7u_A-3u7u_B, 3u7u_A-3u7u_C, 3u7u_A-3u7u_D, 3u7u_A-3u7u_E, 3u7u_A-3u7u_F, 3u7u_B-3u7u_A, 3u7u_B-3u7u_C, 3u7u_B-3u7u_D, 3u7u_B-3u7u_E, 3u7u_B-3u7u_F, 3u7u_C-3u7u_A, 3u7u_C-3u7u_B, 3u7u_C-3u7u_D, 3u7u_C-3u7u_E, 3u7u_C-3u7u_F, 3u7u_D-3u7u_A, 3u7u_D-3u7u_B, 3u7u_D-3u7u_C, 3u7u_D-3u…
ERBB2	ERBB4	P04626	Q15303	EBI-641062	EBI-80371	EBI-875465	1ivo_A-1ivo_B, 1ivo_B-1ivo_A, 3njp_A-3njp_B, 3njp_B-3njp_A, 4riw_B-4riw_D, 4riw_D-4riw_B, 4rix_B-4rix_D, 4rix_D-4rix_B, 4riy_B-4riy_D, 4riy_D-4riy_B, 5cnn_A-5cnn_B, 5cnn_B-5cnn_A, 3ika_A-3ika_B, 3ika_B-3ika_A, 4wd5_A-4wd5_B, 4wd5_B-4wd5_A, 4zjv_A-4zjv_B, 4zjv_B-4zjv_A, 4lrm_A-4lrm_B, 4lrm_A-4lrm_C, 4lrm_A-4lrm_D, 4lrm_A-4lrm_E, 4lrm_B-4lrm_A, 4lrm_B-4lrm_C, 4lrm_B-4lrm_D, 4lrm_B-4lrm_E, 4lrm_C-4l…
UBE2L6	RNF144B	O14933	Q7Z419	EBI-2129974	EBI-2129982	EBI-8032499	5udh_C-5udh_A, 5udh_C-5udh_B, 5udh_D-5udh_A, 5udh_D-5udh_B, 5tte_E-5tte_B
PATJ	MPP5	Q8NI35	Q8N3R9	EBI-724390	EBI-2513978	EBI-8222553	3uit_A-3uit_B, 3uit_A-3uit_C, 3uit_A-3uit_D, 3uit_B-3uit_A, 3uit_B-3uit_C, 3uit_B-3uit_D, 3uit_C-3uit_A, 3uit_C-3uit_B, 3uit_C-3uit_D, 3uit_D-3uit_A, 3uit_D-3uit_B, 3uit_D-3uit_C, 2xkx_A-2xkx_B, 2xkx_B-2xkx_A, 1vf6_A-1vf6_C, 1vf6_A-1vf6_D, 1vf6_B-1vf6_C, 1vf6_B-1vf6_D, 1y76_A-1y76_B, 1y76_A-1y76_D, 1y76_C-1y76_B, 1y76_C-1y76_D
FN1	ITGA5	P02751	P08648	EBI-1220319	EBI-1382311	EBI-8062008	4mmx_C-4mmx_A, 4mmz_C-4mmz_A, 4mmy_C-4mmy_A
CLIP1	MAPRE1	P30622	Q15691	EBI-2683569	EBI-1004115	EBI-8048903	3tq7_P-3tq7_A, 3tq7_Q-3tq7_A, 3tq7_P-3tq7_B, 3tq7_Q-3tq7_B, 1txq_A-1txq_B, 2hkq_B-2hkq_A, 2hl5_C-2hl5_A, 2hl5_C-2hl5_B, 2hl5_D-2hl5_A, 2hl5_D-2hl5_B
MYCN	MAX	P04198	P61244	EBI-878369	EBI-751711	EBI-878383	1nkp_A-1nkp_B, 1nkp_A-1nkp_E, 1nkp_D-1nkp_B, 1nkp_D-1nkp_E, 5i4z_A-5i4z_B, 5i4z_B-5i4z_A, 5i50_A-5i50_B, 5i50_B-5i50_A, 1r05_A-1r05_B, 1r05_B-1r05_A, 5eyo_A-5eyo_C, 5eyo_C-5eyo_A
TXNL4A	CD2BP2	P83876	O95400	EBI-746539	EBI-768015	EBI-7595892	1syx_A-1syx_B, 1syx_A-1syx_D, 1syx_A-1syx_F, 1syx_C-1syx_B, 1syx_C-1syx_D, 1syx_C-1syx_F, 1syx_E-1syx_B, 1syx_E-1syx_D, 1syx_E-1syx_F, 4bws_A-4bws_C, 4bws_A-4bws_F, 4bws_D-4bws_C, 4bws_D-4bws_F
STUB1	HSPA8	Q9UNE7	P11142	EBI-357085	EBI-351896	EBI-7902445	4kbq_A-4kbq_C, 4kbq_A-4kbq_D, 4kbq_B-4kbq_C, 4kbq_B-4kbq_D
JUNB	FOS	P17275	P01100	EBI-748062	EBI-852851	EBI-8111391	1fos_F-1fos_E, 1fos_F-1fos_G, 1fos_H-1fos_E, 1fos_H-1fos_G, 1s9k_E-1s9k_D, 1a02_J-1a02_F, 5vpa_B-5vpa_A, 5vpb_B-5vpb_A, 5vpb_B-5vpb_C, 5vpb_D-5vpb_A, 5vpb_D-5vpb_C, 5vpc_B-5vpc_A, 5vpc_B-5vpc_C, 5vpc_D-5vpc_A, 5vpc_D-5vpc_C, 5vpd_B-5vpd_A, 5vpd_B-5vpd_C, 5vpd_D-5vpd_A, 5vpd_D-5vpd_C, 5vpe_B-5vpe_A, 5vpe_B-5vpe_C, 5vpe_D-5vpe_A, 5vpe_D-5vpe_C, 5vpf_B-5vpf_A, 5vpf_B-5vpf_C, 5vpf_D-5vpf_A, 5vpf_D-5v…
ATF2	JUNB	P15336	P17275	EBI-1170906	EBI-748062	EBI-8143110	1t2k_D-1t2k_C
MAML1	NOTCH1	Q92585	P46531	EBI-908250	EBI-636374	EBI-908262	2f8x_M-2f8x_K, 3nbn_C-3nbn_B, 3nbn_C-3nbn_E, 3nbn_F-3nbn_B, 3nbn_F-3nbn_E, 3v79_M-3v79_K
FBXW2	SKP1	Q9UKT8	P63208	EBI-914727	EBI-307486	EBI-914753	2ovp_B-2ovp_A, 2ovq_B-2ovq_A, 2ovr_B-2ovr_A, 5v4b_B-5v4b_A, 1p22_A-1p22_B, 1nex_B-1nex_A, 1nex_B-1nex_C, 1nex_D-1nex_A, 1nex_D-1nex_C, 3mks_B-3mks_A, 3mks_B-3mks_C, 3mks_D-3mks_A, 3mks_D-3mks_C, 3v7d_B-3v7d_A, 3v7d_B-3v7d_C, 3v7d_D-3v7d_A, 3v7d_D-3v7d_C
SKP1	FBXW8	P63208	Q8N3Y1	EBI-307486	EBI-914770	EBI-914791	2ovp_A-2ovp_B, 2ovq_A-2ovq_B, 2ovr_A-2ovr_B, 5v4b_A-5v4b_B
SKP1	FBXW7	P63208	Q969H0	EBI-307486	EBI-359574	EBI-914799	2ovp_A-2ovp_B, 2ovq_A-2ovq_B, 2ovr_A-2ovr_B, 5v4b_A-5v4b_B, 1p22_B-1p22_A, 1nex_A-1nex_B, 1nex_A-1nex_D, 1nex_C-1nex_B, 1nex_C-1nex_D, 3mks_A-3mks_B, 3mks_A-3mks_D, 3mks_C-3mks_B, 3mks_C-3mks_D, 3v7d_A-3v7d_B, 3v7d_A-3v7d_D, 3v7d_C-3v7d_B, 3v7d_C-3v7d_D, 5ibk_A-5ibk_B, 5ibk_A-5ibk_E, 5ibk_D-5ibk_B, 5ibk_D-5ibk_E
SKP1	KDM2A	P63208	Q9Y2K7	EBI-307486	EBI-765758	EBI-914839	5jh5_B-5jh5_A
TLN1	ITGB3	Q9Y490	P05106	EBI-2462036	EBI-702847	EBI-8180804	3g9w_A-3g9w_C, 3g9w_A-3g9w_D, 3g9w_B-3g9w_C, 3g9w_B-3g9w_D
EIF4A1	EIF4G2	P60842	P78344	EBI-73449	EBI-296519	EBI-927940	2vso_A-2vso_E, 2vso_A-2vso_F, 2vso_B-2vso_E, 2vso_B-2vso_F, 2vsx_A-2vsx_E, 2vsx_A-2vsx_F, 2vsx_B-2vsx_E, 2vsx_B-2vsx_F
POLR1A	POLR1B	O95602	Q9H9Y6	EBI-359472	EBI-355441	EBI-935215	4c2m_A-4c2m_B, 4c2m_A-4c2m_Q, 4c2m_P-4c2m_B, 4c2m_P-4c2m_Q, 4c3h_A-4c3h_B, 4c3i_A-4c3i_B, 4c3j_A-4c3j_B, 4ym7_AA-4ym7_AB, 4ym7_AA-4ym7_BB, 4ym7_AA-4ym7_CB, 4ym7_AA-4ym7_DB, 4ym7_AA-4ym7_EB, 4ym7_AA-4ym7_FB, 4ym7_BA-4ym7_AB, 4ym7_BA-4ym7_BB, 4ym7_BA-4ym7_CB, 4ym7_BA-4ym7_DB, 4ym7_BA-4ym7_EB, 4ym7_BA-4ym7_FB, 4ym7_CA-4ym7_AB, 4ym7_CA-4ym7_BB, 4ym7_CA-4ym7_CB, 4ym7_CA-4ym7_DB, 4ym7_CA-4ym7_EB, 4ym7_…
GTF2E2	GTF2E1	P29084	P29083	EBI-2853321	EBI-5462215	EBI-8182405	5iy6_R-5iy6_Q, 5iy7_R-5iy7_Q, 5iy8_R-5iy8_Q, 5iy9_R-5iy9_Q, 5iya_R-5iya_Q, 5iyb_R-5iyb_Q, 5iyc_R-5iyc_Q, 5iyd_R-5iyd_Q, 5gpy_B-5gpy_A
PTPN1	INSR	P18031	P06213	EBI-968788	EBI-475899	EBI-8288896	2b4s_A-2b4s_B, 2b4s_A-2b4s_D, 2b4s_C-2b4s_B, 2b4s_C-2b4s_D
BTBD1	BTBD2	Q9H0C5	Q9BX70	EBI-935503	EBI-710091	EBI-935515	3no8_A-3no8_B, 3no8_B-3no8_A, 2vkp_A-2vkp_B, 2vkp_B-2vkp_A, 4j8z_A-4j8z_B, 4j8z_B-4j8z_A, 3htm_A-3htm_B, 3htm_A-3htm_C, 3htm_A-3htm_D, 3htm_B-3htm_A, 3htm_B-3htm_C, 3htm_B-3htm_D, 3htm_C-3htm_A, 3htm_C-3htm_B, 3htm_C-3htm_D, 3htm_D-3htm_A, 3htm_D-3htm_B, 3htm_D-3htm_C
EP300	CITED2	Q09472	Q99967	EBI-447295	EBI-937732	EBI-937728	1r8u_B-1r8u_A, 1p4q_B-1p4q_A
ADRM1	UBQLN1	Q16186	Q9UMX0	EBI-954387	EBI-741480	EBI-956150	2nbv_A-2nbv_B
RBFOX1	RBFOX2	Q9NWB1	O43251	EBI-945906	EBI-746056	EBI-950560	4zka_A-4zka_B, 4zka_A-4zka_C, 4zka_A-4zka_D, 4zka_A-4zka_E, 4zka_A-4zka_F, 4zka_B-4zka_A, 4zka_B-4zka_C, 4zka_B-4zka_D, 4zka_B-4zka_E, 4zka_B-4zka_F, 4zka_C-4zka_A, 4zka_C-4zka_B, 4zka_C-4zka_D, 4zka_C-4zka_E, 4zka_C-4zka_F, 4zka_D-4zka_A, 4zka_D-4zka_B, 4zka_D-4zka_C, 4zka_D-4zka_E, 4zka_D-4zka_F, 4zka_E-4zka_A, 4zka_E-4zka_B, 4zka_E-4zka_C, 4zka_E-4zka_D, 4zka_E-4zka_F, 4zka_F-4zka_A, 4zka_F-4z…
ATXN1	CIC	P54253	Q96RK0	EBI-930964	EBI-945857	EBI-951286	4j2l_A-4j2l_C, 4j2l_A-4j2l_D, 4j2l_B-4j2l_C, 4j2l_B-4j2l_D
PCBP1	NOVA1	Q15365	P51513	EBI-946095	EBI-726123	EBI-953254	1ec6_A-1ec6_B, 1ec6_B-1ec6_A, 1dtj_A-1dtj_B, 1dtj_A-1dtj_C, 1dtj_A-1dtj_D, 1dtj_B-1dtj_A, 1dtj_B-1dtj_C, 1dtj_B-1dtj_D, 1dtj_C-1dtj_A, 1dtj_C-1dtj_B, 1dtj_C-1dtj_D, 1dtj_D-1dtj_A, 1dtj_D-1dtj_B, 1dtj_D-1dtj_C
PCBP1	PCBP4	Q15365	P57723	EBI-946095	EBI-947264	EBI-953260	1ztg_A-1ztg_B, 1ztg_A-1ztg_C, 1ztg_A-1ztg_D, 1ztg_B-1ztg_A, 1ztg_B-1ztg_C, 1ztg_B-1ztg_D, 1ztg_C-1ztg_A, 1ztg_C-1ztg_B, 1ztg_C-1ztg_D, 1ztg_D-1ztg_A, 1ztg_D-1ztg_B, 1ztg_D-1ztg_C, 2axy_A-2axy_B, 2axy_A-2axy_C, 2axy_A-2axy_D, 2axy_B-2axy_A, 2axy_B-2axy_C, 2axy_B-2axy_D, 2axy_C-2axy_A, 2axy_C-2axy_B, 2axy_C-2axy_D, 2axy_D-2axy_A, 2axy_D-2axy_B, 2axy_D-2axy_C, 2pqu_A-2pqu_B, 2pqu_A-2pqu_C, 2pqu_A-2p…
PCBP1	PCBP2	Q15365	Q15366	EBI-946095	EBI-945799	EBI-953278	2axy_A-2axy_B, 2axy_A-2axy_C, 2axy_A-2axy_D, 2axy_B-2axy_A, 2axy_B-2axy_C, 2axy_B-2axy_D, 2axy_C-2axy_A, 2axy_C-2axy_B, 2axy_C-2axy_D, 2axy_D-2axy_A, 2axy_D-2axy_B, 2axy_D-2axy_C, 2pqu_A-2pqu_B, 2pqu_A-2pqu_C, 2pqu_A-2pqu_D, 2pqu_B-2pqu_A, 2pqu_B-2pqu_C, 2pqu_B-2pqu_D, 2pqu_C-2pqu_A, 2pqu_C-2pqu_B, 2pqu_C-2pqu_D, 2pqu_D-2pqu_A, 2pqu_D-2pqu_B, 2pqu_D-2pqu_C, 2py9_A-2py9_B, 2py9_A-2py9_C, 2py9_A-2p…
TBP	BRF1	P20226	Q92994	EBI-355371	EBI-949861	EBI-953500	1ais_A-1ais_B, 1d3u_A-1d3u_B, 5iy6_P-5iy6_M, 5iy7_P-5iy7_M, 5iy8_P-5iy8_M, 5iy9_P-5iy9_M, 5iya_P-5iya_M, 5iyb_P-5iyb_M, 5iyc_P-5iyc_M, 5iyd_P-5iyd_M, 1c9b_B-1c9b_A, 1c9b_B-1c9b_E, 1c9b_B-1c9b_I, 1c9b_B-1c9b_M, 1c9b_B-1c9b_Q, 1c9b_F-1c9b_A, 1c9b_F-1c9b_E, 1c9b_F-1c9b_I, 1c9b_F-1c9b_M, 1c9b_F-1c9b_Q, 1c9b_J-1c9b_A, 1c9b_J-1c9b_E, 1c9b_J-1c9b_I, 1c9b_J-1c9b_M, 1c9b_J-1c9b_Q, 1c9b_N-1c9b_A, 1c9b_N-1c…
PRKRA	DICER1	O75569	Q9UPY3	EBI-713955	EBI-395506	EBI-8031519	4wyq_B-4wyq_A, 4wyq_B-4wyq_D, 4wyq_E-4wyq_A, 4wyq_E-4wyq_D
DICER1	TARBP2	Q9UPY3	Q15633	EBI-395506	EBI-978581	EBI-8031567	4wyq_A-4wyq_B, 4wyq_A-4wyq_E, 4wyq_D-4wyq_B, 4wyq_D-4wyq_E
PRKRA	TARBP2	O75569	Q15633	EBI-713955	EBI-978581	EBI-8031712	1di2_A-1di2_B, 1di2_B-1di2_A, 3llh_A-3llh_B, 3llh_B-3llh_A, 4wyq_B-4wyq_E, 4wyq_E-4wyq_B, 4x8w_A-4x8w_B, 4x8w_A-4x8w_C, 4x8w_A-4x8w_D, 4x8w_A-4x8w_E, 4x8w_A-4x8w_F, 4x8w_A-4x8w_G, 4x8w_B-4x8w_A, 4x8w_B-4x8w_C, 4x8w_B-4x8w_D, 4x8w_B-4x8w_E, 4x8w_B-4x8w_F, 4x8w_B-4x8w_G, 4x8w_C-4x8w_A, 4x8w_C-4x8w_B, 4x8w_C-4x8w_D, 4x8w_C-4x8w_E, 4x8w_C-4x8w_F, 4x8w_C-4x8w_G, 4x8w_D-4x8w_A, 4x8w_D-4x8w_B, 4x8w_D-4x…
MTA1	HDAC1	Q13330	Q13547	EBI-714236	EBI-301834	EBI-8110375	5icn_A-5icn_B, 4bkx_A-4bkx_B
HIF1A	VHL	Q16665	P40337	EBI-447269	EBI-301246	EBI-8110390	1lqb_D-1lqb_C
FCGR2B	IGHG1	P31994	P01857	EBI-724784	EBI-356114	EBI-941649	3wjj_C-3wjj_A, 3wjj_C-3wjj_B, 3wjl_C-3wjl_A, 3wjl_C-3wjl_B, 3ry6_C-3ry6_A, 3ry6_C-3ry6_B, 1e4k_C-1e4k_A, 1e4k_C-1e4k_B, 1t83_C-1t83_A, 1t83_C-1t83_B, 1t89_C-1t89_A, 1t89_C-1t89_B, 3ay4_C-3ay4_A, 3ay4_C-3ay4_B, 5bw7_C-5bw7_A, 5bw7_C-5bw7_B, 3wn5_C-3wn5_A, 3wn5_C-3wn5_B, 3wn5_C-3wn5_D, 3wn5_C-3wn5_E, 3wn5_F-3wn5_A, 3wn5_F-3wn5_B, 3wn5_F-3wn5_D, 3wn5_F-3wn5_E, 3sgj_C-3sgj_A, 3sgj_C-3sgj_B, 3sgk_C-3s…
CDC20	MAD2L1	Q12834	Q13257	EBI-367462	EBI-78203	EBI-8168558	5khu_R-5khu_T, 5khu_S-5khu_T, 5lcw_Q-5lcw_Z, 5lcw_R-5lcw_Z, 4aez_A-4aez_B, 4aez_A-4aez_E, 4aez_A-4aez_H, 4aez_D-4aez_B, 4aez_D-4aez_E, 4aez_D-4aez_H, 4aez_G-4aez_B, 4aez_G-4aez_E, 4aez_G-4aez_H
CHN2	RAC1	P52757	P63000	EBI-714925	EBI-413628	EBI-8482281	5irc_A-5irc_D, 5irc_A-5irc_F, 5irc_B-5irc_D, 5irc_B-5irc_F, 5hpy_A-5hpy_B, 5hpy_A-5hpy_F, 5hpy_D-5hpy_B, 5hpy_D-5hpy_F, 5c2j_A-5c2j_B, 1am4_A-1am4_D, 1am4_A-1am4_E, 1am4_A-1am4_F, 1am4_B-1am4_D, 1am4_B-1am4_E, 1am4_B-1am4_F, 1am4_C-1am4_D, 1am4_C-1am4_E, 1am4_C-1am4_F, 1grn_B-1grn_A, 1ow3_A-1ow3_B, 1tx4_A-1tx4_B, 2ngr_B-2ngr_A, 5m6x_A-5m6x_B, 5m6x_A-5m6x_I, 5m6x_H-5m6x_B, 5m6x_H-5m6x_I, 5m70_A-5m…
MSH6	MSH2	P52701	P43246	EBI-395529	EBI-355888	EBI-944708	2o8b_B-2o8b_A, 2o8c_B-2o8c_A, 2o8d_B-2o8d_A, 2o8e_B-2o8e_A, 2o8f_B-2o8f_A, 3thw_B-3thw_A, 3thx_B-3thx_A, 3thy_B-3thy_A, 3thz_B-3thz_A, 3thw_A-3thw_B, 3thx_A-3thx_B, 3thy_A-3thy_B, 3thz_A-3thz_B, 2o8b_A-2o8b_B, 2o8c_A-2o8c_B, 2o8d_A-2o8d_B, 2o8e_A-2o8e_B, 2o8f_A-2o8f_B, 5akb_A-5akb_B, 5akb_A-5akb_E, 5akb_B-5akb_A, 5akb_B-5akb_E, 5akb_E-5akb_A, 5akb_E-5akb_B, 5akc_A-5akc_B, 5akc_A-5akc_E, 5akc_A-5a…
S100B	S100A11	P04271	P31949	EBI-458391	EBI-701862	EBI-945508	1k2h_A-1k2h_B, 1k2h_B-1k2h_A, 1zfs_A-1zfs_B, 1zfs_B-1zfs_A, 2k2f_A-2k2f_B, 2k2f_B-2k2f_A, 2kbm_A-2kbm_B, 2kbm_B-2kbm_A, 2y5i_A-2y5i_B, 2y5i_A-2y5i_C, 2y5i_A-2y5i_D, 2y5i_A-2y5i_E, 2y5i_A-2y5i_F, 2y5i_B-2y5i_A, 2y5i_B-2y5i_C, 2y5i_B-2y5i_D, 2y5i_B-2y5i_E, 2y5i_B-2y5i_F, 2y5i_C-2y5i_A, 2y5i_C-2y5i_B, 2y5i_C-2y5i_D, 2y5i_C-2y5i_E, 2y5i_C-2y5i_F, 2y5i_D-2y5i_A, 2y5i_D-2y5i_B, 2y5i_D-2y5i_C, 2y5i_D-2y…
S100A6	S100B	P06703	P04271	EBI-352877	EBI-458391	EBI-945511	1m31_A-1m31_B, 1m31_B-1m31_A, 2q91_A-2q91_B, 2q91_B-2q91_A, 3cga_A-3cga_B, 3cga_B-3cga_A, 3ko0_A-3ko0_B, 3ko0_A-3ko0_C, 3ko0_A-3ko0_D, 3ko0_A-3ko0_E, 3ko0_A-3ko0_F, 3ko0_A-3ko0_G, 3ko0_A-3ko0_H, 3ko0_A-3ko0_I, 3ko0_A-3ko0_J, 3ko0_A-3ko0_K, 3ko0_A-3ko0_L, 3ko0_A-3ko0_M, 3ko0_A-3ko0_N, 3ko0_A-3ko0_O, 3ko0_A-3ko0_P, 3ko0_A-3ko0_Q, 3ko0_A-3ko0_R, 3ko0_A-3ko0_S, 3ko0_A-3ko0_T, 3ko0_B-3ko0_A, 3ko0_B-3k…
RUNX1	ELF2	Q01196	Q15723	EBI-925904	EBI-956941	EBI-956982	3wu1_A-3wu1_B, 4l0y_A-4l0y_B, 4l0z_A-4l0z_B, 4l18_A-4l18_B, 4l18_A-4l18_F, 4l18_E-4l18_B, 4l18_E-4l18_F, 3wts_A-3wts_C, 3wts_A-3wts_H, 3wts_F-3wts_C, 3wts_F-3wts_H, 3wtt_A-3wtt_C, 3wtt_A-3wtt_H, 3wtt_F-3wtt_C, 3wtt_F-3wtt_H, 3wtu_A-3wtu_C, 3wtu_A-3wtu_H, 3wtu_F-3wtu_C, 3wtu_F-3wtu_H, 3wtv_A-3wtv_C, 3wtv_A-3wtv_H, 3wtv_F-3wtv_C, 3wtv_F-3wtv_H, 3wtw_A-3wtw_C, 3wtw_A-3wtw_H, 3wtw_F-3wtw_C, 3wtw_F-3w…
SEPT5	SEPT11	Q99719	Q9NVA2	EBI-373345	EBI-957999	EBI-958008	2qag_A-2qag_B, 2qag_C-2qag_B, 2qag_A-2qag_C, 4z54_A-4z54_B, 4z54_B-4z54_A, 2qag_B-2qag_C, 4kv9_A-4kv9_B, 4kv9_B-4kv9_A, 4kva_A-4kva_B, 4kva_B-4kva_A, 2qa5_A-2qa5_B, 2qa5_B-2qa5_A, 2qag_C-2qag_A, 3sop_A-3sop_B, 3sop_B-3sop_A, 2qag_B-2qag_A, 3tw4_A-3tw4_B, 3tw4_B-3tw4_A, 3t5d_A-3t5d_C, 3t5d_C-3t5d_A, 2qnr_A-2qnr_B, 2qnr_B-2qnr_A, 5cyo_A-5cyo_B, 5cyo_B-5cyo_A, 5cyp_A-5cyp_B, 5cyp_A-5cyp_C, 5cyp_A-5c…
SEPT8	SEPT5	Q92599	Q99719	EBI-958021	EBI-373345	EBI-958054	2qag_B-2qag_A, 2qag_B-2qag_C, 2qag_C-2qag_A, 2qag_C-2qag_B, 4kv9_A-4kv9_B, 4kv9_B-4kv9_A, 4kva_A-4kva_B, 4kva_B-4kva_A, 4z54_A-4z54_B, 4z54_B-4z54_A, 3tw4_A-3tw4_B, 3tw4_B-3tw4_A, 2qa5_A-2qa5_B, 2qa5_B-2qa5_A, 3t5d_A-3t5d_C, 3t5d_C-3t5d_A, 2qag_A-2qag_C, 2qag_A-2qag_B, 2qnr_A-2qnr_B, 2qnr_B-2qnr_A, 3sop_A-3sop_B, 3sop_B-3sop_A, 5cyo_A-5cyo_B, 5cyo_B-5cyo_A, 5cyp_A-5cyp_B, 5cyp_A-5cyp_C, 5cyp_A-5c…
RNF2	BMI1	Q99496	P35226	EBI-722416	EBI-2341576	EBI-8526421	3rpg_C-3rpg_B, 2ckl_B-2ckl_A, 4r8p_L-4r8p_K, 4r8p_L-4r8p_M, 4r8p_N-4r8p_K, 4r8p_N-4r8p_M, 2h0d_B-2h0d_A, 4s3o_B-4s3o_C, 4s3o_B-4s3o_F, 4s3o_E-4s3o_C, 4s3o_E-4s3o_F
RASSF5	HRAS	Q8WWW0	P01112	EBI-367390	EBI-350145	EBI-960623	3ddc_B-3ddc_A
GAS6	AXL	Q14393	P30530	EBI-2802811	EBI-2850927	EBI-7950128	2c5d_A-2c5d_C, 2c5d_A-2c5d_D, 2c5d_B-2c5d_C, 2c5d_B-2c5d_D, 4ra0_A-4ra0_C, 4ra0_A-4ra0_D, 4ra0_B-4ra0_C, 4ra0_B-4ra0_D
RAD51	RAD51C	Q06609	O43502	EBI-297202	EBI-2267048	EBI-7988560	2z43_A-2z43_B, 2z43_A-2z43_C, 2z43_B-2z43_A, 2z43_B-2z43_C, 2z43_C-2z43_A, 2z43_C-2z43_B, 2zub_A-2zub_B, 2zub_B-2zub_A, 2zuc_A-2zuc_B, 2zuc_B-2zuc_A, 2zud_A-2zud_B, 2zud_B-2zud_A, 1pzn_A-1pzn_B, 1pzn_A-1pzn_C, 1pzn_A-1pzn_D, 1pzn_A-1pzn_E, 1pzn_A-1pzn_F, 1pzn_A-1pzn_G, 1pzn_B-1pzn_A, 1pzn_B-1pzn_C, 1pzn_B-1pzn_D, 1pzn_B-1pzn_E, 1pzn_B-1pzn_F, 1pzn_B-1pzn_G, 1pzn_C-1pzn_A, 1pzn_C-1pzn_B, 1pzn_C-1p…
DCTN1	CLIP1	Q14203	P30622	EBI-724352	EBI-2683569	EBI-7948937	3e2u_A-3e2u_E, 3e2u_A-3e2u_F, 3e2u_A-3e2u_G, 3e2u_A-3e2u_H, 3e2u_B-3e2u_E, 3e2u_B-3e2u_F, 3e2u_B-3e2u_G, 3e2u_B-3e2u_H, 3e2u_C-3e2u_E, 3e2u_C-3e2u_F, 3e2u_C-3e2u_G, 3e2u_C-3e2u_H, 3e2u_D-3e2u_E, 3e2u_D-3e2u_F, 3e2u_D-3e2u_G, 3e2u_D-3e2u_H, 3rdv_A-3rdv_B, 3rdv_A-3rdv_C, 3rdv_A-3rdv_D, 3rdv_B-3rdv_A, 3rdv_B-3rdv_C, 3rdv_B-3rdv_D, 3rdv_C-3rdv_A, 3rdv_C-3rdv_B, 3rdv_C-3rdv_D, 3rdv_D-3rdv_A, 3rdv_D-3r…
CALCRL	RAMP1	Q16602	O60894	EBI-962878	EBI-962893	EBI-962890	3n7p_A-3n7p_D, 3n7p_A-3n7p_E, 3n7p_A-3n7p_F, 3n7p_A-3n7p_R, 3n7p_B-3n7p_D, 3n7p_B-3n7p_E, 3n7p_B-3n7p_F, 3n7p_B-3n7p_R, 3n7p_C-3n7p_D, 3n7p_C-3n7p_E, 3n7p_C-3n7p_F, 3n7p_C-3n7p_R, 3n7p_J-3n7p_D, 3n7p_J-3n7p_E, 3n7p_J-3n7p_F, 3n7p_J-3n7p_R, 3n7r_A-3n7r_C, 3n7r_A-3n7r_D, 3n7r_B-3n7r_C, 3n7r_B-3n7r_D, 3n7s_A-3n7s_C, 3n7s_A-3n7s_D, 3n7s_B-3n7s_C, 3n7s_B-3n7s_D, 4rwg_A-4rwg_B, 4rwg_A-4rwg_C, 4rwg_B-4r…
DLD	PDHX	P09622	O00330	EBI-353366	EBI-751566	EBI-966791	1zy8_A-1zy8_K, 1zy8_A-1zy8_L, 1zy8_A-1zy8_M, 1zy8_A-1zy8_N, 1zy8_A-1zy8_O, 1zy8_B-1zy8_K, 1zy8_B-1zy8_L, 1zy8_B-1zy8_M, 1zy8_B-1zy8_N, 1zy8_B-1zy8_O, 1zy8_C-1zy8_K, 1zy8_C-1zy8_L, 1zy8_C-1zy8_M, 1zy8_C-1zy8_N, 1zy8_C-1zy8_O, 1zy8_D-1zy8_K, 1zy8_D-1zy8_L, 1zy8_D-1zy8_M, 1zy8_D-1zy8_N, 1zy8_D-1zy8_O, 1zy8_E-1zy8_K, 1zy8_E-1zy8_L, 1zy8_E-1zy8_M, 1zy8_E-1zy8_N, 1zy8_E-1zy8_O, 1zy8_F-1zy8_K, 1zy8_F-1z…
TTN	OBSCN	Q8WZ42	Q5VST9	EBI-681210	EBI-941850	EBI-966774	4c4k_T-4c4k_O, 4uow_0-4uow_1, 4uow_0-4uow_3, 4uow_0-4uow_5, 4uow_0-4uow_7, 4uow_0-4uow_9, 4uow_0-4uow_B, 4uow_0-4uow_D, 4uow_0-4uow_F, 4uow_0-4uow_H, 4uow_0-4uow_J, 4uow_0-4uow_L, 4uow_0-4uow_N, 4uow_0-4uow_P, 4uow_0-4uow_R, 4uow_0-4uow_T, 4uow_0-4uow_V, 4uow_0-4uow_X, 4uow_0-4uow_Z, 4uow_2-4uow_1, 4uow_2-4uow_3, 4uow_2-4uow_5, 4uow_2-4uow_7, 4uow_2-4uow_9, 4uow_2-4uow_B, 4uow_2-4uow_D, 4uow_2-4u…
PTK2	SRC	Q05397	P12931	EBI-702142	EBI-621482	EBI-968957	4xey_A-4xey_B, 4xey_B-4xey_A
GABBR1	GABBR2	Q9UBS5	O75899	EBI-724156	EBI-715469	EBI-8530953	4mqe_A-4mqe_B, 4mqf_A-4mqf_B, 4mr7_A-4mr7_B, 4mr8_A-4mr8_B, 4mr9_A-4mr9_B, 4mrm_A-4mrm_B, 4ms1_A-4ms1_B, 4ms3_A-4ms3_B, 4ms4_A-4ms4_B, 4mqe_B-4mqe_A, 4mqf_B-4mqf_A, 4mr7_B-4mr7_A, 4mr8_B-4mr8_A, 4mr9_B-4mr9_A, 4mrm_B-4mrm_A, 4ms1_B-4ms1_A, 4ms3_B-4ms3_A, 4ms4_B-4ms4_A, 4pas_A-4pas_B
KMT2D	ASH2L	O14686	Q9UBL3	EBI-996065	EBI-540797	EBI-996213	5f6k_C-5f6k_A, 5f6k_C-5f6k_B, 5f6k_E-5f6k_A, 5f6k_E-5f6k_B, 5f6l_A-5f6l_B
PSMC5	PSMC2	P62195	P35998	EBI-357745	EBI-359710	EBI-8544630	3jco_J-3jco_H, 3jcp_J-3jcp_H, 4cr2_J-4cr2_H, 4cr3_J-4cr3_H, 4cr4_J-4cr4_H, 5a5b_J-5a5b_H, 5gjq_J-5gjq_H, 5gjr_J-5gjr_H, 5gjr_J-5gjr_v, 5gjr_x-5gjr_H, 5gjr_x-5gjr_v, 5l4g_J-5l4g_H, 5ln3_J-5ln3_H, 5m32_h-5m32_c, 5mp9_J-5mp9_H, 5mpa_J-5mpa_H, 5mpb_J-5mpb_H, 5mpc_J-5mpc_H, 5t0c_AC-5t0c_AA, 5t0c_AC-5t0c_BA, 5t0c_BC-5t0c_AA, 5t0c_BC-5t0c_BA, 5t0g_C-5t0g_A, 5t0h_C-5t0h_A, 5t0i_C-5t0i_A, 5t0j_C-5t0j_A, 5…
PSMC5	PSMC6	P62195	P62333	EBI-357745	EBI-357669	EBI-8544616	3jco_J-3jco_L, 3jcp_J-3jcp_L, 4cr2_J-4cr2_L, 4cr3_J-4cr3_L, 4cr4_J-4cr4_L, 5a5b_J-5a5b_L, 5gjq_J-5gjq_L, 5gjr_J-5gjr_L, 5gjr_J-5gjr_z, 5gjr_x-5gjr_L, 5gjr_x-5gjr_z, 5l4g_J-5l4g_L, 5ln3_J-5ln3_L, 5m32_h-5m32_f, 5mp9_J-5mp9_L, 5mpa_J-5mpa_L, 5mpb_J-5mpb_L, 5mpc_J-5mpc_L, 5t0c_AC-5t0c_AE, 5t0c_AC-5t0c_BE, 5t0c_BC-5t0c_AE, 5t0c_BC-5t0c_BE, 5t0g_C-5t0g_E, 5t0h_C-5t0h_E, 5t0i_C-5t0i_E, 5t0j_C-5t0j_E, 5…
PSMC5	PSMD2	P62195	Q13200	EBI-357745	EBI-357648	EBI-8544644	3jco_J-3jco_Z, 3jcp_J-3jcp_Z, 4cr2_J-4cr2_Z, 4cr3_J-4cr3_Z, 4cr4_J-4cr4_Z, 5a5b_J-5a5b_Z, 5gjq_J-5gjq_Z, 5gjr_J-5gjr_AC, 5gjr_J-5gjr_Z, 5gjr_x-5gjr_AC, 5gjr_x-5gjr_Z, 5ln3_J-5ln3_Z, 5mpb_J-5mpb_Z, 5mpc_J-5mpc_Z, 5t0c_AC-5t0c_Af, 5t0c_AC-5t0c_Bf, 5t0c_BC-5t0c_Af, 5t0c_BC-5t0c_Bf, 5t0g_C-5t0g_f, 5t0h_C-5t0h_f, 5t0i_C-5t0i_f, 5t0j_C-5t0j_f, 5vhf_C-5vhf_f, 5vhh_C-5vhh_f, 5vhi_C-5vhi_f, 5vhj_C-5vhj_f,…
ELOC	SOCS2	Q15369	O14508	EBI-301231	EBI-617737	EBI-8500397	2c9w_C-2c9w_A, 5bo4_C-5bo4_A, 5bo4_C-5bo4_D, 5bo4_C-5bo4_G, 5bo4_C-5bo4_J, 5bo4_C-5bo4_M, 5bo4_C-5bo4_P, 5bo4_F-5bo4_A, 5bo4_F-5bo4_D, 5bo4_F-5bo4_G, 5bo4_F-5bo4_J, 5bo4_F-5bo4_M, 5bo4_F-5bo4_P, 5bo4_I-5bo4_A, 5bo4_I-5bo4_D, 5bo4_I-5bo4_G, 5bo4_I-5bo4_J, 5bo4_I-5bo4_M, 5bo4_I-5bo4_P, 5bo4_L-5bo4_A, 5bo4_L-5bo4_D, 5bo4_L-5bo4_G, 5bo4_L-5bo4_J, 5bo4_L-5bo4_M, 5bo4_L-5bo4_P, 5bo4_O-5bo4_A, 5bo4_O-5b…
SOCS1	ELOC	O15524	Q15369	EBI-968198	EBI-301231	EBI-8500453	2c9w_A-2c9w_C, 5bo4_A-5bo4_C, 5bo4_A-5bo4_F, 5bo4_A-5bo4_I, 5bo4_A-5bo4_L, 5bo4_A-5bo4_O, 5bo4_A-5bo4_R, 5bo4_D-5bo4_C, 5bo4_D-5bo4_F, 5bo4_D-5bo4_I, 5bo4_D-5bo4_L, 5bo4_D-5bo4_O, 5bo4_D-5bo4_R, 5bo4_G-5bo4_C, 5bo4_G-5bo4_F, 5bo4_G-5bo4_I, 5bo4_G-5bo4_L, 5bo4_G-5bo4_O, 5bo4_G-5bo4_R, 5bo4_J-5bo4_C, 5bo4_J-5bo4_F, 5bo4_J-5bo4_I, 5bo4_J-5bo4_L, 5bo4_J-5bo4_O, 5bo4_J-5bo4_R, 5bo4_M-5bo4_C, 5bo4_M-5b…
PPP2R5B	PPP2CA	Q15173	P67775	EBI-1369497	EBI-712311	EBI-8054583	2iae_B-2iae_C, 2iae_B-2iae_F, 2iae_E-2iae_C, 2iae_E-2iae_F, 2npp_B-2npp_C, 2npp_B-2npp_F, 2npp_E-2npp_C, 2npp_E-2npp_F, 2nyl_B-2nyl_C, 2nyl_B-2nyl_F, 2nyl_E-2nyl_C, 2nyl_E-2nyl_F, 2nym_B-2nym_C, 2nym_B-2nym_F, 2nym_E-2nym_C, 2nym_E-2nym_F, 3fga_B-3fga_C
PPP2R1B	PPP2R5C	P30154	Q13362	EBI-357094	EBI-1266156	EBI-8054714	2iae_A-2iae_B, 2iae_A-2iae_E, 2iae_D-2iae_B, 2iae_D-2iae_E, 2npp_A-2npp_B, 2npp_A-2npp_E, 2npp_D-2npp_B, 2npp_D-2npp_E, 2nyl_A-2nyl_B, 2nyl_A-2nyl_E, 2nyl_D-2nyl_B, 2nyl_D-2nyl_E, 2nym_A-2nym_B, 2nym_A-2nym_E, 2nym_D-2nym_B, 2nym_D-2nym_E, 3fga_A-3fga_B
PPP2CA	PPP2R5C	P67775	Q13362	EBI-712311	EBI-1266156	EBI-8054732	2iae_C-2iae_B, 2iae_C-2iae_E, 2iae_F-2iae_B, 2iae_F-2iae_E, 2npp_C-2npp_B, 2npp_C-2npp_E, 2npp_F-2npp_B, 2npp_F-2npp_E, 2nyl_C-2nyl_B, 2nyl_C-2nyl_E, 2nyl_F-2nyl_B, 2nyl_F-2nyl_E, 2nym_C-2nym_B, 2nym_C-2nym_E, 2nym_F-2nym_B, 2nym_F-2nym_E, 3fga_C-3fga_B
VEGFA	NRP1	P15692	O14786	EBI-1026643	EBI-1187100	EBI-8540599	4deq_A-4deq_B, 4deq_B-4deq_A, 5dn2_E-5dn2_A, 5dn2_E-5dn2_B, 5dn2_E-5dn2_C, 5dn2_E-5dn2_D, 5dn2_F-5dn2_A, 5dn2_F-5dn2_B, 5dn2_F-5dn2_C, 5dn2_F-5dn2_D, 5dn2_G-5dn2_A, 5dn2_G-5dn2_B, 5dn2_G-5dn2_C, 5dn2_G-5dn2_D
VEGFA	KDR	P15692	P35968	EBI-1026643	EBI-1005487	EBI-8540559	3v2a_A-3v2a_R, 5t89_V-5t89_X, 5t89_V-5t89_Y, 5t89_W-5t89_X, 5t89_W-5t89_Y, 3v6b_A-3v6b_R, 2x1w_A-2x1w_L, 2x1w_A-2x1w_M, 2x1w_A-2x1w_N, 2x1w_A-2x1w_O, 2x1w_B-2x1w_L, 2x1w_B-2x1w_M, 2x1w_B-2x1w_N, 2x1w_B-2x1w_O, 2x1w_C-2x1w_L, 2x1w_C-2x1w_M, 2x1w_C-2x1w_N, 2x1w_C-2x1w_O, 2x1w_D-2x1w_L, 2x1w_D-2x1w_M, 2x1w_D-2x1w_N, 2x1w_D-2x1w_O, 2x1x_E-2x1x_R
CNOT2	CNOT1	Q9NZN8	A5YKK6	EBI-743033	EBI-1222758	EBI-8550094	4c0d_B-4c0d_A, 5fu6_B-5fu6_A, 5fu6_B-5fu6_D, 5fu6_E-5fu6_A, 5fu6_E-5fu6_D, 5fu7_B-5fu7_A, 5fu7_B-5fu7_E, 5fu7_F-5fu7_A, 5fu7_F-5fu7_E, 4by6_B-4by6_A, 4by6_B-4by6_D, 4by6_E-4by6_A, 4by6_E-4by6_D
CNOT8	CNOT1	Q9UFF9	A5YKK6	EBI-742299	EBI-1222758	EBI-8550136	4gmj_B-4gmj_A, 4gmj_B-4gmj_C, 4gmj_B-4gmj_E, 4gmj_D-4gmj_A, 4gmj_D-4gmj_C, 4gmj_D-4gmj_E, 4gmj_F-4gmj_A, 4gmj_F-4gmj_C, 4gmj_F-4gmj_E, 4b8c_A-4b8c_B, 4b8c_A-4b8c_G, 4b8c_A-4b8c_H, 4b8c_A-4b8c_I, 4b8c_C-4b8c_B, 4b8c_C-4b8c_G, 4b8c_C-4b8c_H, 4b8c_C-4b8c_I, 4b8c_E-4b8c_B, 4b8c_E-4b8c_G, 4b8c_E-4b8c_H, 4b8c_E-4b8c_I, 4b8c_F-4b8c_B, 4b8c_F-4b8c_G, 4b8c_F-4b8c_H, 4b8c_F-4b8c_I, 4b8a_B-4b8a_A
CNOT3	CNOT1	O75175	A5YKK6	EBI-743073	EBI-1222758	EBI-8550122	4c0d_C-4c0d_A, 5fu6_C-5fu6_A, 5fu6_C-5fu6_D, 5fu6_F-5fu6_A, 5fu6_F-5fu6_D, 5fu7_C-5fu7_A, 5fu7_C-5fu7_E, 5fu7_G-5fu7_A, 5fu7_G-5fu7_E
PRKCE	RPS6KA2	Q02156	Q15349	EBI-706254	EBI-1384149	EBI-8560055	3d0e_A-3d0e_B, 3d0e_B-3d0e_A, 3e87_A-3e87_B, 3e87_B-3e87_A, 3e88_A-3e88_B, 3e88_B-3e88_A, 3e8d_A-3e8d_B, 3e8d_B-3e8d_A, 3ocb_A-3ocb_B, 3ocb_B-3ocb_A, 3ow4_A-3ow4_B, 3ow4_B-3ow4_A, 4ekk_A-4ekk_B, 4ekk_B-4ekk_A, 3a60_A-3a60_B, 3a60_B-3a60_A, 2i0e_A-2i0e_B, 2i0e_B-2i0e_A, 4q9z_A-4q9z_B, 4q9z_B-4q9z_A, 4ra5_A-4ra5_B, 4ra5_B-4ra5_A, 2jed_A-2jed_B, 2jed_B-2jed_A, 3iw4_A-3iw4_B, 3iw4_A-3iw4_C, 3iw4_B-3i…
RABIF	RAB8A	P47224	P61006	EBI-713992	EBI-722293	EBI-8177212	2fu5_A-2fu5_C, 2fu5_A-2fu5_D, 2fu5_B-2fu5_C, 2fu5_B-2fu5_D
TRAF2	BIRC3	Q12933	Q13489	EBI-355744	EBI-517709	EBI-977061	3m0a_A-3m0a_D, 3m0a_B-3m0a_D, 3m0a_C-3m0a_D, 3m0d_A-3m0d_D, 3m0d_B-3m0d_D
RELA	CREBBP	Q04206	Q92793	EBI-73886	EBI-81215	EBI-981234	2lww_B-2lww_A, 5u4k_B-5u4k_A
ERBIN	SHOC2	Q96RT1	Q9UQ13	EBI-993903	EBI-993879	EBI-993893	4u08_A-4u08_B, 4u08_B-4u08_A, 4u09_A-4u09_B, 4u09_B-4u09_A, 5a5c_A-5a5c_B, 5a5c_A-5a5c_C, 5a5c_A-5a5c_D, 5a5c_B-5a5c_A, 5a5c_B-5a5c_C, 5a5c_B-5a5c_D, 5a5c_C-5a5c_A, 5a5c_C-5a5c_B, 5a5c_C-5a5c_D, 5a5c_D-5a5c_A, 5a5c_D-5a5c_B, 5a5c_D-5a5c_C, 4tzh_A-4tzh_B, 4tzh_B-4tzh_A, 5gr8_A-5gr8_D, 5gr8_D-5gr8_A, 5jfi_A-5jfi_B, 5jfi_B-5jfi_A, 5jfk_A-5jfk_B, 5jfk_B-5jfk_A, 4kng_A-4kng_B, 4kng_B-4kng_A, 4bsr_A-4b…
IL15	IL15RA	P40933	Q13261	EBI-980274	EBI-980354	EBI-980314	2z3q_A-2z3q_B, 2z3q_A-2z3q_D, 2z3q_C-2z3q_B, 2z3q_C-2z3q_D, 2z3r_A-2z3r_B, 2z3r_A-2z3r_D, 2z3r_A-2z3r_F, 2z3r_A-2z3r_H, 2z3r_A-2z3r_J, 2z3r_A-2z3r_L, 2z3r_A-2z3r_N, 2z3r_A-2z3r_P, 2z3r_C-2z3r_B, 2z3r_C-2z3r_D, 2z3r_C-2z3r_F, 2z3r_C-2z3r_H, 2z3r_C-2z3r_J, 2z3r_C-2z3r_L, 2z3r_C-2z3r_N, 2z3r_C-2z3r_P, 2z3r_E-2z3r_B, 2z3r_E-2z3r_D, 2z3r_E-2z3r_F, 2z3r_E-2z3r_H, 2z3r_E-2z3r_J, 2z3r_E-2z3r_L, 2z3r_E-2z…
ABCG5	ABCG8	Q9H222	Q9H221	EBI-1761423	EBI-3908684	EBI-8584316	5do7_A-5do7_B, 5do7_A-5do7_D, 5do7_C-5do7_B, 5do7_C-5do7_D, 5do7_A-5do7_C, 5do7_C-5do7_A, 5do7_B-5do7_D, 5do7_D-5do7_B, 5do7_B-5do7_A, 5do7_B-5do7_C, 5do7_D-5do7_A, 5do7_D-5do7_C, 5nj3_A-5nj3_B, 5nj3_B-5nj3_A, 5njg_A-5njg_B, 5njg_B-5njg_A, 3d31_A-3d31_B, 3d31_B-3d31_A, 1oxt_A-1oxt_B, 1oxt_A-1oxt_D, 1oxt_B-1oxt_A, 1oxt_B-1oxt_D, 1oxt_D-1oxt_A, 1oxt_D-1oxt_B, 1oxu_A-1oxu_B, 1oxu_A-1oxu_C, 1oxu_B-1o…
MAP1LC3B	ATG7	Q9GZQ8	O95352	EBI-373144	EBI-987834	EBI-987896	3vh3_B-3vh3_A, 3vh4_B-3vh4_A, 3rui_B-3rui_A
GABARAP	ATG7	O95166	O95352	EBI-712001	EBI-987834	EBI-988006	3vh3_B-3vh3_A, 3vh4_B-3vh4_A, 3rui_B-3rui_A
GABARAPL2	ATG7	P60520	O95352	EBI-720116	EBI-987834	EBI-988052	3vh3_B-3vh3_A, 3vh4_B-3vh4_A, 3rui_B-3rui_A
TFRC	TF	P02786	P02787	EBI-355727	EBI-714319	EBI-988946	1suv_A-1suv_C, 1suv_A-1suv_D, 1suv_A-1suv_E, 1suv_A-1suv_F, 1suv_B-1suv_C, 1suv_B-1suv_D, 1suv_B-1suv_E, 1suv_B-1suv_F, 3s9l_A-3s9l_C, 3s9l_A-3s9l_D, 3s9l_B-3s9l_C, 3s9l_B-3s9l_D, 3s9m_A-3s9m_C, 3s9m_A-3s9m_D, 3s9m_B-3s9m_C, 3s9m_B-3s9m_D, 3s9n_A-3s9n_C, 3s9n_A-3s9n_D, 3s9n_B-3s9n_C, 3s9n_B-3s9n_D
IKBKG	UBC	Q9Y6K9	P0CG48	EBI-81279	EBI-3390054	EBI-8585251	2zvo_B-2zvo_A, 2zvo_B-2zvo_G, 2zvo_D-2zvo_A, 2zvo_D-2zvo_G, 2zvn_B-2zvn_A, 2zvn_B-2zvn_C, 2zvn_B-2zvn_E, 2zvn_B-2zvn_G, 2zvn_D-2zvn_A, 2zvn_D-2zvn_C, 2zvn_D-2zvn_E, 2zvn_D-2zvn_G, 2zvn_F-2zvn_A, 2zvn_F-2zvn_C, 2zvn_F-2zvn_E, 2zvn_F-2zvn_G, 2zvn_H-2zvn_A, 2zvn_H-2zvn_C, 2zvn_H-2zvn_E, 2zvn_H-2zvn_G
UBC	DENR	P0CG48	O43583	EBI-3390054	EBI-716083	EBI-8588411	5vyc_f1-5vyc_l1, 5vyc_f1-5vyc_l2, 5vyc_f1-5vyc_l3, 5vyc_f1-5vyc_l4, 5vyc_f1-5vyc_l5, 5vyc_f1-5vyc_l6, 5vyc_f2-5vyc_l1, 5vyc_f2-5vyc_l2, 5vyc_f2-5vyc_l3, 5vyc_f2-5vyc_l4, 5vyc_f2-5vyc_l5, 5vyc_f2-5vyc_l6, 5vyc_f3-5vyc_l1, 5vyc_f3-5vyc_l2, 5vyc_f3-5vyc_l3, 5vyc_f3-5vyc_l4, 5vyc_f3-5vyc_l5, 5vyc_f3-5vyc_l6, 5vyc_f4-5vyc_l1, 5vyc_f4-5vyc_l2, 5vyc_f4-5vyc_l3, 5vyc_f4-5vyc_l4, 5vyc_f4-5vyc_l5, 5vyc_f4-…
NFE2L2	KEAP1	Q16236	Q14145	EBI-2007911	EBI-751001	EBI-8598999	3wn7_B-3wn7_A, 3wn7_B-3wn7_L, 3wn7_M-3wn7_A, 3wn7_M-3wn7_L
SGO1	PPP2CA	Q5FBB7	P67775	EBI-989069	EBI-712311	EBI-989140	3fga_D-3fga_C
PPP2R5A	SGO1	Q15172	Q5FBB7	EBI-641666	EBI-989069	EBI-989173	3fga_B-3fga_D
PPP2R5D	PPP2R5A	Q14738	Q15172	EBI-396563	EBI-641666	EBI-989261	2iae_B-2iae_E, 2iae_E-2iae_B, 2npp_B-2npp_E, 2npp_E-2npp_B, 2nyl_B-2nyl_E, 2nyl_E-2nyl_B, 2nym_B-2nym_E, 2nym_E-2nym_B, 5jja_A-5jja_B, 5jja_B-5jja_A
PPP2R5D	SGO1	Q14738	Q5FBB7	EBI-396563	EBI-989069	EBI-989265	3fga_B-3fga_D
STK38	MOB1A	Q15208	Q9H8S9	EBI-458376	EBI-748229	EBI-991340	4lqp_A-4lqp_B, 4lqq_A-4lqq_B, 4lqq_A-4lqq_E, 4lqq_D-4lqq_B, 4lqq_D-4lqq_E, 4lqs_A-4lqs_B
MOB1A	STK38L	Q9H8S9	Q9Y2H1	EBI-748229	EBI-991501	EBI-991487	4lqp_B-4lqp_A, 4lqq_B-4lqq_A, 4lqq_B-4lqq_D, 4lqq_E-4lqq_A, 4lqq_E-4lqq_D, 4lqs_B-4lqs_A
RRAGA	RRAGD	Q7L523	Q9NQL2	EBI-752376	EBI-992949	EBI-992970	4arz_A-4arz_B, 3r7w_A-3r7w_B, 3r7w_A-3r7w_D, 3r7w_C-3r7w_B, 3r7w_C-3r7w_D, 6ehr_F-6ehr_G, 3r7w_B-3r7w_D, 3r7w_D-3r7w_B, 2q3f_A-2q3f_B, 2q3f_B-2q3f_A
RRAGB	RRAGC	Q5VZM2	Q9HB90	EBI-993049	EBI-752390	EBI-993067	4arz_A-4arz_B, 3r7w_A-3r7w_B, 3r7w_A-3r7w_D, 3r7w_C-3r7w_B, 3r7w_C-3r7w_D, 6ehr_F-6ehr_G, 3r7w_B-3r7w_D, 3r7w_D-3r7w_B, 4arz_B-4arz_A
RRAGD	RRAGB	Q9NQL2	Q5VZM2	EBI-992949	EBI-993049	EBI-993079	4arz_B-4arz_A, 3r7w_B-3r7w_A, 3r7w_B-3r7w_C, 3r7w_D-3r7w_A, 3r7w_D-3r7w_C, 6ehr_G-6ehr_F, 3r7w_B-3r7w_D, 3r7w_D-3r7w_B
IL1RL1	IL33	Q01638	O95760	EBI-993762	EBI-724057	EBI-993803	4kc3_B-4kc3_A, 5vi4_B-5vi4_A, 5vi4_B-5vi4_D, 5vi4_E-5vi4_A, 5vi4_E-5vi4_D, 5vi4_C-5vi4_A, 5vi4_C-5vi4_D, 5vi4_F-5vi4_A, 5vi4_F-5vi4_D
CDC27	CDC16	P30260	Q13042	EBI-994813	EBI-994830	EBI-994872	4ui9_F-4ui9_J, 4ui9_F-4ui9_K, 4ui9_H-4ui9_J, 4ui9_H-4ui9_K, 5a31_F-5a31_J, 5a31_F-5a31_K, 5a31_H-5a31_J, 5a31_H-5a31_K, 5g04_F-5g04_J, 5g04_F-5g04_K, 5g04_H-5g04_J, 5g04_H-5g04_K, 5g05_F-5g05_J, 5g05_F-5g05_K, 5g05_H-5g05_J, 5g05_H-5g05_K, 5khr_F-5khr_J, 5khr_F-5khr_K, 5khr_H-5khr_J, 5khr_H-5khr_K, 5khu_F-5khu_J, 5khu_F-5khu_K, 5khu_H-5khu_J, 5khu_H-5khu_K, 5l9t_F-5l9t_J, 5l9t_F-5l9t_K, 5l9t_H-5l…
CDC27	CDC23	P30260	Q9UJX2	EBI-994813	EBI-396137	EBI-994872	4ui9_F-4ui9_C, 4ui9_F-4ui9_P, 4ui9_H-4ui9_C, 4ui9_H-4ui9_P, 5a31_F-5a31_C, 5a31_F-5a31_P, 5a31_H-5a31_C, 5a31_H-5a31_P, 5g04_F-5g04_C, 5g04_F-5g04_P, 5g04_H-5g04_C, 5g04_H-5g04_P, 5g05_F-5g05_C, 5g05_F-5g05_P, 5g05_H-5g05_C, 5g05_H-5g05_P, 5khr_F-5khr_C, 5khr_F-5khr_P, 5khr_H-5khr_C, 5khr_H-5khr_P, 5khu_F-5khu_C, 5khu_F-5khu_P, 5khu_H-5khu_C, 5khu_H-5khu_P, 5l9t_F-5l9t_C, 5l9t_F-5l9t_P, 5l9t_H-5l…
CDC27	ANAPC2	P30260	Q9UJX6	EBI-994813	EBI-396211	EBI-994872	4ui9_F-4ui9_N, 4ui9_H-4ui9_N, 5a31_F-5a31_N, 5a31_H-5a31_N, 5g04_F-5g04_N, 5g04_H-5g04_N, 5g05_F-5g05_N, 5g05_H-5g05_N, 5khr_F-5khr_N, 5khr_H-5khr_N, 5khu_F-5khu_N, 5khu_H-5khu_N, 5l9t_F-5l9t_N, 5l9t_H-5l9t_N, 5l9u_F-5l9u_N, 5l9u_H-5l9u_N, 5lcw_F-5lcw_N, 5lcw_H-5lcw_N, 5g04_C-5g04_N, 5g04_P-5g04_N, 5g05_C-5g05_N, 5g05_P-5g05_N, 5khr_C-5khr_N, 5khr_P-5khr_N, 5l9t_C-5l9t_N, 5l9t_P-5l9t_N, 5l9u_C-5l…
DDX58	MAVS	O95786	Q7Z434	EBI-995350	EBI-995373	EBI-995369	4p4h_A-4p4h_I, 4p4h_A-4p4h_J, 4p4h_A-4p4h_K, 4p4h_A-4p4h_L, 4p4h_A-4p4h_M, 4p4h_A-4p4h_N, 4p4h_A-4p4h_O, 4p4h_A-4p4h_P, 4p4h_B-4p4h_I, 4p4h_B-4p4h_J, 4p4h_B-4p4h_K, 4p4h_B-4p4h_L, 4p4h_B-4p4h_M, 4p4h_B-4p4h_N, 4p4h_B-4p4h_O, 4p4h_B-4p4h_P, 4p4h_C-4p4h_I, 4p4h_C-4p4h_J, 4p4h_C-4p4h_K, 4p4h_C-4p4h_L, 4p4h_C-4p4h_M, 4p4h_C-4p4h_N, 4p4h_C-4p4h_O, 4p4h_C-4p4h_P, 4p4h_D-4p4h_I, 4p4h_D-4p4h_J, 4p4h_D-4p…
DCP1A	DCP1B	Q9NPI6	Q8IZD4	EBI-374238	EBI-521595	EBI-1006281	4b6h_A-4b6h_B, 4b6h_B-4b6h_A, 2qkm_A-2qkm_C, 2qkm_A-2qkm_E, 2qkm_A-2qkm_G, 2qkm_C-2qkm_A, 2qkm_C-2qkm_E, 2qkm_C-2qkm_G, 2qkm_E-2qkm_A, 2qkm_E-2qkm_C, 2qkm_E-2qkm_G, 2qkm_G-2qkm_A, 2qkm_G-2qkm_C, 2qkm_G-2qkm_E, 5kq1_A-5kq1_D, 5kq1_D-5kq1_A, 5kq4_A-5kq4_D, 5kq4_D-5kq4_A, 5n2v_A-5n2v_D, 5n2v_D-5n2v_A, 5j3q_A-5j3q_C, 5j3q_C-5j3q_A, 5j3y_A-5j3y_C, 5j3y_C-5j3y_A
EDC3	DDX6	Q96F86	P26196	EBI-997311	EBI-351257	EBI-1006852	2wax_B-2wax_A, 2wax_B-2wax_C, 2wax_D-2wax_A, 2wax_D-2wax_C, 2way_B-2way_A, 2way_B-2way_C, 2way_D-2way_A, 2way_D-2way_C
DAZ1	BOLL	Q9NQZ3	Q8N9W6	EBI-997955	EBI-998198	EBI-998221	2xs5_A-2xs5_B, 2xs5_B-2xs5_A
NCSTN	PSENEN	Q92542	Q9NZ42	EBI-998440	EBI-998468	EBI-998810	5a63_A-5a63_D, 5fn2_A-5fn2_D, 5fn3_A-5fn3_D, 5fn4_A-5fn4_D, 5fn5_A-5fn5_D
NCSTN	PSEN1	Q92542	P49768	EBI-998440	EBI-297277	EBI-998810	5a63_A-5a63_B, 5fn2_A-5fn2_B, 5fn3_A-5fn3_B, 5fn4_A-5fn4_B, 5fn5_A-5fn5_B, 4uis_A-4uis_B
NDC80	NUF2	O14777	Q9BZD4	EBI-715849	EBI-724102	EBI-999882	2ve7_A-2ve7_C, 2ve7_A-2ve7_D, 2ve7_B-2ve7_C, 2ve7_B-2ve7_D, 3iz0_C-3iz0_D, 3iz0_C-3iz0_F, 3iz0_E-3iz0_D, 3iz0_E-3iz0_F
SPC24	SPC25	Q8NBT2	Q9HBM1	EBI-999900	EBI-999909	EBI-999899	2ve7_C-2ve7_A, 2ve7_C-2ve7_B, 2ve7_D-2ve7_A, 2ve7_D-2ve7_B, 3iz0_D-3iz0_C, 3iz0_D-3iz0_E, 3iz0_F-3iz0_C, 3iz0_F-3iz0_E, 3vz9_D-3vz9_B, 3vza_C-3vza_A, 3vza_C-3vza_B, 3vza_D-3vza_A, 3vza_D-3vza_B
NDC80	SPC24	O14777	Q8NBT2	EBI-715849	EBI-999900	EBI-999950	2ve7_A-2ve7_C, 2ve7_A-2ve7_D, 2ve7_B-2ve7_C, 2ve7_B-2ve7_D, 3iz0_C-3iz0_D, 3iz0_C-3iz0_F, 3iz0_E-3iz0_D, 3iz0_E-3iz0_F
NDC80	SPC25	O14777	Q9HBM1	EBI-715849	EBI-999909	EBI-999950	2ve7_A-2ve7_B, 2ve7_B-2ve7_A, 3iz0_C-3iz0_E, 3iz0_E-3iz0_C
BCL2L11	BCL2L1	O43521	Q07817	EBI-526406	EBI-78035	EBI-1003180	3fdl_B-3fdl_A, 4qvf_B-4qvf_A, 4zie_C-4zie_A, 3io8_B-3io8_A, 3io8_B-3io8_C, 3io8_D-3io8_A, 3io8_D-3io8_C
BCL2L1	BID	Q07817	P55957	EBI-78035	EBI-519672	EBI-1003344	4qve_A-4qve_B, 4zii_A-4zii_C, 4bd2_A-4bd2_C
MCL1	BID	Q07820	P55957	EBI-1003422	EBI-519672	EBI-1003461	2kbw_A-2kbw_B, 4bd2_A-4bd2_C
BCL2A1	BCL2L11	Q16548	O43521	EBI-1003550	EBI-526406	EBI-1003581	2vm6_A-2vm6_B
MCM6	MCM7	Q14566	P33993	EBI-374900	EBI-355924	EBI-1004735	3ja8_6-3ja8_7, 3jc5_6-3jc5_7, 3jc6_6-3jc6_7, 3jc7_6-3jc7_7, 5bk4_6-5bk4_7, 5bk4_6-5bk4_F, 5bk4_E-5bk4_7, 5bk4_E-5bk4_F, 5h7i_6-5h7i_7, 5u8s_6-5u8s_7, 5u8t_6-5u8t_7, 5udb_6-5udb_7, 5v8f_6-5v8f_7, 5xf8_6-5xf8_7, 5bk4_6-5bk4_E, 5bk4_E-5bk4_6, 3ja8_6-3ja8_4, 3jc5_6-3jc5_4, 3jc6_6-3jc6_4, 3jc7_6-3jc7_4, 5bk4_6-5bk4_4, 5bk4_6-5bk4_C, 5bk4_E-5bk4_4, 5bk4_E-5bk4_C, 5h7i_6-5h7i_4, 5u8t_6-5u8t_4, 5udb_6-5u…
OCRL	RAB1A	Q01968	P62820	EBI-6148898	EBI-716845	EBI-8604129	3qbt_B-3qbt_A, 3qbt_B-3qbt_C, 3qbt_B-3qbt_E, 3qbt_B-3qbt_G, 3qbt_D-3qbt_A, 3qbt_D-3qbt_C, 3qbt_D-3qbt_E, 3qbt_D-3qbt_G, 3qbt_F-3qbt_A, 3qbt_F-3qbt_C, 3qbt_F-3qbt_E, 3qbt_F-3qbt_G, 3qbt_H-3qbt_A, 3qbt_H-3qbt_C, 3qbt_H-3qbt_E, 3qbt_H-3qbt_G
OCRL	RAB8A	Q01968	P61006	EBI-6148898	EBI-722293	EBI-8604278	3qbt_B-3qbt_A, 3qbt_B-3qbt_C, 3qbt_B-3qbt_E, 3qbt_B-3qbt_G, 3qbt_D-3qbt_A, 3qbt_D-3qbt_C, 3qbt_D-3qbt_E, 3qbt_D-3qbt_G, 3qbt_F-3qbt_A, 3qbt_F-3qbt_C, 3qbt_F-3qbt_E, 3qbt_F-3qbt_G, 3qbt_H-3qbt_A, 3qbt_H-3qbt_C, 3qbt_H-3qbt_E, 3qbt_H-3qbt_G
RAB14	OCRL	P61106	Q01968	EBI-1056404	EBI-6148898	EBI-8604321	3qbt_A-3qbt_B, 3qbt_A-3qbt_D, 3qbt_A-3qbt_F, 3qbt_A-3qbt_H, 3qbt_C-3qbt_B, 3qbt_C-3qbt_D, 3qbt_C-3qbt_F, 3qbt_C-3qbt_H, 3qbt_E-3qbt_B, 3qbt_E-3qbt_D, 3qbt_E-3qbt_F, 3qbt_E-3qbt_H, 3qbt_G-3qbt_B, 3qbt_G-3qbt_D, 3qbt_G-3qbt_F, 3qbt_G-3qbt_H
OCRL	RAB5A	Q01968	P20339	EBI-6148898	EBI-399437	EBI-8604413	3qbt_B-3qbt_A, 3qbt_B-3qbt_C, 3qbt_B-3qbt_E, 3qbt_B-3qbt_G, 3qbt_D-3qbt_A, 3qbt_D-3qbt_C, 3qbt_D-3qbt_E, 3qbt_D-3qbt_G, 3qbt_F-3qbt_A, 3qbt_F-3qbt_C, 3qbt_F-3qbt_E, 3qbt_F-3qbt_G, 3qbt_H-3qbt_A, 3qbt_H-3qbt_C, 3qbt_H-3qbt_E, 3qbt_H-3qbt_G
RAB6A	OCRL	P20340	Q01968	EBI-1052826	EBI-6148898	EBI-8604439	3qbt_A-3qbt_B, 3qbt_A-3qbt_D, 3qbt_A-3qbt_F, 3qbt_A-3qbt_H, 3qbt_C-3qbt_B, 3qbt_C-3qbt_D, 3qbt_C-3qbt_F, 3qbt_C-3qbt_H, 3qbt_E-3qbt_B, 3qbt_E-3qbt_D, 3qbt_E-3qbt_F, 3qbt_E-3qbt_H, 3qbt_G-3qbt_B, 3qbt_G-3qbt_D, 3qbt_G-3qbt_F, 3qbt_G-3qbt_H
KDR	FLT4	P35968	P35916	EBI-1005487	EBI-1005467	EBI-1005528	5ew3_A-5ew3_B, 5ew3_B-5ew3_A, 2p2i_A-2p2i_B, 2p2i_B-2p2i_A, 3efl_A-3efl_B, 3efl_B-3efl_A, 2qu6_A-2qu6_B, 2qu6_B-2qu6_A, 3b8q_A-3b8q_B, 3b8q_B-3b8q_A, 3b8r_A-3b8r_B, 3b8r_B-3b8r_A, 3cp9_A-3cp9_B, 3cp9_B-3cp9_A, 3cpb_A-3cpb_B, 3cpb_B-3cpb_A, 3cpc_A-3cpc_B, 3cpc_B-3cpc_A, 3dtw_A-3dtw_B, 3dtw_B-3dtw_A, 4xuf_A-4xuf_B, 4xuf_B-4xuf_A, 5t89_X-5t89_Y, 5t89_Y-5t89_X, 2pzp_A-2pzp_B, 2pzp_B-2pzp_A, 4j98_A-4j…
CASC3	RBM8A	O15234	Q9Y5S9	EBI-299118	EBI-447231	EBI-1008298	5xjc_x-5xjc_w, 3ex7_D-3ex7_B, 3ex7_D-3ex7_G, 3ex7_I-3ex7_B, 3ex7_I-3ex7_G, 2j0q_I-2j0q_D, 2j0q_I-2j0q_G, 2j0q_T-2j0q_D, 2j0q_T-2j0q_G, 2xb2_S-2xb2_D, 2xb2_S-2xb2_Z, 2xb2_T-2xb2_D, 2xb2_T-2xb2_Z, 2j0s_T-2j0s_D, 2hyi_D-2hyi_B, 2hyi_D-2hyi_H, 2hyi_J-2hyi_B, 2hyi_J-2hyi_H
HIST4H4	SMARCA5	P62805	O60264	EBI-302023	EBI-352588	EBI-8617416	5o9g_B-5o9g_W, 5o9g_F-5o9g_W, 5x0x_B-5x0x_O, 5x0x_F-5x0x_O, 5x0y_B-5x0y_O, 5x0y_F-5x0y_O
SSRP1	SUPT16H	Q08945	Q9Y5B9	EBI-353771	EBI-1046849	EBI-8605819	4khb_B-4khb_A, 4khb_B-4khb_C, 4khb_B-4khb_E, 4khb_B-4khb_G, 4khb_D-4khb_A, 4khb_D-4khb_C, 4khb_D-4khb_E, 4khb_D-4khb_G, 4khb_F-4khb_A, 4khb_F-4khb_C, 4khb_F-4khb_E, 4khb_F-4khb_G, 4khb_H-4khb_A, 4khb_H-4khb_C, 4khb_H-4khb_E, 4khb_H-4khb_G
EIF2S1	EIF2S2	P05198	P20042	EBI-1056162	EBI-711977	EBI-8622731	3j81_j-3j81_l, 3jap_j-3jap_l, 3jaq_j-3jaq_l, 3v11_B-3v11_C, 3cw2_C-3cw2_K, 3cw2_C-3cw2_L, 3cw2_C-3cw2_M, 3cw2_C-3cw2_N, 3cw2_D-3cw2_K, 3cw2_D-3cw2_L, 3cw2_D-3cw2_M, 3cw2_D-3cw2_N, 3cw2_G-3cw2_K, 3cw2_G-3cw2_L, 3cw2_G-3cw2_M, 3cw2_G-3cw2_N, 3cw2_H-3cw2_K, 3cw2_H-3cw2_L, 3cw2_H-3cw2_M, 3cw2_H-3cw2_N, 5jb3_9-5jb3_8, 5jbh_9-5jbh_8
CBFB	RUNX1	Q13951	Q01196	EBI-718750	EBI-925904	EBI-1025903	3wts_B-3wts_A, 3wts_B-3wts_F, 3wts_G-3wts_A, 3wts_G-3wts_F, 3wtt_B-3wtt_A, 3wtt_B-3wtt_F, 3wtt_G-3wtt_A, 3wtt_G-3wtt_F, 3wtu_B-3wtu_A, 3wtu_B-3wtu_F, 3wtu_G-3wtu_A, 3wtu_G-3wtu_F, 3wtv_B-3wtv_A, 3wtv_B-3wtv_F, 3wtv_G-3wtv_A, 3wtv_G-3wtv_F, 3wtw_B-3wtw_A, 3wtw_B-3wtw_F, 3wtw_G-3wtw_A, 3wtw_G-3wtw_F, 3wtx_B-3wtx_A, 3wtx_B-3wtx_F, 3wtx_G-3wtx_A, 3wtx_G-3wtx_F, 3wty_B-3wty_A, 3wty_B-3wty_F, 3wty_G-3w…
RAF1	RAP1A	P04049	P62834	EBI-365996	EBI-491414	EBI-1026035	1gua_B-1gua_A, 3kud_B-3kud_A, 4g0n_B-4g0n_A, 1c1y_B-1c1y_A, 3kuc_B-3kuc_A, 4g3x_B-4g3x_A
CCNA2	CDK2	P20248	P24941	EBI-457097	EBI-375096	EBI-1026119	1gy3_B-1gy3_A, 1gy3_B-1gy3_C, 1gy3_D-1gy3_A, 1gy3_D-1gy3_C, 1okv_B-1okv_A, 1okv_B-1okv_C, 1okv_D-1okv_A, 1okv_D-1okv_C, 1okw_B-1okw_A, 1okw_B-1okw_C, 1okw_D-1okw_A, 1okw_D-1okw_C, 1ol1_B-1ol1_A, 1ol1_B-1ol1_C, 1ol1_D-1ol1_A, 1ol1_D-1ol1_C, 1ol2_B-1ol2_A, 1ol2_B-1ol2_C, 1ol2_D-1ol2_A, 1ol2_D-1ol2_C, 1p5e_B-1p5e_A, 1p5e_B-1p5e_C, 1p5e_D-1p5e_A, 1p5e_D-1p5e_C, 1qmz_B-1qmz_A, 1qmz_B-1qmz_C, 1qmz_D-1q…
CCNA2	CDKN1B	P20248	P46527	EBI-457097	EBI-519280	EBI-1026119	1jsu_B-1jsu_C
TP53	TP53BP2	P04637	Q13625	EBI-366083	EBI-77642	EBI-1026207	1ycs_A-1ycs_B, 4a63_A-4a63_B, 4a63_A-4a63_D, 4a63_A-4a63_F, 4a63_A-4a63_H, 4a63_A-4a63_J, 4a63_A-4a63_L, 4a63_C-4a63_B, 4a63_C-4a63_D, 4a63_C-4a63_F, 4a63_C-4a63_H, 4a63_C-4a63_J, 4a63_C-4a63_L, 4a63_E-4a63_B, 4a63_E-4a63_D, 4a63_E-4a63_F, 4a63_E-4a63_H, 4a63_E-4a63_J, 4a63_E-4a63_L, 4a63_G-4a63_B, 4a63_G-4a63_D, 4a63_G-4a63_F, 4a63_G-4a63_H, 4a63_G-4a63_J, 4a63_G-4a63_L, 4a63_I-4a63_B, 4a63_I-4a…
GH1	GHR	P01241	P10912	EBI-1026046	EBI-286316	EBI-1026225	1hwg_A-1hwg_B, 1hwg_A-1hwg_C, 3hhr_A-3hhr_B, 3hhr_A-3hhr_C, 1a22_A-1a22_B, 1hwh_A-1hwh_B, 1axi_A-1axi_B, 1kf9_A-1kf9_B, 1kf9_A-1kf9_C, 1kf9_A-1kf9_E, 1kf9_A-1kf9_F, 1kf9_D-1kf9_B, 1kf9_D-1kf9_C, 1kf9_D-1kf9_E, 1kf9_D-1kf9_F, 1bp3_A-1bp3_B, 3ew3_A-3ew3_B, 3ew3_A-3ew3_C, 3npz_A-3npz_B, 3npz_A-3npz_C, 3d48_P-3d48_R, 3ncc_A-3ncc_B, 3mzg_A-3mzg_B, 3ncb_A-3ncb_B, 1f6f_A-1f6f_B, 1f6f_A-1f6f_C, 3nce_A-3n…
VEGFA	FLT1	P15692	P17948	EBI-1026643	EBI-1026718	EBI-1026762	3v2a_A-3v2a_R, 5t89_V-5t89_X, 5t89_V-5t89_Y, 5t89_W-5t89_X, 5t89_W-5t89_Y, 1qty_R-1qty_T, 1qty_R-1qty_U, 1qty_R-1qty_X, 1qty_R-1qty_Y, 1qty_S-1qty_T, 1qty_S-1qty_U, 1qty_S-1qty_X, 1qty_S-1qty_Y, 1qty_V-1qty_T, 1qty_V-1qty_U, 1qty_V-1qty_X, 1qty_V-1qty_Y, 1qty_W-1qty_T, 1qty_W-1qty_U, 1qty_W-1qty_X, 1qty_W-1qty_Y, 3v6b_A-3v6b_R
HRAS	SOS1	P01112	Q07889	EBI-350145	EBI-297487	EBI-1026981	1bkd_R-1bkd_S, 1nvv_R-1nvv_S, 1nvw_Q-1nvw_S, 1nvw_R-1nvw_S, 1xd2_B-1xd2_C, 4nyj_R-4nyj_S, 4nym_R-4nym_S, 4nyi_R-4nyi_S, 4uru_R-4uru_S, 4urv_R-4urv_S, 4urw_R-4urw_S, 4urx_R-4urx_S, 4ury_R-4ury_S, 4urz_R-4urz_S, 4us0_R-4us0_S, 4us1_R-4us1_S, 4us2_R-4us2_S, 1nvu_Q-1nvu_S, 1nvu_R-1nvu_S, 1nvx_Q-1nvx_S, 1nvx_R-1nvx_S, 1nvv_Q-1nvv_S, 1xd2_A-1xd2_C, 4nyi_Q-4nyi_S, 4nyj_Q-4nyj_S, 4nym_Q-4nym_S
TAF13	TAF11	Q15543	Q15544	EBI-1026992	EBI-1027005	EBI-1027025	1bh8_A-1bh8_B, 1bh9_A-1bh9_B
CDKN2D	CDK6	P55273	Q00534	EBI-745859	EBI-295663	EBI-1027153	1bi8_B-1bi8_A, 1bi8_B-1bi8_C, 1bi8_D-1bi8_A, 1bi8_D-1bi8_C, 1blx_B-1blx_A, 1g3n_B-1g3n_A, 1g3n_B-1g3n_E, 1g3n_F-1g3n_A, 1g3n_F-1g3n_E, 1bi7_B-1bi7_A
EPOR	EPO	P19235	P01588	EBI-617321	EBI-1027362	EBI-1027385	1cn4_A-1cn4_C, 1cn4_B-1cn4_C, 1eer_B-1eer_A, 1eer_C-1eer_A
NFKBIA	RELA	P25963	Q04206	EBI-307386	EBI-73886	EBI-1027430	1ikn_D-1ikn_A, 1nfi_E-1nfi_A, 1nfi_E-1nfi_C, 1nfi_F-1nfi_A, 1nfi_F-1nfi_C, 1ikn_D-1ikn_C, 1k3z_D-1k3z_A, 1k3z_D-1k3z_B, 1oy3_D-1oy3_B, 1oy3_D-1oy3_C, 1nfi_E-1nfi_B, 1nfi_E-1nfi_D, 1nfi_F-1nfi_B, 1nfi_F-1nfi_D
TGFBR1	FKBP1A	P36897	P62942	EBI-1027557	EBI-1027571	EBI-1027593	3h9r_A-3h9r_B, 3mdy_A-3mdy_B, 3mdy_A-3mdy_D, 3mdy_C-3mdy_B, 3mdy_C-3mdy_D, 1b6c_B-1b6c_A, 1b6c_B-1b6c_C, 1b6c_B-1b6c_E, 1b6c_B-1b6c_G, 1b6c_D-1b6c_A, 1b6c_D-1b6c_C, 1b6c_D-1b6c_E, 1b6c_D-1b6c_G, 1b6c_F-1b6c_A, 1b6c_F-1b6c_C, 1b6c_F-1b6c_E, 1b6c_F-1b6c_G, 1b6c_H-1b6c_A, 1b6c_H-1b6c_C, 1b6c_H-1b6c_E, 1b6c_H-1b6c_G, 4c02_A-4c02_B
ARHGDIA	RHOA	P52565	P61586	EBI-712693	EBI-446668	EBI-1028216	5fr2_B-5fr2_A, 5fr1_B-5fr1_A, 4f38_B-4f38_A, 1cc0_E-1cc0_A, 1cc0_E-1cc0_C, 1cc0_F-1cc0_A, 1cc0_F-1cc0_C, 1hh4_D-1hh4_A, 1hh4_D-1hh4_B, 1hh4_E-1hh4_A, 1hh4_E-1hh4_B, 1doa_B-1doa_A, 1ds6_B-1ds6_A
FGF2	FGFR1	P09038	P11362	EBI-977447	EBI-1028277	EBI-1028412	1ii4_A-1ii4_E, 1ii4_A-1ii4_F, 1ii4_A-1ii4_G, 1ii4_A-1ii4_H, 1ii4_B-1ii4_E, 1ii4_B-1ii4_F, 1ii4_B-1ii4_G, 1ii4_B-1ii4_H, 1ii4_C-1ii4_E, 1ii4_C-1ii4_F, 1ii4_C-1ii4_G, 1ii4_C-1ii4_H, 1ii4_D-1ii4_E, 1ii4_D-1ii4_F, 1ii4_D-1ii4_G, 1ii4_D-1ii4_H, 1iil_A-1iil_E, 1iil_A-1iil_F, 1iil_A-1iil_G, 1iil_A-1iil_H, 1iil_B-1iil_E, 1iil_B-1iil_F, 1iil_B-1iil_G, 1iil_B-1iil_H, 1iil_C-1iil_E, 1iil_C-1iil_F, 1iil_C-1i…
IL12B	IL12A	P29460	P29459	EBI-1029614	EBI-1029636	EBI-1029655	1f45_A-1f45_B, 3hmx_A-3hmx_B
GTF2F1	GTF2F2	P35269	P13984	EBI-457886	EBI-1030560	EBI-1030578	5iy6_S-5iy6_T, 5iy7_S-5iy7_T, 5iy8_S-5iy8_T, 5iy9_S-5iy9_T, 5iya_S-5iya_T, 5iyb_S-5iyb_T, 5iyc_S-5iyc_T, 5iyd_S-5iyd_T, 1f3u_B-1f3u_A, 1f3u_B-1f3u_C, 1f3u_B-1f3u_E, 1f3u_B-1f3u_G, 1f3u_D-1f3u_A, 1f3u_D-1f3u_C, 1f3u_D-1f3u_E, 1f3u_D-1f3u_G, 1f3u_F-1f3u_A, 1f3u_F-1f3u_C, 1f3u_F-1f3u_E, 1f3u_F-1f3u_G, 1f3u_H-1f3u_A, 1f3u_H-1f3u_C, 1f3u_H-1f3u_E, 1f3u_H-1f3u_G
CGA	FSHB	P01215	P01225	EBI-718913	EBI-1030645	EBI-1030667	1xwd_A-1xwd_B, 1xwd_A-1xwd_E, 1xwd_D-1xwd_B, 1xwd_D-1xwd_E, 1fl7_A-1fl7_B, 1fl7_A-1fl7_D, 1fl7_C-1fl7_B, 1fl7_C-1fl7_D, 4mqw_A-4mqw_B, 4mqw_A-4mqw_E, 4mqw_A-4mqw_H, 4mqw_D-4mqw_B, 4mqw_D-4mqw_E, 4mqw_D-4mqw_H, 4mqw_G-4mqw_B, 4mqw_G-4mqw_E, 4mqw_G-4mqw_H, 4ay9_A-4ay9_B, 4ay9_A-4ay9_E, 4ay9_A-4ay9_H, 4ay9_D-4ay9_B, 4ay9_D-4ay9_E, 4ay9_D-4ay9_H, 4ay9_G-4ay9_B, 4ay9_G-4ay9_E, 4ay9_G-4ay9_H, 1hcn_A-1h…
IFNGR1	IFNG	P15260	P01579	EBI-1030755	EBI-1030767	EBI-1030783	1fg9_C-1fg9_A, 1fg9_C-1fg9_B, 1fg9_D-1fg9_A, 1fg9_D-1fg9_B, 1fg9_E-1fg9_A, 1fg9_E-1fg9_B, 1fyh_B-1fyh_A, 1fyh_B-1fyh_D, 1fyh_E-1fyh_A, 1fyh_E-1fyh_D
CD86	CTLA4	P42081	P16410	EBI-1030956	EBI-1030991	EBI-1031013	1i85_A-1i85_C, 1i85_A-1i85_D, 1i85_B-1i85_C, 1i85_B-1i85_D, 1i8l_A-1i8l_C, 1i8l_A-1i8l_D, 1i8l_B-1i8l_C, 1i8l_B-1i8l_D
CD80	CTLA4	P33681	P16410	EBI-1031024	EBI-1030991	EBI-1031055	1i8l_A-1i8l_C, 1i8l_A-1i8l_D, 1i8l_B-1i8l_C, 1i8l_B-1i8l_D
KLRK1	MICA	P26718	Q29983	EBI-458344	EBI-1031130	EBI-1031146	1hyr_A-1hyr_C, 1hyr_B-1hyr_C, 3cdg_E-3cdg_A, 3cdg_E-3cdg_C, 3cdg_J-3cdg_A, 3cdg_J-3cdg_C, 3cii_G-3cii_A, 3cii_G-3cii_D, 3cii_I-3cii_A, 3cii_I-3cii_D, 3cdg_F-3cdg_A, 3cdg_F-3cdg_C, 3cdg_K-3cdg_A, 3cdg_K-3cdg_C, 3cii_H-3cii_A, 3cii_H-3cii_D, 3cii_J-3cii_A, 3cii_J-3cii_D
RCC1	RAN	P18754	P62826	EBI-992720	EBI-286642	EBI-1031180	1i2m_B-1i2m_A, 1i2m_B-1i2m_C, 1i2m_D-1i2m_A, 1i2m_D-1i2m_C
FGFR2	FGF2	P21802	P09038	EBI-1028658	EBI-977447	EBI-1031396	1ii4_E-1ii4_A, 1ii4_E-1ii4_B, 1ii4_E-1ii4_C, 1ii4_E-1ii4_D, 1ii4_F-1ii4_A, 1ii4_F-1ii4_B, 1ii4_F-1ii4_C, 1ii4_F-1ii4_D, 1ii4_G-1ii4_A, 1ii4_G-1ii4_B, 1ii4_G-1ii4_C, 1ii4_G-1ii4_D, 1ii4_H-1ii4_A, 1ii4_H-1ii4_B, 1ii4_H-1ii4_C, 1ii4_H-1ii4_D, 1iil_E-1iil_A, 1iil_E-1iil_B, 1iil_E-1iil_C, 1iil_E-1iil_D, 1iil_F-1iil_A, 1iil_F-1iil_B, 1iil_F-1iil_C, 1iil_F-1iil_D, 1iil_G-1iil_A, 1iil_G-1iil_B, 1iil_G-1i…
UBE2N	UBE2V2	P61088	Q15819	EBI-1052908	EBI-714329	EBI-1031621	5ait_B-5ait_D, 5ait_B-5ait_G, 5ait_E-5ait_D, 5ait_E-5ait_G, 1j7d_B-1j7d_A, 4onm_B-4onm_A, 4onn_B-4onn_A, 4orh_B-4orh_A, 4orh_B-4orh_E, 4orh_B-4orh_I, 4orh_F-4orh_A, 4orh_F-4orh_E, 4orh_F-4orh_I, 4orh_J-4orh_A, 4orh_J-4orh_E, 4orh_J-4orh_I, 4nrg_B-4nrg_A, 4onl_B-4onl_A, 4nr3_B-4nr3_A, 4nri_B-4nri_A, 3von_C-3von_B, 3von_C-3von_D, 3von_C-3von_F, 3von_C-3von_I, 3von_C-3von_K, 3von_C-3von_M, 3von_C-3v…
RAC1	ARHGDIA	P63000	P52565	EBI-413628	EBI-712693	EBI-1031753	1hh4_A-1hh4_D, 1hh4_A-1hh4_E, 1hh4_B-1hh4_D, 1hh4_B-1hh4_E, 1ds6_A-1ds6_B, 1doa_A-1doa_B, 5fr2_A-5fr2_B, 4f38_A-4f38_B, 5fr1_A-5fr1_B, 1cc0_A-1cc0_E, 1cc0_A-1cc0_F, 1cc0_C-1cc0_E, 1cc0_C-1cc0_F
XRCC4	LIG4	Q13426	P49917	EBI-717592	EBI-847896	EBI-1032322	3ii6_A-3ii6_X, 3ii6_A-3ii6_Y, 3ii6_B-3ii6_X, 3ii6_B-3ii6_Y, 3ii6_C-3ii6_X, 3ii6_C-3ii6_Y, 3ii6_D-3ii6_X, 3ii6_D-3ii6_Y, 1ik9_A-1ik9_C, 1ik9_B-1ik9_C
ULBP3	KLRK1	Q9BZM4	P26718	EBI-1032551	EBI-458344	EBI-1032569	1kcg_C-1kcg_A, 1kcg_C-1kcg_B, 4s0u_C-4s0u_A, 4s0u_C-4s0u_B
TGFB3	TGFBR2	P10600	P37173	EBI-1033020	EBI-296151	EBI-1033040	1ktz_A-1ktz_B, 2pjy_A-2pjy_B, 3kfd_A-3kfd_E, 3kfd_A-3kfd_F, 3kfd_A-3kfd_G, 3kfd_A-3kfd_H, 3kfd_B-3kfd_E, 3kfd_B-3kfd_F, 3kfd_B-3kfd_G, 3kfd_B-3kfd_H, 3kfd_C-3kfd_E, 3kfd_C-3kfd_F, 3kfd_C-3kfd_G, 3kfd_C-3kfd_H, 3kfd_D-3kfd_E, 3kfd_D-3kfd_F, 3kfd_D-3kfd_G, 3kfd_D-3kfd_H, 5ty4_B-5ty4_A, 5tx4_B-5tx4_A
TP53	TP53BP1	P04637	Q12888	EBI-366083	EBI-396540	EBI-1033085	5ecg_A-5ecg_C, 5ecg_A-5ecg_D, 5ecg_B-5ecg_C, 5ecg_B-5ecg_D, 1gzh_C-1gzh_B, 1gzh_C-1gzh_D, 1gzh_A-1gzh_B, 1gzh_A-1gzh_D, 1kzy_A-1kzy_C, 1kzy_A-1kzy_D, 1kzy_B-1kzy_C, 1kzy_B-1kzy_D
TGFA	EGFR	P01135	P00533	EBI-1034374	EBI-297353	EBI-1034394	1mox_C-1mox_A, 1mox_C-1mox_B, 1mox_D-1mox_A, 1mox_D-1mox_B
NCBP2	NCBP1	P52298	Q09161	EBI-464729	EBI-464743	EBI-1034563	1h2t_Z-1h2t_C, 1h2u_X-1h2u_A, 1h2u_X-1h2u_B, 1h2u_Y-1h2u_A, 1h2u_Y-1h2u_B, 1h2v_Z-1h2v_C, 1n52_B-1n52_A, 1n54_B-1n54_A, 3fex_B-3fex_A, 3fey_B-3fey_A, 1h6k_X-1h6k_A, 1h6k_X-1h6k_B, 1h6k_X-1h6k_C, 1h6k_Y-1h6k_A, 1h6k_Y-1h6k_B, 1h6k_Y-1h6k_C, 1h6k_Z-1h6k_A, 1h6k_Z-1h6k_B, 1h6k_Z-1h6k_C
NFYB	NFYC	P25208	Q13952	EBI-389728	EBI-389755	EBI-1034602	1n1j_A-1n1j_B, 4awl_B-4awl_C, 4csr_A-4csr_B, 4g91_B-4g91_C, 4g92_B-4g92_C, 5g49_A-5g49_B
HIF1A	HIF1AN	Q16665	Q9NWT6	EBI-447269	EBI-745632	EBI-1035055	1h2m_S-1h2m_A, 1h2k_S-1h2k_A, 1h2l_S-1h2l_A, 2ilm_S-2ilm_A
ITGAL	ICAM1	P20701	P05362	EBI-961214	EBI-1035358	EBI-1035376	1mq8_B-1mq8_A, 1mq8_B-1mq8_C, 1mq8_D-1mq8_A, 1mq8_D-1mq8_C, 3bn3_A-3bn3_B, 3tcx_B-3tcx_A, 3tcx_B-3tcx_C, 3tcx_B-3tcx_E, 3tcx_B-3tcx_G, 3tcx_B-3tcx_I, 3tcx_B-3tcx_K, 3tcx_B-3tcx_M, 3tcx_B-3tcx_O, 3tcx_B-3tcx_Q, 3tcx_B-3tcx_S, 3tcx_B-3tcx_U, 3tcx_B-3tcx_W, 3tcx_B-3tcx_Y, 3tcx_B-3tcx_a, 3tcx_D-3tcx_A, 3tcx_D-3tcx_C, 3tcx_D-3tcx_E, 3tcx_D-3tcx_G, 3tcx_D-3tcx_I, 3tcx_D-3tcx_K, 3tcx_D-3tcx_M, 3tcx_D-3t…
FGF10	FGFR2	O15520	P21802	EBI-1035684	EBI-1028658	EBI-1035715	1nun_A-1nun_B, 5w59_A-5w59_B, 1cvs_A-1cvs_C, 1cvs_A-1cvs_D, 1cvs_B-1cvs_C, 1cvs_B-1cvs_D, 1ev2_A-1ev2_E, 1ev2_A-1ev2_F, 1ev2_A-1ev2_G, 1ev2_A-1ev2_H, 1ev2_B-1ev2_E, 1ev2_B-1ev2_F, 1ev2_B-1ev2_G, 1ev2_B-1ev2_H, 1ev2_C-1ev2_E, 1ev2_C-1ev2_F, 1ev2_C-1ev2_G, 1ev2_C-1ev2_H, 1ev2_D-1ev2_E, 1ev2_D-1ev2_F, 1ev2_D-1ev2_G, 1ev2_D-1ev2_H, 1fq9_A-1fq9_C, 1fq9_A-1fq9_D, 1fq9_B-1fq9_C, 1fq9_B-1fq9_D, 1ii4_A-1i…
PDHB	PDHA1	P11177	P08559	EBI-1035872	EBI-715747	EBI-1035902	1ni4_B-1ni4_A, 1ni4_B-1ni4_C, 1ni4_D-1ni4_A, 1ni4_D-1ni4_C, 2ozl_B-2ozl_A, 2ozl_B-2ozl_C, 2ozl_D-2ozl_A, 2ozl_D-2ozl_C, 3exe_B-3exe_A, 3exe_B-3exe_C, 3exe_B-3exe_E, 3exe_B-3exe_G, 3exe_D-3exe_A, 3exe_D-3exe_C, 3exe_D-3exe_E, 3exe_D-3exe_G, 3exe_F-3exe_A, 3exe_F-3exe_C, 3exe_F-3exe_E, 3exe_F-3exe_G, 3exe_H-3exe_A, 3exe_H-3exe_C, 3exe_H-3exe_E, 3exe_H-3exe_G, 3exf_B-3exf_A, 3exf_B-3exf_C, 3exf_B-3e…
IL6	IL6R	P05231	P08887	EBI-720533	EBI-299383	EBI-1036752	1p9m_B-1p9m_C, 5fuc_A-5fuc_C, 5fuc_A-5fuc_D, 5fuc_B-5fuc_C, 5fuc_B-5fuc_D
IL6	IL6ST	P05231	P40189	EBI-720533	EBI-1030834	EBI-1036752	1p9m_B-1p9m_A, 1i1r_B-1i1r_A
B2M	CD1A	P61769	P06126	EBI-714718	EBI-1036766	EBI-1036784	4wwk_D-4wwk_C, 5j1a_B-5j1a_A, 3u0p_B-3u0p_A, 3u0p_B-3u0p_C, 3u0p_B-3u0p_E, 3u0p_D-3u0p_A, 3u0p_D-3u0p_C, 3u0p_D-3u0p_E, 3u0p_F-3u0p_A, 3u0p_F-3u0p_C, 3u0p_F-3u0p_E, 4lhu_B-4lhu_A, 4wo4_B-4wo4_A, 4pj5_B-4pj5_A, 4pj5_B-4pj5_C, 4pj5_F-4pj5_A, 4pj5_F-4pj5_C, 4pj9_B-4pj9_A, 4pja_B-4pja_A, 4pja_B-4pja_C, 4pja_D-4pja_A, 4pja_D-4pja_C, 4pjb_B-4pjb_A, 4pjb_B-4pjb_C, 4pjb_D-4pjb_A, 4pjb_D-4pjb_C, 4pjc_B-4p…
BCKDHB	BCKDHA	P21953	P12694	EBI-1029067	EBI-1029053	EBI-1036952	1dtw_B-1dtw_A, 1ols_B-1ols_A, 1olu_B-1olu_A, 1olx_B-1olx_A, 1u5b_B-1u5b_A, 1v11_B-1v11_A, 1v16_B-1v16_A, 1v1m_B-1v1m_A, 1v1r_B-1v1r_A, 1wci_B-1wci_A, 1x7w_B-1x7w_A, 1x7x_B-1x7x_A, 1x7y_B-1x7y_A, 1x7z_B-1x7z_A, 1x80_B-1x80_A, 2beu_B-2beu_A, 2bev_B-2bev_A, 2bew_B-2bew_A, 2bfb_B-2bfb_A, 2bfc_B-2bfc_A, 2bfd_B-2bfd_A, 2bfe_B-2bfe_A, 2bff_B-2bff_A, 2j9f_B-2j9f_A, 2j9f_B-2j9f_C, 2j9f_D-2j9f_A, 2j9f_D-2j…
SAE1	SUMO1	Q9UBE0	P63165	EBI-743154	EBI-80140	EBI-1037073	1y8r_A-1y8r_C, 1y8r_A-1y8r_F, 1y8r_D-1y8r_C, 1y8r_D-1y8r_F, 3kyc_A-3kyc_D, 3kyd_A-3kyd_D
TPX2	AURKA	Q9ULW0	O14965	EBI-1037322	EBI-448680	EBI-1037348	3e5a_B-3e5a_A, 3ha6_B-3ha6_A, 4c3p_B-4c3p_A, 4c3p_B-4c3p_D, 4c3p_E-4c3p_A, 4c3p_E-4c3p_D, 1ol5_B-1ol5_A, 5lxm_D-5lxm_A
ROCK1	RHOA	Q13464	P61586	EBI-876651	EBI-446668	EBI-1037622	2v55_A-2v55_B, 2v55_A-2v55_D, 2v55_C-2v55_B, 2v55_C-2v55_D
FLT1	PGF	P17948	P49763	EBI-1026718	EBI-1037633	EBI-1037666	3v2a_R-3v2a_A, 5t89_X-5t89_V, 5t89_X-5t89_W, 5t89_Y-5t89_V, 5t89_Y-5t89_W, 1qty_T-1qty_R, 1qty_T-1qty_S, 1qty_T-1qty_V, 1qty_T-1qty_W, 1qty_U-1qty_R, 1qty_U-1qty_S, 1qty_U-1qty_V, 1qty_U-1qty_W, 1qty_X-1qty_R, 1qty_X-1qty_S, 1qty_X-1qty_V, 1qty_X-1qty_W, 1qty_Y-1qty_R, 1qty_Y-1qty_S, 1qty_Y-1qty_V, 1qty_Y-1qty_W, 3v6b_R-3v6b_A
NEDD8	UBA3	Q15843	Q8TBC4	EBI-716247	EBI-717567	EBI-1037683	3gzn_I-3gzn_B, 3gzn_I-3gzn_D, 3gzn_J-3gzn_B, 3gzn_J-3gzn_D, 1r4m_I-1r4m_B, 1r4m_I-1r4m_D, 1r4m_I-1r4m_F, 1r4m_I-1r4m_H, 1r4m_J-1r4m_B, 1r4m_J-1r4m_D, 1r4m_J-1r4m_F, 1r4m_J-1r4m_H, 1r4m_K-1r4m_B, 1r4m_K-1r4m_D, 1r4m_K-1r4m_F, 1r4m_K-1r4m_H, 1r4m_L-1r4m_B, 1r4m_L-1r4m_D, 1r4m_L-1r4m_F, 1r4m_L-1r4m_H, 1r4n_I-1r4n_B, 1r4n_I-1r4n_D, 1r4n_I-1r4n_F, 1r4n_I-1r4n_H, 1r4n_J-1r4n_B, 1r4n_J-1r4n_D, 1r4n_J-1r…
NEDD8	NAE1	Q15843	Q13564	EBI-716247	EBI-718631	EBI-1037683	3gzn_I-3gzn_A, 3gzn_I-3gzn_C, 3gzn_J-3gzn_A, 3gzn_J-3gzn_C, 1r4m_I-1r4m_A, 1r4m_I-1r4m_C, 1r4m_I-1r4m_E, 1r4m_I-1r4m_G, 1r4m_J-1r4m_A, 1r4m_J-1r4m_C, 1r4m_J-1r4m_E, 1r4m_J-1r4m_G, 1r4m_K-1r4m_A, 1r4m_K-1r4m_C, 1r4m_K-1r4m_E, 1r4m_K-1r4m_G, 1r4m_L-1r4m_A, 1r4m_L-1r4m_C, 1r4m_L-1r4m_E, 1r4m_L-1r4m_G, 1r4n_I-1r4n_A, 1r4n_I-1r4n_C, 1r4n_I-1r4n_E, 1r4n_I-1r4n_G, 1r4n_J-1r4n_A, 1r4n_J-1r4n_C, 1r4n_J-1r…
FGA	FGB	P02671	P02675	EBI-348571	EBI-1034445	EBI-1038131	3ghg_A-3ghg_B, 3ghg_A-3ghg_E, 3ghg_A-3ghg_H, 3ghg_A-3ghg_K, 3ghg_D-3ghg_B, 3ghg_D-3ghg_E, 3ghg_D-3ghg_H, 3ghg_D-3ghg_K, 3ghg_G-3ghg_B, 3ghg_G-3ghg_E, 3ghg_G-3ghg_H, 3ghg_G-3ghg_K, 3ghg_J-3ghg_B, 3ghg_J-3ghg_E, 3ghg_J-3ghg_H, 3ghg_J-3ghg_K, 1deq_A-1deq_B, 1deq_A-1deq_E, 1deq_A-1deq_O, 1deq_A-1deq_R, 1deq_D-1deq_B, 1deq_D-1deq_E, 1deq_D-1deq_O, 1deq_D-1deq_R, 1deq_N-1deq_B, 1deq_N-1deq_E, 1deq_N-1d…
FGA	FGG	P02671	P02679	EBI-348571	EBI-1034422	EBI-1038131	3ghg_A-3ghg_C, 3ghg_A-3ghg_F, 3ghg_A-3ghg_I, 3ghg_A-3ghg_L, 3ghg_D-3ghg_C, 3ghg_D-3ghg_F, 3ghg_D-3ghg_I, 3ghg_D-3ghg_L, 3ghg_G-3ghg_C, 3ghg_G-3ghg_F, 3ghg_G-3ghg_I, 3ghg_G-3ghg_L, 3ghg_J-3ghg_C, 3ghg_J-3ghg_F, 3ghg_J-3ghg_I, 3ghg_J-3ghg_L, 1deq_A-1deq_C, 1deq_A-1deq_F, 1deq_A-1deq_P, 1deq_A-1deq_S, 1deq_D-1deq_C, 1deq_D-1deq_F, 1deq_D-1deq_P, 1deq_D-1deq_S, 1deq_N-1deq_C, 1deq_N-1deq_F, 1deq_N-1d…
BMP2	BMPR1A	P12643	P36894	EBI-1029262	EBI-1029237	EBI-1038504	2qj9_A-2qj9_C, 2qj9_A-2qj9_D, 2qj9_B-2qj9_C, 2qj9_B-2qj9_D, 2qja_A-2qja_C, 2qja_A-2qja_D, 2qja_B-2qja_C, 2qja_B-2qja_D, 1rew_A-1rew_C, 1rew_A-1rew_D, 1rew_B-1rew_C, 1rew_B-1rew_D, 2goo_A-2goo_B, 2goo_A-2goo_E, 2goo_D-2goo_B, 2goo_D-2goo_E, 2h62_A-2h62_C, 2h62_B-2h62_C, 2qjb_A-2qjb_C, 2qjb_A-2qjb_D, 2qjb_B-2qjb_C, 2qjb_B-2qjb_D, 2h64_A-2h64_B, 1es7_A-1es7_B, 1es7_A-1es7_D, 1es7_C-1es7_B, 1es7_C-1e…
HGF	MET	P14210	P08581	EBI-1039104	EBI-1039152	EBI-1039192	1shy_A-1shy_B, 4o3t_A-4o3t_B, 4o3u_A-4o3u_B, 4k3j_A-4k3j_B, 4qt8_C-4qt8_A, 4qt8_C-4qt8_B, 4qt8_D-4qt8_A, 4qt8_D-4qt8_B
SENP2	SUMO1	Q9HC62	P63165	EBI-714881	EBI-80140	EBI-1039804	2iy0_A-2iy0_B, 2iy1_A-2iy1_B, 2iy1_A-2iy1_D, 2iy1_C-2iy1_B, 2iy1_C-2iy1_D, 1tgz_A-1tgz_B, 2io2_A-2io2_B, 2g4d_A-2g4d_B, 2g4d_A-2g4d_D, 2g4d_C-2g4d_B, 2g4d_C-2g4d_D, 5aek_A-5aek_B, 5aek_A-5aek_D, 5aek_A-5aek_F, 5aek_A-5aek_H, 5aek_A-5aek_J, 5aek_A-5aek_L, 5aek_A-5aek_N, 5aek_A-5aek_P, 5aek_A-5aek_R, 5aek_A-5aek_T, 5aek_A-5aek_V, 5aek_A-5aek_X, 5aek_C-5aek_B, 5aek_C-5aek_D, 5aek_C-5aek_F, 5aek_C-5a…
SERPINC1	F2	P01008	P00734	EBI-1039832	EBI-297094	EBI-1039853	1sr5_A-1sr5_C, 1jmo_A-1jmo_H
ARHGEF12	RHOA	Q9NZN5	P61586	EBI-821440	EBI-446668	EBI-1040240	1x86_A-1x86_B, 1x86_A-1x86_D, 1x86_A-1x86_F, 1x86_A-1x86_H, 1x86_C-1x86_B, 1x86_C-1x86_D, 1x86_C-1x86_F, 1x86_C-1x86_H, 1x86_E-1x86_B, 1x86_E-1x86_D, 1x86_E-1x86_F, 1x86_E-1x86_H, 1x86_G-1x86_B, 1x86_G-1x86_D, 1x86_G-1x86_F, 1x86_G-1x86_H, 3kz1_A-3kz1_E, 3kz1_A-3kz1_F, 3kz1_B-3kz1_E, 3kz1_B-3kz1_F, 3t06_A-3t06_B, 3t06_A-3t06_F, 3t06_E-3t06_B, 3t06_E-3t06_F, 1xcg_A-1xcg_B, 1xcg_A-1xcg_F, 1xcg_E-1x…
F7	F3	P08709	P13726	EBI-355972	EBI-1040727	EBI-1040745	4ibl_H-4ibl_T, 4zma_H-4zma_T, 4ylq_H-4ylq_T, 1o5d_H-1o5d_T, 2b7d_H-2b7d_T, 2f9b_H-2f9b_T, 2flb_H-2flb_T, 2flr_H-2flr_T, 1wqv_H-1wqv_T, 1wss_H-1wss_T, 1wtg_H-1wtg_T, 1wun_H-1wun_T, 1wv7_H-1wv7_T, 2zp0_H-2zp0_T, 2zwl_H-2zwl_T, 2zzu_H-2zzu_T, 1z6j_H-1z6j_T, 2aei_H-2aei_T, 1j9c_H-1j9c_T, 1w0y_H-1w0y_T, 1w2k_H-1w2k_T, 3ela_H-3ela_T, 4z6a_H-4z6a_T, 1fak_H-1fak_T, 2a2q_H-2a2q_T, 2aer_H-2aer_T, 2b8o_H-2b…
AHSP	HBA2	Q9NZD4	P69905	EBI-720250	EBI-714680	EBI-1041092	3ovu_A-3ovu_C, 1y01_A-1y01_B, 1z8u_A-1z8u_B, 1z8u_A-1z8u_D, 1z8u_C-1z8u_B, 1z8u_C-1z8u_D, 3ia3_A-3ia3_B, 3ia3_A-3ia3_D, 3ia3_C-3ia3_B, 3ia3_C-3ia3_D
CDK5	CDK5R1	Q00535	Q15078	EBI-1041567	EBI-746189	EBI-1041602	1ung_A-1ung_D, 1ung_A-1ung_E, 1ung_B-1ung_D, 1ung_B-1ung_E, 1unh_A-1unh_D, 1unh_A-1unh_E, 1unh_B-1unh_D, 1unh_B-1unh_E, 1unl_A-1unl_D, 1unl_A-1unl_E, 1unl_B-1unl_D, 1unl_B-1unl_E, 3o0g_A-3o0g_D, 3o0g_A-3o0g_E, 3o0g_B-3o0g_D, 3o0g_B-3o0g_E, 1h4l_A-1h4l_D, 1h4l_A-1h4l_E, 1h4l_B-1h4l_D, 1h4l_B-1h4l_E
UBE2M	UBA3	P61081	Q8TBC4	EBI-1041660	EBI-717567	EBI-1041674	2nvu_C-2nvu_B, 1y8x_A-1y8x_B, 3fn1_B-3fn1_A, 4ii2_C-4ii2_A
VHL	CUL2	P40337	Q13617	EBI-301246	EBI-456179	EBI-1059376	5n4w_V-5n4w_A, 4wqo_A-4wqo_D
VHL	ELOC	P40337	Q15369	EBI-301246	EBI-301231	EBI-1059394	1vcb_C-1vcb_B, 1vcb_C-1vcb_E, 1vcb_C-1vcb_H, 1vcb_C-1vcb_K, 1vcb_F-1vcb_B, 1vcb_F-1vcb_E, 1vcb_F-1vcb_H, 1vcb_F-1vcb_K, 1vcb_I-1vcb_B, 1vcb_I-1vcb_E, 1vcb_I-1vcb_H, 1vcb_I-1vcb_K, 1vcb_L-1vcb_B, 1vcb_L-1vcb_E, 1vcb_L-1vcb_H, 1vcb_L-1vcb_K, 1lm8_V-1lm8_C, 1lqb_C-1lqb_B, 3zrc_C-3zrc_B, 3zrc_C-3zrc_E, 3zrc_C-3zrc_H, 3zrc_C-3zrc_K, 3zrc_F-3zrc_B, 3zrc_F-3zrc_E, 3zrc_F-3zrc_H, 3zrc_F-3zrc_K, 3zrc_I-3z…
VHL	RBX1	P40337	P62877	EBI-301246	EBI-398523	EBI-1059498	5n4w_V-5n4w_R
HNF1A	PCBD1	P20823	P61457	EBI-636034	EBI-740475	EBI-1059685	1f93_E-1f93_A, 1f93_E-1f93_B, 1f93_E-1f93_C, 1f93_E-1f93_D, 1f93_F-1f93_A, 1f93_F-1f93_B, 1f93_F-1f93_C, 1f93_F-1f93_D, 1f93_G-1f93_A, 1f93_G-1f93_B, 1f93_G-1f93_C, 1f93_G-1f93_D, 1f93_H-1f93_A, 1f93_H-1f93_B, 1f93_H-1f93_C, 1f93_H-1f93_D
PSMD6	PSMD13	Q15008	Q9UNM6	EBI-359701	EBI-356070	EBI-1060007	5gjq_R-5gjq_O, 5gjr_5-5gjr_2, 5gjr_5-5gjr_O, 5gjr_R-5gjr_2, 5gjr_R-5gjr_O, 5l4k_R-5l4k_O, 5ln3_R-5ln3_O, 5m32_m-5m32_o, 5t0c_AY-5t0c_Aa, 5t0c_AY-5t0c_Ba, 5t0c_BY-5t0c_Aa, 5t0c_BY-5t0c_Ba, 5t0g_Y-5t0g_a, 5t0h_Y-5t0h_a, 5t0i_Y-5t0i_a, 5t0j_Y-5t0j_a, 5vgz_Y-5vgz_a, 5vhf_Y-5vhf_a, 5vhh_Y-5vhh_a, 5vhi_Y-5vhi_a, 5vhs_Y-5vhs_a, 3jck_D-3jck_F, 3jco_R-3jco_O, 3jcp_R-3jcp_O, 4cr2_R-4cr2_O, 4cr3_R-4cr3_O, 4…
PSMD6	PSMD7	Q15008	P51665	EBI-359701	EBI-357659	EBI-1060288	5gjq_R-5gjq_U, 5gjr_5-5gjr_8, 5gjr_5-5gjr_U, 5gjr_R-5gjr_8, 5gjr_R-5gjr_U, 5l4k_R-5l4k_U, 5ln3_R-5ln3_U, 5m32_m-5m32_n, 5t0c_AY-5t0c_AZ, 5t0c_AY-5t0c_BZ, 5t0c_BY-5t0c_AZ, 5t0c_BY-5t0c_BZ, 5t0g_Y-5t0g_Z, 5t0h_Y-5t0h_Z, 5t0i_Y-5t0i_Z, 5t0j_Y-5t0j_Z, 5vgz_Y-5vgz_Z, 5vhf_Y-5vhf_Z, 5vhh_Y-5vhh_Z, 5vhi_Y-5vhi_Z, 5vhs_Y-5vhs_Z, 3jck_D-3jck_E, 3jco_R-3jco_U, 3jcp_R-3jcp_U, 4cr2_R-4cr2_U, 4cr3_R-4cr3_U, 4…
PSMD6	PSMD14	Q15008	O00487	EBI-359701	EBI-722193	EBI-1060334	5gjq_R-5gjq_V, 5gjr_5-5gjr_9, 5gjr_5-5gjr_V, 5gjr_R-5gjr_9, 5gjr_R-5gjr_V, 5l4k_R-5l4k_V, 5ln3_R-5ln3_V, 5m32_m-5m32_q, 5t0c_AY-5t0c_Ac, 5t0c_AY-5t0c_Bc, 5t0c_BY-5t0c_Ac, 5t0c_BY-5t0c_Bc, 5t0g_Y-5t0g_c, 5t0h_Y-5t0h_c, 5t0i_Y-5t0i_c, 5t0j_Y-5t0j_c, 5vgz_Y-5vgz_c, 5vhf_Y-5vhf_c, 5vhh_Y-5vhh_c, 5vhi_Y-5vhi_c, 5vhs_Y-5vhs_c, 3jck_D-3jck_G, 3jco_R-3jco_V, 3jcp_R-3jcp_V, 4cr2_R-4cr2_V, 4cr3_R-4cr3_V, 4…
PDCD4	EIF4A2	Q53EL6	Q14240	EBI-935824	EBI-73473	EBI-1060360	2zu6_B-2zu6_A, 2zu6_B-2zu6_C, 2zu6_B-2zu6_D, 2zu6_B-2zu6_F, 2zu6_E-2zu6_A, 2zu6_E-2zu6_C, 2zu6_E-2zu6_D, 2zu6_E-2zu6_F, 3eiq_C-3eiq_A, 3eiq_C-3eiq_D
PSMD6	PSMD4	Q15008	P55036	EBI-359701	EBI-359318	EBI-1060390	5gjq_R-5gjq_W, 5gjr_5-5gjr_AA, 5gjr_5-5gjr_W, 5gjr_R-5gjr_AA, 5gjr_R-5gjr_W, 5l4k_R-5l4k_W, 5ln3_R-5ln3_W, 5m32_m-5m32_p, 5t0c_AY-5t0c_Ab, 5t0c_AY-5t0c_Bb, 5t0c_BY-5t0c_Ab, 5t0c_BY-5t0c_Bb, 5t0g_Y-5t0g_b, 5t0h_Y-5t0h_b, 5t0i_Y-5t0i_b, 5t0j_Y-5t0j_b, 5vgz_Y-5vgz_b, 5vhf_Y-5vhf_b, 5vhh_Y-5vhh_b, 5vhi_Y-5vhi_b, 5vhs_Y-5vhs_b, 3jco_R-3jco_W, 3jcp_R-3jcp_W, 4cr2_R-4cr2_W, 4cr3_R-4cr3_W, 4cr4_R-4cr4_W,…
PSMD6	PSMC1	Q15008	P62191	EBI-359701	EBI-357598	EBI-1060422	5gjq_R-5gjq_I, 5gjr_5-5gjr_I, 5gjr_5-5gjr_w, 5gjr_R-5gjr_I, 5gjr_R-5gjr_w, 5ln3_R-5ln3_I, 5m32_m-5m32_d, 5t0c_AY-5t0c_AB, 5t0c_AY-5t0c_BB, 5t0c_BY-5t0c_AB, 5t0c_BY-5t0c_BB, 5t0g_Y-5t0g_B, 5t0h_Y-5t0h_B, 5t0i_Y-5t0i_B, 5t0j_Y-5t0j_B, 5vhf_Y-5vhf_B, 5vhh_Y-5vhh_B, 5vhi_Y-5vhi_B, 5vhs_Y-5vhs_B, 5vhf_Y-5vhf_D, 5vhh_Y-5vhh_D, 5vhi_Y-5vhi_D, 5vhs_Y-5vhs_D, 5gjq_R-5gjq_K, 5gjr_5-5gjr_K, 5gjr_5-5gjr_y, 5…
CAMK2A	CALM3	Q9UQM7	P0DP25	EBI-1383687	EBI-397435	EBI-1060603	2wel_A-2wel_D
RAB11A	RAB11FIP1	P62491	Q6WKZ4	EBI-745098	EBI-1043591	EBI-1060613	4d0g_A-4d0g_C, 2gzd_A-2gzd_C, 2gzd_A-2gzd_D, 2gzd_B-2gzd_C, 2gzd_B-2gzd_D, 2gzh_A-2gzh_B, 4c4p_A-4c4p_B, 3tso_A-3tso_C, 3tso_A-3tso_D, 3tso_B-3tso_C, 3tso_B-3tso_D
UBE2M	NEDD8	P61081	Q15843	EBI-1041660	EBI-716247	EBI-1060635	2nvu_C-2nvu_I, 2nvu_C-2nvu_J, 4p5o_G-4p5o_H, 4p5o_G-4p5o_K, 4p5o_I-4p5o_H, 4p5o_I-4p5o_K, 3oj4_A-3oj4_B, 3oj4_A-3oj4_E, 3oj4_D-3oj4_B, 3oj4_D-3oj4_E, 3ptf_A-3ptf_C, 3ptf_A-3ptf_D, 3ptf_B-3ptf_C, 3ptf_B-3ptf_D, 4ldt_C-4ldt_B, 4ldt_C-4ldt_D, 5edv_C-5edv_E, 5edv_C-5edv_F, 5edv_C-5edv_G, 5edv_C-5edv_H, 5edv_D-5edv_E, 5edv_D-5edv_F, 5edv_D-5edv_G, 5edv_D-5edv_H, 5edv_I-5edv_E, 5edv_I-5edv_F, 5edv_I-5e…
ARRB2	ARRB1	P32121	P49407	EBI-714559	EBI-743313	EBI-1060779	1g4m_A-1g4m_B, 1g4m_B-1g4m_A, 2wtr_A-2wtr_B, 2wtr_B-2wtr_A, 3gd1_C-3gd1_E, 3gd1_E-3gd1_C, 3p2d_A-3p2d_B, 3p2d_B-3p2d_A, 1cf1_A-1cf1_B, 1cf1_A-1cf1_C, 1cf1_A-1cf1_D, 1cf1_B-1cf1_A, 1cf1_B-1cf1_C, 1cf1_B-1cf1_D, 1cf1_C-1cf1_A, 1cf1_C-1cf1_B, 1cf1_C-1cf1_D, 1cf1_D-1cf1_A, 1cf1_D-1cf1_B, 1cf1_D-1cf1_C, 3ugx_A-3ugx_B, 3ugx_A-3ugx_C, 3ugx_A-3ugx_D, 3ugx_B-3ugx_A, 3ugx_B-3ugx_C, 3ugx_B-3ugx_D, 3ugx_C-3u…
PSMC4	PSMC2	P43686	P35998	EBI-743997	EBI-359710	EBI-1060860	3jco_K-3jco_H, 3jcp_K-3jcp_H, 4cr2_K-4cr2_H, 4cr3_K-4cr3_H, 4cr4_K-4cr4_H, 5a5b_K-5a5b_H, 5gjq_K-5gjq_H, 5gjr_K-5gjr_H, 5gjr_K-5gjr_v, 5gjr_y-5gjr_H, 5gjr_y-5gjr_v, 5l4g_K-5l4g_H, 5ln3_K-5ln3_H, 5m32_e-5m32_c, 5mp9_K-5mp9_H, 5mpa_K-5mpa_H, 5mpb_K-5mpb_H, 5mpc_K-5mpc_H, 5t0c_AD-5t0c_AA, 5t0c_AD-5t0c_BA, 5t0c_BD-5t0c_AA, 5t0c_BD-5t0c_BA, 5t0g_D-5t0g_A, 5t0h_D-5t0h_A, 5t0i_D-5t0i_A, 5t0j_D-5t0j_A, 5…
PPP1CB	PPP1R12A	P62140	O14974	EBI-352350	EBI-351726	EBI-1061129	1s70_A-1s70_B
PPP1CB	PPP1R8	P62140	Q12972	EBI-352350	EBI-716633	EBI-1061164	3v4y_A-3v4y_B, 3v4y_A-3v4y_D, 3v4y_A-3v4y_F, 3v4y_A-3v4y_H, 3v4y_C-3v4y_B, 3v4y_C-3v4y_D, 3v4y_C-3v4y_F, 3v4y_C-3v4y_H, 3v4y_E-3v4y_B, 3v4y_E-3v4y_D, 3v4y_E-3v4y_F, 3v4y_E-3v4y_H, 3v4y_G-3v4y_B, 3v4y_G-3v4y_D, 3v4y_G-3v4y_F, 3v4y_G-3v4y_H
CAMK2A	CAMK2D	Q9UQM7	Q13557	EBI-1383687	EBI-351018	EBI-1061213	2bdw_A-2bdw_B, 2bdw_B-2bdw_A, 2vn9_A-2vn9_B, 2vn9_B-2vn9_A, 2vz6_A-2vz6_B, 2vz6_B-2vz6_A, 3bhh_A-3bhh_B, 3bhh_A-3bhh_C, 3bhh_A-3bhh_D, 3bhh_B-3bhh_A, 3bhh_B-3bhh_C, 3bhh_B-3bhh_D, 3bhh_C-3bhh_A, 3bhh_C-3bhh_B, 3bhh_C-3bhh_D, 3bhh_D-3bhh_A, 3bhh_D-3bhh_B, 3bhh_D-3bhh_C, 5u6y_A-5u6y_B, 5u6y_A-5u6y_C, 5u6y_A-5u6y_D, 5u6y_A-5u6y_E, 5u6y_A-5u6y_F, 5u6y_A-5u6y_G, 5u6y_A-5u6y_H, 5u6y_A-5u6y_I, 5u6y_A-5u…
ARHGDIA	CDC42	P52565	P60953	EBI-712693	EBI-81752	EBI-1061260	1doa_B-1doa_A, 1hh4_D-1hh4_A, 1hh4_D-1hh4_B, 1hh4_E-1hh4_A, 1hh4_E-1hh4_B, 1ds6_B-1ds6_A, 4f38_B-4f38_A, 5fr1_B-5fr1_A, 5fr2_B-5fr2_A, 1cc0_E-1cc0_A, 1cc0_E-1cc0_C, 1cc0_F-1cc0_A, 1cc0_F-1cc0_C
ATG12	ATG5	O94817	Q9H1Y0	EBI-746742	EBI-1047414	EBI-1061428	4gdk_A-4gdk_B, 4gdk_A-4gdk_E, 4gdk_D-4gdk_B, 4gdk_D-4gdk_E, 4gdl_A-4gdl_B, 4naw_A-4naw_B, 4naw_A-4naw_F, 4naw_A-4naw_J, 4naw_A-4naw_N, 4naw_E-4naw_B, 4naw_E-4naw_F, 4naw_E-4naw_J, 4naw_E-4naw_N, 4naw_I-4naw_B, 4naw_I-4naw_F, 4naw_I-4naw_J, 4naw_I-4naw_N, 4naw_M-4naw_B, 4naw_M-4naw_F, 4naw_M-4naw_J, 4naw_M-4naw_N, 3w1s_C-3w1s_A
UBE2I	RANGAP1	P63279	P46060	EBI-80168	EBI-396091	EBI-1061763	1z5s_A-1z5s_C, 3uin_A-3uin_C, 3uio_A-3uio_C, 3uip_A-3uip_C, 2grn_A-2grn_B, 5d2m_A-5d2m_C, 5d2m_A-5d2m_F, 5d2m_D-5d2m_C, 5d2m_D-5d2m_F, 2grr_A-2grr_B, 2gro_A-2gro_B, 2grp_A-2grp_B, 2grq_A-2grq_B, 1kps_A-1kps_B, 1kps_A-1kps_D, 1kps_C-1kps_B, 1kps_C-1kps_D
EIF3A	EIF3I	Q14152	Q13347	EBI-366617	EBI-354047	EBI-1063177	3jap_o-3jap_q
PSMD10	PSMC3	O75832	P17980	EBI-752185	EBI-359720	EBI-1063210	5vhi_G-5vhi_F, 5vhp_G-5vhp_F, 5vhf_G-5vhf_F, 5vhh_G-5vhh_F, 5vhj_G-5vhj_F, 5vhm_G-5vhm_F, 5vhn_G-5vhn_F, 5vho_G-5vho_F, 5vhq_G-5vhq_F, 5vhr_G-5vhr_F, 5vhf_G-5vhf_B, 5vhh_G-5vhh_B, 5vhi_G-5vhi_B, 5vhj_G-5vhj_B, 5vhm_G-5vhm_B, 5vhn_G-5vhn_B, 5vho_G-5vho_B, 5vhp_G-5vhp_B, 5vhq_G-5vhq_B, 5vhr_G-5vhr_B, 5vhf_G-5vhf_C, 5vhh_G-5vhh_C, 5vhi_G-5vhi_C, 5vhf_G-5vhf_D, 5vhh_G-5vhh_D, 5vhi_G-5vhi_D, 5vhj_G-5v…
UBE2I	SAE1	P63279	Q9UBE0	EBI-80168	EBI-743154	EBI-1063720	4ii2_C-4ii2_A
EIF3A	EIF3H	Q14152	O15372	EBI-366617	EBI-709735	EBI-1063848	5a5t_A-5a5t_H, 3j8b_A-3j8b_H, 3j8c_A-3j8c_H
PSMD10	PSMD1	O75832	Q99460	EBI-752185	EBI-357874	EBI-1064459	5vhi_G-5vhi_U, 5vhf_G-5vhf_U, 5vhh_G-5vhh_U, 5vhf_G-5vhf_f, 5vhh_G-5vhh_f, 5vhi_G-5vhi_f, 5vhm_G-5vhm_f, 5vhn_G-5vhn_f, 5vho_G-5vho_f, 5vhq_G-5vhq_f, 5vhr_G-5vhr_f, 5vhj_G-5vhj_f, 5vhp_G-5vhp_f
GIPC1	MYO6	O14908	Q9UM54	EBI-373132	EBI-350606	EBI-1064920	5v6h_A-5v6h_D, 5v6h_A-5v6h_F, 5v6h_A-5v6h_H, 5v6h_A-5v6h_J, 5v6h_C-5v6h_D, 5v6h_C-5v6h_F, 5v6h_C-5v6h_H, 5v6h_C-5v6h_J, 5v6h_E-5v6h_D, 5v6h_E-5v6h_F, 5v6h_E-5v6h_H, 5v6h_E-5v6h_J, 5v6h_G-5v6h_D, 5v6h_G-5v6h_F, 5v6h_G-5v6h_H, 5v6h_G-5v6h_J, 5v6h_I-5v6h_D, 5v6h_I-5v6h_F, 5v6h_I-5v6h_H, 5v6h_I-5v6h_J
PSMD10	PSMD7	O75832	P51665	EBI-752185	EBI-357659	EBI-1064925	5vhi_G-5vhi_Z, 5vhf_G-5vhf_Z, 5vhh_G-5vhh_Z
UBE2I	SUMO1	P63279	P63165	EBI-80168	EBI-80140	EBI-1065017	2pe6_A-2pe6_B, 3uip_A-3uip_B, 1z5s_A-1z5s_B, 2uyz_A-2uyz_B, 2vrr_A-2vrr_B, 3uin_A-3uin_B, 3uio_A-3uio_B, 5d2m_A-5d2m_B, 5d2m_A-5d2m_E, 5d2m_D-5d2m_B, 5d2m_D-5d2m_E, 5jne_B-5jne_C, 5jne_B-5jne_G, 5jne_F-5jne_C, 5jne_F-5jne_G, 2eke_A-2eke_C, 2eke_A-2eke_D, 2eke_B-2eke_C, 2eke_B-2eke_D, 5jne_B-5jne_A, 5jne_B-5jne_E, 5jne_F-5jne_A, 5jne_F-5jne_E
UBE2I	UBA2	P63279	Q9UBT2	EBI-80168	EBI-718569	EBI-1065034	2px9_B-2px9_A, 4w5v_A-4w5v_B, 5fq2_A-5fq2_B, 4ii2_C-4ii2_A
CAMK2A	CAMK2B	Q9UQM7	Q13554	EBI-1383687	EBI-1058722	EBI-1065903	2bdw_A-2bdw_B, 2bdw_B-2bdw_A, 2vn9_A-2vn9_B, 2vn9_B-2vn9_A, 2vz6_A-2vz6_B, 2vz6_B-2vz6_A, 3bhh_A-3bhh_B, 3bhh_A-3bhh_C, 3bhh_A-3bhh_D, 3bhh_B-3bhh_A, 3bhh_B-3bhh_C, 3bhh_B-3bhh_D, 3bhh_C-3bhh_A, 3bhh_C-3bhh_B, 3bhh_C-3bhh_D, 3bhh_D-3bhh_A, 3bhh_D-3bhh_B, 3bhh_D-3bhh_C, 5u6y_A-5u6y_B, 5u6y_A-5u6y_C, 5u6y_A-5u6y_D, 5u6y_A-5u6y_E, 5u6y_A-5u6y_F, 5u6y_A-5u6y_G, 5u6y_A-5u6y_H, 5u6y_A-5u6y_I, 5u6y_A-5u…
EIF3A	EIF3F	Q14152	O00303	EBI-366617	EBI-711990	EBI-1066370	3j8b_A-3j8b_F, 3j8c_A-3j8c_F, 5a5t_A-5a5t_F
PSMD10	PSMD11	O75832	O00231	EBI-752185	EBI-357816	EBI-1066477	5vhi_G-5vhi_X, 5vhf_G-5vhf_X, 5vhh_G-5vhh_X
PSMD13	PSMD4	Q9UNM6	P55036	EBI-356070	EBI-359318	EBI-1066515	5gjq_O-5gjq_W, 5gjr_2-5gjr_AA, 5gjr_2-5gjr_W, 5gjr_O-5gjr_AA, 5gjr_O-5gjr_W, 5l4k_O-5l4k_W, 5ln3_O-5ln3_W, 5m32_o-5m32_p, 5t0c_Aa-5t0c_Ab, 5t0c_Aa-5t0c_Bb, 5t0c_Ba-5t0c_Ab, 5t0c_Ba-5t0c_Bb, 5t0g_a-5t0g_b, 5t0h_a-5t0h_b, 5t0i_a-5t0i_b, 5t0j_a-5t0j_b, 5vgz_a-5vgz_b, 5vhf_a-5vhf_b, 5vhh_a-5vhh_b, 5vhi_a-5vhi_b, 5vhs_a-5vhs_b, 3jco_O-3jco_W, 3jcp_O-3jcp_W, 4cr2_O-4cr2_W, 4cr3_O-4cr3_W, 4cr4_O-4cr4_W,…
XRCC1	LIG3	P18887	P49916	EBI-947466	EBI-1753381	EBI-1066527	3qvg_B-3qvg_A, 3qvg_B-3qvg_C, 3qvg_D-3qvg_A, 3qvg_D-3qvg_C, 3pc8_A-3pc8_C, 3pc8_A-3pc8_D, 3pc8_B-3pc8_C, 3pc8_B-3pc8_D
PSMC4	PSMC1	P43686	P62191	EBI-743997	EBI-357598	EBI-1066942	3jco_K-3jco_I, 3jcp_K-3jcp_I, 4cr2_K-4cr2_I, 4cr3_K-4cr3_I, 4cr4_K-4cr4_I, 5a5b_K-5a5b_I, 5gjq_K-5gjq_I, 5gjr_K-5gjr_I, 5gjr_K-5gjr_w, 5gjr_y-5gjr_I, 5gjr_y-5gjr_w, 5l4g_K-5l4g_I, 5ln3_K-5ln3_I, 5m32_e-5m32_d, 5mp9_K-5mp9_I, 5mpa_K-5mpa_I, 5mpb_K-5mpb_I, 5mpc_K-5mpc_I, 5t0c_AD-5t0c_AB, 5t0c_AD-5t0c_BB, 5t0c_BD-5t0c_AB, 5t0c_BD-5t0c_BB, 5t0g_D-5t0g_B, 5t0h_D-5t0h_B, 5t0i_D-5t0i_B, 5t0j_D-5t0j_B, 5…
CDKN2C	CDK4	P42773	P11802	EBI-711290	EBI-295644	EBI-1066975	1g3n_B-1g3n_A, 1g3n_B-1g3n_E, 1g3n_F-1g3n_A, 1g3n_F-1g3n_E, 1blx_B-1blx_A, 1bi8_B-1bi8_A, 1bi8_B-1bi8_C, 1bi8_D-1bi8_A, 1bi8_D-1bi8_C, 1bi7_B-1bi7_A
USF2	USF1	Q15853	P22415	EBI-1055994	EBI-1054489	EBI-1067192	1an4_A-1an4_B, 1an4_B-1an4_A
PPP4C	PPP2CB	P60510	P62714	EBI-1046072	EBI-1044367	EBI-1067256	2npp_C-2npp_F, 2npp_F-2npp_C, 3dw8_C-3dw8_F, 3dw8_F-3dw8_C, 4i5l_C-4i5l_F, 4i5l_F-4i5l_C, 4i5n_C-4i5n_F, 4i5n_F-4i5n_C, 2iae_C-2iae_F, 2iae_F-2iae_C, 2nyl_C-2nyl_F, 2nyl_F-2nyl_C, 2nym_C-2nym_F, 2nym_F-2nym_C, 1it6_A-1it6_B, 1it6_B-1it6_A, 4ut2_A-4ut2_B, 4ut2_B-4ut2_A, 4ut3_A-4ut3_B, 4ut3_B-4ut3_A, 4v0u_D-4v0u_F, 4v0u_D-4v0u_H, 4v0u_D-4v0u_J, 4v0u_D-4v0u_N, 4v0u_F-4v0u_D, 4v0u_F-4v0u_H, 4v0u_F-4v…
PSMD10	PSMC1	O75832	P62191	EBI-752185	EBI-357598	EBI-1068445	5vhi_G-5vhi_B, 5vhp_G-5vhp_B, 5vhf_G-5vhf_B, 5vhh_G-5vhh_B, 5vhj_G-5vhj_B, 5vhm_G-5vhm_B, 5vhn_G-5vhn_B, 5vho_G-5vho_B, 5vhq_G-5vhq_B, 5vhr_G-5vhr_B, 5vhf_G-5vhf_D, 5vhh_G-5vhh_D, 5vhi_G-5vhi_D, 5vhf_G-5vhf_F, 5vhh_G-5vhh_F, 5vhi_G-5vhi_F, 5vhf_G-5vhf_C, 5vhh_G-5vhh_C, 5vhi_G-5vhi_C, 5vhj_G-5vhj_D, 5vhm_G-5vhm_D, 5vhn_G-5vhn_D, 5vho_G-5vho_D, 5vhp_G-5vhp_D, 5vhq_G-5vhq_D, 5vhr_G-5vhr_D, 5vhj_G-5v…
PSMD13	PSMC4	Q9UNM6	P43686	EBI-356070	EBI-743997	EBI-1068547	5gjq_O-5gjq_K, 5gjr_2-5gjr_K, 5gjr_2-5gjr_y, 5gjr_O-5gjr_K, 5gjr_O-5gjr_y, 5ln3_O-5ln3_K, 5m32_o-5m32_e, 5t0c_Aa-5t0c_AD, 5t0c_Aa-5t0c_BD, 5t0c_Ba-5t0c_AD, 5t0c_Ba-5t0c_BD, 5t0g_a-5t0g_D, 5t0h_a-5t0h_D, 5t0i_a-5t0i_D, 5t0j_a-5t0j_D, 5vhf_a-5vhf_D, 5vhh_a-5vhh_D, 5vhi_a-5vhi_D, 5vhs_a-5vhs_D, 5gjq_O-5gjq_I, 5gjr_2-5gjr_I, 5gjr_2-5gjr_w, 5gjr_O-5gjr_I, 5gjr_O-5gjr_w, 5ln3_O-5ln3_I, 5t0c_Aa-5t0c_AB,…
PSMD13	PSMC1	Q9UNM6	P62191	EBI-356070	EBI-357598	EBI-1069087	5gjq_O-5gjq_I, 5gjr_2-5gjr_I, 5gjr_2-5gjr_w, 5gjr_O-5gjr_I, 5gjr_O-5gjr_w, 5ln3_O-5ln3_I, 5m32_o-5m32_d, 5t0c_Aa-5t0c_AB, 5t0c_Aa-5t0c_BB, 5t0c_Ba-5t0c_AB, 5t0c_Ba-5t0c_BB, 5t0g_a-5t0g_B, 5t0h_a-5t0h_B, 5t0i_a-5t0i_B, 5t0j_a-5t0j_B, 5vhf_a-5vhf_B, 5vhh_a-5vhh_B, 5vhi_a-5vhi_B, 5vhs_a-5vhs_B, 5vhf_a-5vhf_D, 5vhh_a-5vhh_D, 5vhi_a-5vhi_D, 5vhs_a-5vhs_D, 5gjq_O-5gjq_K, 5gjr_2-5gjr_K, 5gjr_2-5gjr_y, 5…
PPP1CB	PPP1R2	P62140	P41236	EBI-352350	EBI-1056517	EBI-1069095	2o8a_A-2o8a_I, 2o8a_A-2o8a_J, 2o8a_B-2o8a_I, 2o8a_B-2o8a_J, 2o8g_A-2o8g_I, 2o8g_A-2o8g_J, 2o8g_B-2o8g_I, 2o8g_B-2o8g_J
ILK	LIMS1	Q13418	P48059	EBI-747644	EBI-306928	EBI-1069103	2kbx_A-2kbx_B, 3f6q_A-3f6q_B, 4hi8_A-4hi8_B, 4hi9_A-4hi9_B, 3ixe_A-3ixe_B
PSMD10	PSMD12	O75832	O00232	EBI-752185	EBI-359733	EBI-1069591	5vhi_G-5vhi_W, 5vhf_G-5vhf_W, 5vhh_G-5vhh_W
PPP4C	PPP2R1A	P60510	P30153	EBI-1046072	EBI-302388	EBI-1069931	2ie3_C-2ie3_A, 2ie4_C-2ie4_A, 2npp_C-2npp_A, 2npp_C-2npp_D, 2npp_F-2npp_A, 2npp_F-2npp_D, 3dw8_C-3dw8_A, 3dw8_C-3dw8_D, 3dw8_F-3dw8_A, 3dw8_F-3dw8_D, 3k7v_C-3k7v_A, 3k7w_C-3k7w_A, 4i5l_C-4i5l_A, 4i5l_C-4i5l_D, 4i5l_F-4i5l_A, 4i5l_F-4i5l_D, 4i5n_C-4i5n_A, 4i5n_C-4i5n_D, 4i5n_F-4i5n_A, 4i5n_F-4i5n_D, 2iae_C-2iae_A, 2iae_C-2iae_D, 2iae_F-2iae_A, 2iae_F-2iae_D, 3fga_C-3fga_A, 2nyl_C-2nyl_A, 2nyl_C-2n…
PSMD10	PSMD6	O75832	Q15008	EBI-752185	EBI-359701	EBI-1070454	5vhi_G-5vhi_Y, 5vhf_G-5vhf_Y, 5vhh_G-5vhh_Y
PSMD13	PSMD14	Q9UNM6	O00487	EBI-356070	EBI-722193	EBI-1070886	5gjq_O-5gjq_V, 5gjr_2-5gjr_9, 5gjr_2-5gjr_V, 5gjr_O-5gjr_9, 5gjr_O-5gjr_V, 5l4k_O-5l4k_V, 5ln3_O-5ln3_V, 5m32_o-5m32_q, 5t0c_Aa-5t0c_Ac, 5t0c_Aa-5t0c_Bc, 5t0c_Ba-5t0c_Ac, 5t0c_Ba-5t0c_Bc, 5t0g_a-5t0g_c, 5t0h_a-5t0h_c, 5t0i_a-5t0i_c, 5t0j_a-5t0j_c, 5vgz_a-5vgz_c, 5vhf_a-5vhf_c, 5vhh_a-5vhh_c, 5vhi_a-5vhi_c, 5vhs_a-5vhs_c, 3jck_F-3jck_G, 3jco_O-3jco_V, 3jcp_O-3jcp_V, 4cr2_O-4cr2_V, 4cr3_O-4cr3_V, 4…
PSMD10	PSMC5	O75832	P62195	EBI-752185	EBI-357745	EBI-1071410	5vhi_G-5vhi_C, 5vhp_G-5vhp_C, 5vhf_G-5vhf_C, 5vhh_G-5vhh_C, 5vhj_G-5vhj_C, 5vhm_G-5vhm_C, 5vhn_G-5vhn_C, 5vho_G-5vho_C, 5vhq_G-5vhq_C, 5vhr_G-5vhr_C, 5vhf_G-5vhf_A, 5vhh_G-5vhh_A, 5vhi_G-5vhi_A, 5vhf_G-5vhf_B, 5vhh_G-5vhh_B, 5vhi_G-5vhi_B, 5vhf_G-5vhf_E, 5vhh_G-5vhh_E, 5vhi_G-5vhi_E, 5vhj_G-5vhj_B, 5vhm_G-5vhm_B, 5vhn_G-5vhn_B, 5vhp_G-5vhp_B, 5vho_G-5vho_B, 5vhq_G-5vhq_B, 5vhr_G-5vhr_B, 5vho_G-5v…
PSMD10	PSMC2	O75832	P35998	EBI-752185	EBI-359710	EBI-1071499	5vhi_G-5vhi_A, 5vhp_G-5vhp_A, 5vhf_G-5vhf_A, 5vhh_G-5vhh_A, 5vhm_G-5vhm_A, 5vhn_G-5vhn_A, 5vho_G-5vho_A, 5vhq_G-5vhq_A, 5vhr_G-5vhr_A, 5vhj_G-5vhj_A, 5vhf_G-5vhf_C, 5vhh_G-5vhh_C, 5vhi_G-5vhi_C, 5vhj_G-5vhj_C, 5vhm_G-5vhm_C, 5vhn_G-5vhn_C, 5vho_G-5vho_C, 5vhp_G-5vhp_C, 5vhq_G-5vhq_C, 5vhr_G-5vhr_C, 5vhf_G-5vhf_E, 5vhh_G-5vhh_E, 5vhi_G-5vhi_E, 5vhf_G-5vhf_B, 5vhh_G-5vhh_B, 5vhi_G-5vhi_B, 5vhj_G-5v…
PSMD10	PSMC6	O75832	P62333	EBI-752185	EBI-357669	EBI-1071611	5vhi_G-5vhi_E, 5vhp_G-5vhp_E, 5vhf_G-5vhf_E, 5vhh_G-5vhh_E, 5vhj_G-5vhj_E, 5vhm_G-5vhm_E, 5vhn_G-5vhn_E, 5vho_G-5vho_E, 5vhq_G-5vhq_E, 5vhr_G-5vhr_E, 5vhf_G-5vhf_C, 5vhh_G-5vhh_C, 5vhi_G-5vhi_C, 5vhf_G-5vhf_A, 5vhh_G-5vhh_A, 5vhi_G-5vhi_A, 5vho_G-5vho_A, 5vhm_G-5vhm_A, 5vhn_G-5vhn_A, 5vhp_G-5vhp_A, 5vhq_G-5vhq_A, 5vhr_G-5vhr_A, 5vhf_G-5vhf_D, 5vhh_G-5vhh_D, 5vhi_G-5vhi_D, 5vhj_G-5vhj_C, 5vhm_G-5v…
EIF3A	EIF3L	Q14152	Q9Y262	EBI-366617	EBI-373519	EBI-1071878	3j8b_A-3j8b_L, 3j8c_A-3j8c_L, 5a5t_A-5a5t_L
EIF4A1	PDCD4	P60842	Q53EL6	EBI-73449	EBI-935824	EBI-1072000	2zu6_A-2zu6_B, 2zu6_A-2zu6_E, 2zu6_C-2zu6_B, 2zu6_C-2zu6_E, 2zu6_D-2zu6_B, 2zu6_D-2zu6_E, 2zu6_F-2zu6_B, 2zu6_F-2zu6_E, 3eiq_A-3eiq_C, 3eiq_D-3eiq_C
EIF3A	EIF3E	Q14152	P60228	EBI-366617	EBI-347740	EBI-1072086	3j8b_A-3j8b_E, 3j8c_A-3j8c_E, 5a5t_A-5a5t_E
EIF3A	EIF3K	Q14152	Q9UBQ5	EBI-366617	EBI-354344	EBI-1072176	5a5t_A-5a5t_K, 3j8b_A-3j8b_K, 3j8c_A-3j8c_K
ILK	PARVB	Q13418	Q9HBI1	EBI-747644	EBI-1047679	EBI-1073266	3kmu_A-3kmu_B, 3kmw_A-3kmw_B, 3rep_A-3rep_B
EIF3A	EIF3M	Q14152	Q7L2H7	EBI-366617	EBI-353901	EBI-1073472	3j8b_A-3j8b_M, 3j8c_A-3j8c_M, 5a5t_A-5a5t_M
PSMC4	PSMD7	P43686	P51665	EBI-743997	EBI-357659	EBI-1074108	5gjq_K-5gjq_U, 5gjr_K-5gjr_8, 5gjr_K-5gjr_U, 5gjr_y-5gjr_8, 5gjr_y-5gjr_U, 5ln3_K-5ln3_U, 5m32_e-5m32_n, 5t0c_AD-5t0c_AZ, 5t0c_AD-5t0c_BZ, 5t0c_BD-5t0c_AZ, 5t0c_BD-5t0c_BZ, 5t0g_D-5t0g_Z, 5t0h_D-5t0h_Z, 5t0i_D-5t0i_Z, 5t0j_D-5t0j_Z, 5vhf_D-5vhf_Z, 5vhh_D-5vhh_Z, 5vhi_D-5vhi_Z, 5vhs_D-5vhs_Z, 5gjq_I-5gjq_U, 5gjr_I-5gjr_8, 5gjr_I-5gjr_U, 5gjr_w-5gjr_8, 5gjr_w-5gjr_U, 5ln3_I-5ln3_U, 5t0c_AB-5t0c_AZ,…
TBPL1	GTF2A1	P62380	P52655	EBI-716225	EBI-389518	EBI-1074541	1nvp_A-1nvp_C, 5iy6_P-5iy6_N, 5iy7_P-5iy7_N, 5iy8_P-5iy8_N, 5iy9_P-5iy9_N, 5iya_P-5iya_N, 5iyb_P-5iyb_N, 5iyc_P-5iyc_N, 5iyd_P-5iyd_N, 1nvp_A-1nvp_B, 5fur_A-5fur_C, 5fur_A-5fur_B, 1nh2_A-1nh2_C, 1ytf_A-1ytf_C, 1rm1_A-1rm1_C, 5fyw_O-5fyw_U, 5fz5_O-5fz5_U, 5sva_j-5sva_d
ARRB1	ARR3	P49407	P36575	EBI-743313	EBI-718116	EBI-1074897	2wtr_A-2wtr_B, 2wtr_B-2wtr_A, 1g4m_A-1g4m_B, 1g4m_B-1g4m_A, 3gd1_C-3gd1_E, 3gd1_E-3gd1_C, 3p2d_A-3p2d_B, 3p2d_B-3p2d_A, 1cf1_A-1cf1_B, 1cf1_A-1cf1_C, 1cf1_A-1cf1_D, 1cf1_B-1cf1_A, 1cf1_B-1cf1_C, 1cf1_B-1cf1_D, 1cf1_C-1cf1_A, 1cf1_C-1cf1_B, 1cf1_C-1cf1_D, 1cf1_D-1cf1_A, 1cf1_D-1cf1_B, 1cf1_D-1cf1_C, 3ugx_A-3ugx_B, 3ugx_A-3ugx_C, 3ugx_A-3ugx_D, 3ugx_B-3ugx_A, 3ugx_B-3ugx_C, 3ugx_B-3ugx_D, 3ugx_C-3u…
EIF2B1	EIF2B3	Q14232	Q9NR50	EBI-491065	EBI-702257	EBI-1078849	5b04_A-5b04_E, 5b04_A-5b04_F, 5b04_B-5b04_E, 5b04_B-5b04_F, 5b04_G-5b04_E, 5b04_G-5b04_F, 5b04_H-5b04_E, 5b04_H-5b04_F, 5b04_C-5b04_E, 5b04_C-5b04_F, 5b04_D-5b04_E, 5b04_D-5b04_F
PLRG1	CDC5L	O43660	Q99459	EBI-1051504	EBI-374880	EBI-1078926	5mqf_D-5mqf_L, 5xjc_T-5xjc_L, 3jb9_K-3jb9_W, 5lj5_J-5lj5_O, 5lqw_K-5lqw_W, 5mps_J-5mps_O, 5mq0_J-5mq0_O, 5lj3_J-5lj3_O, 5gm6_O-5gm6_c, 5gmk_O-5gmk_c, 5wsg_O-5wsg_c, 5mqf_G-5mqf_L, 5mqf_H-5mqf_L, 5mqf_I-5mqf_L, 5mqf_J-5mqf_L, 5xjc_q-5xjc_L, 5xjc_r-5xjc_L, 5xjc_s-5xjc_L, 5xjc_t-5xjc_L, 5mqf_F-5mqf_L, 5xjc_E-5xjc_L
AMFR	UBE2G2	Q9UKV5	P60604	EBI-1046367	EBI-1051028	EBI-1080214	4lad_B-4lad_A, 2lxp_C-2lxp_A
ASF1B	HIST1H3J	Q9NVP2	P68431	EBI-1055650	EBI-79722	EBI-1081666	5c3i_A-5c3i_B, 5c3i_A-5c3i_F, 5c3i_A-5c3i_J, 5c3i_A-5c3i_N, 5c3i_A-5c3i_R, 5c3i_A-5c3i_V, 5c3i_E-5c3i_B, 5c3i_E-5c3i_F, 5c3i_E-5c3i_J, 5c3i_E-5c3i_N, 5c3i_E-5c3i_R, 5c3i_E-5c3i_V, 5c3i_I-5c3i_B, 5c3i_I-5c3i_F, 5c3i_I-5c3i_J, 5c3i_I-5c3i_N, 5c3i_I-5c3i_R, 5c3i_I-5c3i_V, 5c3i_M-5c3i_B, 5c3i_M-5c3i_F, 5c3i_M-5c3i_J, 5c3i_M-5c3i_N, 5c3i_M-5c3i_R, 5c3i_M-5c3i_V, 5c3i_Q-5c3i_B, 5c3i_Q-5c3i_F, 5c3i_Q-5c…
PTP4A2	CNNM3	Q12974	Q8NE01	EBI-1046324	EBI-741032	EBI-1081810	5k22_A-5k22_B, 5k23_A-5k23_C, 5k25_A-5k25_C, 5tsr_A-5tsr_B, 5tsr_A-5tsr_D, 5tsr_C-5tsr_B, 5tsr_C-5tsr_D, 5k24_A-5k24_C, 5k24_A-5k24_D, 5k24_B-5k24_C, 5k24_B-5k24_D, 5lxq_B-5lxq_A, 5lxq_B-5lxq_H, 5lxq_C-5lxq_A, 5lxq_C-5lxq_H, 5mmz_B-5mmz_A
DYNLL1	DYNLL2	P63167	Q96FJ2	EBI-349105	EBI-742371	EBI-1082072	2pg1_A-2pg1_B, 2pg1_A-2pg1_C, 2pg1_A-2pg1_D, 2pg1_B-2pg1_A, 2pg1_B-2pg1_C, 2pg1_B-2pg1_D, 2pg1_C-2pg1_A, 2pg1_C-2pg1_B, 2pg1_C-2pg1_D, 2pg1_D-2pg1_A, 2pg1_D-2pg1_B, 2pg1_D-2pg1_C, 3dvt_A-3dvt_B, 3dvt_A-3dvt_C, 3dvt_A-3dvt_D, 3dvt_A-3dvt_E, 3dvt_A-3dvt_F, 3dvt_B-3dvt_A, 3dvt_B-3dvt_C, 3dvt_B-3dvt_D, 3dvt_B-3dvt_E, 3dvt_B-3dvt_F, 3dvt_C-3dvt_A, 3dvt_C-3dvt_B, 3dvt_C-3dvt_D, 3dvt_C-3dvt_E, 3dvt_C-3d…
PRKAB1	PRKAB2	Q9Y478	O43741	EBI-719769	EBI-1053424	EBI-1082113	4zhx_B-4zhx_D, 4zhx_D-4zhx_B, 5ezv_B-5ezv_D, 5ezv_D-5ezv_B, 4cfe_B-4cfe_D, 4cfe_D-4cfe_B, 4cff_B-4cff_D, 4cff_D-4cff_B, 5iso_B-5iso_D, 5iso_D-5iso_B, 1z0m_A-1z0m_B, 1z0m_A-1z0m_C, 1z0m_B-1z0m_A, 1z0m_B-1z0m_C, 1z0m_C-1z0m_A, 1z0m_C-1z0m_B, 1z0n_A-1z0n_B, 1z0n_A-1z0n_C, 1z0n_B-1z0n_A, 1z0n_B-1z0n_C, 1z0n_C-1z0n_A, 1z0n_C-1z0n_B, 4yef_A-4yef_B, 4yef_A-4yef_C, 4yef_A-4yef_D, 4yef_A-4yef_E, 4yef_A-4y…
STK24	STK25	Q9Y6E0	O00506	EBI-740175	EBI-618295	EBI-1082309	3a7g_A-3a7g_B, 3a7g_B-3a7g_A, 3a7h_A-3a7h_B, 3a7h_B-3a7h_A, 4qo9_A-4qo9_B, 4qo9_B-4qo9_A, 3ggf_A-3ggf_B, 3ggf_B-3ggf_A, 3zhp_C-3zhp_D, 3zhp_D-3zhp_C, 3com_A-3com_B, 3com_B-3com_A, 5dh3_A-5dh3_B, 5dh3_B-5dh3_A, 4lg4_A-4lg4_B, 4lg4_A-4lg4_C, 4lg4_A-4lg4_D, 4lg4_A-4lg4_E, 4lg4_A-4lg4_F, 4lg4_B-4lg4_A, 4lg4_B-4lg4_C, 4lg4_B-4lg4_D, 4lg4_B-4lg4_E, 4lg4_B-4lg4_F, 4lg4_C-4lg4_A, 4lg4_C-4lg4_B, 4lg4_C-4l…
PTP4A2	PTP4A1	Q12974	Q93096	EBI-1046324	EBI-1058467	EBI-1082770	5lxq_B-5lxq_C, 5lxq_C-5lxq_B, 1xm2_A-1xm2_B, 1xm2_A-1xm2_C, 1xm2_A-1xm2_D, 1xm2_A-1xm2_E, 1xm2_A-1xm2_F, 1xm2_B-1xm2_A, 1xm2_B-1xm2_C, 1xm2_B-1xm2_D, 1xm2_B-1xm2_E, 1xm2_B-1xm2_F, 1xm2_C-1xm2_A, 1xm2_C-1xm2_B, 1xm2_C-1xm2_D, 1xm2_C-1xm2_E, 1xm2_C-1xm2_F, 1xm2_D-1xm2_A, 1xm2_D-1xm2_B, 1xm2_D-1xm2_C, 1xm2_D-1xm2_E, 1xm2_D-1xm2_F, 1xm2_E-1xm2_A, 1xm2_E-1xm2_B, 1xm2_E-1xm2_C, 1xm2_E-1xm2_D, 1xm2_E-1x…
RAB5C	RAB5A	P51148	P20339	EBI-1054923	EBI-399437	EBI-1083612	4q9u_B-4q9u_F, 4q9u_F-4q9u_B, 1tu3_A-1tu3_B, 1tu3_A-1tu3_C, 1tu3_A-1tu3_D, 1tu3_A-1tu3_E, 1tu3_B-1tu3_A, 1tu3_B-1tu3_C, 1tu3_B-1tu3_D, 1tu3_B-1tu3_E, 1tu3_C-1tu3_A, 1tu3_C-1tu3_B, 1tu3_C-1tu3_D, 1tu3_C-1tu3_E, 1tu3_D-1tu3_A, 1tu3_D-1tu3_B, 1tu3_D-1tu3_C, 1tu3_D-1tu3_E, 1tu3_E-1tu3_A, 1tu3_E-1tu3_B, 1tu3_E-1tu3_C, 1tu3_E-1tu3_D, 1tu4_A-1tu4_B, 1tu4_A-1tu4_C, 1tu4_A-1tu4_D, 1tu4_B-1tu4_A, 1tu4_B-1t…
UQCRC1	UQCRC2	P31930	P22695	EBI-1052596	EBI-1051424	EBI-1085669	1bcc_A-1bcc_B, 1be3_A-1be3_B, 1bgy_A-1bgy_B, 1bgy_A-1bgy_N, 1bgy_M-1bgy_B, 1bgy_M-1bgy_N, 1l0l_A-1l0l_B, 1l0n_A-1l0n_B, 1ntk_A-1ntk_B, 1ntm_A-1ntm_B, 1ntz_A-1ntz_B, 1nu1_A-1nu1_B, 1pp9_A-1pp9_B, 1pp9_A-1pp9_O, 1pp9_N-1pp9_B, 1pp9_N-1pp9_O, 1ppj_A-1ppj_B, 1ppj_A-1ppj_O, 1ppj_N-1ppj_B, 1ppj_N-1ppj_O, 1qcr_A-1qcr_B, 1sqb_A-1sqb_B, 1sqp_A-1sqp_B, 1sqq_A-1sqq_B, 1sqv_A-1sqv_B, 1sqx_A-1sqx_B, 2a06_A-2a…
CDKN2C	CDK6	P42773	Q00534	EBI-711290	EBI-295663	EBI-1085770	1g3n_B-1g3n_A, 1g3n_B-1g3n_E, 1g3n_F-1g3n_A, 1g3n_F-1g3n_E, 1blx_B-1blx_A, 1bi8_B-1bi8_A, 1bi8_B-1bi8_C, 1bi8_D-1bi8_A, 1bi8_D-1bi8_C, 1bi7_B-1bi7_A
TRAF6	UBE2D3	Q9Y4K3	P61077	EBI-359276	EBI-348268	EBI-1086082	3hct_A-3hct_B, 3hcu_A-3hcu_B, 3hcu_A-3hcu_D, 3hcu_C-3hcu_B, 3hcu_C-3hcu_D
HSPB1	YWHAZ	P04792	P63104	EBI-352682	EBI-347088	EBI-7194837	5ltw_C-5ltw_A, 5ltw_C-5ltw_B, 5ltw_C-5ltw_E, 5ltw_C-5ltw_F, 5ltw_C-5ltw_I, 5ltw_C-5ltw_J, 5ltw_D-5ltw_A, 5ltw_D-5ltw_B, 5ltw_D-5ltw_E, 5ltw_D-5ltw_F, 5ltw_D-5ltw_I, 5ltw_D-5ltw_J, 5ltw_G-5ltw_A, 5ltw_G-5ltw_B, 5ltw_G-5ltw_E, 5ltw_G-5ltw_F, 5ltw_G-5ltw_I, 5ltw_G-5ltw_J, 5ltw_H-5ltw_A, 5ltw_H-5ltw_B, 5ltw_H-5ltw_E, 5ltw_H-5ltw_F, 5ltw_H-5ltw_I, 5ltw_H-5ltw_J, 5ltw_K-5ltw_A, 5ltw_K-5ltw_B, 5ltw_K-5l…
SFN	YWHAZ	P31947	P63104	EBI-476295	EBI-347088	EBI-7198668	5iqp_A-5iqp_B, 5iqp_B-5iqp_A, 1a37_A-1a37_B, 1a37_B-1a37_A, 1a38_A-1a38_B, 1a38_B-1a38_A, 1a4o_A-1a4o_B, 1a4o_A-1a4o_C, 1a4o_A-1a4o_D, 1a4o_B-1a4o_A, 1a4o_B-1a4o_C, 1a4o_B-1a4o_D, 1a4o_C-1a4o_A, 1a4o_C-1a4o_B, 1a4o_C-1a4o_D, 1a4o_D-1a4o_A, 1a4o_D-1a4o_B, 1a4o_D-1a4o_C, 1ib1_A-1ib1_B, 1ib1_A-1ib1_C, 1ib1_A-1ib1_D, 1ib1_B-1ib1_A, 1ib1_B-1ib1_C, 1ib1_B-1ib1_D, 1ib1_C-1ib1_A, 1ib1_C-1ib1_B, 1ib1_C-1i…
RAB14	EEA1	P61106	Q15075	EBI-1056404	EBI-298113	EBI-6962723	3mjh_A-3mjh_B, 3mjh_A-3mjh_D, 3mjh_C-3mjh_B, 3mjh_C-3mjh_D
PSMC1	PSMD4	P62191	P55036	EBI-357598	EBI-359318	EBI-6990305	5gjq_I-5gjq_W, 5gjr_I-5gjr_AA, 5gjr_I-5gjr_W, 5gjr_w-5gjr_AA, 5gjr_w-5gjr_W, 5ln3_I-5ln3_W, 5m32_d-5m32_p, 5t0c_AB-5t0c_Ab, 5t0c_AB-5t0c_Bb, 5t0c_BB-5t0c_Ab, 5t0c_BB-5t0c_Bb, 5t0g_B-5t0g_b, 5t0h_B-5t0h_b, 5t0i_B-5t0i_b, 5t0j_B-5t0j_b, 5vhf_B-5vhf_b, 5vhh_B-5vhh_b, 5vhi_B-5vhi_b, 5vhs_B-5vhs_b, 5vhf_D-5vhf_b, 5vhh_D-5vhh_b, 5vhi_D-5vhi_b, 5vhs_D-5vhs_b, 5gjq_K-5gjq_W, 5gjr_K-5gjr_AA, 5gjr_K-5gjr_W…
PSMA5	PSMD4	P28066	P55036	EBI-355475	EBI-359318	EBI-6990518	5gjq_F-5gjq_W, 5gjq_l-5gjq_W, 5gjr_F-5gjr_AA, 5gjr_F-5gjr_W, 5gjr_l-5gjr_AA, 5gjr_l-5gjr_W, 5ln3_E-5ln3_W, 5m32_D-5m32_p, 5m32_R-5m32_p, 5t0c_AK-5t0c_Ab, 5t0c_AK-5t0c_Bb, 5t0c_BK-5t0c_Ab, 5t0c_BK-5t0c_Bb, 5t0g_K-5t0g_b, 5t0h_K-5t0h_b, 5t0i_K-5t0i_b, 5t0j_K-5t0j_b, 5a5b_E-5a5b_W, 5mpb_E-5mpb_W, 5mpb_e-5mpb_W, 5mpc_E-5mpc_W, 5mpc_e-5mpc_W, 5wvi_E-5wvi_W, 5wvi_m-5wvi_W, 5wvk_E-5wvk_W, 5wvk_m-5wvk_W
PSMD4	PSMD2	P55036	Q13200	EBI-359318	EBI-357648	EBI-6990618	5gjq_W-5gjq_Z, 5gjr_AA-5gjr_AC, 5gjr_AA-5gjr_Z, 5gjr_W-5gjr_AC, 5gjr_W-5gjr_Z, 5l4k_W-5l4k_Z, 5ln3_W-5ln3_Z, 5t0c_Ab-5t0c_Af, 5t0c_Ab-5t0c_Bf, 5t0c_Bb-5t0c_Af, 5t0c_Bb-5t0c_Bf, 5t0g_b-5t0g_f, 5t0h_b-5t0h_f, 5t0i_b-5t0i_f, 5t0j_b-5t0j_f, 5vhf_b-5vhf_f, 5vhh_b-5vhh_f, 5vhi_b-5vhi_f, 5vhs_b-5vhs_f, 3jco_W-3jco_Z, 3jcp_W-3jcp_Z, 4cr2_W-4cr2_Z, 4cr3_W-4cr3_Z, 4cr4_W-4cr4_Z, 5a5b_W-5a5b_Z, 5mpb_W-5mpb_…
PSMD4	RAD23B	P55036	P54727	EBI-359318	EBI-954531	EBI-6990779	1p9d_S-1p9d_U, 1uel_B-1uel_A
UCHL5	ADRM1	Q9Y5K5	Q16186	EBI-1051183	EBI-954387	EBI-6990872	4uel_A-4uel_C, 4uem_A-4uem_B, 4wlr_A-4wlr_B, 4wlq_A-4wlq_B
TTN	TCAP	Q8WZ42	O15273	EBI-681210	EBI-954089	EBI-1153057	2f8v_A-2f8v_T, 2f8v_A-2f8v_Y, 2f8v_B-2f8v_T, 2f8v_B-2f8v_Y, 2f8v_C-2f8v_T, 2f8v_C-2f8v_Y, 2f8v_D-2f8v_T, 2f8v_D-2f8v_Y, 1ya5_A-1ya5_T, 1ya5_B-1ya5_T
RNF31	RBCK1	Q96EP0	Q9BYM8	EBI-948111	EBI-2340624	EBI-6996652	4dbg_B-4dbg_A, 5x0w_A-5x0w_B, 5x0w_A-5x0w_D, 5x0w_A-5x0w_F, 5x0w_A-5x0w_H, 5x0w_C-5x0w_B, 5x0w_C-5x0w_D, 5x0w_C-5x0w_F, 5x0w_C-5x0w_H, 5x0w_E-5x0w_B, 5x0w_E-5x0w_D, 5x0w_E-5x0w_F, 5x0w_E-5x0w_H, 5x0w_G-5x0w_B, 5x0w_G-5x0w_D, 5x0w_G-5x0w_F, 5x0w_G-5x0w_H
FBXO4	SKP1	Q9UKT5	P63208	EBI-960409	EBI-307486	EBI-1161214	3l2o_B-3l2o_A
RANGAP1	SUMO1	P46060	P63165	EBI-396091	EBI-80140	EBI-7036555	2iy0_C-2iy0_B, 3uip_C-3uip_B, 1z5s_C-1z5s_B, 2io2_C-2io2_B, 2io3_C-2io3_B, 3uin_C-3uin_B, 3uio_C-3uio_B, 5d2m_C-5d2m_B, 5d2m_C-5d2m_E, 5d2m_F-5d2m_B, 5d2m_F-5d2m_E
PMS2	MLH1	P54278	P40692	EBI-1162561	EBI-744248	EBI-1162573	1ea6_A-1ea6_B, 1ea6_B-1ea6_A, 1h7s_A-1h7s_B, 1h7s_B-1h7s_A, 1h7u_A-1h7u_B, 1h7u_B-1h7u_A, 3h4l_A-3h4l_B, 3h4l_B-3h4l_A, 4fmn_B-4fmn_A, 4fmo_B-4fmo_A, 4e4w_B-4e4w_A, 5akb_C-5akb_D, 5akb_C-5akb_F, 5akb_D-5akb_C, 5akb_D-5akb_F, 5akb_F-5akb_C, 5akb_F-5akb_D, 5akc_C-5akc_D, 5akc_C-5akc_G, 5akc_C-5akc_H, 5akc_C-5akc_K, 5akc_C-5akc_L, 5akc_D-5akc_C, 5akc_D-5akc_G, 5akc_D-5akc_H, 5akc_D-5akc_K, 5akc_D-5a…
NCK1	KDR	P16333	P35968	EBI-389883	EBI-1005487	EBI-6967574	5eg3_B-5eg3_A
MSH2	MSH3	P43246	P20585	EBI-355888	EBI-1164205	EBI-1164225	3thw_A-3thw_B, 3thx_A-3thx_B, 3thy_A-3thy_B, 3thz_A-3thz_B, 2o8b_A-2o8b_B, 2o8c_A-2o8c_B, 2o8d_A-2o8d_B, 2o8e_A-2o8e_B, 2o8f_A-2o8f_B, 5akb_A-5akb_B, 5akb_A-5akb_E, 5akb_B-5akb_A, 5akb_B-5akb_E, 5akb_E-5akb_A, 5akb_E-5akb_B, 5akc_A-5akc_B, 5akc_A-5akc_E, 5akc_A-5akc_F, 5akc_A-5akc_I, 5akc_A-5akc_J, 5akc_B-5akc_A, 5akc_B-5akc_E, 5akc_B-5akc_F, 5akc_B-5akc_I, 5akc_B-5akc_J, 5akc_E-5akc_A, 5akc_E-5a…
MAP2K2	ARAF	P36507	P10398	EBI-1056930	EBI-365961	EBI-1164984	4mne_A-4mne_B, 4mne_A-4mne_C, 4mne_A-4mne_F, 4mne_A-4mne_G, 4mne_D-4mne_B, 4mne_D-4mne_C, 4mne_D-4mne_F, 4mne_D-4mne_G, 4mne_E-4mne_B, 4mne_E-4mne_C, 4mne_E-4mne_F, 4mne_E-4mne_G, 4mne_H-4mne_B, 4mne_H-4mne_C, 4mne_H-4mne_F, 4mne_H-4mne_G, 2y4i_C-2y4i_B, 5kkr_C-5kkr_B
MAP2K2	RAF1	P36507	P04049	EBI-1056930	EBI-365996	EBI-1164988	4mne_A-4mne_B, 4mne_A-4mne_C, 4mne_A-4mne_F, 4mne_A-4mne_G, 4mne_D-4mne_B, 4mne_D-4mne_C, 4mne_D-4mne_F, 4mne_D-4mne_G, 4mne_E-4mne_B, 4mne_E-4mne_C, 4mne_E-4mne_F, 4mne_E-4mne_G, 4mne_H-4mne_B, 4mne_H-4mne_C, 4mne_H-4mne_F, 4mne_H-4mne_G, 2y4i_C-2y4i_B, 5kkr_C-5kkr_B
KSR1	MAP2K2	Q8IVT5	P36507	EBI-486984	EBI-1056930	EBI-1165002	5kkr_B-5kkr_C, 2y4i_B-2y4i_C, 4mne_B-4mne_A, 4mne_B-4mne_D, 4mne_B-4mne_E, 4mne_B-4mne_H, 4mne_C-4mne_A, 4mne_C-4mne_D, 4mne_C-4mne_E, 4mne_C-4mne_H, 4mne_F-4mne_A, 4mne_F-4mne_D, 4mne_F-4mne_E, 4mne_F-4mne_H, 4mne_G-4mne_A, 4mne_G-4mne_D, 4mne_G-4mne_E, 4mne_G-4mne_H
SOX10	POU3F2	P56693	P20265	EBI-1167533	EBI-1167176	EBI-1167545	1o4x_B-1o4x_A, 1gt0_D-1gt0_C
PPP2R1A	PPP2CA	P30153	P67775	EBI-302388	EBI-712311	EBI-1168450	2iae_A-2iae_C, 2iae_A-2iae_F, 2iae_D-2iae_C, 2iae_D-2iae_F, 2ie3_A-2ie3_C, 2ie4_A-2ie4_C, 2npp_A-2npp_C, 2npp_A-2npp_F, 2npp_D-2npp_C, 2npp_D-2npp_F, 2nyl_A-2nyl_C, 2nyl_A-2nyl_F, 2nyl_D-2nyl_C, 2nyl_D-2nyl_F, 2nym_A-2nym_C, 2nym_A-2nym_F, 2nym_D-2nym_C, 2nym_D-2nym_F, 3dw8_A-3dw8_C, 3dw8_A-3dw8_F, 3dw8_D-3dw8_C, 3dw8_D-3dw8_F, 3fga_A-3fga_C, 3k7v_A-3k7v_C, 3k7w_A-3k7w_C, 4i5l_A-4i5l_C, 4i5l_A-4i…
PPP2R1A	PPP2R3A	P30153	Q06190	EBI-302388	EBI-949190	EBI-1168955	4i5l_A-4i5l_B, 4i5l_A-4i5l_E, 4i5l_D-4i5l_B, 4i5l_D-4i5l_E, 4i5n_A-4i5n_B, 4i5n_A-4i5n_E, 4i5n_D-4i5n_B, 4i5n_D-4i5n_E
RAB27A	MLPH	P51159	Q9BV36	EBI-716881	EBI-7042162	EBI-7042238	2zet_A-2zet_C, 2zet_A-2zet_D, 2zet_B-2zet_C, 2zet_B-2zet_D
EIF3G	EIF3I	O75821	Q13347	EBI-366632	EBI-354047	EBI-7083418	5k0y_O-5k0y_T, 5k0y_M-5k0y_T, 4u1e_G-4u1e_I
RFC1	RFC4	P35251	P35249	EBI-476616	EBI-476655	EBI-1169835	1sxj_A-1sxj_D, 1sxj_A-1sxj_C, 1sxj_A-1sxj_B, 1sxj_A-1sxj_E, 1sxj_C-1sxj_B, 1sxj_C-1sxj_D, 1sxj_C-1sxj_E, 1sxj_C-1sxj_A, 1iqp_A-1iqp_B, 1iqp_A-1iqp_C, 1iqp_A-1iqp_D, 1iqp_A-1iqp_E, 1iqp_A-1iqp_F, 1iqp_B-1iqp_A, 1iqp_B-1iqp_C, 1iqp_B-1iqp_D, 1iqp_B-1iqp_E, 1iqp_B-1iqp_F, 1iqp_C-1iqp_A, 1iqp_C-1iqp_B, 1iqp_C-1iqp_D, 1iqp_C-1iqp_E, 1iqp_C-1iqp_F, 1iqp_D-1iqp_A, 1iqp_D-1iqp_B, 1iqp_D-1iqp_C, 1iqp_D-1i…
[truncated: 2,953 more rows]
