# Supplementary material for: Estimating dispensable content in the human interactome
Source: Nat Commun. 2019 Jul 19;10:3205. doi: 10.1038/s41467-019-11180-2 (PMC6642175; doi:10.1038/s41467-019-11180-2)
Supplement: Supplementary file 5 — Supplementary Data 2 [file 41467_2019_11180_MOESM5_ESM.xlsx]

## Sheet: (A) Y2H-SI
Entrez_ID_1	Gene_symbol_1	Entrez_ID_2	Gene_symbol_2	UniProt_ID_1	UniProt_ID_2	Interaction_interface	Structural_models
60	ACTB	71	ACTG1	P60709	P63261	25,75,109,110,111,112,113,114,115,117,147,169,172,173,177,179,270,284,286,287,328,333,361,364,365,368,369,370,371,372,373+25,39,63,113,114,117,133,169,191,193,194,195,196,197,198,199,201,231,232,252,253,256,265,266,267,268,270,328,333,354,355,364,365,366,367,368,369,371,372,373,374	1o1e_7+1o1e_8|1o1f_0+1o1f_1|1o1g_1+1o1g_2|1rfq_A+1rfq_B|1yxq_A+1yxq_B
60	ACTB	1072	CFL1	P60709	P23528	25,133,135,139,140,143,144,145,146,147,148,149,167,168,291,292,295,326,328,330,331,332,333,334,341,342,343,345,346,349,350,351,355,375+1,2,3,4,5,6,43,44,45,105,107,111,112,114,115,116,117,118,119,120,121,122,123,125,134,136,137,138,142,151	3j0s_A+3j0s_M
60	ACTB	1073	CFL2	P60709	Q9Y281	25,133,135,139,140,143,144,145,146,147,148,149,167,168,291,292,295,326,328,330,331,332,333,334,341,342,343,345,346,349,350,351,355,375+1,2,3,4,5,6,43,44,45,105,107,111,112,114,115,116,117,118,119,120,121,122,123,125,134,136,137,138,142,151	3j0s_A+3j0s_M
60	ACTB	11034	DSTN	P60709	P60981	25,133,135,139,140,143,144,145,146,147,148,149,167,168,291,292,295,326,328,330,331,332,333,334,341,342,343,345,346,349,350,351,355,375+1,2,3,4,5,6,43,44,45,105,107,111,112,114,115,116,117,118,119,120,121,122,123,125,134,136,137,138,142,150	3j0s_A+3j0s_M
71	ACTG1	1072	CFL1	P63261	P23528	25,133,135,139,140,143,144,145,146,147,148,149,167,168,291,292,295,326,328,330,331,332,333,334,341,342,343,345,346,349,350,351,355,375+1,2,3,4,5,6,43,44,45,105,107,111,112,114,115,116,117,118,119,120,121,122,123,125,134,136,137,138,142,151	3j0s_A+3j0s_M
71	ACTG1	1073	CFL2	P63261	Q9Y281	25,133,135,139,140,143,144,145,146,147,148,149,167,168,291,292,295,326,328,330,331,332,333,334,341,342,343,345,346,349,350,351,355,375+1,2,3,4,5,6,43,44,45,105,107,111,112,114,115,116,117,118,119,120,121,122,123,125,134,136,137,138,142,151	3j0s_A+3j0s_M
71	ACTG1	11034	DSTN	P63261	P60981	25,133,135,139,140,143,144,145,146,147,148,149,167,168,291,292,295,326,328,330,331,332,333,334,341,342,343,345,346,349,350,351,355,375+1,2,3,4,5,6,43,44,45,105,107,111,112,114,115,116,117,118,119,120,121,122,123,125,134,136,137,138,142,150	3j0s_A+3j0s_M
81	ACTN4	89	ACTN3	O43707	Q08043	53,65,66,67,68,69,70,73,75,76,79,90,93,94,95,101,103,104,105,108,121,132,133,136,137,138,217,234,235,236,281,283,284,286,287,289,290,293,294,295,296,297,298,300,301,304,325,329,332,333,336,339,340,344,346,347,348,349,351,352,354,355,356,358,359,360,362,363,365,366,367,368,394,398,402,405,406,409,410,413,416,417,420,421,424,445,447,448,450,451,452,454,455,458,461,462,465,466,469,472,531,538,539,54…	1hci_A+1hci_B|1sjj_A+1sjj_B|1wku_A+1wku_B|5a36_A+5a36_B|5a38_A+5a38_B
87	ACTN1	89	ACTN3	P12814	Q08043	34,46,47,48,49,50,51,54,56,57,60,71,74,75,76,82,84,85,86,89,102,113,114,117,118,119,198,215,216,217,262,264,265,267,268,270,271,274,275,276,277,278,279,281,282,285,306,310,313,314,317,320,321,325,327,328,329,330,332,333,335,336,337,339,340,341,343,344,346,347,348,349,375,379,383,386,387,390,391,394,397,398,401,402,405,426,428,429,431,432,433,435,436,439,442,443,446,447,450,453,512,519,520,522,523…	1hci_A+1hci_B|1sjj_A+1sjj_B|1wku_A+1wku_B|5a36_A+5a36_B|5a38_A+5a38_B
87	ACTN1	79778	MICALL2	P12814	Q8IY33	46,47,48,49,50,51,53,64,67,76,128,142,143,145,147,148,165,167,168,171,235,236+1,2,4,5,8,12,19,22,24,25,27,28,29,55,89	2r0o_A+2r0o_B|1sh5_A+1sh5_B
88	ACTN2	79778	MICALL2	P35609	Q8IY33	53,54,55,56,57,58,60,71,74,83,135,149,150,152,154,155,172,174,175,178,242,243+1,2,4,5,8,12,19,22,24,25,27,28,29,55,89	2r0o_A+2r0o_B|1sh5_A+1sh5_B
163	AP2B1	10053	AP1M2	P63010	Q9Y6Q5	35,38,39,41,42,43,61,63,64,67,68,71,74,75,78,98,99,100,101,105,108,109,112,114,134,135,136,139,140,143,144,146,147,150,173,174,175,179,182,183,185,186,189,212,213,214,215,216,217,218,219,220,221,224,242,245,246,247,248,249,250,251,252,253,254,256,257,258,261,283,286,287,289,290,292,293,295,296,297,298,300,301,320,322,323,324,325,326,327,328,329,332,333,335,336,338,353,357,359,360,361,363,364,365,…	4hmy_B+4hmy_M|4p6z_B+4p6z_M|2jkr_B+2jkr_M|2jkt_B+2jkt_M|2vgl_B+2vgl_M
164	AP1G1	8905	AP1S2	O43747	P56377	7,8,11,12,15,20,23,47,51,54,55,57,58,59,60,61,62,78,79,80,81,83,84,87,90,91,93,94,95,96,115,116,117,120,121,123,124,127,128,129,130,131,152,155,156,159,160,162,163,166,167,187,188,189,190,192,193,196,203,234,235,236,237,238,239,242,243,244,245,247,248,251,254,283,284,286,287,288,290,291,294,321,322,323,324,326,327,330,334,356,357,358,359,360,361,363,364,367+1,12,13,14,15,16,17,18,19,20,21,22,23,2…	4p6z_G+4p6z_S|4hmy_A+4hmy_S|2jkr_A+2jkr_S|2jkt_A+2jkt_S|2vgl_A+2vgl_S
190	NR0B1	2104	ESRRG	P51843	P62508	359,363,367,370,384,390,392,401,404,405,408,409,412,413,423,424,426,427,428,430,431,433,434,435,437,438,441+210,211,212,213,214,218,344,348,351,355,358,372,378,389,392,393,396,397,400,401,404,405,407,408,409,411,412,414,415,416,418,419,421,422,423,425,426,429	4iqr_A+4iqr_B
190	NR0B1	2516	NR5A1	P51843	Q13285	271,272,273,274,276,277,278,279,282,351,354,355,359,362,363,367,384,389,390,392,395,396,397,398,399,401,404,405,406,408,412,416,423,424,426,427,428,430,431,432,433,434,435,437,438,441,442,445+274,277,281,290,291,292,293,295,296,299,347,352,353,357,374,379,380,382,385,391,394,395,398,402,406,414,416,417,418,420,421,422,423,424,425,427,428,431,432,435,449,450,451,454,455,457,458	3f5c_B+3f5c_A|1xiu_A+1xiu_B|3eyb_A+3eyb_B
226	ALDOA	230	ALDOC	P04075	P09972	2,3,5,6,7,111,114,115,116,117,118,119,120,124,126,127,128,129,130,131,133,156,157,162,165,166,169,173,176,180,198,200,201,204,207,208,211,212,215,218,219,220,221,223,224,225,255,258,259,260,262,263,264,293,295+2,3,5,6,7,111,114,115,116,117,118,119,120,124,126,127,128,129,130,131,133,134,157,162,165,166,169,170,173,176,180,198,200,201,204,207,208,211,212,215,218,219,220,221,223,224,225,255,258,259…	1ado_A+1ado_B|1ewd_A+1ewd_B|1ewe_A+1ewe_B|1ex5_A+1ex5_B|1fdj_A+1fdj_B
329	BIRC2	842	CASP9	Q13490	P55211	161,162,163,164,165,166,167,168,169,170,298,303,304,305,309,310,311,312,313,314,315,316,317,320,325,328,329,330,331,332,333,334,342,343,346,349+176,177,178,179,237,239,242,243,244,245,247,290,292,316,317,318,319,333,334,336,337,338,342,352,354,355,356,357,359,362,381,384,385,388,396,398,399,400,401,402,403,404,405,406	1i3o_E+1i3o_A|1kmc_C+1kmc_A|1i4o_C+1i4o_A|1nw9_A+1nw9_B
329	BIRC2	79444	BIRC7	Q13490	Q96CA5	266,268,270,271,273,274,275,277,278+81,82,83,84,88,89,92,93,95,114,115,116,128	1oxn_A+1oxn_C|1oxq_A+1oxq_C|1oy7_A+1oy7_C|3f7g_A+3f7g_C|1tw6_A+1tw6_B
331	XIAP	842	CASP9	P98170	P55211	137,138,139,140,141,142,143,144,145,146,147,148,149,150,292,297,298,299,303,304,305,306,307,308,309,310,311,314,319,322,323,324,325,326,327,328,336,337,340,343,344,345,346+176,177,178,179,237,239,242,243,244,245,247,290,292,316,317,318,319,333,334,336,337,338,342,352,354,355,356,357,359,362,381,384,385,388,396,398,399,400,401,402,403,404,405,406	1nw9_A+1nw9_B|1i4o_C+1i4o_A|1kmc_C+1kmc_A|1i3o_E+1i3o_A
331	XIAP	843	CASP10	P98170	Q92851	137,139,140,141,142,143,144,145,146,147,148,149,150+296,297,298,358,360,404,406,447,449,450,451,452,454,457	1i4o_C+1i4o_A|1kmc_C+1kmc_A
369	ARAF	3845	KRAS	P10398	P01116	20,22,27,28,29,30,31,32,34,47,49,50,51,52,53+21,24,25,31,33,34,36,37,38,39,40,41,54,55,56	2mse_D+2mse_B
373	TRIM23	7329	UBE2I	P36406	P63279	32,33,34,35,36,37,58,59,60,62,63,64,66,71,72,73,74,76+7,8,11,12,15,69,70,96,99,102,103,104,105,106,107,108	5vzw_F+5vzw_A
387	RHOA	396	ARHGDIA	P61586	P52565	34,36,37,38,39,40,41,58,59,60,61,63,65,66,67,68,69,70,71,72,73,74,75,96,97,98,100,101,102,104,105,106,107,108,184,186,187,188,189,190,191,192,193+17,23,25,26,27,28,29,30,31,32,33,34,35,38,41,42,45,46,47,48,49,50,51,52,53,54,55,56,57,110,111,116,121,122,123,124,125,126,127,130,132,139,140,141,142,143,144,145,146,147,148,149,150,151,152,155,156,157,158,159,160,161,162,163,164,165,166,167,184,185	5fr2_A+5fr2_B|5fr1_A+5fr1_B|4f38_A+4f38_B|1cc0_A+1cc0_E|1hh4_A+1hh4_D
402	ARL2	5147	PDE6D	P36404	O43924	11,34,37,38,39,40,41,48,49,50,51,52,53,54,55,56,63,65,67,73,76,79,80+23,25,27,28,29,60,62,65,70,92,93,94,95,96,97,98,99,100,101,102,103,104,105,106,107,108,109	1ksg_A+1ksg_B|1ksh_A+1ksh_B|1ksj_A+1ksj_B
402	ARL2	9094	UNC119	P36404	Q13432	3,4,8,37,38,39,47,48,49,50,51,52,53,54,55,56,57,58,61,63,65,67,73,76,79,80+92,94,96,142,146,149,175,177,178,179,181,182,183,184,185,186,187,188,189,190,191,192,193,194,195	4gok_A+4gok_C|4goj_A+4goj_C
402	ARL2	23568	ARL2BP	P36404	Q9Y2Y0	2,3,4,5,6,7,8,10,11,34,39,45,46,47,48,49,50,51,52,53,54,65,67,73,76,79,80+28,56,57,58,59,60,62,63,70,73,74,77,90,93,94,97,98,99,102,104,105,106,109,110,112,113,115,116,118,119	3doe_A+3doe_B|3dof_A+3dof_B
406	ARNTL	3091	HIF1A	O00327	Q16665	84,87,88,91,92,94,95,98,99,100,110,111,112,115,116,118,119,121,122,123,125,140,141,142,143,144,145,146,147,148,149,150,151,153,154,155,156,157,158,159,161,171,173,174,175,197,199,200,201,202,203,206,207,243,244,245,246,247,248,250,281,283,285,286,287,289,315,316,317,319,321,322,323,341,343,349,350,351,352,353,354,355,356,364,365,366,369,370,421,423,424,425,426,427,428,432,433,435+29,32,33,35,36,3…	4zp4_A+4zp4_B|4zph_A+4zph_B|4zpk_A+4zpk_B|4zpr_A+4zpr_B|4zqd_A+4zqd_B
443	ASPA	91703	ACY3	P45381	Q96HD9	25,29,30,32,33,36,40,119,183,184,185,186,187,188,189,190,192,196,231,234,236,238,239,240,241,242,243,244,245,248,249,263,265,266,284,285,286,289+25,28,29,30,32,33,36,119,183,184,185,186,187,188,189,190,192,196,231,234,238,239,240,241,242,243,244,245,248,249,263,265,266,284,285,286,289	2o4h_A+2o4h_B|2o53_A+2o53_B|4mxu_A+4mxu_B|2i3c_A+2i3c_B|2q51_A+2q51_B
468	ATF4	1054	CEBPG	P18848	P53567	303,306,307,309,310,313,314,316,317,320,321,323,324,327,328,330,331,334,335,337,338+83,86,87,90,91,93,94,97,98,100,101,103,104,105,107,108,111,112,114,115,118,119,121,122	1ci6_A+1ci6_B
498	ATP5A1	506	ATP5B	P25705	P06576	75,76,77,78,79,121,122,123,125,126,127,150,158,159,160,214,215,250,251,252,253,254,255,256,257,258,260,261,262,278,279,280,281,282,283,286,316,319,322,323,326,327,329,330,332,335,336,371,373,374,397,398,400,401,402,403,405,448,449,451,476+79,80,81,82,83,100,101,102,103,104,105,106,107,131,167,169,170,171,172,173,174,176,177,178,179,180,201,322,323,324,325,326,327,328,333,334,335,336,337,340,341,3…	1bmf_A+1bmf_D|1cow_A+1cow_D|1e1q_A+1e1q_D|1e1r_A+1e1r_D|1e79_A+1e79_D
572	BAD	598	BCL2L1	Q92934	Q07817	103,104,105,106,107,108,109,110,111,112,113,114,115,117,118,119,120,121,122,123,124,125,126,127+93,94,96,97,100,101,104,105,108,111,112,113,118,121,122,123,125,126,127,129,130,132,133,136,137,138,139,141,142,143,146,149,150,194,195,198,199,200,201,202,203,204	1g5j_B+1g5j_A
573	BAG1	3312	HSPA8	Q99933	P11142	273,276,279,280,282,283,284,286,287,289,290,292,293,294,295,296,297,305,308,309,312,313,316,319,323+44,45,46,57,58,60,61,62,64,65,258,261,262,265,266,269,281,282,283,284,285,286,287,290,292,294	1hx1_B+1hx1_A|3fzf_B+3fzf_A|3fzh_B+3fzh_A|3fzk_B+3fzk_A|3fzl_B+3fzl_A
578	BAK1	597	BCL2A1	Q16611	Q16548	96,99,100,101,103,104,105,110,113,114,116,117,120,121,122,123,124,134,145,146,147,148,149,150,170,173,174+60,62,63,64,66,68,80,81,82,83,85,106,107,108,109,110,111,133,137	4man_A+4man_B|5agw_A+5agw_B|5agx_B+5agx_A|4aq3_A+4aq3_C|4lvt_A+4lvt_B
578	BAK1	599	BCL2L2	Q16611	Q92843	41,46,47,48,49,69,70,71,72,74,75,76,77,78,79,80,81,82,83,84,85,86,87,88,89,90,91,92,96,98,99,100,101,110,113,114,116,117,120,121,127,134+26,27,49,52,53,55,56,57,58,59,60,61,64,67,68,69,71,72,73,74,76,78,81,82,85,86,88,89,92,93,94,95,97,98,102,106,115,146,149,150,151,155,156,159	5fmk_B+5fmk_A|4cim_A+4cim_B|4qnq_A+4qnq_E|2w3l_A+2w3l_B|4aq3_A+4aq3_C
595	CCND1	1019	CDK4	P24385	P11802	6,7,8,9,10,12,13,26,27,30,31,33,34,37,38,108,109,111,112,113,114,115,116,118,119,120,121,122,135,138,139,141,142,143,145,146,148,149,150,151,152,153,154,155+5,41,42,43,44,45,46,47,48,49,50,51,53,54,55,57,58,59,61,62,64,65,66,67,75,76,77,78,79,82,87,89,129,132,133,134,135,285,287,288	2w96_A+2w96_B|2w99_A+2w99_B|2w9f_A+2w9f_B|2w9z_A+2w9z_B|3g33_B+3g33_C
595	CCND1	1026	CDKN1A	P24385	P38936	56,59,60,62,63,66,67,70,92,96,97,98,99,100,101,126,127,128,129,131,132,133,136,139,140,142,143,146+17,18,19,20,21,22,23,25,27,30,31,33,34,35,37,38,40,41	1jsu_B+1jsu_C
595	CCND1	1027	CDKN1B	P24385	P46527	56,59,60,62,63,66,67,70,92,96,97,98,99,100,101,126,127,128,129,131,132,133,136,139,140,142,143,146+25,26,27,28,29,30,31,32,33,34,36,38,41,42,44,45,46,48,49,51,52	1jsu_B+1jsu_C
604	BCL6	51043	ZBTB7B	P41182	O15156	27,28,29,30,42,44,550,551,567,568,569,570,599,600,601,602,603,608,610,614,617,618,662,680,681,682+9,10,11,12,14,15,351,352,353,371,373,374,375,376,377,378,386,425,426,427,428,437,438,440,441,444	2i13_A+2i13_B|4u2m_A+4u2m_B|5kkq_A+5kkq_D|5t00_A+5t00_D|1mey_C+1mey_G
604	BCL6	255877	BCL6B	P41182	Q8N143	7,8,9,10,11,13,14,15,16,17,18,19,21,22,25,28,29,30,31,33,46,47,48,49,51,52,53,58,61,62,65,67,89,90,91,92,93,94,95,96,97,116,117,120,124,599,600,601,602,603,608,610,614,617,618+13,14,15,16,17,19,20,21,22,23,24,25,27,28,31,34,35,36,37,39,52,53,54,55,57,58,59,64,67,68,73,74,95,96,97,98,99,100,101,102,103,104,122,123,126,128,130,353,355,356,357,358,359,360,368	2i13_A+2i13_B|3e4u_A+3e4u_B|4u2m_A+4u2m_D|5h7g_A+5h7g_B|5n21_A+5n21_B
648	BMI1	6015	RING1	P35226	Q06587	3,4,5,6,7,8,9,10,11,12,13,14,15,16,17,21,22,23,24,26,27,29,30,32,33,34,35,36,39,40,41,42,44,45,64,66,67,69,70,71,72,74,75,77,78,81,82,83,84,86,89,90,93,94,97,98,103,107+10,12,13,14,15,16,17,18,19,20,21,22,23,24,25,26,27,28,29,30,31,32,33,34,35,36,37,38,39,41,42,43,44,45,46,60,62,63,64,65,67,95,98,99,100,102,103,105,106,109,110,111,112	2ckl_A+2ckl_B|3rpg_B+3rpg_C|2h0d_A+2h0d_B|4r8p_K+4r8p_L|4s3o_C+4s3o_B
664	BNIP3	665	BNIP3L	Q12983	O60238	219,220,221,222,223,226,227,229,230,234,237,238,241,242,243,244,245,246,248,249,252+181,182,183,184,185,186,188,189,193,196,197,198,200,201,202,203,204,205,207,208,209,211	2j5d_A+2j5d_B
694	BTG1	9337	CNOT8	P62324	Q9UFF9	51,54,55,57,62,63,64,65,66,67,69,70,71,75,77,78,103,105,107,110,112,117,121+197,200,201,202,203,243,244,245,246,247,249,251,253,254,255,258,260	2d5r_B+2d5r_A
842	CASP9	79444	BIRC7	P55211	Q96CA5	242,243,244,245,247,316,317,318,319,333,334,336,337,338,342,381,384,385,388,396,398,399,400,401,402,403,404,405,406+116,121,122,123,127,128,129,130,131,132,133,134,135,138,143,146,147,148,149,150,151,152,160,161,164,167,168,169,170	1nw9_B+1nw9_A
842	CASP9	112401	BIRC8	P55211	Q96P09	242,243,244,245,247,316,317,318,319,333,334,336,337,338,342,381,384,385,388,396,398,399,400,401,402,403,404,405,406+31,36,37,38,42,43,44,45,46,47,48,49,50,53,58,61,62,63,64,65,66,67,75,76,79,82,83,84,85	1nw9_B+1nw9_A
892	CCNC	1024	CDK8	P24863	P49336	1,2,3,4,7,8,9,10,13,72,76,79,80,81,82,85,93,95,96,97,98,99,100,101,102,129,130,134,136,137,138,139,140,141,143,144,147,148,149,150,151,153,259,260,261,262,263,264+1,2,3,4,5,6,9,13,58,59,60,61,64,65,67,68,69,71,72,73,84,86,87,88,91,92,93,141,144,145,146,147,177,178,179,180,181	3rgf_B+3rgf_A|4crl_B+4crl_A|4f6s_B+4f6s_A|4f6u_B+4f6u_A|4f6w_B+4f6w_A
894	CCND2	1020	CDK5	P30279	Q00535	73,75,108,111,112,113,114,115,116,117,118,119,120,121,133,134,137,138,140,141,144,145,148,149,150,151,152,153,154,157,158,161,164+37,38,39,40,41,42,43,44,45,46,48,49,50,52,53,54,56,57,69,71,72,73,76,115,118,119,120,121,149,150,151,152,153,154,156,157,158,159,160,161,180,181,271,272,274,276,277,278,279	2x1n_B+2x1n_A|3f5x_B+3f5x_A|1e9h_B+1e9h_A|1jst_B+1jst_A|1ogu_B+1ogu_A
894	CCND2	1026	CDKN1A	P30279	P38936	55,58,59,61,62,65,66,69,91,95,96,97,98,99,100,125,126,127,128,130,131,132,135,138,139,141,142,145+17,18,19,20,21,22,23,25,27,30,31,33,34,35,37,38,40,41	1jsu_B+1jsu_C
896	CCND3	1019	CDK4	P30281	P11802	4,5,6,7,9,11,12,26,27,30,31,33,34,37,38,108,109,111,112,113,114,115,116,118,119,120,121,122,135,138,139,141,142,143,145,146,148,149,150,151,152,153,154,155+5,41,42,43,44,45,46,47,48,49,50,51,53,54,55,57,58,59,61,62,64,65,66,67,75,76,77,78,79,82,87,89,129,132,133,134,135,285,287,288	3g33_B+3g33_C|2w96_A+2w96_B|2w99_A+2w99_B|2w9f_A+2w9f_B|2w9z_A+2w9z_B
896	CCND3	1021	CDK6	P30281	Q00534	4,5,6,7,9,11,12,26,27,30,31,33,34,37,38,108,109,111,112,113,114,115,116,118,119,120,121,122,135,138,139,141,142,143,145,146,148,149,150,151,152,153,154,155+12,49,50,51,52,53,54,55,56,58,59,60,62,63,64,66,67,69,70,71,72,80,81,82,83,84,87,92,94,134,137,138,139,140,290,292,293	3g33_B+3g33_C|2w96_A+2w96_B|2w99_A+2w99_B|2w9f_A+2w9f_B|2w9z_A+2w9z_B
896	CCND3	1026	CDKN1A	P30281	P38936	56,59,60,62,63,66,67,70,92,96,97,98,99,100,101,126,127,128,129,131,132,133,136,139,140,142,143,146+17,18,19,20,21,22,23,25,27,30,31,33,34,35,37,38,40,41	1jsu_B+1jsu_C
983	CDK1	1163	CKS1B	P06493	P61024	160,162,167,175,207,208,209,210,211,213,214,218,235,236,238,240,241,242,243,244,245+1,7,9,12,13,14,15,19,21,23,26,57,58,59,60,61,62,63,66,68,70	1buh_A+1buh_B|4yc6_A+4yc6_B|4y72_A+4y72_C|4yc3_A+4yc3_C|5hq0_A+5hq0_C
989	SEPT7	151011	SEPT10	Q16181	Q9P0V9	34,35,36,37,40,42,58,59,60,71,72,73,74,86,87,88,89,95,96,97,118,119,120,121,122,123,124,127,149,167,168,169,170,173,174,175,178,195,197,198,199,200,201,203,253,265,266,267,268,269,270,271,272,278,279,290,291,294,295+43,44,45,46,47,49,50,53,54,55,57,74,75,76,77,86,87,99,100,101,131,132,133,134,135,136,139,181,182,183,184,185,187,188,189,192,209,210,211,212,213,214,215,217,224,278,279,280,281,282,2…	2qag_C+2qag_B|4kv9_A+4kv9_B|4kva_A+4kva_B|4z54_A+4z54_B|3t5d_A+3t5d_C
998	CDC42	84612	PARD6B	P60953	Q9BYG5	5,21,23,24,25,36,37,38,39,40,41,42,43,44,45,46,47,48,56,64,67,70,74,166,170,173,174+131,132,133,134,135,136,137,138,139,140,141,142,143,144,145,148,149,156,163,204,205,206,207,208	1nf3_A+1nf3_C
1019	CDK4	1031	CDKN2C	P11802	P42773	7,8,9,10,11,12,13,19,21,22,24,27,28,29,30,31,36,95,96,97,98,99,101,102,105,106,144,148,149,150,151,161,162,163,164+7,10,11,14,15,16,17,18,19,20,35,36,37,39,43,44,45,46,47,48,49,50,51,67,68,69,70,71,72,76,79,80,81,82,84,100,102,104,115,117	1g3n_A+1g3n_B|1blx_A+1blx_B|1bi8_A+1bi8_B|1bi7_A+1bi7_B
1019	CDK4	1032	CDKN2D	P11802	P55273	7,8,9,10,11,12,13,19,21,22,24,27,28,29,30,31,36,95,96,97,98,99,101,102,105,106,144,148,149,150,151,161,162,163,164+10,13,14,17,18,19,20,21,22,23,38,39,40,41,43,47,48,49,50,51,52,53,54,55,71,72,73,74,75,80,83,84,85,86,88,104,106,108,119,121	1bi8_A+1bi8_B|1blx_A+1blx_B|1g3n_A+1g3n_B|1bi7_A+1bi7_B
1021	CDK6	1030	CDKN2B	Q00534	P42772	14,15,16,17,18,19,20,26,28,29,31,33,35,36,37,38,39,44,100,101,102,103,104,106,107,110,111,149,153,154,155,156,166,167,168,169+19,20,23,24,25,26,27,28,29,44,45,46,48,52,53,54,55,56,57,58,59,60,76,77,78,79,80,81,86,89,90,91,92,94,110,112,114,125,127	1bi7_A+1bi7_B|1bi8_A+1bi8_B|1blx_A+1blx_B|1g3n_A+1g3n_B
1021	CDK6	1031	CDKN2C	Q00534	P42773	14,15,16,17,18,19,20,26,28,29,31,33,35,36,37,38,39,44,100,101,102,103,104,106,107,110,111,149,153,154,155,156,166,167,168,169+7,10,11,14,15,16,17,18,19,20,35,36,37,39,43,44,45,46,47,48,49,50,51,67,68,69,70,71,72,76,79,80,81,82,84,100,102,104,115,117	1g3n_A+1g3n_B|1blx_A+1blx_B|1bi8_A+1bi8_B|1bi7_A+1bi7_B
1021	CDK6	1032	CDKN2D	Q00534	P55273	14,15,16,17,18,19,20,26,28,29,31,33,35,36,37,38,39,44,100,101,102,103,104,106,107,110,111,149,153,154,155,156,166,167,168,169+10,13,14,17,18,19,20,21,22,23,38,39,40,41,43,47,48,49,50,51,52,53,54,55,71,72,73,74,75,80,83,84,85,86,88,104,106,108,119,121	1bi8_A+1bi8_B|1blx_A+1blx_B|1g3n_A+1g3n_B|1bi7_A+1bi7_B
1153	CIRBP	5940	RBMY1A1	Q14011	P0DJD3	56+57	5tbx_A+5tbx_B
1153	CIRBP	27316	RBMX	Q14011	P38159	3,5,9,11,12,38,39,47,48,49,51,56,68,76,78,79,80,81,82+11,13,14,40,43,49,50,51,53,58,77,78,80,82,83,84	5tbx_A+5tbx_B|3mdf_A+3mdf_B|3lpy_A+3lpy_B
1153	CIRBP	159163	RBMY1F	Q14011	Q15415	3,5,9,11,12,47,48,49,51,56,68,76,78,79,80,81,82+11,13,14,49,50,52,57,76,77,79,81,82,83,84	5tbx_A+5tbx_B|3mdf_A+3mdf_B
1196	CLK2	1198	CLK3	P49760	P49761	162,167,184,185,186,230,255,256,257,258,259,285,303,305,312,313,314,316,334,335,337,338,339,340,345,355,356,357,358,359,360,382,383,384,388,406,407,408,409,411,412,414,415,416,426,430,464,465+307,308,362,396,397,398,399,400,410,444,446,452,454,455,457,460,486,519,520,521,523,524,525,529,533,565,567,568,570,571,574,575	3nr9_A+3nr9_B|3raw_A+3raw_B|5j1v_A+5j1v_B|5j1w_A+5j1w_B|5x8i_A+5x8i_B
1196	CLK2	6733	SRPK2	P49760	P78362	395,426,427,428,429,430,436,437,440,443,444,445,446+608,627,629,631,633,634,635,636,637,638,639,640,643,646,647,648,650	1q8y_A+1q8y_B|1q8z_A+1q8z_B|1q97_A+1q97_B|1q99_A+1q99_B|2jd5_A+2jd5_B
1198	CLK3	6733	SRPK2	P49761	P78362	536,577,578,579,580,581,582,583,586+608,627,629,631,633,634,635,636,637,638,639,640,643,646,647,648,650	1q8y_A+1q8y_B|1q8z_A+1q8z_B|1q97_A+1q97_B|1q99_A+1q99_B|2jd5_A+2jd5_B
1207	CLNS1A	6632	SNRPD1	P54105	P62316	13+61	4f7u_P+4f7u_D
1207	CLNS1A	6637	SNRPG	P54105	P62308	14,43,52,55,57,59,60,84,85,86,87,95,96+7,8,9,11,12,20,26,38,64,65,67,68,69,70,71,72	4f7u_P+4f7u_G
1400	CRMP1	1809	DPYSL3	Q14194	Q14195	23,28,29,30,171,178,179,182,183,186,201,203,204,207,208,211,215,217,219,220,221,225,226,227,228,230,231,233,234,237,238,241,242,244,245,247,262,263,265,266,268,269,272,290,291,292,293,294,295,296,298,316,319,320,323,324,325,338,339,342,345,370,371,372,373,374,375,376,377,378,379,390,395,396,400,476,477,480,481,484,485,488,489,491,492,493,494,496+23,27,28,29,30,178,179,182,183,201,203,204,207,208,…	1kcx_A+1kcx_B|2gse_A+2gse_B|2vm8_A+2vm8_B|4b3z_A+4b3z_B|4b90_A+4b90_B
1409	CRYAA	1410	CRYAB	P02489	P02511	1,2,3,4,5,6,7,9,10,13,21,22,23,24,25,26,27,28,29,30,35,45,46,47,48,49,50,51,53,54,55,58,59,62,63,64,65,66,67,68,69,70,76,77,78,82,83,85,86,87,88,89,90,91,93,101,102,103,104,105,106,107,108,109,110,111,112,113,114,115,116,117,118,119,120,126,127,128,129,130,131,132,133,140,142,147,158,159,160,161,162,163,164+1,2,3,4,5,6,7,10,22,28,29,30,31,32,35,36,37,38,42,43,44,45,46,47,48,50,51,52,54,60,62,65,6…	2klr_A+2klr_B|2ygd_A+2ygd_B|3j07_A+3j07_B|5ltw_C+5ltw_D|3n3e_A+3n3e_B
1411	CRYBA1	1414	CRYBB1	P05813	P53674	26,27,28,29,30,44,46,51,54,57,58,59,68,69,70,71,72,74,76,78,79,80,81,82,84,85,86,87,88,89,90,91,92,93,94,95,96,97,98,99,100,101,102,105,106,111,114,115,116,118,119,120,121,122,124,132,133,143,144,146,147,149,150,151,156,164,165,166,167,169,171,173,174,175,176,177,178,179,180,181,182,184,189,190,191,193,194,196,197,199,200,201,203,206,208,211,212,213,214+57,58,59,82,84,85,89,97,98,99,100,102,104,1…	1oki_A+1oki_B|3qk3_A+3qk3_B|1blb_A+1blb_B|1elp_A+1elp_B|2v2u_A+2v2u_B
1411	CRYBA1	1417	CRYBB3	P05813	P26998	26,27,28,29,30,44,46,51,54,57,58,59,68,69,70,71,72,74,76,78,79,80,81,82,84,85,86,87,88,89,90,91,92,93,94,95,96,97,98,99,100,101,102,105,106,111,114,115,116,118,119,120,121,122,124,132,133,143,144,146,147,149,150,151,156,164,165,166,167,169,171,173,174,175,176,177,178,179,180,181,182,184,189,190,191,193,194,196,197,199,200,201,203,206,208,211,212,213,214+47,49,50,51,54,62,63,64,65,67,69,71,72,73,7…	1oki_A+1oki_B|3qk3_A+3qk3_B|1blb_A+1blb_B|1elp_A+1elp_B|2v2u_A+2v2u_B
1487	CTBP1	1488	CTBP2	Q13363	P56545	34,35,36,37,57,76,77,78,123,126,127,128,130,131,133,134,135,137,138,140,141,142,143,144,145,146,147,148,149,150,151,152,153,154,155,156,157,158,159,160,161,162,163,164,165,166,167,168,169,170,171,172,173,175,188,191,192,194,195,196,197,290,292,295,296,297,298,299,303,304,305,306,307,308,310,311,312,313,314,315,316,317,318,319,320,321,322,323,324,326,328+40,41,42,43,61,63,82,83,84,129,130,132,133,…	2ome_A+2ome_B|4lcj_A+4lcj_B|5tx7_A+5tx7_B|2d0i_A+2d0i_B|3ddn_A+3ddn_B
1615	DARS	7965	AIMP2	P14868	Q13155	83,193,197,200,201,204,205,208,209,211,212,213,214,215,216,263,264,293,294,295,296,301,304,305,308,311,312,315,316,321+2,3,4,5,6,9,10,14,15,16,18,19,20,21,22,23,24,25,26,27,28,29,30,31	4dpg_A+4dpg_I|4ycu_A+4ycu_C
1656	DDX6	56478	EIF4ENIF1	P26196	Q9NRA8	313,314,315,316,318,319,320,321,322,323,324,326,327,328,330,331,345,346,349,350,352,353,356,357,409,459,460,461,462+216,217,218,219,220,221,222,224,225,226,227,228,229,230,231,232,233,235,236,237,238	5anr_B+5anr_C
1656	DDX6	80153	EDC3	P26196	Q96F86	313,314,315,316,319,320,322,323,324,326,327,328,331,353,357,438,440,443,444,446,447,450,451,456,457,458,459,460,462+197,198,199,200,202,203,204,206,207,209,210,212,213,215,218,219,220,222,223,226	2wax_A+2wax_B|2way_A+2way_B
1731	SEPT1	5413	SEPT5	Q8WYJ6	Q99719	33,34,35,36,62,65,94,95,96,97,98,99,100,103,142,143,144,145,146,149,150,151,171,172,173,174,175,176,177,178,179,180,245,246,247,248,249,250,251,252,258,259+52,53,54,55,84,113,114,115,116,117,118,119,122,161,162,163,164,165,168,169,170,190,191,192,193,194,195,196,197,198,199,201,263,264,265,266,267,268,269,270,276,277,278	2qa5_A+2qa5_B|2qnr_A+2qnr_B|3ftq_A+3ftq_B|3tw4_A+3tw4_B|3t5d_A+3t5d_C
1731	SEPT1	23157	SEPT6	Q8WYJ6	Q14141	33,34,35,36,62,63,64,65,94,95,96,97,98,99,100,103,142,143,144,145,146,147,149,150,151,154,171,173,174,175,176,177,179,180,182,186,231,245,246,247,248,249,250,251,252,259+50,51,52,53,75,77,105,106,107,108,109,110,111,112,115,156,157,158,159,160,161,163,164,165,168,184,185,186,187,188,189,190,191,192,193,194,196,200,254,255,256,257,258,259,260,261,262,267,268,269	2qag_A+2qag_B|5cyo_A+5cyo_B|2qa5_A+2qa5_B|4z54_A+4z54_B|5cyp_A+5cyp_B
1731	SEPT1	124404	SEPT12	Q8WYJ6	Q8IYM1	33,34,35,36,62,63,64,65,94,95,96,97,98,99,100,103,142,143,144,145,146,149,150,151,154,171,173,174,175,176,177,179,180,245,246,247,248,249,250,251,252,258,259+57,58,59,60,86,87,88,118,119,120,121,122,123,126,166,167,168,169,170,171,173,174,175,178,195,196,197,198,199,200,201,203,204,210,266,267,268,269,270,271,272,273,279,280,281	3tw4_A+3tw4_B|3t5d_A+3t5d_C|4z54_A+4z54_B|2qa5_A+2qa5_B|3sop_A+3sop_B
1808	DPYSL2	1809	DPYSL3	Q16555	Q14195	23,28,29,30,171,178,179,182,183,186,201,203,204,207,208,211,215,217,219,220,221,225,226,227,228,230,231,233,234,237,238,241,242,244,245,247,262,263,265,266,268,269,272,290,291,292,293,294,295,296,298,316,319,320,323,324,325,338,339,342,345,370,371,372,373,374,375,376,377,378,379,390,395,396,400,476,477,480,481,484,485,488,489,491,492,493,494,496+23,27,28,29,30,178,179,182,183,201,203,204,207,208,…	1kcx_A+1kcx_B|2gse_A+2gse_B|2vm8_A+2vm8_B|4b3z_A+4b3z_B|4b90_A+4b90_B
1808	DPYSL2	56896	DPYSL5	Q16555	Q9BPU6	23,28,29,30,171,178,179,182,183,186,201,203,204,207,208,211,215,217,219,220,221,225,226,227,228,230,231,233,234,237,238,241,242,244,245,247,262,263,265,266,268,269,272,290,291,292,293,294,295,296,298,316,319,320,323,324,325,338,339,342,345,370,371,372,373,374,375,376,377,378,379,390,395,396,400,476,477,480,481,484,485,488,489,491,492,493,494,496+16,20,21,22,23,171,172,175,176,194,196,197,200,201,…	1kcx_A+1kcx_B|2gse_A+2gse_B|2vm8_A+2vm8_B|4b3z_A+4b3z_B|4b90_A+4b90_B
1810	DR1	6908	TBP	Q01658	P20226	64,101,111,113,115,118,119,121,122,123,125,126,128,129,130,132,133,134,138+156,194,195,198,276,277,279,280,287,293,294,295,296,297,299,327,328,329,330,331,333,334	1jfi_B+1jfi_C|4wzs_B+4wzs_D
1876	E2F6	7027	TFDP1	O75461	Q14186	68,69,72,73,76,104,105,106,107,108,109,110,111,112,113,115,118,126,143,144,146,147,149,150,151,153,154,157,158,160,161,163,164,165,167,168,171,176,177,178,179,180,181,182,183,184,185,187,188,190,191,192,195,196,197,198,199,200,201,202,203,210,212,218,220,221,222,223,224,225,226,227,228,229,230,231,232,233,234,236+116,117,120,121,124,171,172,174,175,176,178,179,181,194,199,201,202,205,206,208,209,…	1cf7_A+1cf7_B|2aze_B+2aze_A
1876	E2F6	7029	TFDP2	O75461	Q14188	68,69,72,73,76,104,105,106,107,108,109,110,111,112,113,115,118,126,143,144,146,147,149,150,151,153,154,157,158,160,161,163,164,165,167,168,171,176,177,178,179,180,181,182,183,184,185,187,188,190,191,192,195,196,197,198,199,200,201,202,203,210,212,218,220,221,222,223,224,225,226,227,228,229,230,231,232,233,234,236+132,133,136,137,140,186,187,189,190,191,193,194,196,209,214,216,217,220,221,223,224,…	1cf7_A+1cf7_B|2aze_B+2aze_A
1912	PHC2	84456	L3MBTL3	Q8IXK0	Q96JM7	803,804,805,806,807,808,809,810,811,812,841,844,847+717,718,719,720,721,722,723,724,726,754,758,761,762,765	1pk1_A+1pk1_C
1933	EEF1B2	1937	EEF1G	P24534	P26641	19,20,21,22,23,24,28,29,50,51,54,55,57,58,61,62,65+146,147,148,149,150,151,155,156,185,186,189,192,193,196,197,198	5dqs_D+5dqs_A
1936	EEF1D	1937	EEF1G	P29692	P26641	2,4,5,6,8,9,11,12,13,15,16+9,13,14,40,41,44,56,57,58,104,105,107,108,111,112,115,120,121,123,130,134,170	5jpo_E+5jpo_A
1937	EEF1G	196549	EEF1DP3	P26641	Q658K8	9,13,14,40,41,44,56,57,58,104,105,107,108,111,112,115,120,121,123,130,134,170+2,4,5,6,8,9,11,12,13,15,16	5jpo_A+5jpo_E
1974	EIF4A2	27250	PDCD4	Q14240	Q53EL6	76,109,110,111,112,135,136,137,138,139,140,141,159,161,162,165,187,189,190,191,192,193,196,215,216,217,218,239,241,242,243,244,245,281,282,283,284,285,330,331,332,333,335,352,353,354,355,356,358,359,387,390,391,392,393,394+161,162,165,167,170,171,173,174,177,178,179,182,183,186,187,190,206,209,210,211,212,249,250,252,253,254,255,256,319,320,321,322,323,324,325,327,348,352,355,356,357,358,359,361,…	2zu6_A+2zu6_B|3eiq_A+3eiq_C
1977	EIF4E	1978	EIF4EBP1	P06730	Q13541	34,36,37,38,39,40,41,47,49,61,62,63,64,65,69,70,71,72,73,74,75,76,77,78,79,80,84,85,86,89,91,95,128,131,132,135,136,138,139,140,141,142,143,144,146,147,186+50,51,52,53,54,55,56,58,59,60,62,63,65,66,67,68,69,70,71,72,73,74,75,76,77,78,79,80,81,82,83,84	5bxv_A+5bxv_B|4ued_A+4ued_B|5nvn_A+5nvn_B
1977	EIF4E	1979	EIF4EBP2	P06730	Q13542	34,36,37,38,39,40,41,47,61,62,63,64,69,70,71,72,73,74,75,76,77,78,79,80,85,91,128,131,132,135,138,139,140,141,143,144,146,147,186+50,51,52,53,54,55,56,58,59,60,62,63,65,66,67,68,69,70,71,72,74,75,76,77,78,80,81,82,83,84	5bxv_A+5bxv_B
1977	EIF4E	8637	EIF4EBP3	P06730	O60516	34,36,37,38,39,40,41,47,49,61,62,63,64,65,69,70,71,72,73,74,75,76,77,78,79,80,84,85,86,89,91,95,128,131,132,135,136,138,139,140,141,142,143,144,146,147,186+36,37,38,39,40,41,42,44,45,46,48,49,51,52,53,54,55,56,57,58,59,60,61,62,63,64,65,66,67,68,69,70	5bxv_A+5bxv_B|4ued_A+4ued_B|5nvn_A+5nvn_B
2068	ERCC2	730394	GTF2H2C_2	P18074	Q6P1K8	532,533,585,586,587,588,589,610,612,721,724,725+174,175,183,202,203,204,205,206,207,221,223	5ivw_W+5ivw_0|5iy6_W+5iy6_0|5iy7_W+5iy7_0|5iy8_W+5iy8_0|5iy9_W+5iy9_0
2332	FMR1	9513	FXR2	Q06787	P51116	9,11,12,25,45,46,71,72,80,81,97,98,99,100,119,120,124,132,133,134,135,136,137,138,165,178,179,182,183,185,186,189,190,193,196,290,291,292,293,294,297,298,300,301,302,304,305,308,309,312,313,314,315,316,317,318,319,320,321,322,323,324,325+19,21,22,23,36,53,54,55,56,72,82,91,93,95,107,108,109,110,126,128,129,130,131,132,133,300,301,303,304,307,310,311,314,315,318,319,322,323,324,325,326,327,328,329…	4qvz_A+4qvz_B|4qw2_A+4qw2_B|4ova_A+4ova_B|2qnd_A+2qnd_B
2353	FOS	3726	JUNB	P01100	P17275	150,154,155,156,157,158,159,161,162,163,165,166,168,169,171,172,173,175,176,179,180,182,183,186,187,189,190,192,193,194,196,197,200+281,285,288,289,290,292,293,296,297,299,300,303,304,306,307,309,310,311,313,314,317,318,320,321,324,325,327,328,331	1fos_E+1fos_F|1s9k_D+1s9k_E|1a02_F+1a02_J|5vpa_A+5vpa_B|5vpb_A+5vpb_B
2670	GFAP	3860	KRT13	P14136	P13646	271,274,275,278,279,281,282,285,286,288,289,292,293,295,296,299,300,302,303,306,307,309,310,313,314,315,316,317,318,320,321,324,325,327,328,331,332,334,335,337,338,339,341,342,345,346,348,349,352,353,355,356,359,360,362,363,366,367,369,370,373+307,310,311,314,317,321,324,325,327,328,331,332,334,335,338,339,341,342,345,346,347,348,349,352,353,355,356,359,360,363,364,366,367,370,371,373,374,377,378…	3tnu_B+3tnu_A|4zry_B+4zry_A
2670	GFAP	3866	KRT15	P14136	P19012	113,116,117,119,120,123,124,126,127,130,131,133,134,136,137,138,140,141,144,145,147,148,151,152,154,155,158,159,161,162,165,166,168,169,172,173,175,176,179,180,182,183,186,187,189,190,193,194,196,197,200,201,204,205,207,208,211,212,214,215,271,274,275,278,279,281,282,285,286,288,289,292,293,295,296,299,300,302,303,306,307,309,310,313,314,315,316,317,318,320,321,324,325,327,328,331,332,334,335,337…	3tnu_B+3tnu_A|4zry_B+4zry_A|3uf1_A+3uf1_B
2770	GNAI1	26575	RGS17	P63096	Q9UGC6	54,59,65,68,71,72,75,79,86,90,108,109,110,116,179,180,181,182,183,184,185,187,204,205,206,207,209,210,213,235,236,237,238+104,105,106,107,109,110,143,144,145,146,147,148,149,150,151,152,153,154,156,176,177,179,180,181,183,184,185,186,189,192	2v4z_A+2v4z_B|2ode_A+2ode_B|5do9_A+5do9_B|4ekc_A+4ekc_B|4ekd_A+4ekd_B
2771	GNAI2	8601	RGS20	P04899	O76081	54,59,65,68,71,72,75,79,86,90,111,112,113,115,116,180,181,182,183,184,185,186,188,205,206,207,208,210,211,214,236,237,238,239+282,283,284,285,287,288,321,322,323,324,325,326,327,328,329,330,331,332,334,354,355,357,358,359,361,362,363,364,366,367,370	2ode_A+2ode_B|5do9_A+5do9_B|2v4z_A+2v4z_B|1agr_A+1agr_E|4ekc_A+4ekc_B
2773	GNAI3	26575	RGS17	P08754	Q9UGC6	54,59,65,68,71,72,75,79,86,90,108,109,110,116,179,180,181,182,183,184,185,187,204,205,206,207,209,210,213,235,236,237,238+104,105,106,107,109,110,143,144,145,146,147,148,149,150,151,152,153,154,156,176,177,179,180,181,183,184,185,186,189,192	2v4z_A+2v4z_B|2ode_A+2ode_B|5do9_A+5do9_B|4ekc_A+4ekc_B|4ekd_A+4ekd_B
2939	GSTA2	2941	GSTA4	P09210	O15217	41,45,48,51,52,53,54,61,63,64,65,66,67,69,70,73,74,77,78,82,86,87,89,90,91,93,94,95,97,98,101,130,131,132,135,136,138,139+41,45,48,51,52,53,54,61,62,63,64,65,66,67,69,70,73,74,77,78,82,86,87,89,90,91,93,94,95,97,98,99,101,127,130,131,132,135,136,138,139	3i69_A+3i69_B|3i6a_A+3i6a_B|3ik9_A+3ik9_B|1vf2_A+1vf2_B|1vf3_A+1vf3_B
2947	GSTM3	2948	GSTM4	P21266	Q03013	28,29,30,31,54,55,60,61,62,63,71,72,73,74,75,76,78,79,82,83,86,87,95,96,98,99,100,102,103,104,105,106,107,109,110,113,117,137,138,141,142,144,145+2,27,29,51,56,57,58,59,68,69,70,71,72,74,75,78,79,82,91,92,94,95,96,98,99,100,101,102,103,106,109,113,133,137,138,140,141	3gtu_B+3gtu_A|4gtu_A+4gtu_B|1gtu_A+1gtu_B|1xw6_A+1xw6_B|1xwk_A+1xwk_B
2947	GSTM3	2949	GSTM5	P21266	P46439	28,29,30,31,54,55,60,61,62,63,71,72,73,74,75,76,78,79,82,83,86,87,95,96,98,99,100,102,103,104,105,106,107,109,110,113,117,137,138,141,142,144,145+2,27,29,51,56,57,58,59,68,69,70,71,72,74,75,78,79,82,91,92,94,95,96,98,99,100,101,102,103,106,109,113,133,137,138,140,141	3gtu_B+3gtu_A|4gtu_A+4gtu_B|1gtu_A+1gtu_B|1xw6_A+1xw6_B|1xwk_A+1xwk_B
2957	GTF2A1	2958	GTF2A2	P52655	P52657	13,14,16,17,20,21,24,25,28,29,32,34,37,38,41,42,45,46,49,50,322,325,326,327,328,329,330,331,332,333,334,335,336,337,338,339,340,342,348,349,351,353,354,355,356,357,358,359,360,361,363,364,365,366,367,368,369,370,371,372,373,374,375,376+3,5,6,8,9,10,11,14,15,17,18,19,21,22,27,28,29,32,35,36,39,40,43,44,45,47,48,49,51,52,53,54,55,56,57,58,59,60,61,62,63,64,65,66,67,70,71,72,74,75,76,81,86,88,89,90,…	5iy6_N+5iy6_O|5iy7_N+5iy7_O|5iy8_N+5iy8_O|5iy9_N+5iy9_O|5iya_N+5iya_O
2967	GTF2H3	730394	GTF2H2C_2	Q13889	Q6P1K8	174,178,182,185,186,202,205,207,208,209,210,211,212+54,55,56,96,97,98,100	5ivw_3+5ivw_0|5iy6_3+5iy6_0|5iy7_3+5iy7_0|5iy8_3+5iy8_0|5iy9_3+5iy9_0
3045	HBD	3049	HBQ1	P02042	P09105	27,31,34,35,36,37,38,40,41,44,52,56,98,99,100,101,102,103,105,106,108,109,110,112,113,114,116,117,120,121,123,124,125,126,127,128,129,132,133,146,147+28,31,32,35,36,37,38,39,41,42,43,45,89,91,92,93,94,95,96,97,98,100,101,104,105,107,108,109,111,112,113,114,115,116,117,118,119,120,121,123,124,127,128,141,142	2d60_B+2d60_C|2dn1_B+2dn1_A|2dn2_B+2dn2_A|2dn3_B+2dn3_A|2dxm_B+2dxm_A
3045	HBD	3050	HBZ	P02042	P02008	27,31,34,35,36,52,56,102,105,109,110,112,113,116,117,120,121,123,124,125,126,128,129,132+28,31,32,35,36,37,97,100,101,104,105,107,108,111,112,114,115,116,118,119,120,121,123,124,127	1yh9_B+1yh9_A|1yhe_B+1yhe_A|1yhr_B+1yhr_A|1yzi_B+1yzi_A|2d5z_B+2d5z_A
3093	UBE2K	56658	TRIM39	P61086	Q9HCM9	67,99,100,101,102,103,104,105+21,25,30,31,32,33,34,67,68,70	4tkp_A+4tkp_B
3104	ZBTB48	653121	ZBTB8A	P10074	Q96BR9	3,4,5,6,8,9,10,11,12,13,14,15,16,18,19,22,23,24,25,26,27,38,40,41,42,43,45,46,47,51,52,53,55,56,59,79,80,81,82,83,84,85,86,87,88,89,92,95,96,104,106,107,110+1,2,3,4,5,6,7,8,9,10,11,12,13,14,16,17,18,19,20,22,23,24,25,31,32,33,34,35,36,38,39,40,41,43,44,45,50,53,54,60,71,73,74,77,78,82,83,84,85,86,87,88,89,90,91,92,93,95,109,110,113,117	3m52_A+3m52_B|2q81_A+2q81_B|4u2m_A+4u2m_C|2nn2_A+2nn2_B|3ga1_A+3ga1_B
3198	HOXA1	5089	PBX2	P49639	P40425	200,201,202,204,205,207,208,209,210,212,213,234,235,245,246,249,252,253,280,281,284,285,286+257,260,261,263,264,265,267,268,269,270,271,272,273,274,277,289,299,301,302,303,304,305,306,307,309,310,313,314,315,316	1b72_A+1b72_B|2r5y_A+2r5y_B|2r5z_A+2r5z_B|4uus_A+4uus_F|5ego_B+5ego_A
3251	HPRT1	56952	PRTFDC1	P00492	Q9NRG1	5,7,8,14,17,18,19,20,21,22,23,24,25,26,27,28,31,38,39,40,41,44,45,47,48,51,52,68,69,70,72,73,75,76,79,80,83,86,87,88,89,90,91,92,93,94,95,96,97,98,99,101,114,117,118,121,196,197,198,200,201,202,203,204,216+9,11,14,15,16,21,24,25,26,27,28,29,30,31,32,33,34,35,38,45,46,47,48,51,52,54,55,58,59,68,75,76,79,80,82,83,86,87,90,93,94,95,96,97,98,99,100,101,102,103,104,105,106,108,124,125,126,128,203,204,…	5w8v_A+5w8v_B|1bzy_A+1bzy_B|1hmp_A+1hmp_B|1z7g_A+1z7g_B|2jbh_A+2jbh_B
3276	PRMT1	56341	PRMT8	Q99873	Q9NR22	41,42,44,46,47,48,49,50,51,53,54,57,58,59,60,63,64,67,71,89,90,91,94,95,98,112,115,118,119,122,123,125,201,202,205,206,209,210,211,212,213,214,215,216,217,218,219,220,221,222,223,224,268,270,310,311,312,313,314,316,348,349,350,351,352,353,354,355,356,357,361+81,82,83,84,86,87,90,91,92,93,96,97,100,104,122,123,124,127,128,131,145,148,151,152,155,156,158,231,234,235,237,238,239,240,242,243,244,245,…	4x41_A+4x41_B|5dst_A+5dst_B|1g6q_1+1g6q_2|4c03_A+4c03_B|4y2h_A+4y2h_B
3306	HSPA2	23640	HSPBP1	P54652	Q9NZL4	247,249,250,251,252,253,261,265,268,269,271,272,273,275,276,280,282,283,284,285,286,287,288,295,297,298,299+132,134,135,136,137,138,140,170,174,175,176,177,178,179,210,213,216,217,220,221,248,251,252,255,259,262,263,290,293,294,335,336,338,339	1xqs_C+1xqs_A
3312	HSPA8	9531	BAG3	P11142	O95817	46,57,60,61,257,258,261,262,265,269,283,284,285,286,287,292,294+449,451,452,453,455,456,459,460,462,463,464,466,467,477,480,481,484,485,488,491,495	3a8y_A+3a8y_C
3312	HSPA8	23640	HSPBP1	P11142	Q9NZL4	244,246,247,248,249,250,258,262,265,266,268,269,270,272,273,277,279,280,281,282,283,284,285,292,294,295,296+132,134,135,136,137,138,140,170,174,175,176,177,178,179,210,213,216,217,220,221,248,251,252,255,259,262,263,290,293,294,335,336,338,339	1xqs_C+1xqs_A
3326	HSP90AB1	55664	CDC37L1	P08238	Q7L3B6	23,26,27,30,31,36,186,188,189,348,576,594,595,596,597,612,614,616,617,619,620,621,623,625+225,229,242,243,246,247,248,249,250,251,252,253,254,255,259	5fwl_A+5fwl_E|5fwm_A+5fwm_E|5fwp_A+5fwp_E
3434	IFIT1	3437	IFIT3	P09914	O14879	11,13,15,16,17,18,20,23,24,25,27,35,38,39,42,43,45,47,53,54,56,57,63,64,65,66,67,68,92,93,95,96,103,106,107,108,109,110,111,118,121,122,124,125,128,129,130,131,134,135,136,137,138,140,141,142,144,145,147,148,149,150,151,152,153,154,156,158,159,161,162,165,166,169,170,173,174,175,176,178,179,181,182,183,185,186,187,188,189,190,191,195,202,205,206,208,209,212,213,216,218,219,222,225,226,229,263,437…	4g1t_A+4g1t_B|5w5h_A+5w5h_C|5w5i_A+5w5i_C|4hou_A+4hou_B
3611	ILK	55742	PARVA	Q13418	Q9NVD7	225,226,347,348,349,350,351,353,360,361,362,363,364,365,396,397,398,399,401,402,403,405,406,407+278,279,280,297,298,301,302,304,305,306,307,308,309,310,311,312,315,329,332,333,335,336	3kmu_A+3kmu_B|3kmw_A+3kmw_B|3rep_A+3rep_B
3611	ILK	64098	PARVG	Q13418	Q9HBI0	225,226,347,348,349,350,351,353,360,361,362,363,364,365,396,397,398,399,401,402,403,405,406,407+226,227,228,245,246,249,250,252,253,254,255,256,257,258,259,260,263,277,280,281,283,284	3kmu_A+3kmu_B|3kmw_A+3kmw_B|3rep_A+3rep_B
3612	IMPA1	3613	IMPA2	P29218	O14732	39,40,42,96,97,99,100,101,102,103,104,129,156,157,158,160,162,163,164,166,167,169,172,173,176,179,180,183,184,186,187,188,189,190,191,192,193,194,202,206,207,208,209+50,51,53,107,108,110,111,112,113,114,115,167,168,169,171,173,174,175,177,178,180,183,184,187,190,191,194,195,197,198,199,200,201,202,203,204,205,213,217,218,219,220	2bji_A+2bji_B|4as5_A+4as5_B|1awb_A+1awb_B|1ima_A+1ima_B|1imb_A+1imb_B
3735	KARS	7965	AIMP2	Q15046	Q13155	98,100,101,102,103,104,107,150,241,245,248,249,252,253,256,257,259,260,261,262,263,264,313,314,342,343,344,345,349,352,353,356,359,360,363,364,369+2,3,4,5,6,9,10,14,15,16,18,19,20,21,22,23,24,25,26,27,28,29,30,31	4dpg_A+4dpg_I|4ycu_A+4ycu_C
3836	KPNA1	10762	NUP50	P52294	Q9UKX7	198,234,237,238,241,242,243,273,276,279,280,283,284,310,311,314,318,322,324,325,326,327,328,331,351,353,356,357,360,363,364,365,367,368,393,394,395,397,398,399,402,406,409,430,431,432,433,434,435,436,438,440,461,464,465,470,473,474,478,479,482,483,484,485,486,487,488,489,490,493,497,500,501,503,504,505,506,507+1,2,3,4,5,6,7,8,9,10,11,12,13,15,16,17,19,20,21,22,23,24,25,26,27,28,29,30,35,38,39,40,…	3tj3_A+3tj3_C|2c1m_A+2c1m_B
3838	KPNA2	10762	NUP50	P52292	Q9UKX7	191,231,234,235,238,239,240,270,273,276,277,280,281,307,308,311,315,319,321,322,323,324,325,328,348,350,353,354,357,360,361,362,364,365,390,391,392,394,395,396,399,403,406,427,428,429,430,431,432,433,435,437,458,461,462,465,466,470,471,474,475,476,477,478,479,480,481,482,485,489,492,493,495,496,497,498,499+1,2,3,4,5,6,7,8,9,10,11,12,13,15,16,17,19,20,21,22,23,24,25,26,27,28,29,30,35,38,39,40,41,4…	3tj3_A+3tj3_C|2c1m_A+2c1m_B
3839	KPNA3	10762	NUP50	O00505	Q9UKX7	186,222,225,226,229,230,231,261,264,267,268,271,272,298,299,302,306,310,312,313,314,315,316,319,339,341,344,345,348,351,352,353,355,356,381,382,383,385,386,387,390,394,397,418,419,420,421,422,423,424,426,428,447,450,451,454,455,459,460,463,464,465,466,467,468,469,470,471,474,478,481,482,484,485,486,487,488+1,2,3,4,5,6,7,8,9,10,11,12,13,15,16,17,19,20,21,22,23,24,25,26,27,28,29,30,35,38,39,40,41,4…	3tj3_A+3tj3_C|2c1m_A+2c1m_B
3840	KPNA4	10762	NUP50	O00629	Q9UKX7	186,222,225,226,229,230,231,261,264,267,268,271,272,298,299,302,306,310,312,313,314,315,316,319,339,341,344,345,348,351,352,353,355,356,381,382,383,385,386,387,390,394,397,418,419,420,421,422,423,424,426,428,447,450,451,454,455,459,460,463,464,465,466,467,468,469,470,471,474,478,481,482,484,485,486,487,488+1,2,3,4,5,6,7,8,9,10,11,12,13,15,16,17,19,20,21,22,23,24,25,26,27,28,29,30,35,38,39,40,41,4…	3tj3_A+3tj3_C|2c1m_A+2c1m_B
3841	KPNA5	10762	NUP50	O15131	Q9UKX7	196,232,235,236,239,240,241,271,274,277,278,281,282,308,309,312,316,320,322,323,324,325,326,329,349,351,354,355,358,361,362,363,365,366,391,392,393,395,396,397,400,404,407,428,429,430,431,432,433,434,436,438,459,462,463,468,471,472,476,477,480,481,482,483,484,485,486,487,488,491,495,498,499,501,502,503,504,505+1,2,3,4,5,6,7,8,9,10,11,12,13,15,16,17,19,20,21,22,23,24,25,26,27,28,29,30,35,38,39,40,…	3tj3_A+3tj3_C|2c1m_A+2c1m_B
3849	KRT2	3860	KRT13	P35908	P13646	385,388,389,392,393,395,396,399,400,402,403,406,407,409,410,413,414,416,417,420,421,423,424,427,428,429,430,431,432,434,435,438,439,441,442,445,446,448,449,451,452,453,455,456,459,460,462,463,466,467,469,470,473,474,476,477,480,481,483,484,487+307,310,311,314,317,321,324,325,327,328,331,332,334,335,338,339,341,342,345,346,347,348,349,352,353,355,356,359,360,363,364,366,367,370,371,373,374,377,378…	3tnu_B+3tnu_A|4zry_B+4zry_A
3849	KRT2	3880	KRT19	P35908	P08727	385,388,389,392,393,395,396,399,400,402,403,406,407,409,410,413,414,416,417,420,421,423,424,427,428,429,430,431,432,434,435,438,439,441,442,445,446,448,449,451,452,453,455,456,459,460,462,463,466,467,469,470,473,474,476,477,480,481,483,484,487+282,285,286,289,292,296,299,300,302,303,306,307,309,310,313,314,316,317,320,321,322,323,324,327,328,330,331,334,335,338,339,341,342,345,346,348,349,352,353…	3tnu_B+3tnu_A|4zry_B+4zry_A
3849	KRT2	3881	KRT31	P35908	Q15323	385,388,389,392,393,395,396,399,400,402,403,406,407,409,410,413,414,416,417,420,421,423,424,427,428,429,430,431,432,434,435,438,439,441,442,445,446,448,449,451,452,453,455,456,459,460,462,463,466,467,469,470,473,474,476,477,480,481,483,484,487+258,261,262,265,268,272,275,276,278,279,282,283,285,286,289,290,292,293,296,297,298,299,300,303,304,306,307,310,311,314,315,317,318,321,322,324,325,328,329…	3tnu_B+3tnu_A|4zry_B+4zry_A
3849	KRT2	8687	KRT38	P35908	O76015	385,388,389,392,393,395,396,399,400,402,403,406,407,409,410,413,414,416,417,420,421,423,424,427,428,429,430,431,432,434,435,438,439,441,442,445,446,448,449,451,452,453,455,456,459,460,462,463,466,467,469,470,473,474,476,477,480,481,483,484,487+306,309,310,313,316,320,323,324,326,327,330,331,333,334,337,338,340,341,344,345,346,347,348,351,352,354,355,358,359,362,363,365,366,369,370,372,373,376,377…	3tnu_B+3tnu_A|4zry_B+4zry_A
3849	KRT2	125115	KRT40	P35908	Q6A162	385,388,389,392,393,395,396,399,400,402,403,406,407,409,410,413,414,416,417,420,421,423,424,427,428,429,430,431,432,434,435,438,439,441,442,445,446,448,449,451,452,453,455,456,459,460,462,463,466,467,469,470,473,474,476,477,480,481,483,484,487+291,294,295,298,301,305,308,309,311,312,315,316,318,319,322,323,325,326,329,330,331,332,333,336,337,339,340,343,344,347,348,350,351,354,355,357,358,361,362…	3tnu_B+3tnu_A|4zry_B+4zry_A
3851	KRT4	3860	KRT13	P19013	P13646	358,361,362,365,366,368,369,372,373,375,376,379,380,382,383,386,387,389,390,393,394,396,397,400,401,402,403,404,405,407,408,411,412,414,415,418,419,421,422,424,425,426,428,429,432,433,435,436,439,440,442,443,446,447,449,450,453,454,456,457,460+307,310,311,314,317,321,324,325,327,328,331,332,334,335,338,339,341,342,345,346,347,348,349,352,353,355,356,359,360,363,364,366,367,370,371,373,374,377,378…	3tnu_B+3tnu_A|4zry_B+4zry_A
3851	KRT4	3866	KRT15	P19013	P19012	202,203,205,206,209,210,212,213,216,217,219,220,222,223,224,226,227,230,231,233,234,237,238,240,241,244,245,247,248,251,252,254,255,258,259,261,262,265,266,268,269,272,273,275,276,279,280,282,283,286,287,290,291,293,294,297,298,300,301,358,361,362,365,366,368,369,372,373,375,376,379,380,382,383,386,387,389,390,393,394,396,397,400,401,402,403,404,405,407,408,411,412,414,415,418,419,421,422,424,425…	3tnu_B+3tnu_A|4zry_B+4zry_A|3uf1_A+3uf1_B
3851	KRT4	3884	KRT33B	P19013	Q14525	358,361,362,365,366,368,369,372,373,375,376,379,380,382,383,386,387,389,390,393,394,396,397,400,401,402,403,404,405,407,408,411,412,414,415,418,419,421,422,424,425,426,428,429,432,433,435,436,439,440,442,443,446,447,449,450,453,454,456,457,460+258,261,262,265,268,272,275,276,278,279,282,283,285,286,289,290,292,293,296,297,298,299,300,303,304,306,307,310,311,314,315,317,318,321,322,324,325,328,329…	3tnu_B+3tnu_A|4zry_B+4zry_A
3851	KRT4	8687	KRT38	P19013	O76015	358,361,362,365,366,368,369,372,373,375,376,379,380,382,383,386,387,389,390,393,394,396,397,400,401,402,403,404,405,407,408,411,412,414,415,418,419,421,422,424,425,426,428,429,432,433,435,436,439,440,442,443,446,447,449,450,453,454,456,457,460+306,309,310,313,316,320,323,324,326,327,330,331,333,334,337,338,340,341,344,345,346,347,348,351,352,354,355,358,359,362,363,365,366,369,370,372,373,376,377…	3tnu_B+3tnu_A|4zry_B+4zry_A
3851	KRT4	125115	KRT40	P19013	Q6A162	358,361,362,365,366,368,369,372,373,375,376,379,380,382,383,386,387,389,390,393,394,396,397,400,401,402,403,404,405,407,408,411,412,414,415,418,419,421,422,424,425,426,428,429,432,433,435,436,439,440,442,443,446,447,449,450,453,454,456,457,460+291,294,295,298,301,305,308,309,311,312,315,316,318,319,322,323,325,326,329,330,331,332,333,336,337,339,340,343,344,347,348,350,351,354,355,357,358,361,362…	3tnu_B+3tnu_A|4zry_B+4zry_A
3852	KRT5	3866	KRT15	P13647	P19012	216,219,220,222,223,226,227,229,230,233,234,236,237,239,240,241,243,244,247,248,250,251,254,255,257,258,261,262,264,265,268,269,271,272,275,276,278,279,282,283,285,286,289,290,292,293,296,297,299,300,303,304,307,308,310,311,314,315,317,318,375,378,379,382,383,385,386,389,390,392,393,396,397,399,400,403,404,406,407,410,411,413,414,417,418,419,420,421,422,424,425,428,429,431,432,435,436,438,439,441…	3tnu_B+3tnu_A|4zry_B+4zry_A|3uf1_A+3uf1_B
3852	KRT5	3881	KRT31	P13647	Q15323	375,378,379,382,383,385,386,389,390,392,393,396,397,399,400,403,404,406,407,410,411,413,414,417,418,419,420,421,422,424,425,428,429,431,432,435,436,438,439,441,442,443,445,446,449,450,452,453,456,457,459,460,463,464,466,467,470,471,473,474,477+258,261,262,265,268,272,275,276,278,279,282,283,285,286,289,290,292,293,296,297,298,299,300,303,304,306,307,310,311,314,315,317,318,321,322,324,325,328,329…	3tnu_B+3tnu_A|4zry_B+4zry_A
3852	KRT5	8687	KRT38	P13647	O76015	375,378,379,382,383,385,386,389,390,392,393,396,397,399,400,403,404,406,407,410,411,413,414,417,418,419,420,421,422,424,425,428,429,431,432,435,436,438,439,441,442,443,445,446,449,450,452,453,456,457,459,460,463,464,466,467,470,471,473,474,477+306,309,310,313,316,320,323,324,326,327,330,331,333,334,337,338,340,341,344,345,346,347,348,351,352,354,355,358,359,362,363,365,366,369,370,372,373,376,377…	3tnu_B+3tnu_A|4zry_B+4zry_A
3852	KRT5	125115	KRT40	P13647	Q6A162	375,378,379,382,383,385,386,389,390,392,393,396,397,399,400,403,404,406,407,410,411,413,414,417,418,419,420,421,422,424,425,428,429,431,432,435,436,438,439,441,442,443,445,446,449,450,452,453,456,457,459,460,463,464,466,467,470,471,473,474,477+291,294,295,298,301,305,308,309,311,312,315,316,318,319,322,323,325,326,329,330,331,332,333,336,337,339,340,343,344,347,348,350,351,354,355,357,358,361,362…	3tnu_B+3tnu_A|4zry_B+4zry_A
3853	KRT6A	3860	KRT13	P02538	P13646	370,373,374,377,378,380,381,384,385,387,388,391,392,394,395,398,399,401,402,405,406,408,409,412,413,414,415,416,417,419,420,423,424,426,427,430,431,433,434,436,437,438,440,441,444,445,447,448,451,452,454,455,458,459,461,462,465,466,468,469,472+307,310,311,314,317,321,324,325,327,328,331,332,334,335,338,339,341,342,345,346,347,348,349,352,353,355,356,359,360,363,364,366,367,370,371,373,374,377,378…	3tnu_B+3tnu_A|4zry_B+4zry_A
3853	KRT6A	3866	KRT15	P02538	P19012	214,215,217,218,221,222,224,225,228,229,231,232,234,235,236,238,239,242,243,245,246,249,250,252,253,256,257,259,260,263,264,266,267,270,271,273,274,277,278,280,281,284,285,287,288,291,292,294,295,298,299,302,303,305,306,309,310,312,313,370,373,374,377,378,380,381,384,385,387,388,391,392,394,395,398,399,401,402,405,406,408,409,412,413,414,415,416,417,419,420,423,424,426,427,430,431,433,434,436,437…	3tnu_B+3tnu_A|4zry_B+4zry_A|3uf1_A+3uf1_B
3853	KRT6A	3881	KRT31	P02538	Q15323	370,373,374,377,378,380,381,384,385,387,388,391,392,394,395,398,399,401,402,405,406,408,409,412,413,414,415,416,417,419,420,423,424,426,427,430,431,433,434,436,437,438,440,441,444,445,447,448,451,452,454,455,458,459,461,462,465,466,468,469,472+258,261,262,265,268,272,275,276,278,279,282,283,285,286,289,290,292,293,296,297,298,299,300,303,304,306,307,310,311,314,315,317,318,321,322,324,325,328,329…	3tnu_B+3tnu_A|4zry_B+4zry_A
3853	KRT6A	8687	KRT38	P02538	O76015	370,373,374,377,378,380,381,384,385,387,388,391,392,394,395,398,399,401,402,405,406,408,409,412,413,414,415,416,417,419,420,423,424,426,427,430,431,433,434,436,437,438,440,441,444,445,447,448,451,452,454,455,458,459,461,462,465,466,468,469,472+306,309,310,313,316,320,323,324,326,327,330,331,333,334,337,338,340,341,344,345,346,347,348,351,352,354,355,358,359,362,363,365,366,369,370,372,373,376,377…	3tnu_B+3tnu_A|4zry_B+4zry_A
3853	KRT6A	125115	KRT40	P02538	Q6A162	370,373,374,377,378,380,381,384,385,387,388,391,392,394,395,398,399,401,402,405,406,408,409,412,413,414,415,416,417,419,420,423,424,426,427,430,431,433,434,436,437,438,440,441,444,445,447,448,451,452,454,455,458,459,461,462,465,466,468,469,472+291,294,295,298,301,305,308,309,311,312,315,316,318,319,322,323,325,326,329,330,331,332,333,336,337,339,340,343,344,347,348,350,351,354,355,357,358,361,362…	3tnu_B+3tnu_A|4zry_B+4zry_A
3854	KRT6B	3860	KRT13	P04259	P13646	370,373,374,377,378,380,381,384,385,387,388,391,392,394,395,398,399,401,402,405,406,408,409,412,413,414,415,416,417,419,420,423,424,426,427,430,431,433,434,436,437,438,440,441,444,445,447,448,451,452,454,455,458,459,461,462,465,466,468,469,472+307,310,311,314,317,321,324,325,327,328,331,332,334,335,338,339,341,342,345,346,347,348,349,352,353,355,356,359,360,363,364,366,367,370,371,373,374,377,378…	3tnu_B+3tnu_A|4zry_B+4zry_A
3854	KRT6B	3866	KRT15	P04259	P19012	214,215,217,218,221,222,224,225,228,229,231,232,234,235,236,238,239,242,243,245,246,249,250,252,253,256,257,259,260,263,264,266,267,270,271,273,274,277,278,280,281,284,285,287,288,291,292,294,295,298,299,302,303,305,306,309,310,312,313,370,373,374,377,378,380,381,384,385,387,388,391,392,394,395,398,399,401,402,405,406,408,409,412,413,414,415,416,417,419,420,423,424,426,427,430,431,433,434,436,437…	3tnu_B+3tnu_A|4zry_B+4zry_A|3uf1_A+3uf1_B
3854	KRT6B	3881	KRT31	P04259	Q15323	370,373,374,377,378,380,381,384,385,387,388,391,392,394,395,398,399,401,402,405,406,408,409,412,413,414,415,416,417,419,420,423,424,426,427,430,431,433,434,436,437,438,440,441,444,445,447,448,451,452,454,455,458,459,461,462,465,466,468,469,472+258,261,262,265,268,272,275,276,278,279,282,283,285,286,289,290,292,293,296,297,298,299,300,303,304,306,307,310,311,314,315,317,318,321,322,324,325,328,329…	3tnu_B+3tnu_A|4zry_B+4zry_A
3854	KRT6B	8687	KRT38	P04259	O76015	370,373,374,377,378,380,381,384,385,387,388,391,392,394,395,398,399,401,402,405,406,408,409,412,413,414,415,416,417,419,420,423,424,426,427,430,431,433,434,436,437,438,440,441,444,445,447,448,451,452,454,455,458,459,461,462,465,466,468,469,472+306,309,310,313,316,320,323,324,326,327,330,331,333,334,337,338,340,341,344,345,346,347,348,351,352,354,355,358,359,362,363,365,366,369,370,372,373,376,377…	3tnu_B+3tnu_A|4zry_B+4zry_A
3856	KRT8	3860	KRT13	P05787	P13646	296,299,300,303,304,306,307,310,311,313,314,317,318,320,321,324,325,327,328,331,332,334,335,338,339,340,341,342,343,345,346,349,350,352,353,356,357,359,360,362,363,364,366,367,370,371,373,374,377,378,380,381,384,385,387,388,391,392,394,395,398+307,310,311,314,317,321,324,325,327,328,331,332,334,335,338,339,341,342,345,346,347,348,349,352,353,355,356,359,360,363,364,366,367,370,371,373,374,377,378…	3tnu_B+3tnu_A|4zry_B+4zry_A
3856	KRT8	3866	KRT15	P05787	P19012	137,140,141,143,144,147,148,150,151,154,155,157,158,160,161,162,164,165,168,169,171,172,175,176,178,179,182,183,185,186,189,190,192,193,196,197,199,200,203,204,206,207,210,211,213,214,217,218,220,221,224,225,228,229,231,232,235,236,238,239,296,299,300,303,304,306,307,310,311,313,314,317,318,320,321,324,325,327,328,331,332,334,335,338,339,340,341,342,343,345,346,349,350,352,353,356,357,359,360,362…	3tnu_B+3tnu_A|4zry_B+4zry_A|3uf1_A+3uf1_B
3856	KRT8	3881	KRT31	P05787	Q15323	296,299,300,303,304,306,307,310,311,313,314,317,318,320,321,324,325,327,328,331,332,334,335,338,339,340,341,342,343,345,346,349,350,352,353,356,357,359,360,362,363,364,366,367,370,371,373,374,377,378,380,381,384,385,387,388,391,392,394,395,398+258,261,262,265,268,272,275,276,278,279,282,283,285,286,289,290,292,293,296,297,298,299,300,303,304,306,307,310,311,314,315,317,318,321,322,324,325,328,329…	3tnu_B+3tnu_A|4zry_B+4zry_A
3856	KRT8	8687	KRT38	P05787	O76015	296,299,300,303,304,306,307,310,311,313,314,317,318,320,321,324,325,327,328,331,332,334,335,338,339,340,341,342,343,345,346,349,350,352,353,356,357,359,360,362,363,364,366,367,370,371,373,374,377,378,380,381,384,385,387,388,391,392,394,395,398+306,309,310,313,316,320,323,324,326,327,330,331,333,334,337,338,340,341,344,345,346,347,348,351,352,354,355,358,359,362,363,365,366,369,370,372,373,376,377…	3tnu_B+3tnu_A|4zry_B+4zry_A
3856	KRT8	125115	KRT40	P05787	Q6A162	296,299,300,303,304,306,307,310,311,313,314,317,318,320,321,324,325,327,328,331,332,334,335,338,339,340,341,342,343,345,346,349,350,352,353,356,357,359,360,362,363,364,366,367,370,371,373,374,377,378,380,381,384,385,387,388,391,392,394,395,398+291,294,295,298,301,305,308,309,311,312,315,316,318,319,322,323,325,326,329,330,331,332,333,336,337,339,340,343,344,347,348,350,351,354,355,357,358,361,362…	3tnu_B+3tnu_A|4zry_B+4zry_A
3860	KRT13	54474	KRT20	P13646	P35900	320,321,324,325,327,328,331,332,334,335,338,339,341,342,345,346,348,349,352,353,356,357,359,360,363,364,366,367,370,371,373,374,377,378,380,381,384,385,387,388,391,392,394,395,398,399,401,402,405,406,408,409+289,290,292,293,296,297,299,300,303,304,306,307,310,311,313,314,317,318,320,321,324,325,328,331,332,335,336,338,339,342,343,345,346,349,350,352,353,356,357,359,360,363,364,366,367,370,371,373…	3tnu_B+3tnu_A
3860	KRT13	112802	KRT71	P13646	Q3SY84	307,310,311,314,317,321,324,325,327,328,331,332,334,335,338,339,341,342,345,346,347,348,349,352,353,355,356,359,360,363,364,366,367,370,371,373,374,377,378,380,381,384,385,387,388,391,392,394,395,398,399,401,402,405,406,408,409,412+337,340,341,344,345,347,348,351,352,354,355,358,359,361,362,365,366,368,369,372,373,375,376,379,380,381,382,383,384,386,387,390,391,393,394,397,398,400,401,403,404,405…	3tnu_A+3tnu_B|4zry_A+4zry_B
3860	KRT13	286887	KRT6C	P13646	P48668	307,310,311,314,317,321,324,325,327,328,331,332,334,335,338,339,341,342,345,346,347,348,349,352,353,355,356,359,360,363,364,366,367,370,371,373,374,377,378,380,381,384,385,387,388,391,392,394,395,398,399,401,402,405,406,408,409,412+370,373,374,377,378,380,381,384,385,387,388,391,392,394,395,398,399,401,402,405,406,408,409,412,413,414,415,416,417,419,420,423,424,426,427,430,431,433,434,436,437,438…	3tnu_A+3tnu_B|4zry_A+4zry_B
3860	KRT13	338785	KRT79	P13646	Q5XKE5	307,310,311,314,317,321,324,325,327,328,331,332,334,335,338,339,341,342,345,346,347,348,349,352,353,355,356,359,360,363,364,366,367,370,371,373,374,377,378,380,381,384,385,387,388,391,392,394,395,398,399,401,402,405,406,408,409,412+351,354,355,358,359,361,362,365,366,368,369,372,373,375,376,379,380,382,383,386,387,389,390,393,394,395,396,397,398,400,401,404,405,407,408,411,412,414,415,417,418,419…	3tnu_A+3tnu_B|4zry_A+4zry_B
3866	KRT15	3892	KRT86	P19012	O43790	156,157,159,160,163,164,166,167,170,171,173,174,176,177,178,180,181,186,187,189,190,193,194,195,198,199,201,202,205,206,208,209,212,213,215,216,219,220,222,223,226,227,229,230,233,234,236,237,240,241,244,245,247,248,251,252,254,255,308,311,312,315,318,322,325,326,328,329,332,333,335,336,339,340,342,343,346,347,348,349,350,353,354,356,357,360,361,364,365,367,368,371,372,374,375,378,379,381,382,385…	3tnu_A+3tnu_B|4zry_A+4zry_B|3uf1_A+3uf1_B
3866	KRT15	4747	NEFL	P19012	P07196	156,157,159,160,163,164,166,167,170,171,173,174,176,177,178,180,181,186,187,189,190,193,194,195,198,199,201,202,205,206,208,209,212,213,215,216,219,220,222,223,226,227,229,230,233,234,236,237,240,241,244,245,247,248,251,252,254,255,308,311,312,315,318,322,325,326,328,329,332,333,335,336,339,340,342,343,346,347,348,349,350,353,354,356,357,360,361,364,365,367,368,371,372,374,375,378,379,381,382,385…	3tnu_A+3tnu_B|4zry_A+4zry_B|3uf1_A+3uf1_B
3866	KRT15	54474	KRT20	P19012	P35900	321,322,325,326,328,329,332,333,335,336,339,340,342,343,346,347,349,350,353,354,357,358,360,361,364,365,367,368,371,372,374,375,378,379,381,382,385,386,388,389,392,393,395,396,399,400,402,403,406,407,409,410+289,290,292,293,296,297,299,300,303,304,306,307,310,311,313,314,317,318,320,321,324,325,328,331,332,335,336,338,339,342,343,345,346,349,350,352,353,356,357,359,360,363,364,366,367,370,371,373…	3tnu_B+3tnu_A
3866	KRT15	112802	KRT71	P19012	Q3SY84	308,311,312,315,318,322,325,326,328,329,332,333,335,336,339,340,342,343,346,347,348,349,350,353,354,356,357,360,361,364,365,367,368,371,372,374,375,378,379,381,382,385,386,388,389,392,393,395,396,399,400,402,403,406,407,409,410,413+337,340,341,344,345,347,348,351,352,354,355,358,359,361,362,365,366,368,369,372,373,375,376,379,380,381,382,383,384,386,387,390,391,393,394,397,398,400,401,403,404,405…	3tnu_A+3tnu_B|4zry_A+4zry_B
3866	KRT15	144501	KRT80	P19012	Q6KB66	308,311,312,315,318,322,325,326,328,329,332,333,335,336,339,340,342,343,346,347,348,349,350,353,354,356,357,360,361,364,365,367,368,371,372,374,375,378,379,381,382,385,386,388,389,392,393,395,396,399,400,402,403,406,407,409,410,413+288,291,292,295,296,298,299,302,303,305,306,309,310,312,313,316,317,319,320,323,324,326,327,330,331,332,333,334,335,337,338,341,342,344,345,348,349,351,352,354,355,356…	3tnu_A+3tnu_B|4zry_A+4zry_B
3866	KRT15	286887	KRT6C	P19012	P48668	156,157,159,160,163,164,166,167,170,171,173,174,176,177,178,180,181,186,187,189,190,193,194,195,198,199,201,202,205,206,208,209,212,213,215,216,219,220,222,223,226,227,229,230,233,234,236,237,240,241,244,245,247,248,251,252,254,255,308,311,312,315,318,322,325,326,328,329,332,333,335,336,339,340,342,343,346,347,348,349,350,353,354,356,357,360,361,364,365,367,368,371,372,374,375,378,379,381,382,385…	3tnu_A+3tnu_B|4zry_A+4zry_B|3uf1_A+3uf1_B
3866	KRT15	319101	KRT73	P19012	Q86Y46	308,311,312,315,318,322,325,326,328,329,332,333,335,336,339,340,342,343,346,347,348,349,350,353,354,356,357,360,361,364,365,367,368,371,372,374,375,378,379,381,382,385,386,388,389,392,393,395,396,399,400,402,403,406,407,409,410,413+339,342,343,346,347,349,350,353,354,356,357,360,361,363,364,367,368,370,371,374,375,377,378,381,382,383,384,385,386,388,389,392,393,395,396,399,400,402,403,405,406,407…	3tnu_A+3tnu_B|4zry_A+4zry_B
3866	KRT15	338785	KRT79	P19012	Q5XKE5	308,311,312,315,318,322,325,326,328,329,332,333,335,336,339,340,342,343,346,347,348,349,350,353,354,356,357,360,361,364,365,367,368,371,372,374,375,378,379,381,382,385,386,388,389,392,393,395,396,399,400,402,403,406,407,409,410,413+351,354,355,358,359,361,362,365,366,368,369,372,373,375,376,379,380,382,383,386,387,389,390,393,394,395,396,397,398,400,401,404,405,407,408,411,412,414,415,417,418,419…	3tnu_A+3tnu_B|4zry_A+4zry_B
3866	KRT15	374454	KRT77	P19012	Q7Z794	308,311,312,315,318,322,325,326,328,329,332,333,335,336,339,340,342,343,346,347,348,349,350,353,354,356,357,360,361,364,365,367,368,371,372,374,375,378,379,381,382,385,386,388,389,392,393,395,396,399,400,402,403,406,407,409,410,413+371,374,375,378,379,381,382,385,386,388,389,392,393,395,396,399,400,402,403,406,407,409,410,413,414,415,416,417,418,420,421,424,425,427,428,431,432,434,435,437,438,439…	3tnu_A+3tnu_B|4zry_A+4zry_B
3881	KRT31	3887	KRT81	Q15323	Q14533	258,261,262,265,268,272,275,276,278,279,282,283,285,286,289,290,292,293,296,297,298,299,300,303,304,306,307,310,311,314,315,317,318,321,322,324,325,328,329,331,332,335,336,338,339,342,343,345,346,349,350,352,353,356,357,359,360,363+311,314,315,318,319,321,322,325,326,328,329,332,333,335,336,339,340,342,343,346,347,349,350,353,354,355,356,357,358,360,361,364,365,367,368,371,372,374,375,377,378,379…	3tnu_A+3tnu_B|4zry_A+4zry_B
3881	KRT31	3889	KRT83	Q15323	P78385	258,261,262,265,268,272,275,276,278,279,282,283,285,286,289,290,292,293,296,297,298,299,300,303,304,306,307,310,311,314,315,317,318,321,322,324,325,328,329,331,332,335,336,338,339,342,343,345,346,349,350,352,353,356,357,359,360,363+316,319,320,323,324,326,327,330,331,333,334,337,338,340,341,344,345,347,348,351,352,354,355,358,359,360,361,362,363,365,366,369,370,372,373,376,377,379,380,382,383,384…	3tnu_A+3tnu_B|4zry_A+4zry_B
3881	KRT31	112802	KRT71	Q15323	Q3SY84	258,261,262,265,268,272,275,276,278,279,282,283,285,286,289,290,292,293,296,297,298,299,300,303,304,306,307,310,311,314,315,317,318,321,322,324,325,328,329,331,332,335,336,338,339,342,343,345,346,349,350,352,353,356,357,359,360,363+337,340,341,344,345,347,348,351,352,354,355,358,359,361,362,365,366,368,369,372,373,375,376,379,380,381,382,383,384,386,387,390,391,393,394,397,398,400,401,403,404,405…	3tnu_A+3tnu_B|4zry_A+4zry_B
3881	KRT31	286887	KRT6C	Q15323	P48668	258,261,262,265,268,272,275,276,278,279,282,283,285,286,289,290,292,293,296,297,298,299,300,303,304,306,307,310,311,314,315,317,318,321,322,324,325,328,329,331,332,335,336,338,339,342,343,345,346,349,350,352,353,356,357,359,360,363+370,373,374,377,378,380,381,384,385,387,388,391,392,394,395,398,399,401,402,405,406,408,409,412,413,414,415,416,417,419,420,423,424,426,427,430,431,433,434,436,437,438…	3tnu_A+3tnu_B|4zry_A+4zry_B
3881	KRT31	338785	KRT79	Q15323	Q5XKE5	258,261,262,265,268,272,275,276,278,279,282,283,285,286,289,290,292,293,296,297,298,299,300,303,304,306,307,310,311,314,315,317,318,321,322,324,325,328,329,331,332,335,336,338,339,342,343,345,346,349,350,352,353,356,357,359,360,363+351,354,355,358,359,361,362,365,366,368,369,372,373,375,376,379,380,382,383,386,387,389,390,393,394,395,396,397,398,400,401,404,405,407,408,411,412,414,415,417,418,419…	3tnu_A+3tnu_B|4zry_A+4zry_B
3881	KRT31	374454	KRT77	Q15323	Q7Z794	258,261,262,265,268,272,275,276,278,279,282,283,285,286,289,290,292,293,296,297,298,299,300,303,304,306,307,310,311,314,315,317,318,321,322,324,325,328,329,331,332,335,336,338,339,342,343,345,346,349,350,352,353,356,357,359,360,363+371,374,375,378,379,381,382,385,386,388,389,392,393,395,396,399,400,402,403,406,407,409,410,413,414,415,416,417,418,420,421,424,425,427,428,431,432,434,435,437,438,439…	3tnu_A+3tnu_B|4zry_A+4zry_B
3884	KRT33B	338785	KRT79	Q14525	Q5XKE5	258,261,262,265,268,272,275,276,278,279,282,283,285,286,289,290,292,293,296,297,298,299,300,303,304,306,307,310,311,314,315,317,318,321,322,324,325,328,329,331,332,335,336,338,339,342,343,345,346,349,350,352,353,356,357,359,360,363+351,354,355,358,359,361,362,365,366,368,369,372,373,375,376,379,380,382,383,386,387,389,390,393,394,395,396,397,398,400,401,404,405,407,408,411,412,414,415,417,418,419…	3tnu_A+3tnu_B|4zry_A+4zry_B
3887	KRT81	8687	KRT38	Q14533	O76015	311,314,315,318,319,321,322,325,326,328,329,332,333,335,336,339,340,342,343,346,347,349,350,353,354,355,356,357,358,360,361,364,365,367,368,371,372,374,375,377,378,379,381,382,385,386,388,389,392,393,395,396,399,400,402,403,406,407,409,410,413+306,309,310,313,316,320,323,324,326,327,330,331,333,334,337,338,340,341,344,345,346,347,348,351,352,354,355,358,359,362,363,365,366,369,370,372,373,376,377…	3tnu_B+3tnu_A|4zry_B+4zry_A
3887	KRT81	125115	KRT40	Q14533	Q6A162	311,314,315,318,319,321,322,325,326,328,329,332,333,335,336,339,340,342,343,346,347,349,350,353,354,355,356,357,358,360,361,364,365,367,368,371,372,374,375,377,378,379,381,382,385,386,388,389,392,393,395,396,399,400,402,403,406,407,409,410,413+291,294,295,298,301,305,308,309,311,312,315,316,318,319,322,323,325,326,329,330,331,332,333,336,337,339,340,343,344,347,348,350,351,354,355,357,358,361,362…	3tnu_B+3tnu_A|4zry_B+4zry_A
3889	KRT83	8687	KRT38	P78385	O76015	316,319,320,323,324,326,327,330,331,333,334,337,338,340,341,344,345,347,348,351,352,354,355,358,359,360,361,362,363,365,366,369,370,372,373,376,377,379,380,382,383,384,386,387,390,391,393,394,397,398,400,401,404,405,407,408,411,412,414,415,418+306,309,310,313,316,320,323,324,326,327,330,331,333,334,337,338,340,341,344,345,346,347,348,351,352,354,355,358,359,362,363,365,366,369,370,372,373,376,377…	3tnu_B+3tnu_A|4zry_B+4zry_A
3939	LDHA	3945	LDHB	P00338	P07195	2,3,4,5,7,8,9,30,33,34,37,38,41,42,56,57,59,60,61,63,64,65,66,67,68,69,70,71,72,73,74,75,164,165,168,169,171,172,177,178,179,180,181,182,183,184,186,188,202,203,205,206,207,208,209,210,211,214,215,218,225,226,227,237,240,241,243,244,245,247,248,249,250,251,252,254,255,258,267,268,269,270,292,294,304,305,306,307+2,3,4,5,7,8,9,16,31,34,35,38,39,42,43,57,58,60,61,62,64,65,66,67,68,69,70,71,72,73,74,…	1i0z_A+1i0z_B|1i10_A+1i10_B|1t2f_A+1t2f_B|1v6a_A+1v6a_B|3h3f_A+3h3f_B
3981	LIG4	7518	XRCC4	P49917	Q13426	755,763,764,765,766,767,768,769,770,771,773,774,775,778,800,802,803,805,808,810,811,837,840,844,847,848,895,898,899+153,154,157,158,161,165,166,168,169,172,173,174,177,178,179,180,181,183,184,185,186,187,188,191,192,195	3ii6_X+3ii6_A|1ik9_C+1ik9_A
4004	LMO1	8861	LDB1	P25800	Q86U70	31,32,33,34,35,36,37,38,39,40,43,46,49,58,59,62,63,64,65,66,67,68,75,78,79,82,83,84,85,86,87,95,96,97,98,99,100,101,102,103,104,105,108,111,114,123,124,125,126,127,128,129,130,131,132,139+334,336,337,338,339,340,341,342,343,344,345,346,347,348,349,350,351,352,354,355,356,357,358,359,360,361,362,363,364,366	2ypa_C+2ypa_D|2xjy_A+2xjy_B|2xjz_A+2xjz_I|4jcj_A+4jcj_C
4005	LMO2	8861	LDB1	P25791	Q86U70	37,38,39,40,41,42,43,44,45,46,49,52,55,64,65,68,69,70,71,72,73,74,81,84,85,88,89,90,91,92,93,101,102,103,104,105,106,107,108,109,110,111,114,117,120,129,130,131,132,133,134,135,136,137,138,145,148+334,336,337,338,339,340,341,342,343,344,345,346,347,348,349,350,351,352,354,355,356,357,358,359,360,361,362,363,364,366	2ypa_C+2ypa_D|2xjy_A+2xjy_B|2xjz_A+2xjz_I|4jcj_A+4jcj_C
4010	LMX1B	8861	LDB1	O60663	Q86U70	63,64,65,66,67,68,69,70,71,72,75,78,81,90,91,92,93,94,95,96,97,104,107,108,111,112,113,114,122,123,124,125,126,127,128,129,130,131,132,135,138,141,150,151,152,153,154,155,156,157,158,159,166+334,336,337,338,339,340,341,342,343,344,345,346,347,348,349,350,351,352,354,355,356,357,358,359,360,361,362,363,364,366	2xjy_A+2xjy_B|2xjz_A+2xjz_I|2ypa_C+2ypa_D|4jcj_A+4jcj_C
4085	MAD2L1	9587	MAD2L1BP	Q13257	Q15013	33,34,40,45,51,52,53,54,122,126,127,129,130,133,134,136,137,138,140,141,142,143,144,179,181,182,183,184,199,205+61,79,82,83,85,88,89,90,93,94,96,185,187,188,189,191,192,195,196,198,199,200,201,202,203,204,205	2qyf_A+2qyf_B
4116	MAGOH	9939	RBM8A	P61326	Q9Y5S9	4,5,6,25,27,28,29,31,33,34,35,45,46,47,48,49,50,51,52,53,54,55,56,59,62,63,66,67,70,71,72,73,74,75,77,78,79,80,89,91,93,94,95,96,97,98,99,100,101,120,121,124,127,128,131,132,135,136,139,140,141,142,143,144+10,13,14,15,16,18,21,22,24,25,28,29,31,32,33,34,35,36,37,38,39,40,67,68,69,70,71,72,74,76,78,79,100,101,103,105,106,107,108,109,114,115,116,118,120,147,148,149,150,151,152,153,154,155	3ex7_A+3ex7_B|2j0q_C+2j0q_D|1p27_A+1p27_B|1hl6_B+1hl6_A|1rk8_B+1rk8_A
4144	MAT2A	27430	MAT2B	P31153	Q9NZL9	16,20,139,190,192,193,273,274,275,276,313,315,317,333,335,336,337+328,329,331,332,333,334	4ktt_A+4ktt_F|4ktv_A+4ktv_F|4ndn_A+4ndn_F
4149	MAX	4601	MXI1	P61244	P50539	35,38,39,42,43,45,46,48,49,50,51,60,61,64,65,67,68,70,71,72,74,75,77,78,81,84,85,88,89,91,92,95,96,98,99+83,86,87,89,90,93,94,95,104,105,106,109,110,112,113,115,116,117,119,120,122,123,126,127,129,130,133,134,136,137,140,141,143,144	1nlw_B+1nlw_A
4171	MCM2	4175	MCM6	P33993	Q14566	171,172,173,174,175,176,177,185,186,187,188,189,195,198,199,200,201,202,204,205,215,216,217,219,221,222,223,224,225,226,229,230,231,232,233,234,254,256,259,260,262,263,265,266,280,281,295,297,362,364,366,371,472,473,475,509,510,514,572,573,574,578,581,582,585,586,589,590,601,602,603,606,607,610,611,614+124,125,126,127,128,129,131,132,179,180,216,217,218,219,222,249,250,251,252,258,259,260,261,262…	3ja8_7+3ja8_6|5bk4_7+5bk4_6|5u8s_7+5u8s_6|5u8t_7+5u8t_6|3jc5_4+3jc5_6
4234	METTL1	10785	WDR4	Q9UBP6	P57081	37,39,40,41,42,142,143,144,146,147,151,178,179,180,182,183,186,214,215,216,261,262,264+125,139,140,142,143,144,145,146,166,167,168,170,173,176,177,178,179,180,181,182,183,185,186,187,188	2vdu_E+2vdu_B
4281	MID1	11043	MID2	O15344	Q9UJV3	215,216,219,220,222,223,224,226,227,230,231,233,234,236,237,238,240,241,243,244,245,247,248,251,252,254,255,256,258,259,261,262,263,265,266,268,269,270,272,273,274,276,277,279,280,281,283,284,285,288,295,296,299,300,302,303,306,307,310,312,313,316,317,320,323,325,328,329,331,332,335,343,344,345,346,350,351,352,353,355,360,362,363,364,366,367,369,372,373,375,376,379,380,498,499,500,501,502,505,506…	4cfg_A+4cfg_B|5hm7_A+5hm7_B
4292	MLH1	4437	MSH3	P40692	P20585	50,52,60,62,118,123,124,125,140,141,142,143,144,145,149,198,200,203,205+605,606,841,842,843,844,845,872,873,874,878,1041,1043,1052,1054,1055,1056,1057	5akb_C+5akb_A|5akc_C+5akc_A|5akd_C+5akd_A
4615	MYD88	51135	IRAK4	Q99836	Q9NWZ3	39,40,41,42,43,44,97,98,99,100,103,104+10,12,13,47,48,52,55,56,59,72,73,75,76,77,78	3mop_C+3mop_G
4735	SEPT2	5413	SEPT5	Q15019	Q99719	45,46,47,48,74,77,106,107,108,109,110,111,112,115,154,155,156,157,158,161,162,163,183,184,185,186,187,188,189,190,191,192,256,257,258,259,260,261,262,263,269,270+52,53,54,55,84,113,114,115,116,117,118,119,122,161,162,163,164,165,168,169,170,190,191,192,193,194,195,196,197,198,199,201,263,264,265,266,267,268,269,270,276,277,278	2qa5_A+2qa5_B|2qnr_A+2qnr_B|3ftq_A+3ftq_B|3tw4_A+3tw4_B|3t5d_A+3t5d_C
4735	SEPT2	23157	SEPT6	Q15019	Q14141	45,46,47,48,74,75,76,77,106,107,108,109,110,111,112,115,154,155,156,157,158,159,161,162,163,166,183,185,186,187,188,189,191,192,198,243,244,256,257,258,259,260,261,262,263,269,270+50,51,52,53,75,77,105,106,107,108,109,110,111,112,115,156,157,158,159,160,161,163,164,165,168,184,185,186,187,188,189,190,191,192,193,194,196,254,255,256,257,258,259,260,261,262,267,268,269	2qag_A+2qag_B|4kv9_A+4kv9_B|4kva_A+4kva_B|5cyo_A+5cyo_B|2qa5_A+2qa5_B
4739	NEDD9	8412	BCAR3	Q14511	O75815	703,706,707,710,711,714,718,743,746,747,750,751,754,755,757,758,759,761,762,765,766,780,781,784,787,788,791,795+505,506,507,508,509,577,578,579,580,584,587,588,589,590,713,716,717,735,736,737,738,740,741,744,745,747,748,751,752	3t6g_B+3t6g_A
4798	NFRKB	51377	UCHL5	Q6P4R8	Q9Y5K5	40,42,43,45,47,48,49,50,51,52,53,54,57,58,61,62,63,65,66,68,69,70,72,73,74,75,76,77,78,79,84,87,88,91,92,93,96,97,98,99,100,101,103,104,107,110,111,115,116,124,128,131,132,135,139,142,143,145,146,149,150,153+34,35,36,37,38,39,41,42,57,58,59,60,81,82,83,85,122,124,125,128,148,149,164,180,181,183,208,210,212,213,214,215,216,218,219,220,283,286,287,288,289,290,291,292,293,294,295,296,297,298,299,300…	4uf5_B+4uf5_A|4wlp_B+4wlp_A|4uf6_C+4uf6_A
4800	NFYA	4801	NFYB	P23511	P25208	268,270,271,274,275,277,278,282,285,286,288,289,290,291,292,294,295,296,299,300+52,53,54,55,57,58,61,84,85,87,88,92,95,96,99,100,103,123,124,125,126,127,128	4awl_A+4awl_B|4g91_A+4g91_B|4g92_A+4g92_B
4801	NFYB	10589	DRAP1	P25208	Q14919	57,58,59,60,63,64,66,67,68,70,71,72,75,77,78,79,81,82,85,86,89,90,91,92,93,94,95,97,98,99,102,111,112,113,114,115,118,119,122,127,130,133,134,136,137,138,140,141+10,11,12,13,16,17,19,20,21,23,24,26,27,28,29,30,31,33,34,36,37,38,40,41,42,43,44,45,46,47,48,49,50,51,54,64,65,66,67,70,71,74	1jfi_B+1jfi_A
4801	NFYB	56655	POLE4	P25208	Q9NR33	52,53,55,56,57,58,59,60,63,64,66,67,68,70,71,72,73,75,76,77,78,79,81,82,84,85,86,88,89,90,91,92,93,94,95,96,97,98,99,102,103,106,111,112,113,114,115,116,118,119,122,126,127,128,129,130,132,133,134,135,136,137,138,140,141,142,143+38,39,40,41,42,43,45,46,48,49,50,52,53,55,56,57,58,59,60,61,62,63,65,66,67,68,69,70,71,72,73,74,75,76,77,78,79,80,83,87,92,93,94,95,96,99,103,108,109,111,112	1n1j_A+1n1j_B|4awl_B+4awl_C|4csr_A+4csr_B|4g91_B+4g91_C|4g92_B+4g92_C
4830	NME1	4832	NME3	P15531	Q13232	13,14,17,18,27,30,31,32,33,67,70,71,81,85,89,90,96,97,98,99,100,101,102,103,105,106,107,108,109,110,111,112,113,114,146,148,149,150,151,152+30,31,34,35,44,46,47,48,49,50,77,80,84,87,98,102,103,106,107,113,114,116,117,118,119,120,122,123,124,125,126,127,128,129,130,131,133,163,165,166,167,168,169	1be4_A+1be4_B|1bhn_A+1bhn_B|1zs6_A+1zs6_B|1jxv_A+1jxv_B|2hvd_A+2hvd_B
4830	NME1	4833	NME4	P15531	O00746	13,14,16,17,18,19,20,21,22,23,25,26,27,29,30,31,32,33,34,35,36,37,38,39,40,41,42,67,70,72,74,81,85,89,90,96,99,100,101,102,103,105,106,107,108,109,110,111,113,114,138,140,142,148,149,150,151,152+37,46,47,49,50,51,52,53,54,55,56,58,59,60,62,63,64,65,66,67,68,69,70,71,72,73,74,75,93,96,100,103,105,107,114,122,123,129,130,134,135,136,138,139,140,141,142,143,144,146,147,171,173,175,179	1zs6_A+1zs6_B|1ehw_A+1ehw_B|4uof_A+4uof_B|4uog_A+4uog_B|4uoh_A+4uoh_B
4841	NONO	55269	PSPC1	Q15233	Q8WXF1	53,54,55,56,57,58,59,60,61,62,63,64,65,67,73,96,97,98,119,120,121,123,124,126,127,128,130,131,153,154,156,157,158,159,160,161,162,163,166,167,170,171,176,178,179,180,181,182,183,184,185,187,188,192,207,208,209,210,211,212,213,214,215,216,217,218,219,220,221,222,223,225,228,229,230,231,232,233,234,235,236,237,238,239,241,242,244,246,247,249,250,251,252,253,254,255,256,257,258,261,262,263,264,265,2…	3sde_B+3sde_A|4wij_A+4wij_B|5ifn_A+5ifn_B|5ifm_A+5ifm_B|4wii_A+4wii_B
4869	NPM1	10361	NPM2	P06748	Q86SE8	12,16,17,18,19,20,32,33,34,36,40,41,45,46,48,49,50,51,57,59,62,63,64,65,66,67,68,72,74,75,76,77,78,79,81,82,83,84,85,86,87,88,89,90,91,92,93,94,95,103,104,110,111,112,113,114,115,117+18,19,20,22,33,37,41,43,47,48,50,51,52,53,59,61,64,66,67,68,69,70,75,76,78,79,80,81,82,83,85,86,87,88,89,90,91,92,93,94,95,96,97,98,99,102,107,108,114,115,116,117,118,119	1k5j_A+1k5j_B|2vtx_A+2vtx_B|1xb9_A+1xb9_B|1xe0_A+1xe0_B|5ehd_A+5ehd_B
4953	ODC1	51686	OAZ3	P11926	Q9UMX2	69,90,91,92,93,110,112,113,114,115,116,117,118,119,134,135,136,137,138,140,141,144,164,165,166,167,168,169,170,171,175,197,322,323,324,325,327,330,331,332,333,359,361,362,363,389,392,395,396,397,398,399,400,401+104,127,128,129,153,154,155,156,157,158,159,161,162,163,165,166,169,170,176,178,183,187,188,189,190,191,192,193,194,196,197,198,199,200,201,202,203,204,205,207,209,214,216,217,219,220,221,…	4zgz_A+4zgz_B|4zgy_A+4zgy_B|5bwa_A+5bwa_B
5413	SEPT5	23157	SEPT6	Q99719	Q14141	52,53,54,55,81,82,83,84,113,114,115,116,117,118,119,122,161,162,163,164,165,166,168,169,170,173,190,192,193,194,195,196,198,199,205,250,251,263,264,265,266,267,268,269,270,276,277+50,51,52,53,75,77,105,106,107,108,109,110,111,112,115,156,157,158,159,160,161,163,164,165,168,184,185,186,187,188,189,190,191,192,193,194,196,254,255,256,257,258,259,260,261,262,267,268,269	2qag_A+2qag_B|4kv9_A+4kv9_B|4kva_A+4kva_B|5cyo_A+5cyo_B|2qa5_A+2qa5_B
5413	SEPT5	151011	SEPT10	Q99719	Q9P0V9	52,53,54,55,81,82,83,84,113,114,115,116,117,118,119,122,162,163,164,165,168,169,170,173,190,192,193,194,195,196,198,251,263,264,265,266,267,268,269,270,276,277+74,75,76,77,99,100,101,130,131,132,133,134,135,136,139,181,182,183,184,185,187,188,189,192,208,209,210,211,212,213,214,215,216,217,224,278,279,280,281,282,283,284,285,286,291,292	2qag_A+2qag_B|4kv9_A+4kv9_B|4kva_A+4kva_B|4z54_A+4z54_B|3t5d_A+3t5d_C
5439	POLR2J	9533	POLR1C	P52435	O15160	6,7,9,10,11,17,18,19,20,21,35,37,38,39,40,41,42,44,45,46,48,49,52,84,87,88,91,92,94,95,97,98,99,100,101,102,103,104,105+46,47,48,49,50,51,52,53,54,56,57,58,61,63,65,68,69,71,72,74,75,76,78,79,83,125,218,219,220,221,222,223	3j0k_K+3j0k_C|3j1n_K+3j1n_C|5fmf_K+5fmf_C|5ip7_K+5ip7_C|5ip9_K+5ip9_C
5499	PPP1CA	153743	PPP1R2P3	P62136	Q6NXS1	49,50,52,53,54,55,56,57,58,59,64,86,96,116,117,119,124,125,128,129,130,132,133,134,137,146,149,150,166,167,168,169,187,194,195,197,206,211,220,221,223,242,243,248,249,250,251,252,255,257,261,264,267,272,273,275,276,283,287,288,289,290,291,292,293,294,295+12,13,14,15,16,17,43,44,45,46,47,48,49,51,52,55,136,137,140,143,144,145,147,148,149,150,151,152,153,154,156,157,158,160,161,164,165,168	2o8a_A+2o8a_I|2o8g_A+2o8g_I
5500	PPP1CB	84988	PPP1R16A	P62140	Q96I34	20,21,22,23,73,167,168,176,177,178,180,196,197,198,199,202,215,221,222,223,224,229,230,232,233,234,235,236,237,239,240,241,242,254,256,260,261,263,282,287,288,289,290,291,292,294,296,298,299,300,301,302,303,304,305,306,307,308+25,26,29,30,33,34,36,37,40,41,42,44,52,53,54,55,56,58,60,61,66,67,68,69,70,73,74,77,78,86,102,103,135,136,168,169,207,210,211,214,218,224,225,226,228,231,233,235,237,238,24…	1s70_A+1s70_B
5500	PPP1CB	153743	PPP1R2P3	P62140	Q6NXS1	48,49,51,52,53,54,55,56,57,58,63,85,95,115,116,118,123,124,127,128,129,131,132,133,136,145,148,149,165,166,167,168,186,193,194,196,205,210,219,220,222,241,242,247,248,249,250,251,254,256,260,263,266,271,272,274,275,282,286,287,288,289,290,291,292,293,294+12,13,14,15,16,17,43,44,45,46,47,48,49,51,52,55,136,137,140,143,144,145,147,148,149,150,151,152,153,154,156,157,158,160,161,164,165,168	2o8a_A+2o8a_I|2o8g_A+2o8g_I
5530	PPP3CA	5534	PPP3R1	Q08209	P63098	14,15,16,17,18,19,20,21,22,23,24,25,26,53,55,125,168,169,339,340,341,342,343,347,348,349,350,351,352,353,354,355,356,357,358,359,360,361,362,363,364,365,366,367,368,369,370,371,372,375,376,378,407,408,409,410,411,412,414+22,23,25,26,29,30,38,43,46,48,49,51,52,53,54,55,58,59,62,75,78,79,82,92,94,95,98,99,107,108,109,110,111,112,113,114,116,117,118,119,120,121,122,123,124,126,127,128,129,130,131,13…	1mf8_A+1mf8_B|4f0z_A+4f0z_B|4or9_A+4or9_B|4ora_A+4ora_B|4orb_A+4orb_B
5562	PRKAA1	5565	PRKAB2	Q13131	O43741	20,21,22,23,24,29,32,40,42,59,60,61,62,63,64,66,67,69,72,73,76,77,80,93,94,95,96,97,98,99,100,101,145,154,175,176,177,178,179,180,182,184,185,186,187,188,189,194,195,196,197,198,199,200,201,202,204,205,226,228,234,263,264,265,271,301,302,342,345,350,351,352,353,354,355,356,357,358,368,369,370,371,373,374,378,404,405,406,407,408,409,410,412,416,417,421,425,429,433,434,435,436,437,438,439,440,441,4…	4rer_A+4rer_B|4rew_A+4rew_B|4zhx_A+4zhx_B|5ezv_A+5ezv_B|4cfe_A+4cfe_B
5562	PRKAA1	5571	PRKAG1	Q13131	P54619	340,341,344,345,348,350,351,352,353,369,371,372,373,374,375,376,377,378,379,380,381,407,447,449,451,452,493,494,495,496,539,540,541,542,543,544,545,548+36,40,41,42,43,44,45,50,52,62,64,65,66,67,68,69,70,75,77,78,79,80,81,82,88,152,158,159,160,161,162,163,170,171,174,175,178,179,182,244,247,248,250,251,252,253,268,269,273,274,294,295,296,297	4cfe_A+4cfe_E|4cff_A+4cff_E|4cfh_A+4cfh_E|4qfg_A+4qfg_C|4qfr_A+4qfr_C
5563	PRKAA2	5565	PRKAB2	P54646	O43741	9,10,11,12,13,18,21,29,31,48,49,50,51,52,53,55,56,58,61,62,65,66,69,82,83,84,85,86,87,88,89,90,134,143,164,165,166,167,168,169,171,173,174,175,176,177,178,183,184,185,186,187,188,189,190,191,193,194,215,217,223,252,253,254,260,290,291,331,334,339,340,341,342,343,344,345,346,347,363,364,365,366,368,369,373,399,400,401,402,403,404,405,407,411,412,416,420,424,428,429,430,431,432,433,434,435,436,439,…	4rer_A+4rer_B|4rew_A+4rew_B|4zhx_A+4zhx_B|5ezv_A+5ezv_B|4cfe_A+4cfe_B
5563	PRKAA2	5571	PRKAG1	P54646	P54619	329,330,333,334,337,339,340,341,342,364,366,367,368,369,370,371,372,373,374,375,376,402,442,444,446,447,531,532,533,534,535,536,537,538,541+36,40,41,42,43,44,45,50,52,62,64,65,66,67,68,69,70,75,77,78,79,80,81,82,88,152,158,159,160,161,162,163,170,171,174,175,178,179,182,244,247,248,250,251,252,253,268,269,273,274,294,295,296,297	4cfe_A+4cfe_E|4cff_A+4cff_E|4cfh_A+4cfh_E|4qfg_A+4qfg_C|4qfr_A+4qfr_C
5565	PRKAB2	5571	PRKAG1	O43741	P54619	216,217,224,226,227,228,229,230,231,232,233,247,248,249,250,259,260,261,262,263,264,265,266,267,268,269,270,271+37,39,40,41,42,43,44,45,46,47,48,49,50,51,52,54,55,56,59,63,66,67,68,69,75,77,134,135,157,160,163,164,165,171,296	4rer_B+4rer_G|4rew_B+4rew_G|4zhx_B+4zhx_E|5ezv_B+5ezv_E|4cfe_B+4cfe_E
5597	MAPK6	8550	MAPKAPK5	Q16659	Q8IW41	25,27,28,29,30,31,32,33,50,52,54,55,56,57,58,61,75,76,111,112,113,114,116,117,118,119,120,121,122,123,124,125,127,128,131,132,134,135,138,160,161,162,163,164,165,166,174,189,190,191,192,193,194,195,196,198,203,204,227,228,229,233,234,235,236,237,240,276,280,281,282,283,318,319,320,321,324,325+30,31,32,33,34,35,95,152,172,175,176,177,178,188,189,190,191,192,193,194,195,196,197,214,215,218,238,239,…	2oza_B+2oza_A|4nif_B+4nif_A
5631	PRPS1	5634	PRPS2	P60891	P11908	35,36,37,38,39,40,41,42,43,44,45,46,47,48,60,61,62,63,64,65,67,68,71,72,75,76,79,80,94,96,97,98,99,100,101,102,103,104,105,106,107,108,110,111,112,114,115,118,119,131,132,133,135,136,137,138,139,142,143,146,148,171,172,173,175,176,179,183,184,187,189,191,193,194,195,196,206,208,209,224,252,254,255,308,310,313+35,36,37,38,39,40,41,42,43,44,45,46,47,48,60,61,62,63,64,65,67,68,71,72,75,76,79,80,94,9…	2h06_A+2h06_B|2h07_A+2h07_B|2h08_A+2h08_B|2hcr_A+2hcr_B|3efh_A+3efh_B
5631	PRPS1	5635	PRPSAP1	P60891	Q14558	34,35,36,37,38,39,40,41,42,43,44,45,46,47,48,60,61,62,63,64,65,67,68,71,72,75,76,79,80,93,94,95,96,97,98,99,100,101,102,103,104,105,106,107,108,110,111,112,114,115,118,119,131,132,133,135,136,137,138,139,142,143,146,148,171,172,173,175,176,179,183,184,187,189,191,193,194,195,196,206,208,209,224,225,252,254,255,256,308,310,313+41,42,43,44,45,46,47,48,49,50,51,52,53,54,55,67,68,69,70,71,72,74,75,78…	4lzn_A+4lzn_B|2h06_A+2h06_B|2h08_A+2h08_B|2hcr_A+2hcr_B|3efh_A+3efh_B
5634	PRPS2	5635	PRPSAP1	P11908	Q14558	34,35,36,37,38,39,40,41,42,43,44,45,46,47,48,60,61,62,63,64,65,67,68,71,72,75,76,79,80,93,94,95,96,97,98,99,100,101,102,103,104,105,106,107,108,110,111,112,114,115,118,119,131,132,133,135,136,137,138,139,142,143,146,148,171,172,173,175,176,179,183,184,187,189,191,193,194,195,196,206,208,209,224,225,252,254,255,256,308,310,313+41,42,43,44,45,46,47,48,49,50,51,52,53,54,55,67,68,69,70,71,72,74,75,78…	4lzn_A+4lzn_B|2h06_A+2h06_B|2h08_A+2h08_B|2hcr_A+2hcr_B|3efh_A+3efh_B
5682	PSMA1	5684	PSMA3	P25786	P25788	5,6,10,11,12,13,14,15,16,17,19,22,39,113,114,117,120,121,122,123,146,150,151,152,153,154,155,156,157,158,159,169,172,173,176,180+3,4,5,6,7,9,10,23,26,27,29,30,33,55,56,57,58,59,60,61,63,64,65,81,82,83,84,86,87,90,123,127,128,129,130,131,132,133	1iru_F+1iru_G|3unb_E+3unb_F|3une_E+3une_F|3unf_E+3unf_F|3unh_E+3unh_F
5684	PSMA3	5687	PSMA6	P25788	P60900	6,7,8,12,13,14,15,16,17,18,19,20,21,24,41,114,118,121,124,125,126,127,150,155,156,157,158,159,160,161,162,163,174,177,178,180,181,182,183+11,12,13,24,27,28,30,31,34,58,59,60,61,62,65,66,67,68,83,84,85,86,88,89,92,125,129,130,131,132,133,134,135	1iru_G+1iru_A|3unb_F+3unb_G|3une_F+3une_G|3unf_F+3unf_G|3unh_F+3unh_G
5684	PSMA3	5692	PSMB4	P25788	P28070	62,63,65,68,69,70,71,72,86,93,94,96,97,98,100,101,102,224+110,114,116,117,118,119,120,121,122,123	5gjq_X+5gjq_g|5ln3_G+5ln3_7|5m32_F+5m32_M|5t0g_M+5t0g_T|5t0h_M+5t0h_T
5700	PSMC1	5708	PSMD2	P62191	Q13200	78,79,80,81,83,84,85,87,88,91,140,143,199,203,204,206,207,208,209,210,212,213,214,218,279,324+549,550,551,552,554,555,556,558,610,614,618,673,674,676,677,680,681,682,683,701,702,704,712,736,737,738,739,740,742,743,746,845,846,847,848,871,872	4cr2_I+4cr2_Z|4cr3_I+4cr3_Z|4cr4_I+4cr4_Z|5a5b_I+5a5b_Z|5gjq_I+5gjq_Z
5702	PSMC3	5706	PSMC6	P17980	P62333	46,50,52,55,56,57,58,59,60,61,62,63,64,65,66,67,68,69,70,71,72,73,74,75,76,77,78,79,80,82,83,92,93,94,95,96,97,99,118,121,123,125,128,129,130,131,132,133,134,135,136,137,138,139,147,148,154,156,157,158,159,160,161,168,196,197,200,201,204,205,208,211,212,214,215,216,217,218,219,220,221,226,259,260,261,262,263,265,266,269,294,295,296,297,298,299,300,301,302,303,304,305,307,308,311,312,314,315,318,3…	4cr2_M+4cr2_L|4cr3_M+4cr3_L|4cr4_M+4cr4_L|5a5b_M+5a5b_L|5gjq_M+5gjq_L
5702	PSMC3	5715	PSMD9	P17980	O00233	369,372,373,374,397,398,400,401,402,404,405,407,408,409,412,413,414,415,430+23,26,27,30,34,90,91,93,94,97,98	3whl_A+3whl_B
5704	PSMC4	5716	PSMD10	P43686	O75832	171,172,335,337,338,339,342,353,354,355,356,357,358,359,360,361,362,363,364,365,366,368,369,388,390,391,392,393,395,396,397,400+1,4,5,6,8,11,12,15,37,38,39,41,45,46,48,49,50,51,70,71,72,74,75,76,77,78,79,82,83,85,103,104,105,107,111,112,114,115,116,136,138,141,144,145,146,147,148,149,150,151,169,170,171,173,177,178,179,181,182,184,204	5vhi_D+5vhi_G|5vhp_D+5vhp_G|5vhf_D+5vhf_G|5vhh_D+5vhh_G|5vhj_D+5vhj_G
5706	PSMC6	5715	PSMD9	P62333	O00233	316,319,320,321,344,345,347,348,349,351,352,354,355,356,359,360,361,362,377+23,26,27,30,34,90,91,93,94,97,98	3whl_A+3whl_B
5713	PSMD7	10213	PSMD14	P51665	O00487	1,2,3,8,12,13,14,15,16,17,18,19,20,21,22,23,24,25,26,28,51,52,53,54,55,56,57,71,74,77,78,81,82,84,85,86,88,89,124,125,126,127,128,130,131,132,133,134,135,136,137,138,156,157,158,159,160,161,162,163,164,165,166,167,168,169,170,171,172,173,174,175,176,177,178,179,180,181,182,184,185,186,187,188,189,190,191,192,193,194,195,196,197,198,199,200,201,204,205,237,238,239,240,245,249,251,252,253,255,256,2…	5gjq_U+5gjq_V|5l4k_U+5l4k_V|5ln3_U+5ln3_V|5m32_n+5m32_q|5t0g_Z+5t0g_c
5747	PTK2	7525	YES1	Q05397	P07947	412,415,447,449,481,485,486,487,500,521,522,525,556,557,558,561,680,684+238,241,311,312,313,315,421,422,425,426,427,428,429,430	4xey_A+4xey_B
5824	PEX19	8504	PEX3	P40855	P56589	15,17,18,21,22,23,24,25,26,28,29,31,32,33,34+90,93,94,100,101,104,107,196,197,298,321,323,324,326,327,328,330,331,332,334,335	3ajb_B+3ajb_A
5834	PYGB	5836	PYGL	P11216	P06737	11,12,13,14,15,16,19,20,29,30,31,32,33,34,35,36,37,38,39,40,41,42,43,44,45,46,47,48,50,51,52,61,62,65,66,68,69,73,77,115,116,117,118,163,164,165,166,167,178,180,182,185,186,192,193,194,195,196,197,198,223,225,248,249,250,251,253,254,261,263,264,267,268,270,271,274,275,278,279,280,281,282,288,290,292,612+11,12,13,14,15,16,18,19,29,30,31,32,33,34,35,36,37,38,39,40,41,42,43,44,45,46,47,48,50,51,52,6…	1abb_A+1abb_B|1em6_A+1em6_B|1exv_A+1exv_B|1fc0_A+1fc0_B|1gpa_A+1gpa_B
5864	RAB3A	5877	RABIF	P20336	P47224	18,19,22,50,51,52,55,56,57,58,59,60,61,62,63,70,72,74+32,46,47,48,49,50,74,75,76,77,78,79,80,81,82,83,84,85,86,90,91,93,95,96,98,99,100,101	2fu5_C+2fu5_B
5864	RAB3A	117177	RAB3IP	P20336	Q96QF0	24,40,47,48,49,50,51,57,58,59,60,61,74,76,87,90,91,93,94,138,139,140,141,142,143,144,145,146,147,167+199,202,203,206,207,209,210,213,214,217,218,220,221,224,225,228,229,367,368,369,370,371,372,373,407,412,424,428,431,432,435,439,444,445,446,447,448	4uj3_A+4uj3_B|4uj4_A+4uj4_B|4uj5_A+4uj5_C|4lhx_A+4lhx_E|4lhy_A+4lhy_E
5866	RAB3IL1	117177	RAB3IP	Q8TBN0	Q96QF0	67,68,72,75,76,79,80,82,83,86,87,89,90,93,94,96,97,100,101,103,104,107,108,110,111,114,115,118,119,121,122,125,126,129,130,132,133,136,137,139,140,143,215,216,217,218,219,220,221,222,223,224,249,250,251,254,257,259,305,307,309,327,329,333,361,364,365,367,368,371,372,374,375,376,377,378,379,380+166,170,173,174,177,178,180,181,184,185,187,188,191,192,194,195,198,199,201,202,205,206,208,209,212,213,…	4uj3_B+4uj3_H|4uj4_B+4uj4_H|5oag_A+5oag_B|4lhx_C+4lhx_D|4lhy_C+4lhy_D
5886	RAD23A	55768	NGLY1	P54725	Q96IV0	235,238,239,240,241,242,243,244,246,247,248,251,254,257,258,261,262,265,266,269,288,289+389,395,399,402,407,408,411,415,434,435,437,438,439,441,442,443,444,445,446	2f4m_B+2f4m_A|2f4o_B+2f4o_A
5887	RAD23B	55768	NGLY1	P54727	Q96IV0	279,282,283,284,285,286,287,288,290,291,292,295,298,301,302,305,306,309,310,313,332+389,395,399,402,407,408,411,415,434,435,437,438,439,441,442,443,444,445,446	2f4m_B+2f4m_A|2f4o_B+2f4o_A
5901	RAN	10204	NUTF2	P62826	P61970	42,76+69,86,88	1a2k_C+1a2k_A|5bxq_C+5bxq_A
5908	RAP1B	83593	RASSF5	P61224	Q8WWW0	24,25,26,27,28,29,30,33,36,37,38,39,40,41,42,43,63,64,66,67,70+223,225,226,239,282,283,284,285,286,287,288,289,290,291,308,309,310	3ddc_A+3ddc_B
5912	RAP2B	83593	RASSF5	P61225	Q8WWW0	24,25,26,27,28,29,30,33,36,37,38,39,40,41,42,43,63,64,66,67,70+223,225,226,239,282,283,284,285,286,287,288,289,290,291,308,309,310	3ddc_A+3ddc_B
5914	RARA	6258	RXRG	P10276	P48443	123,135,136,138,139,140,141,142,315,332,336,337,338,340,349,352,353,356,357,360,364,372,374,375,376,378,379,380,381,382,383,385,386,389,390,393,421,422,423,424,425+211,212,213,214,215,339,340,341,342,343,344,345,346,349,353,357,380,391,394,395,396,398,399,402,406,413,414,416,417,418,420,421,422,423,424,425,427,428,431,435,436,439,440	5uan_B+5uan_A|3a9e_B+3a9e_A|1xdk_B+1xdk_A|1dkf_B+1dkf_A|1dsz_A+1dsz_B
5915	RARB	6257	RXRB	P10826	P28702	123,135,136,138,139,140,141,142,315,332,336,337,338,340,349,352,353,356,357,360,364,372,374,375,376,378,379,380,381,382,383,385,386,389,390,393,421,422,423,424,425+277,278,279,280,281,409,410,411,412,413,414,415,416,419,423,427,450,461,464,465,466,468,469,472,476,483,484,486,487,488,490,491,492,493,494,495,497,498,501,505,506,509,510	5uan_B+5uan_A|3a9e_B+3a9e_A|1xdk_B+1xdk_A|1dkf_B+1dkf_A|1dsz_A+1dsz_B
5915	RARB	6258	RXRG	P10826	P48443	123,135,136,138,139,140,141,142,315,332,336,337,338,340,349,352,353,356,357,360,364,372,374,375,376,378,379,380,381,382,383,385,386,389,390,393,421,422,423,424,425+211,212,213,214,215,339,340,341,342,343,344,345,346,349,353,357,380,391,394,395,396,398,399,402,406,413,414,416,417,418,420,421,422,423,424,425,427,428,431,435,436,439,440	5uan_B+5uan_A|3a9e_B+3a9e_A|1xdk_B+1xdk_A|1dkf_B+1dkf_A|1dsz_A+1dsz_B
5928	RBBP4	8520	HAT1	Q09028	O14929	282,284,285,286,287,288,300,302,304,308,309,310,311,330,331,347,348,349,350,351,352,353,354,355,356,359+227,228,229,230,232,235,273,274,275,277,278,286,324,326	4psx_B+4psx_A|4psw_B+4psw_A
5928	RBBP4	9112	MTA1	Q09028	Q13330	18,20,21,23,24,25,26,27,28,29,30,31,32,33,34,35,36,37,38,39,87,88,103,104,105,106,107,108,109,110,111,114,282,284,285,288,300,302,304,309,310,311,312,314,329,330,331,332,339,340,341,346,347,348,350,351,354,355,357,358,359,361,362,363,364,366,367,368,369,370,371,372,373,374,388,396,398,405,406,407,408,409,410,411+468,469,470,471,472,473,474,475,476,478,479,480,482,483,484,487,490,491,492,493,494,4…	5fxy_A+5fxy_B|4pby_A+4pby_C|4pc0_A+4pc0_C
5935	RBM3	5940	RBMY1A1	P98179	P0DJD3	56+57	5tbx_A+5tbx_B
5935	RBM3	27316	RBMX	P98179	P38159	3,5,9,11,12,38,39,47,48,49,51,56,68,76,78,79,80,81,82+11,13,14,40,43,49,50,51,53,58,77,78,80,82,83,84	5tbx_A+5tbx_B|3mdf_A+3mdf_B|3lpy_A+3lpy_B
5935	RBM3	159163	RBMY1F	P98179	Q15415	3,5,9,11,12,47,48,49,51,56,68,76,78,79,80,81,82+11,13,14,49,50,52,57,76,77,79,81,82,83,84	5tbx_A+5tbx_B|3mdf_A+3mdf_B
5940	RBMY1A1	27316	RBMX	P0DJD3	P38159	57+58	5tbx_A+5tbx_B
5966	REL	5970	RELA	Q04864	Q04206	55,58,92,93,95,113,157,159,160,161,187,189,190,191,192,203,205,207,208,209,210,234,235,237,238,240,241,243+124,195,197,198,199,200,211,213,215,216,217,218,242,243,245,246,248,249,251,310,313,314,317,318,319,320	1gji_A+1gji_B|1nfi_A+1nfi_C|1ram_A+1ram_B|2ram_A+2ram_B|5u01_A+5u01_B
5984	RFC4	5985	RFC5	P35249	P40937	39,41,57,61,64,65,68,69,70,71,72,99,100,103,111,112,120,124,132,133,143,157,158,161,162,164,165,166,168,169,171,172,175,182,183,184,185,188,189,191,192,193,194,195,196,198,200,201,203,235,239,240,243,246,251,264,265,266,267,284,285,286,287,288,289,290,294,296,297,298,299,300,301,302,303,304,305,307,308,311,312,315,321,322,324,325,328,329,331,332,333,334,335,336,337,339,340,341,342,343,344,345,346…	1sxj_D+1sxj_C|2chq_A+2chq_B|2chv_A+2chv_B|1iqp_A+1iqp_B|2chg_A+2chg_B
5987	TRIM27	11043	MID2	P14373	Q9UJV3	330,331,332,333,334,337,338,339,340,341,345,484,485,486,491+546,558,560,561,562,573,574,576,615,616,617	5hm7_A+5hm7_B
6015	RING1	10138	YAF2	Q06587	Q8IY57	263,264,265,283,284,285,286,287,289,290,293,294,295,297,298,301,302,305,358,392,393,394+103,104,105,107,108,110,114,115,116,118,119,120,123,124,125,126,127,128,129,130,131,132	3ixs_A+3ixs_B
6015	RING1	23429	RYBP	Q06587	Q8N488	263,264,265,283,284,285,286,287,289,290,293,294,295,297,298,301,302,305,358,392,393,394+146,147,148,150,151,153,157,158,159,161,162,163,166,167,168,169,170,171,172,173,174,175	3ixs_A+3ixs_B
6103	RPGR	57096	RPGRIP1	Q92834	Q96KN7	6,8,22,23,27,28,29,30,31,32,33,55,57,77,78,80,82,85,270,271,278,279,280,281,321,322,323,332,333,334,335,336,338+1097,1098,1099,1100,1101,1102,1103,1104,1106,1121,1123,1140,1141,1159,1160,1161,1162,1163,1169,1171,1172,1173,1174,1175,1176,1177,1178,1216,1245	4qam_A+4qam_B
6257	RXRB	10062	NR1H3	P28702	Q13133	242,252,253,255,256,293,294,295,296,297,298,300,302,303,306,358,359,362,419,422,423,427,444,450,461,464,465,466,468,469,472,476,483,484,486,487,488,490,491,492,493,494,495,497,498,501,505,508,509,512,515,517,518,519,520,521,522,523,525,526,527,528+90,92,108,125,126,128,129,130,131,151,152,155,156,159,165,166,168,170,265,266,269,273,278,283,284,286,287,290,291,362,367,368,369,370,375,376,379,382,3…	4nqa_A+4nqa_B|1uhl_A+1uhl_B|3fal_A+3fal_B|3fc6_A+3fc6_B|2acl_A+2acl_B
6258	RXRG	7376	NR1H2	P48443	P55055	176,186,187,189,190,228,229,230,231,232,233,235,237,238,241,288,289,292,349,353,357,374,380,391,394,395,396,398,399,402,406,413,414,416,417,418,420,421,422,423,424,425,427,428,431,435+79,81,97,114,115,117,118,119,120,121,122,142,143,146,147,150,156,157,159,161,354,361,375,380,381,382,383,388,392,395,396,399,400,403,407,412,414,415,417,418,419,421,422,424,425,426,428,429,432,436	4nqa_A+4nqa_B|5hjp_A+5hjp_B|5i4v_B+5i4v_A|5kya_B+5kya_A|5kyj_B+5kyj_A
6258	RXRG	10062	NR1H3	P48443	Q13133	176,186,187,189,190,228,229,230,231,232,233,235,237,238,241,288,289,292,349,352,353,357,374,380,391,394,395,396,398,399,402,406,413,414,416,417,418,420,421,422,423,424,425,427,428,431,435,438,439,442,445,447,448,449,450,451,452,453,455,456,457,458+90,92,108,125,126,128,129,130,131,151,152,155,156,159,165,166,168,170,265,266,269,273,278,283,284,286,287,290,291,362,367,368,369,370,375,376,379,382,3…	4nqa_A+4nqa_B|2acl_A+2acl_B|3fal_A+3fal_B|3fc6_A+3fc6_B|1uhl_A+1uhl_B
6271	S100A1	6273	S100A2	P23297	P29034	3,4,5,6,7,8,9,11,12,13,14,15,16,17,18,26,27,37,40,41,42,43,44,45,71,72,73,74,75,76,77,79,80,82,83,84,86,87,88,89,90,91+4,5,6,7,8,9,10,11,12,13,14,15,16,17,18,19,27,28,38,41,42,43,44,45,46,72,73,74,75,76,77,78,80,81,83,84,85,87,88,89,90,91,92,96,97	2y5i_A+2y5i_B|1m31_A+1m31_B|2q91_A+2q91_B|3cga_A+3cga_B|3ko0_A+3ko0_B
6271	S100A1	6285	S100B	P23297	P04271	2,3,4,5,6,7,8,9,10,11,12,13,14,15,16,17,18,19,20,21,22,26,27,37,38,40,41,42,43,44,45,46,49,72,73,74,75,76,77,78,79,80,81,82,83,84,85,86,87,88,89,90,91,93+1,2,3,4,5,6,7,8,9,10,11,12,13,14,15,16,17,18,20,21,25,26,36,37,39,40,41,42,43,44,45,48,71,72,73,74,75,76,77,78,79,80,81,82,83,84,85,86,87,88,89,90,91	2jpt_A+2jpt_B|1b4c_A+1b4c_B|1dt7_A+1dt7_B|1mwn_A+1mwn_B|1qlk_A+1qlk_B
6273	S100A2	6285	S100B	P29034	P04271	4,5,6,7,8,9,10,11,12,13,14,15,16,17,18,19,20,26,27,28,29,38,39,41,42,43,44,45,46,47,72,73,74,75,76,77,78,79,80,81,82,83,84,85,87,88,89,90,91,92+2,3,4,5,6,7,8,9,10,11,12,13,14,15,16,17,24,25,26,27,31,34,35,36,37,38,39,40,41,42,43,44,45,70,71,72,73,74,75,76,77,78,79,80,81,82,83,85,86,87,88,89,90	2y5i_A+2y5i_B|2l0p_A+2l0p_B|5k89_A+5k89_C|2llt_A+2llt_B|2llu_A+2llu_B
6275	S100A4	6285	S100B	P26447	P04271	2,3,4,5,6,7,8,9,10,11,12,13,14,15,16,17,18,19,25,26,27,28,37,38,40,41,42,43,44,45,46,71,72,73,74,75,76,77,78,79,80,81,82,83,84,86,87,88,89,90,91+2,3,4,5,6,7,8,9,10,11,12,13,14,15,16,17,24,25,26,27,31,34,35,36,37,38,39,40,41,42,43,44,45,70,71,72,73,74,75,76,77,78,79,80,81,82,83,85,86,87,88,89,90	2y5i_A+2y5i_B|2l0p_A+2l0p_B|5k89_A+5k89_C|2llt_A+2llt_B|2llu_A+2llu_B
6285	S100B	6286	S100P	P04271	P25815	2,3,4,5,6,7,8,9,10,11,12,13,14,16,18,24,25,26,27,36,37,39,40,41,42,43,44,45,70,71,72,73,74,75,76,77,78,79,80,81,82,83,84,85,86,87,88,89+2,3,4,5,6,7,8,9,10,11,12,13,14,15,16,18,24,25,26,27,36,37,39,40,41,42,43,44,45,70,71,72,73,74,75,76,77,78,79,80,81,82,83,84,85,86,87,88,89	2l0p_A+2l0p_B|2llt_A+2llt_B|2llu_A+2llu_B|2lp2_A+2lp2_B|2lp3_A+2lp3_B
6455	SH3GL1	6456	SH3GL2	Q99961	Q99962	35,38,39,42,43,45,46,47,49,50,53,54,56,57,60,61,62,65,89,90,92,93,96,97,99,100,103,104,105,108,109,110,111,113,114,117,121,124,139,199,202,203,205,206,207,208,209,210,211,212,213,215,216,218,219,220,222,223,225,226,227,229,230,233,234,236,237,240,243,244,247,248,252,307,308,309,310,312,314,315,329,332,333,334,335,336,347,349,350,351,352,363,366,367+38,39,42,43,45,46,47,49,50,53,54,56,57,60,61,62,…	1zww_A+1zww_B|2d4c_A+2d4c_B|2z0v_A+2z0v_B|3iql_A+3iql_B|1sem_A+1sem_B
6500	SKP1	26232	FBXO2	P63208	Q9UK22	97,98,100,101,102,104,105,108,113,116,117,119,120,121,123,124,127,128,129,130,131,132,135,136,139,140,141,142,143,144,145,149,150,151,152,153,154,155,156,157,158,159,160,161,162+43,44,46,47,48,49,50,51,52,53,54,55,57,58,59,61,62,63,65,66,68,69,70,71,72,73,74,75,76,77,78,79,83,94,109,111,112,115,119,184,185,188,189,190,191,192,193,196,197	2e31_B+2e31_A|2e32_B+2e32_A|3wso_B+3wso_A
6500	SKP1	93611	FBXO44	P63208	Q9H4M3	97,98,100,101,102,104,105,108,113,116,117,119,120,121,123,124,127,128,129,130,131,132,135,136,139,140,141,142,143,144,145,149,150,151,152,153,154,155,156,157,158,159,160,161,162+2,3,5,6,7,9,10,12,13,16,17,18,20,21,22,24,25,27,28,29,30,31,32,33,34,35,36,37,38,42,53,67,69,70,73,77,141,142,145,146,147,148,149,150,153,154	3wso_B+3wso_A|2e31_B+2e31_A|2e32_B+2e32_A
6500	SKP1	115290	FBXO17	P63208	Q96EF6	97,98,100,101,102,104,105,108,113,116,117,119,120,121,123,124,127,128,129,130,131,132,135,136,139,140,141,142,143,144,145,149,150,151,152,153,154,155,156,157,158,159,160,161,162+18,19,21,22,24,25,28,29,30,32,33,34,36,37,39,40,41,42,43,44,45,46,47,48,49,50,54,83,90,97,98,101,105,164,165,168,169,170,171,172,173,176,177	3wso_B+3wso_A|2e31_B+2e31_A|2e32_B+2e32_A
6612	SUMO3	59343	SENP2	P55854	Q9HC62	22,23,24,55,58,60,61,62,63,64,65,66,67,69,70,74,75,76,81,84,86,87,88,89,90,91,92,93,94,95+385,386,391,393,394,395,396,400,401,404,406,407,408,409,410,411,412,413,414,417,439,440,441,444,445,453,456,457,459,460,474,475,476,477,478,479,497,499,542,544,545,546,547,548,549,550	2io1_B+2io1_A|2io0_B+2io0_A|3zo5_B+3zo5_A|2iyd_B+2iyd_A|2ckh_B+2ckh_A
6613	SUMO2	59343	SENP2	P61956	Q9HC62	23,24,25,56,59,61,62,63,64,65,66,67,68,70,71,75,76,77,82,85,87,88,89,90,91,92,93,94,95+385,386,391,393,394,395,396,400,401,404,406,407,408,409,410,411,412,413,414,417,439,440,441,444,445,456,457,458,459,474,475,476,477,478,479,497,499,542,544,545,546,547,548,549,550	2io0_B+2io0_A|3zo5_B+3zo5_A|2iyd_B+2iyd_A|2io1_B+2io1_A|2io3_B+2io3_A
6626	SNRPA	6627	SNRPA1	P09012	P09661	25,27,28,29,31,32,33,35,36,37,38,39,40,41,42,43,71,75,76,77,78,79+15,17,18,19,23,27,48,50,51,67,68,70,72,73,91,92,94,96,117,121,122,144,147,148,149	5mqf_X+5mqf_W|1a9n_B+1a9n_A|3jb9_k+3jb9_j
6636	SNRPF	23658	LSM5	P62306	Q9Y4Y9	5,6,7,8,10,11,13,20,22,24,40,66,67,68,69,70,71,72,73,74+30,32,34,36,41,42,43,44,48,50,56,67,69,71,72,73,74,75,77	3swn_B+3swn_A
6737	TRIM21	7329	UBE2I	P19474	P63279	8,12,17,18,19,20,21,52,53,55+69,102,103,104,105,106,107,108	4tkp_B+4tkp_A
6737	TRIM21	56658	TRIM39	P19474	Q9HCM9	89,90,99,102,104,105,106,107,108,109,128,129,131,132,133,135,136,138,139,140,141,142,143,145,146,147,149,150,152,153,154,156,157,158,159,160,161,163,164,165,167,168,170,171,172,174,175,177,178,179,181,182,184,185,186,188,189,190,191,192,193,195,196,197,200,201,203,204,207,208,210,211,214,215,218,219,221,222,223,225,226,228,229,232,233,235,236,237,240,241,243,244,245,246,247,248,249,250,251,253,25…	4cg4_A+4cg4_B|2vok_A+2vok_B|5hm7_A+5hm7_B|2fbe_A+2fbe_B|4tn3_A+4tn3_B
6809	STX3	6810	STX4	Q13277	Q12846	57,58,61,64,65,133,140,141,142,143,144,145,146,147,148,197,201,204,207,208,210,211,214,215,218,221,222,223,225,226,227,228,229,230,232,233,234,235,236,237,238,239,241,242,243,244,245,246,248,249,250,252,275,278,281,282,285+69,70,71,72,73,74,75,80,84,148,152,155,158,159,160,206,210,213,217,220,221,223,224,225,227,228,231,234,235,238,239,240,241,242,243,245,246,247,249,251,252,253,254,256,257,258,2…	1s94_A+1s94_B|3hd7_B+3hd7_F|1sfc_B+1sfc_F|1jth_B+1jth_D|1hvv_A+1hvv_B
6809	STX3	63908	NAPB	Q13277	Q9H115	206,209,212,213,216,220,223,224,227,228,230,233,234,237,238,241,242,245+76,77,79,80,82,83,86,111,114,116,118,119,122,123,157,158,159,160,166,197,198,200,201,235,236,238,239,269	3j96_L+3j96_G|3j97_L+3j97_G|3j98_L+3j98_G|3j99_L+3j99_G
6810	STX4	6843	VAMP1	Q12846	P23763	197,202,205,206,209,210,212,213,216,217,219,220,223,224,227,230,231,233,234,235,237,238,240,241,243,244,245,247,248,251,252,254,255,256,258,259,261,262,263,264,265,266,267,268,269,272,273,275,276,279,284,286,287,290,291,294+28,31,34,35,37,38,41,42,44,45,48,49,51,52,55,56,58,59,62,63,65,66,69,70,72,73,76,77,79,80,83,84,86,87,88,89,90,91,93,94,96,97,98,100,101,104,105,107,108,111,115	3hd7_B+3hd7_A|3ipd_B+3ipd_A|1sfc_B+1sfc_A|1l4a_B+1l4a_A|2n1t_B+2n1t_A
6810	STX4	6844	VAMP2	Q12846	P63027	197,202,205,206,209,210,212,213,216,217,219,220,223,224,227,230,231,233,234,235,237,238,240,241,243,244,245,247,248,251,252,254,255,256,258,259,261,262,263,264,265,266,267,268,269,272,273,275,276,279,284,286,287,290,291,294+26,29,32,33,35,36,39,40,42,43,46,47,49,50,53,54,56,57,60,61,63,64,67,68,70,71,74,75,77,78,81,82,84,85,86,87,88,89,91,92,94,95,96,98,99,102,103,105,106,109,113	3hd7_B+3hd7_A|3ipd_B+3ipd_A|1sfc_B+1sfc_A|1l4a_B+1l4a_A|2n1t_B+2n1t_A
6810	STX4	8417	STX7	Q12846	O15400	288,291,294,295+241,244,245,247,248,251	3hd7_B+3hd7_F
6810	STX4	8674	VAMP4	Q12846	O75379	197,202,205,206,209,210,212,213,216,217,219,220,223,224,227,230,231,233,234,235,237,238,240,241,243,244,245,247,248,251,252,254,255,256,258,259,261,262,263,264,265,266,267,268,269,272,273,275,276,279,284,286,287,290,291,294+47,48,49,50,53,54,56,57,60,61,63,64,67,68,70,71,74,75,77,78,81,82,84,85,88,89,91,92,95,96,98,99,102,103,105,106,107,108,109,110,112,113,115,116,117,119,120	3hd7_B+3hd7_A|3ipd_B+3ipd_A|1sfc_B+1sfc_A|1l4a_B+1l4a_A|2n1t_B+2n1t_A
6810	STX4	9341	VAMP3	Q12846	Q15836	197,202,205,206,209,210,212,213,216,217,219,220,223,224,227,230,231,233,234,235,237,238,240,241,243,244,245,247,248,251,252,254,255,256,258,259,261,262,263,264,265,266,267,268,269,272,273,275,276,279,284,286,287,290,291,294+10,11,12,15,16,18,19,22,23,25,26,29,30,32,33,36,37,39,40,43,44,46,47,50,51,53,54,57,58,60,61,64,65,67,68,69,70,71,72,74,75,77,78,79,81	3hd7_B+3hd7_A|3ipd_B+3ipd_A|1sfc_B+1sfc_A|1l4a_B+1l4a_A|2n1t_B+2n1t_A
6810	STX4	10791	VAMP5	Q12846	O95183	205,206,209,210,212,213,216,217,219,220,223,224,227,230,231,234,235,237,238,240,241,244,245,247,248,251,252,254,255,256,258,259,261,262,263,264,265,266,267,268,269,272,273,275,276,279,284,286,287,290,291,294+6,7,9,10,13,14,16,17,20,21,23,24,27,28,30,31,34,35,37,38,41,42,44,45,48,49,51,52,55,56,58,59,62,63,65,66,68,69,70,72,73	3hd7_B+3hd7_A|3ipd_B+3ipd_A
6810	STX4	23673	STX12	Q12846	Q86Y82	213,216,217,219,220,223,224,227,230,231,232,234,235,236,237,238,239,241,242,243,244,245,246,247,248,250,251,252,253,254,255,257,258,259,261,288,291,294,295+191,195,198,199,202,203,205,206,209,212,213,216,217,218,219,220,221,223,224,225,227,229,230,231,232,234,235,236,237,238,239,243,246,256,259,260,265,266,269	3hd7_B+3hd7_F|1sfc_B+1sfc_F|1hvv_A+1hvv_B
6810	STX4	63908	NAPB	Q12846	Q9H115	215,218,221,222,225,229,232,233,236,237,239,242,243,246,247,250,251,254+76,77,79,80,82,83,86,111,114,116,118,119,122,123,157,158,159,160,166,197,198,200,201,235,236,238,239,269	3j96_L+3j96_G|3j97_L+3j97_G|3j98_L+3j98_G|3j99_L+3j99_G
6812	STXBP1	8676	STX11	P61764	O75558	17,21,23,26,27,28,33,35,38,39,41,42,43,45,46,47,48,50,51,52,53,55,56,57,58,59,60,62,63,64,65,66,67,68,69,70,71,89,110,111,112,115,118,119,120,124,127,128,129,130,131,132,133,134,218,261,262,263,269,270,271,272,273,275,276,277,278,279,280,282,283,313,314,315,316,317,318,331,332,333,334,335,336,337,338,339,340,342,343+121,122,123,124,126,127,130,131,133,134,137,138,140,141,144,147,148,151,152,154,1…	4jeh_A+4jeh_B|3c98_A+3c98_B|4jeu_A+4jeu_B|2xhe_A+2xhe_B
6812	STXBP1	415117	STX19	P61764	Q8N4C7	17,21,23,26,27,28,33,35,38,39,41,42,43,45,46,47,48,50,51,52,53,55,56,57,58,59,60,62,63,64,65,66,67,68,69,70,71,89,110,111,112,115,118,119,120,124,127,128,129,130,131,132,133,134,218,261,262,263,269,270,271,272,273,275,276,277,278,279,280,282,283,313,314,315,316,317,318,331,332,333,334,335,336,337,338,339,340,342,343+4,5,8,9,11,12,37,44,45,46,51,54,55,58,121,126,127,128,129,131,132,135,136,138,139…	4jeh_A+4jeh_B|3c98_A+3c98_B|4jeu_A+4jeu_B|2xhe_A+2xhe_B
6817	SULT1A1	6820	SULT2B1	P50225	O00204	14,16,17,18,71,72,73,74,77,116,119,120,122,164,166,180,182,183,184,185,192,195,199,201,202,205,206,209,236,237,241,242,243,244,245,246,248,250,251,264,265,266,267,268,269,270,271,273,281,284,285,286,287,288,290,291,292+56,58,59,60,61,118,119,138,139,200,201,202,203,204,219,222,223,225,226,229,230,231,232,233,234,235,237,250,258,259,260,261,262,263,265,267,268,269,270,271,281,282,283,284,285,286,2…	2a3r_A+2a3r_B|2h8k_A+2h8k_B|2z5f_A+2z5f_B|3ckl_A+3ckl_B|3qvu_A+3qvu_B
6820	SULT2B1	27284	SULT1B1	O00204	O43704	31,35,36,37,93,94,95,96,99,133,136,137,139,181,183,197,199,200,201,202,209,212,216,218,219,222,223,226,253,254,258,259,260,261,262,263,265,267,268,281,282,283,284,285,286,287,288,290,298,301+2,3,4,8,35,36,37,38,39,87,88,89,90,102,103,122,123,184,185,186,187,188,203,206,207,209,210,213,214,215,216,217,218,219,221,234,242,243,244,245,246,247,249,251,252,253,254,255,265,266,267,268,269,270,271,272,2…	2a3r_A+2a3r_B|2h8k_A+2h8k_B|2z5f_A+2z5f_B|3ckl_A+3ckl_B|3qvu_A+3qvu_B
6822	SULT2A1	27284	SULT1B1	Q06520	O43704	12,13,32,33,34,35,58,59,60,92,93,107,110,111,112,113,155,157,173,175,176,178,203,204,205,212,213,216,217,222,272+35,36,37,38,39,62,63,64,88,102,103,122,123,125,188,210,213,214,215,222,223,226,227,231,232,234,242,245,246,251,252,253,254,255	3bfx_A+3bfx_B|2a3r_A+2a3r_B|4gra_A+4gra_B|3qvu_A+3qvu_B|3qvv_A+3qvv_B
6844	VAMP2	9342	SNAP29	P63027	O95721	53,56,60,70,77,84,88+81,84,88,98,102,105,112	4wy4_A+4wy4_C
6895	TARBP2	8575	PRKRA	Q15633	O75569	28,29,30,31,32,33,79,81,82,85,86,312,314,316,318,324,326,328,333,334,335,336,337,338,340,354,357,358,361+38,41,42,44,45,46,47,48,100,280,281,282,283,284,285,287,300,301,304,305,307,308,309	3llh_A+3llh_B|4x8w_A+4x8w_D
6897	TARS	123283	TARSL2	P26639	A2RTX5	328,331,334,336,337,338,339,340,342,343,344,345,346,347,348,350,351,353,354,357,358,361,362,365,366,370,371,372,373,374,375,376,377,378,379,381,382,385,397,398,399,400,401,402,404,406,408,415,418,419,422,423,425,428,434,439,441,443,444,445,446,456,457,459,571,639,642,643,645,646,647,648+407,410,413,415,416,417,418,419,421,422,423,424,425,426,429,430,432,433,436,437,440,441,444,445,449,450,451,452…	4hwt_A+4hwt_B|4p3n_A+4p3n_B|4ttv_A+4ttv_B|1nyq_A+1nyq_B|1nyr_A+1nyr_B
6921	TCEB1	6923	TCEB2	Q15369	Q15370	18,25,26,27,28,29,30,31,32,35,66,67,68,71,72,74,75,78,79,82,83,91,92,93,94,97,98,99,100,101,102+1,4,6,8,10,11,12,13,14,15,16,17,30,34,35,68,69,70,71,72,91,92,93,94,95,96,97,98,99,100,103	1vcb_B+1vcb_A|1lm8_C+1lm8_B|1lqb_B+1lqb_A|2c9w_C+2c9w_B|2izv_C+2izv_B
6938	TCF12	50674	NEUROG3	Q99081	Q9Y4Z2	592,593,596,597,599,600,603,604,607,616,617,620,621,623,624,626,627,628,630,631,633,634+98,99,102,103,105,106,109,110,121,122,125,126,128,129,131,132,133,135,136,138,139	2ql2_A+2ql2_B
6938	TCF12	117581	TWIST2	Q99081	Q8WVJ9	589,592,593,595,596,597,599,600,603,604,607,616,617,620,621,623,624,626,627,628,630,631,633,634,635,637,638+81,82,85,86,88,89,92,93,103,104,107,108,110,111,113,114,115,117,118,120,121,124,125	2ypa_B+2ypa_A|2ypb_B+2ypb_A
7125	TNNC2	7137	TNNI3	P02585	P19429	1,2,3,4,5,6,7,8,10,11,13,15,16,18,19,20,22,23,24,26,27,40,43,44,46,47,48,49,51,55,58,59,62,65,66,67,68,72,74,75,76,79,80,82,83,84,85,86,87,88,89,90,91,93,94,95,96,97,98,99,101,102,103,105,116,119,120,122,123,125,126,127,128,130,131,133,134,135,137,138,139,141,149,150,152,153,155,156,157,159,160+32,33,34,35,36,37,38,39,40,41,42,43,44,45,46,47,48,49,50,51,52,53,54,55,56,57,58,60,61,64,68,132,136,13…	1j1d_A+1j1d_C|1j1e_A+1j1e_C|4y99_A+4y99_C|1ytz_C+1ytz_I|2w49_0+2w49_Z
7126	TNFAIP1	253980	KCTD13	Q13829	Q8WZ19	27,28,29,31,36,38,39,40,41,42,44,45,70,78,79,81,82,85,88,89,92,93,94,95,96,100,104+44,46,47,48,49,50,51,52,53,77,79,83,85,86,87,88,89,91,106,109,111,112,113,115,116,119,120,123	5fta_A+5fta_B|4uij_A+4uij_B
7138	TNNT1	7168	TPM1	P13805	P09493	79,82,83,84,86,89,90,92,93,94,96,97,161,162,163,165+23,24,25,26,27,28,29,30,31,34,261,264,265,266,268,269,270,271,272,273,276,279,280	2w49_1+2w49_U|2w4u_1+2w4u_U|2z5h_T+2z5h_A
7138	TNNT1	7170	TPM3	P13805	P06753	79,82,83,84,86,89,90,92,93,94,96,97,161,162,163,165+24,25,26,27,28,29,30,31,32,35,262,265,266,267,269,270,271,272,273,274,277,280,281	2w49_1+2w49_U|2w4u_1+2w4u_U|2z5h_T+2z5h_A
7168	TPM1	7171	TPM4	P09493	P67936	1,4,5,7,8,11,12,14,15,18,19,22,24,25,26,27,28,29,32,33,35,36,39,40,42,43,46,47,49,50,53,54,56,57,60,61,63,64,67,68,70,71,74,75,77,78,81,82,84,85,88,89,91,92,95,96,98,99,102,103,105,106,109,110,112,113,116,117,119,120,122,123,124,126,127,130,131,133,134,137,138,140,141,144,145,147,148,151,152,154,155,157,158,159,160,161,162,163,164,165,166,168,169,172,173,175,176,179,180,182,183,186,187,189,190,19…	2w49_A+2w49_B|2w4u_A+2w4u_B|1c1g_A+1c1g_B|4a7f_B+4a7f_H|4a7h_B+4a7h_H
7185	TRAF1	7189	TRAF6	Q13077	Q9Y4K3	225,228,229,232,235,236,239,242,243,246,249,250,253,256,257,260,265,300,301,331,332,333,335,336,365,366,369,373,381+306,307,309,310,313,314,316,317,320,323,324,327,330,331,334,337,338,339,340,341,344,345,346,347,348,352,353,354,356,435,437,445,453,455,456,457,469,471,490,494	5e1t_A+5e1t_B|5h10_A+5h10_B|4z8m_A+4z8m_B|1ca9_A+1ca9_B|1qsc_A+1qsc_B
7186	TRAF2	7189	TRAF6	Q12933	Q9Y4K3	310,313,314,317,320,321,324,327,328,331,334,335,338,341,342,345,350,385,386,416,417,418,420,421,458+306,307,309,310,313,314,316,317,320,323,324,327,330,331,334,337,338,339,340,341,342,344,345,346,347,348,352,353,354,356,435,437,445,490,494	5e1t_A+5e1t_B|5h10_A+5h10_B|1ca9_A+1ca9_B|1qsc_A+1qsc_B|1czz_A+1czz_B
7188	TRAF5	7189	TRAF6	O00463	Q9Y4K3	365,366,369,372,373,376,379,380,383,386,387,390,393,394,397,402,437,438,468,469,470,472,473,510+306,307,309,310,313,314,316,317,320,323,324,327,330,331,334,337,338,339,340,341,342,344,345,346,347,348,352,353,354,356,435,437,445,490,494	5e1t_A+5e1t_B|5h10_A+5h10_B|1ca9_A+1ca9_B|1qsc_A+1qsc_B|1czz_A+1czz_B
7307	U2AF1	11338	U2AF2	Q01081	P26368	77,80,81,84,85,88,89,130,131,132,133,134,135,136,137,138,139,140,141+90,91,92,93,94,95,96,99,100,102,103,104,105,107,108,111	1jmt_A+1jmt_B
7314	UBB	7337	UBE3A	P0CG47	Q05086	83,84,85,86,110,111,112,113,115,116,146,147,148,149,150,151,152,159,160,161,186,187,188,189,191,192,222,223,224,225,226,227,228+807,808,811,835,836,837,838,839,840,841,842,843,861,864,865,867,868,869,870,871	3jvz_X+3jvz_C|3jw0_X+3jw0_C
7314	UBB	10241	CALCOCO2	P0CG47	Q13137	158,160,161,194,196,197,198,199,200,201,218,220,222+425,427,429,435,436,439,440,442,443,444,446	4xkl_A+4xkl_B
7316	UBC	10241	CALCOCO2	P0CG48	Q13137	82,84,85,118,120,121,122,123,124,125,142,144,146+425,427,429,435,436,439,440,442,443,444,446	4xkl_A+4xkl_B
7321	UBE2D1	9604	RNF14	P51668	Q9UBS8	4,5,8,9,12,61,62,63,88,91,92,93,94,95,96,97,98,101+221,222,223,224,225,242,246,249,250,253,254,256,257,258,259,264,265,266,267,268,269,270,271	5tte_E+5tte_B|5udh_C+5udh_A
7321	UBE2D1	54778	RNF111	P51668	Q6ZNA4	1,4,5,8,9,12,61,62,63,88,91,92,93,94,95,96,97,98+941,943,944,945,946,947,968,971,972,975,978,979,980,981,983	5d0m_A+5d0m_C|5d0k_A+5d0k_C|5ulh_A+5ulh_C|5ulk_A+5ulk_C
7321	UBE2D1	56658	TRIM39	P51668	Q9HCM9	4,5,8,9,12,16,61,92,93,94,95,96,97,98+21,25,30,31,32,33,34,67,68,70	4tkp_A+4tkp_B
7323	UBE2D3	54778	RNF111	P61077	Q6ZNA4	1,4,5,8,9,12,61,62,63,88,91,92,93,94,95,96,97,98+941,943,944,945,946,947,968,971,972,975,978,979,980,981,983	5d0m_A+5d0m_C|5d0k_A+5d0k_C|5ulh_A+5ulh_C|5ulk_A+5ulk_C
7323	UBE2D3	55611	OTUB1	P61077	Q96FW1	1,2,3,4,5,8,9,12,29,31,55,56,57,58,60,61,62,63,64,66,79,81,83,84,85,89,90,91,92,93,94,95,96,97,98,100,101,119+23,24,25,27,28,31,35,38,129,130,131,133,134,135,136,137,138,140,141,144,165,166,167,169,170,173,177,202,205,206,209,210,211,212,213	4ddg_A+4ddg_C|4ddi_A+4ddi_C|4ldt_C+4ldt_A|3von_C+3von_A|4dhz_F+4dhz_A
7323	UBE2D3	56658	TRIM39	P61077	Q9HCM9	4,5,8,9,12,16,61,92,93,94,95,96,97,98+21,25,30,31,32,33,34,67,68,70	4tkp_A+4tkp_B
7325	UBE2E2	56658	TRIM39	Q96LR5	Q9HCM9	58,59,62,63,66,70,115,146,147,148,149,150,151,152+21,25,30,31,32,33,34,67,68,70	4tkp_A+4tkp_B
7329	UBE2I	7341	SUMO1	P63279	P63165	2,3,6,10,11,13,14,16,17,18,19,20,21,22,23,24,25,26,27,34,35,36,38,48,49,84,85,93,94,95,96,98,102,104,107,108,110,111,114,115,116,118,119,122,124,127,128,129,157,158+25,27,28,29,30,33,34,49,53,54,55,56,57,58,61,63,65,66,67,68,70,80,81,82,83,84,85,86,87,89,90,91,92,93,94,95,96,97	2pe6_A+2pe6_B|3uip_A+3uip_B|1z5s_A+1z5s_B|2uyz_A+2uyz_B|2vrr_A+2vrr_B
7329	UBE2I	10475	TRIM38	P63279	O00635	69,102,103,104,105,106,107,108+12,17,18,19,20,21,60,61,63	4tkp_A+4tkp_B
7329	UBE2I	54778	RNF111	P63279	Q6ZNA4	4,7,8,11,12,15,69,70,71,96,99,102,103,104,105,106,107,108+941,943,944,945,946,947,968,971,972,975,978,979,980,981,983	5d0k_A+5d0k_C|5ulh_A+5ulh_C|5ulk_A+5ulk_C|5d0m_A+5d0m_C
7341	SUMO1	9063	PIAS2	P63165	O75928	23,30,31,32,33,34,35,36,37,38,42,46,47,49,50,53,54,55,56,57+322,323,326,327,329,330,333,334,335,336,337,338,339,340,341,342,343,363,364,365,366,387,388,415,417	5jne_C+5jne_A
7341	SUMO1	10054	UBA2	P63165	Q9UBT2	19,20,21,23,27,29,30,31,33,34,35,36,37,38,39,41,42,43,46,47,50,54,55,56,57,58,60,61,63,65,67,68,69,70,87,89,91,92,93,94,95,96,97+26,27,28,29,115,116,117,118,119,122,138,139,140,141,142,145,146,147,157,159,162,163,164,165,166,167,168,171,173,384,391,415,417,418,419,420,421,422,423,424,425,430,432,433,435,627,630,631,632,633,634,635,636,637,638,639,640	1y8r_C+1y8r_B|3kyc_D+3kyc_B|3kyd_D+3kyd_B
7415	VCP	55968	NSFL1C	P55072	Q9UNZ2	35,37,38,50,52,53,54,55,70,72,106,108,109,110,141,142,143,144,145,175,178,179+263,297,298,299,301,302,303,305,306,308,340,342,343,345,347,362,363,364,366,367,368	1s3s_B+1s3s_H
7415	VCP	79058	ASPSCR1	P55072	Q9BZE9	14,17,18,21,22,24,25,27,28,29,35,37,38,43,44,47,50,51,52,53,54,55,60,61,62,64,70,75,78,80,81,96,97,98,99,100,101,103,106,107,108,109,110,140,141,142,143,144,210,211,214,215,217,218,221,222,226,229,230,232,233,235+327,332,337,339,340,341,342,343,344,345,346,347,348,349,351,352,353,354,355,356,358,359,360,362,363,365,366,367,380,384,387,388,392,393,394,396,397,398,400,404,432,434,436,437,438,439,45…	5ifs_B+5ifs_A|5ifw_B+5ifw_A
7415	VCP	137886	UBXN2B	P55072	Q14CS0	35,37,38,50,52,53,54,55,70,72,106,108,109,110,141,142,143,144,145,175,178,179+225,258,259,260,262,263,264,266,267,269,301,303,304,306,308,323,324,325,327,328,329	1s3s_B+1s3s_H
7431	VIM	54474	KRT20	P08670	P35900	305,308,309,312,313,315,316,319,320,322,323,326,327,329,330,333,334,336,337,340,341,343,344,347,348,349,350,351,352,354,355,358,359,361,362,365,366,368,369,371,372,373,375,376,379,380,382,383,386,387,389,390,393,394,396,397,400,401,403,404,407+272,275,276,279,282,286,289,290,292,293,296,297,299,300,303,304,306,307,310,311,312,313,314,317,318,320,321,324,325,328,329,331,332,335,336,338,339,342,343…	3tnu_B+3tnu_A|4zry_B+4zry_A
7469	NELFA	51497	NELFCD	Q9H3P2	Q8IXH7	23,24,25,54,58,61,62,65,88,89,92,93,96,97,100,104,105,106,108,110,116,117,119,120,121,123,124,125,127,128,129,131,132,135,136,137,138,139,140,141,142,143,144,145,147,148,149,151,156,157,158,159,160,161,162,163,164,165,166,167,168,169,170,171,174,175,178,179,181,182+195,196,197,198,199,201,202,205,206,207,209,210,212,213,214,216,217,220,231,232,233,234,235,236,237,238,239,240,243,244,246,247,248,2…	5l3x_A+5l3x_B
7564	ZNF16	94039	ZNF101	P17020	Q8IZC7	313,316,317,318,319,320,321,322,324,325,326,342,343,344,345,347,350,354,355,356,357,374,375,376,377,378,379,380,381,382,383,384,385,389,392,393+257,258,260,262,264,266,267,270,271,275,276,307,308,309,310,311,312,313,314,315,316,317,318,322,339,340,341,342,343,344,389,390,391,392,401,402,404,405,408	2i13_A+2i13_B|5v3g_A+5v3g_G|5eh2_E+5eh2_F|5ei9_E+5ei9_F|1mey_C+1mey_G
7572	ZNF24	7589	ZSCAN21	P17028	Q9Y5A6	55,56,57,58,59,60,66,67,69,70,73,74,77,78,80,81,83,84,86,87,88,91,92,93,95,96,98,99,100,103,104,105,120,121,124,125,127,128,283,284,300,301,302,303,305,308,312,313,314,315,332,333,334,335,336,337,338,339,340,341,342,343,347,350,351+48,49,50,51,52,53,59,60,62,63,66,67,70,73,74,76,79,80,81,82,84,85,86,88,89,91,92,93,96,97,98,101,113,114,117,118,120,121,330,331,332,333,334,335,336,337,338,339,340,34…	2i13_A+2i13_B|5eh2_E+5eh2_F|5ei9_E+5ei9_F|3lhr_A+3lhr_B|1mey_C+1mey_G
7572	ZNF24	54925	ZSCAN32	P17028	Q9NX65	55,56,57,58,59,60,66,67,69,70,73,74,77,78,80,81,83,84,86,87,88,91,92,93,95,96,98,99,100,103,104,105,120,121,124,125,127,128,283,284,300,301,302,303,305,308,312,313,314,315,332,333,334,335,336,337,338,339,340,341,342,343,347,350,351+40,41,42,43,44,45,51,52,54,55,58,59,62,65,66,68,71,72,73,74,76,77,78,80,81,83,84,85,88,89,90,93,105,106,109,110,112,113,572,573,574,575,576,577,578,579,580,581,582,583…	2i13_A+2i13_B|5eh2_E+5eh2_F|5ei9_E+5ei9_F|3lhr_A+3lhr_B|1mey_C+1mey_G
7572	ZNF24	55663	ZNF446	P17028	Q9NWS9	55,56,57,58,59,60,61,62,63,64,65,66,67,68,69,70,71,73,74,75,77,78,80,81,82,83,84,85,86,87,88,89,91,92,93,94,95,96,97,98,99,100,102,103,104,105,107,108,120,121,122,123,124,125,127,128,130,131,132,305,308,312,313,314,315+29,30,31,32,33,34,35,36,37,39,40,41,43,44,47,48,49,51,52,54,55,56,57,58,59,60,61,62,63,65,66,67,68,69,70,71,72,73,74,76,77,78,79,81,82,94,95,97,98,99,101,102,105,396,397,398,399,40…	1y7q_A+1y7q_B|3lhr_A+3lhr_B|2fi2_A+2fi2_B|4bhx_A+4bhx_B|5eh2_E+5eh2_F
7572	ZNF24	84547	PGBD1	P17028	Q96JS3	55,56,57,58,59,60,61,62,63,64,65,66,67,68,69,70,71,73,74,75,77,78,80,81,82,83,84,85,86,87,88,89,91,92,93,94,95,96,97,98,99,100,102,103,104,105,107,108,120,121,122,123,124,125,127,128,130,131,132+47,48,49,50,51,52,53,54,55,57,58,59,61,62,65,66,67,69,70,72,73,74,75,76,77,78,79,80,81,83,84,85,86,87,88,89,90,91,92,94,95,96,97,99,100,112,113,115,116,117,119,120,123	3lhr_A+3lhr_B|1y7q_A+1y7q_B|2fi2_A+2fi2_B|4bhx_A+4bhx_B
7572	ZNF24	158399	ZNF483	P17028	Q8TF39	55,56,57,58,59,60,66,67,69,70,73,74,77,78,80,81,83,84,86,87,88,91,92,93,95,96,98,99,100,103,104,105,120,121,124,125,127,128,283,284,300,301,302,303,305,308,312,313,314,315,332,333,334,335,336,337,338,339,340,341,342,343,347,350,351+55,56,57,58,59,60,66,67,69,70,73,74,77,80,81,83,86,87,88,89,91,92,93,95,96,98,99,100,103,104,105,108,120,121,124,125,127,128,520,521,522,523,524,525,526,527,528,529,53…	2i13_A+2i13_B|5eh2_E+5eh2_F|5ei9_E+5ei9_F|1mey_C+1mey_G|3lhr_A+3lhr_B
7572	ZNF24	252884	ZNF396	P17028	Q96N95	55,56,57,58,59,60,61,62,63,64,65,66,67,68,69,70,71,73,74,75,77,78,80,81,82,83,84,85,86,87,88,89,91,92,93,94,95,96,97,98,99,100,102,103,104,105,108,120,121,122,123,124,125,127,128,130,131,132,283,284,300,301,302,303,332,333,334,335,336,341,343,347,350,351+55,56,57,58,59,60,61,62,63,65,66,67,69,70,73,74,75,77,78,80,81,82,83,84,85,86,87,88,89,91,92,93,94,95,96,97,98,99,100,102,103,104,105,108,120,12…	3lhr_A+3lhr_B|1mey_C+1mey_G|1y7q_A+1y7q_B|2i13_A+2i13_B|2fi2_A+2fi2_B
7586	ZKSCAN1	54925	ZSCAN32	P17029	Q9NX65	59,60,61,62,63,64,70,71,73,74,77,78,81,82,84,85,87,88,90,91,92,95,96,97,99,100,102,103,104,107,108,109,124,125,128,129,131,132,397,400,401,402,403,404,405,406,408,431,434,438,439,440,441,458,459,460,461,462,463,464,465,466,467,468,469,473,476,477+40,41,42,43,44,45,51,52,54,55,58,59,62,65,66,68,71,72,73,74,76,77,78,80,81,83,84,85,88,89,90,93,105,106,109,110,112,113,525,526,528,530,532,534,535,538,…	2i13_A+2i13_B|5v3g_A+5v3g_G|5eh2_E+5eh2_F|5ei9_E+5ei9_F|3lhr_A+3lhr_B
7589	ZSCAN21	55663	ZNF446	Q9Y5A6	Q9NWS9	48,49,50,51,52,53,54,55,56,57,58,59,60,61,62,63,64,66,67,68,70,71,73,74,75,76,77,78,79,80,81,82,84,85,86,87,88,89,90,91,92,93,95,96,97,98,100,101,113,114,115,116,117,118,120,121,123,124,125,281,282,284,286,288,290,291,294,295,298,299+29,30,31,32,33,34,35,36,37,39,40,41,43,44,47,48,49,51,52,54,55,56,57,58,59,60,61,62,63,65,66,67,68,69,70,71,72,73,74,76,77,78,79,81,82,94,95,97,98,99,101,102,105,324…	1y7q_A+1y7q_B|3lhr_A+3lhr_B|2fi2_A+2fi2_B|4bhx_A+4bhx_B|5v3g_G+5v3g_A
7589	ZSCAN21	55888	ZKSCAN7	Q9Y5A6	Q9P0L1	48,49,50,51,52,53,59,60,62,63,66,67,70,71,73,74,76,77,79,80,81,84,85,86,88,89,91,92,93,96,97,98,113,114,117,118,120,121,297,300,301,302,303,304,305,306,308,331,334,337,338,339,340,357,358,359,360,361,362,363,364,365,366,367,368,372,375,376+57,58,59,60,61,62,68,69,71,72,75,76,79,82,83,85,88,89,90,91,93,94,95,97,98,100,101,102,105,106,107,110,122,123,126,127,129,130,583,584,586,588,590,592,593,596,…	2i13_A+2i13_B|5v3g_A+5v3g_G|5eh2_E+5eh2_F|5ei9_E+5ei9_F|3lhr_A+3lhr_B
7589	ZSCAN21	84838	ZNF496	Q9Y5A6	Q96IT1	48,49,50,51,52,53,54,55,56,57,58,59,60,61,62,63,64,66,67,68,70,71,73,74,75,76,77,78,79,80,81,82,84,85,86,87,88,89,90,91,92,93,95,96,97,98,101,113,114,115,116,117,118,120,121,123,124,125,331,334,337,338,339,340,357,358,359,360,361,366,368,372,375,376+45,46,47,48,49,50,51,52,53,55,56,57,59,60,63,64,65,67,68,70,71,72,73,74,75,76,77,78,79,81,82,83,84,85,86,87,88,89,90,92,93,94,95,98,110,111,113,114,1…	3lhr_A+3lhr_B|1y7q_A+1y7q_B|2fi2_A+2fi2_B|2i13_A+2i13_B|5eh2_E+5eh2_F
7697	ZNF138	653121	ZBTB8A	P52744	Q96BR9	142,143,159,160,161,162+305,306,307,308,317,318,320,321,324	1mey_C+1mey_G
7718	ZNF165	55663	ZNF446	P49910	Q9NWS9	52,53,54,55,56,57,58,59,60,61,62,63,64,65,66,67,68,70,71,72,74,75,77,78,79,80,81,82,83,84,85,86,88,89,90,91,92,93,94,95,96,97,99,100,101,102,104,105,117,118,119,120,121,122,124,125,127,128,129,324,326,328,330,333,334,337,338+29,30,31,32,33,34,35,36,37,39,40,41,43,44,47,48,49,51,52,54,55,56,57,58,59,60,61,62,63,65,66,67,68,69,70,71,72,73,74,76,77,78,79,81,82,94,95,97,98,99,101,102,105,324,327,328,…	1y7q_A+1y7q_B|3lhr_A+3lhr_B|2fi2_A+2fi2_B|4bhx_A+4bhx_B|5v3g_G+5v3g_A
7728	ZNF175	9422	ZNF264	Q9Y473	O43296	334,335,345,523,526,527,528,529,530,531,532,534,584,585,586,587,588,593,595,599,602,603,613,616,620,621,622,623,644,645,646,647,648,649,650+368,370,381,403,404,406,408,410,412,413,416,417,420,421,425,428,432,433,434,435,452,454,455,456,457,458,459,460,461,467	2i13_A+2i13_B|5v3g_A+5v3g_G|5eh2_E+5eh2_F|5ei9_E+5ei9_F|5und_A+5und_B
7728	ZNF175	58500	ZNF250	Q9Y473	P15622	334,335,345,523,526,527,528,529,530,531,532,534,584,585,586,587,588,593,595,599,602,603,613,616,620,621,622,623,644,645,646,647,648,649,650+224,226,237,287,288,290,292,294,296,297,300,301,304,305,392,393,394,395,396,397,398,399,400,401,402,403,407,424,425,426,427,428,429	2i13_A+2i13_B|5v3g_A+5v3g_G|5eh2_E+5eh2_F|5ei9_E+5ei9_F|5und_A+5und_B
7746	ZSCAN9	55663	ZNF446	O15535	Q9NWS9	55,56,57,58,59,60,61,62,63,64,65,66,67,68,69,70,71,73,74,75,77,78,80,81,82,83,84,85,86,87,88,89,91,92,93,94,95,96,97,98,99,100,102,103,104,105,107,108,120,121,122,123,124,125,127,128,130,131,132,258,259,261,263,265,267,268,271,272,275,276+29,30,31,32,33,34,35,36,37,39,40,41,43,44,47,48,49,51,52,54,55,56,57,58,59,60,61,62,63,65,66,67,68,69,70,71,72,73,74,76,77,78,79,81,82,94,95,97,98,99,101,102,10…	3lhr_A+3lhr_B|1y7q_A+1y7q_B|2fi2_A+2fi2_B|4bhx_A+4bhx_B|5v3g_G+5v3g_A
7775	ZNF232	55663	ZNF446	Q9UNY5	Q9NWS9	55,56,57,58,59,60,61,62,63,64,65,66,67,68,69,70,71,73,74,75,77,78,80,81,82,83,84,85,86,87,88,89,91,92,93,94,95,96,97,98,99,100,102,103,104,105,107,108,120,121,122,123,124,125,127,128,130,131,132,259,261,262,265,266,269,270+29,30,31,32,33,34,35,36,37,39,40,41,43,44,47,48,49,51,52,54,55,56,57,58,59,60,61,62,63,65,66,67,68,69,70,71,72,73,74,76,77,78,79,81,82,94,95,97,98,99,101,102,105,324,327,328,32…	3lhr_A+3lhr_B|1y7q_A+1y7q_B|2fi2_A+2fi2_B|4bhx_A+4bhx_B|5v3g_G+5v3g_A
7832	BTG2	9337	CNOT8	P78543	Q9UFF9	49,52,53,55,60,61,62,63,64,65,67,68,69,73,75,76,101,103,105,108,110,115,119+197,200,201,202,203,243,244,245,246,247,249,251,253,254,255,258,260	2d5r_B+2d5r_A
7832	BTG2	29883	CNOT7	P78543	Q9UIV1	49,52,53,55,60,61,62,63,64,65,67,68,69,73,75,76,101,103,105,108,110,115,119+197,200,201,202,203,243,244,245,246,247,249,251,253,254,255,258,260	2d5r_B+2d5r_A
7917	BAG6	55658	RNF126	P46379	Q9BV68	22,23,24,25,27,58,60,62,63,64,65,83,84,85,86,87,88+6,8,11,12,13,14,15,24,26,27,34,35,36,37,38,39,40	2n9p_C+2n9p_A
8065	CUL5	9616	RNF7	Q93034	Q9UBF6	452,455,463,464,465,488,491,492,495,499,521,522,523,524,525,526,527,528,529,530,531,532,533,534,535,536,537,538,539,540,547,550,551,554,555,562,565,566,567,568,569,570,571,572,573,574,575,577,578,579,580,581,582,583,584,585,586,592,593,595,596,597,600,603,604,606,607,608,610,611,612,647,668,670,671,673,685,706,709,710,712,713,714,716,717,721,755,756,759,762,763,764,765,778,779,780+27,28,29,30,31,…	4a0k_A+4a0k_B|1u6g_A+1u6g_B|2hye_C+2hye_D|3dpl_C+3dpl_R|3dqv_C+3dqv_R
8368	HIST1H4L	25842	ASF1A	P62805	Q9Y294	92,93,94,95,96,97,98,99,100,101,102,103+6,7,8,9,109,111,143,144,145,146,147,148,149,150	5c3i_C+5c3i_A|5bnx_B+5bnx_D|5bo0_B+5bo0_D
8452	CUL3	11275	KLHL2	Q13618	O95198	17,18,19,20,21,22,23,24,44,49,50,51,52,53,54,55,56,57,58,59,62,63,65,66,67,68,117,118,121,122,124,125,128,129,133+79,80,83,84,86,87,88,89,90,91,93,97,98,99,100,101,123,124,126,127,131,132,134,135,136,137,138,139,142,149,152,157,160,161,163,164,166,167,168,169,170,171,197,198,199,200,201,237	4hxi_B+4hxi_A|4ap2_B+4ap2_A|4apf_B+4apf_A|5nlb_B+5nlb_A|4eoz_B+4eoz_A
8452	CUL3	26249	KLHL3	Q13618	Q9UH77	17,18,19,20,21,22,23,24,44,49,50,51,52,53,54,55,56,57,58,59,62,63,65,66,67,68,117,118,121,122,124,125,128,129,133+73,74,77,78,80,81,82,83,84,85,87,91,92,93,94,95,97,117,118,120,121,125,126,128,129,130,131,132,133,136,143,146,151,154,155,157,158,160,161,162,163,164,165,191,192,193,194,195,231	4hxi_B+4hxi_A|4ap2_B+4ap2_A|4apf_B+4apf_A|5nlb_B+5nlb_A|4eoz_B+4eoz_A
8452	CUL3	59349	KLHL12	Q13618	Q53G59	17,18,19,20,21,22,23,24,44,49,50,51,52,53,54,55,56,57,58,59,62,63,65,66,67,68,118,121,122,124,125,128,129,133+56,57,60,61,63,64,65,66,67,68,74,75,76,77,78,100,101,103,104,108,109,111,112,113,114,115,116,119,126,129,134,137,138,140,141,143,144,145,146,147,148,174,175,176,177,178,214	4hxi_B+4hxi_A|4ap2_B+4ap2_A|4apf_B+4apf_A|5nlb_B+5nlb_A
8452	CUL3	80325	ABTB1	Q13618	Q969K4	17,18,19,20,21,22,23,24,49,50,51,52,53,54,55,56,57,58,59,62,66,67,68,118,121,122,124,125,128,129,133+295,296,299,300,304,305,306,307,309,310,311,312,314,346,347,349,350,354,357,358,359,360,361,362,365,372,375,380,383,384,386,387,389,390,391,392,394	4ap2_B+4ap2_A|4apf_B+4apf_A
8543	LMO4	8861	LDB1	P61968	Q86U70	30,31,32,33,34,35,36,37,38,39,42,45,48,57,58,61,62,63,64,65,66,67,74,77,78,81,82,83,84,85,86,94,95,96,97,98,99,100,101,102,103,104,107,110,113,122,123,124,125,126,127,128,129,130,131,138+334,336,337,338,339,340,341,342,343,344,345,346,347,348,349,350,351,352,354,355,356,357,358,359,360,361,362,363,364,366	2ypa_C+2ypa_D|2xjy_A+2xjy_B|2xjz_A+2xjz_I|4jcj_A+4jcj_C
8607	RUVBL1	10856	RUVBL2	Q9Y265	Q9Y230	11,13,14,27,28,29,30,31,44,47,48,51,52,54,55,58,59,60,64,69,70,97,99,100,102,103,104,105,107,109,110,113,116,117,120,240,255,258,259,260,261,262,263,264,265,266,267,268,270,273,276,277,280,283,284,287,294,303,305,306,309,310,311,313,314,316,317,318,320,321,323,324,325,331,332,333,334,335,336,337,339,340,341,342,343,344,347,348,351,352,353,355,356,357,358,359,360,361,362,363,364,365,404,408,411,41…	4wvy_A+4wvy_B|4ww4_A+4ww4_B|5fm6_A+5fm6_B|5fm7_A+5fm7_B|2xsz_A+2xsz_D
8649	LAMTOR3	28956	LAMTOR2	Q9UHA4	Q9Y2Q5	41,43,44,46,48,49,50,52,53,55,56,57,59,60,62,63,64,65,66,67,68,69,70,71,72,73,74,75,76,77,78,82,104+39,40,44,45,47,48,49,51,52,55,56,57,59,60,61,62,63,64,66,67,68,69,70,71,72,73,74,75,76,77,78,79,80,81,94,95,101,105	6ehp_A+6ehp_B|6ehr_A+6ehr_B|1sko_A+1sko_B|3cpt_A+3cpt_B|2zl1_A+2zl1_B
8676	STX11	8773	SNAP23	O75558	O00161	201,203,204,206,207,208,209,210,211,213,214,215,216,217,218,220,221,222,223,224,225,227,228,229,230,231,232,234,235,236,238,239,241,242,243,244,245,246,248,249,250,251,252,253,255,256,257,259,260,263,264,266,267,270+9,13,14,16,17,18,19,20,21,23,24,25,26,27,28,30,31,33,34,35,37,38,39,40,41,42,44,45,46,48,49,51,52,53,54,55,56,58,59,60,61,62,63,65,66,67,68,69,72,73,75,76,140,141,142,143,144,149,152,…	3hd7_B+3hd7_C|3ipd_B+3ipd_C|1sfc_B+1sfc_D|1jth_B+1jth_A|2n1t_B+2n1t_D
8687	KRT38	112802	KRT71	O76015	Q3SY84	306,309,310,313,316,320,323,324,326,327,330,331,333,334,337,338,340,341,344,345,346,347,348,351,352,354,355,358,359,362,363,365,366,369,370,372,373,376,377,379,380,383,384,386,387,390,391,393,394,397,398,400,401,404,405,407,408,411+337,340,341,344,345,347,348,351,352,354,355,358,359,361,362,365,366,368,369,372,373,375,376,379,380,381,382,383,384,386,387,390,391,393,394,397,398,400,401,403,404,405…	3tnu_A+3tnu_B|4zry_A+4zry_B
8687	KRT38	286887	KRT6C	O76015	P48668	306,309,310,313,316,320,323,324,326,327,330,331,333,334,337,338,340,341,344,345,346,347,348,351,352,354,355,358,359,362,363,365,366,369,370,372,373,376,377,379,380,383,384,386,387,390,391,393,394,397,398,400,401,404,405,407,408,411+370,373,374,377,378,380,381,384,385,387,388,391,392,394,395,398,399,401,402,405,406,408,409,412,413,414,415,416,417,419,420,423,424,426,427,430,431,433,434,436,437,438…	3tnu_A+3tnu_B|4zry_A+4zry_B
8687	KRT38	338785	KRT79	O76015	Q5XKE5	306,309,310,313,316,320,323,324,326,327,330,331,333,334,337,338,340,341,344,345,346,347,348,351,352,354,355,358,359,362,363,365,366,369,370,372,373,376,377,379,380,383,384,386,387,390,391,393,394,397,398,400,401,404,405,407,408,411+351,354,355,358,359,361,362,365,366,368,369,372,373,375,376,379,380,382,383,386,387,389,390,393,394,395,396,397,398,400,401,404,405,407,408,411,412,414,415,417,418,419…	3tnu_A+3tnu_B|4zry_A+4zry_B
8697	CDC23	25847	ANAPC13	Q9UJX2	Q9BS18	96,97,127,128,129,131,132,135,136,313,314,317,320,321,324,328,329,334,337,340,341,344,346,349,353,356,357,359,360,361+6,8,10,11,13,14,15,16,18,19,20,22,23,24,25,26,27,28	4ui9_C+4ui9_M|5a31_C+5a31_M|5g04_C+5g04_M|5g05_C+5g05_M|5lcw_C+5lcw_M
8773	SNAP23	10791	VAMP5	O00161	O95183	45,48,52,55,59,62,66,69,73,76+30,34,37,44,51,58	3hd7_C+3hd7_A|3ipd_C+3ipd_A
8773	SNAP23	63908	NAPB	O00161	Q9H115	22,25,26,28,29,30,32,33,34,35,36,37,39,40,42,43,44,46,47,50,54,154,157,158,161,162,164,165,168,169,172,195,199,203,207+36,39,80,118,122,152,155,156,157,159,160,163,196,197,198,199,200,201,203,233,234,235,236,238,239,269,270,271	3j97_M+3j97_G|3j96_M+3j96_G|3j98_M+3j98_G|3j99_M+3j99_G
8861	LDB1	26468	LHX6	Q86U70	Q9UPM6	334,336,337,338,339,340,341,342,343,344,345,346,347,348,349,350,351,352,354,355,356,357,358,359,360,361,362,363,364,366+77,78,79,80,81,82,83,84,85,86,89,92,95,104,105,108,109,110,111,112,113,120,123,124,127,128,129,130,138,139,140,141,142,143,144,145,146,147,148,151,154,157,166,167,168,169,170,171,172,173,174,175	2ypa_D+2ypa_C|2xjy_B+2xjy_A|2xjz_I+2xjz_A|4jcj_C+4jcj_A
8861	LDB1	431707	LHX8	Q86U70	Q68G74	334,336,337,338,339,340,341,342,343,344,345,346,347,348,349,350,351,352,354,355,356,357,358,359,360,361,362,363,364,366+82,83,84,85,86,87,88,89,90,91,94,97,100,109,110,112,113,114,115,116,117,118,125,128,129,132,133,134,135,143,144,145,146,147,148,149,150,151,152,153,156,159,162,171,172,173,174,175,176,177,178,179,180	2ypa_D+2ypa_C|2xjy_B+2xjy_A|2xjz_I+2xjz_A|4jcj_C+4jcj_A
8881	CDC16	246184	CDC26	Q13042	Q8NHZ8	174,212,239,242,243,244,245,247,269,270,272,273,276,277,279,303,307,310,334,335,338,339,342,345,346,357,364,367,368,369,373,376,377,380,401,403,406,407,410,413,414,425,442,443,444,445,446,449,450,453,454,456,457,459,461,475,478,480,481,483,484,487,490,491,495,509,513,514,517,518,521,522,524,525+1,2,3,4,5,6,7,8,9,10,11,12,13,14,15,16,17,18,19,20,22,23,24	4ui9_K+4ui9_W|5a31_J+5a31_G|5g04_J+5g04_G|5g05_J+5g05_G|5lcw_J+5lcw_G
8890	EIF2B4	8892	EIF2B2	Q9UI10	P49770	168,179,180,336,357,362,363,364,365,367,370,373,374,377,378,380,381,382,383,384,385,386,387,388,389,390,391,392,393,394,396,397,410,411,418,419,421,422,425,426,429,445,447,448,449,450,451,452,454,455,457,458,459,460,463,464,465,466,467,472,473,475,476,477,479,480,481,482,483,484,485,486,487,489,490,491,493,494,495,496,509,510,511,513,514,517+153,154,157,158,160,164,168,186,190,193,194,195,196,197…	5b04_G+5b04_C|5dbo_A+5dbo_B|3ecs_A+3ecs_B|3vm6_A+3vm6_B|3a11_A+3a11_B
8976	WASL	57381	RHOJ	O00401	Q9H4E5	195,196,197,198,199,200,202,203,204,205,206,207,208,209,210,211,212,213,214,215,216,217,218,219,223,225,228,229,231,232,235,236,239,240,241+20,39,41,42,43,44,51,52,53,54,55,56,57,58,59,60,61,62,63,64,65,66,69,71,72,73,74,82,84,85,86,88,89,91,92,171,184,187,188,189,191,192,193,195,196,197	1cee_B+1cee_A
9107	MTMR6	66036	MTMR9	Q9Y217	Q96QG7	182,183,205,207,210,211,212,248,250,251,252,253,288,293,294,295,296,297,298,299,300,302,303,308,309,312,338,409,471,472,486,487,488,489,490,491,492,493,494,496,499,500,503,505+285,288,289,290,291,292,293,295,296,297,298,299,300,305,306,309,409,412,413,473,474,477,478,479,480,485,486,487,488,489,490,491,492,493,495,499,502,504	5gnh_A+5gnh_B|1m7r_A+1m7r_B|5c16_A+5c16_B|4y7i_A+4y7i_B
9108	MTMR7	66036	MTMR9	Q9Y216	Q96QG7	184,185,207,209,212,213,214,250,252,253,254,255,290,295,296,297,298,299,300,301,302,304,305,310,311,314,340,411,473,474,490,491,492,493,494,495,498,499,501,504,505,508,510+285,288,289,290,291,292,293,295,296,297,298,299,300,305,306,309,409,412,413,473,474,477,478,479,480,485,486,487,488,489,490,491,492,493,495,499,502,504	5gnh_A+5gnh_B|1m7r_A+1m7r_B|5c16_A+5c16_B|4y7i_A+4y7i_B
9246	UBE2L6	10425	ARIH2	O14933	O95376	5,6,9,10,13,62,63,64,89,92,93,94,95,96,97,98,99,100,103+140,141,142,143,144,160,164,167,168,171,174,175,176,177,182,183,184,185,186,187,188,189	5tte_E+5tte_B|5udh_C+5udh_A
9337	CNOT8	10766	TOB2	Q9UFF9	Q14106	197,200,201,202,203,243,244,245,246,247,249,251,253,254,255,258,260+39,42,43,45,50,51,52,53,54,55,57,58,59,63,65,66,91,93,95,98,100,105,109	2d5r_A+2d5r_B
9454	HOMER3	9456	HOMER1	Q9NSC5	Q86YM7	13,15,17,26,27,28,29,31,32,33,34,74,76+12,14,23,24,25,26,28,29,30,31,70,71	1i7a_A+1i7a_B
9533	POLR1C	51082	POLR1D	O15160	Q9Y2S0	28,29,30,38,39,40,41,42,45,46,49,50,51,52,53,54,55,56,63,65,68,69,71,72,75,76,78,79,83,319,322,323,326,327,329,330,332+21,22,23,24,25,26,27,28,29,30,42,44,46,47,48,49,50,51,53,54,55,56,57,58,60,61,62,63,93,96,97,98,100,101,102,103,104,105,106,107,108,109,110,111,112,113,114,115,117,118	4c2m_C+4c2m_K|4c3h_C+4c3h_K|4c3i_C+4c3i_K|4c3j_C+4c3j_K|5fj8_C+5fj8_K
9550	ATP6V1G1	90423	ATP6V1E2	O75348	Q96A05	3,6,7,10,11,14,15,17,18,19,21,22,24,25,26,28,29,32,33,35,36,37,39,40,43,44,47,48,51,52,54,55,58,59,61,62,68,69,70,72,73,74,76,77,78,80,81,84,85,87,88,91,92,93,95,96,99,100,102,103,104,105,106,107+5,8,12,15,16,19,20,22,23,24,26,27,30,31,33,34,35,37,38,41,42,45,46,49,50,53,54,56,57,60,61,64,65,67,68,71,74,75,78,79,82,83,85,86,87,89,90,93,94,95,97,98,101,102,105,111,115,118,119,121,122,125,126,158,1…	3j9t_H+3j9t_G|3j9u_H+3j9u_G|3j9v_H+3j9v_G|4dl0_G+4dl0_E|4efa_G+4efa_E
9584	RBM39	10262	SF3B4	Q14498	Q15427	156,211,212,215,216,221,222,223,224,225,226,227,228,229,230,232,236,302,305,306,309,310+16,71,72,75,76,77,81,82,83,84,85,86,153,156,157,160,161	2qfj_A+2qfj_B|5kvy_A+5kvy_B|5kw1_A+5kw1_B|5kw6_A+5kw6_B|5kwq_A+5kwq_B
9604	RNF14	51619	UBE2D4	Q9UBS8	Q9Y2X8	221,222,223,224,225,242,246,249,250,253,254,256,257,258,259,264,265,266,267,268,269,270,271+4,5,8,9,12,61,62,63,88,91,92,93,94,95,96,97,98,101	5tte_B+5tte_E|5udh_A+5udh_C
9636	ISG15	11274	USP18	P05161	Q9UMW8	20,21,22,24,57,58,59,62,78,83,85,87,88,89,90,91,92,93,94,95,114,115,116,117,118,121,123,125,126,127,128,129,130,132,143,144,145,146,147,149,150,151,152,153,154,155,156,157+59,62,63,64,65,90,94,136,137,138,139,140,141,142,143,145,146,147,149,152,153,155,156,158,172,174,176,185,186,187,188,189,190,191,192,193,195,196,197,198,199,200,201,203,215,216,220,222,225,226,227,228,229,230,231,239,241,243,25…	5chv_C+5chv_A|2y5b_B+2y5b_A
9643	MORF4L2	55257	MRGBP	Q15014	Q9NV56	125,127,130,131,132,133,134,135,136,137,138,141,177,178,181,182,184,185,186,188,189,192,193,195,196,197,198,199,200,201,202,203,204,229,230,231,233,234,235,238,239,242,243,244,245,247,248,251,252+73,77,78,80,81,84,85,87,90,91,94,95,96,97,98,100,101,102,103,104,105,106,107,108,110,111,112,113,114,115,116	2n1d_B+2n1d_A
9753	ZSCAN12	25888	ZNF473	O43309	Q8WTR7	355,356,357,358,359,364,366,370,373,374,406,409,410,411,412,413,414,415,417,467,470,473,474,475,476,477,490,491,492,493,498,499,500,501,502,503,504+650,651,653,655,657,659,660,663,664,667,668,699,701,702,703,704,705,706,714,756,759,763,764,765,766,787,788,789,790,791,792,809,810,811,812,821,822,824,825,828	2i13_A+2i13_B|5v3g_A+5v3g_G|5eh2_E+5eh2_F|5ei9_E+5ei9_F|1mey_C+1mey_G
9753	ZSCAN12	54925	ZSCAN32	O43309	Q9NX65	49,50,51,52,53,54,60,61,63,64,67,68,71,72,74,75,77,78,80,81,82,85,86,87,89,90,92,93,94,97,98,99,114,115,118,119,121,122,355,356,357,358,359,364,366,370,373,374,406,409,410,411,412,413,414,415,417,467,470,474,475,476,477,498,499,500,501,502,503,504+40,41,42,43,44,45,51,52,54,55,58,59,62,65,66,68,71,72,73,74,76,77,78,80,81,83,84,85,88,89,90,93,105,106,109,110,112,113,525,526,528,530,532,534,535,538…	2i13_A+2i13_B|5v3g_A+5v3g_G|5eh2_E+5eh2_F|5ei9_E+5ei9_F|3lhr_A+3lhr_B
9753	ZSCAN12	55888	ZKSCAN7	O43309	Q9P0L1	49,50,51,52,53,54,60,61,63,64,67,68,71,72,74,75,77,78,80,81,82,85,86,87,89,90,92,93,94,97,98,99,114,115,118,119,121,122,355,356,357,358,359,364,366,370,373,374,406,409,410,411,412,413,414,415,417,467,470,474,475,476,477,498,499,500,501,502,503,504+57,58,59,60,61,62,68,69,71,72,75,76,79,82,83,85,88,89,90,91,93,94,95,97,98,100,101,102,105,106,107,110,122,123,126,127,129,130,583,584,586,588,590,592,…	2i13_A+2i13_B|5v3g_A+5v3g_G|5eh2_E+5eh2_F|5ei9_E+5ei9_F|3lhr_A+3lhr_B
9753	ZSCAN12	84838	ZNF496	O43309	Q96IT1	49,50,51,52,53,54,55,56,57,58,59,60,61,62,63,64,65,67,68,69,71,72,74,75,76,77,78,79,80,81,82,83,85,86,87,88,89,90,91,92,93,94,96,97,98,99,102,114,115,116,117,118,119,121,122,124,125,126,355,356,357,358,359,364,366,370,373,374,467,470,474,475,476,477+45,46,47,48,49,50,51,52,53,55,56,57,59,60,63,64,65,67,68,70,71,72,73,74,75,76,77,78,79,81,82,83,84,85,86,87,88,89,90,92,93,94,95,98,110,111,113,114,1…	3lhr_A+3lhr_B|2fi2_A+2fi2_B|1y7q_A+1y7q_B|2i13_A+2i13_B|5eh2_E+5eh2_F
9775	EIF4A3	27250	PDCD4	P38919	Q53EL6	81,114,115,116,117,140,141,142,143,144,145,146,163,165,166,169,191,193,194,195,196,197,200,219,220,221,222,243,245,246,247,248,249,285,286,287,288,289,334,335,336,337,339,356,357,358,359,360,362,363,391,394,395,396,397,398+161,162,165,167,170,171,173,174,177,178,179,182,183,186,187,190,206,209,210,211,212,249,250,252,253,254,255,256,319,320,321,322,323,324,325,327,348,352,355,356,357,358,359,361,…	2zu6_A+2zu6_B|3eiq_A+3eiq_C
9779	TBC1D5	51699	VPS29	Q92609	Q9UBQ0	136,137,139,140,141,142,143,144,149,150,153,154,157+2,24,25,26,27,29,30,31,150,152,154,163,165,172,174,175,176	5gtu_B+5gtu_A
9817	KEAP1	26249	KLHL3	Q14145	Q9UH77	334,336,337,340,359,360,361,380,381,383,384,385,386,387,388,389,392,405,408,412,431,432,433,434,478,480,483,506,526,527,528,529,530,532,552,553,572,573,574,575,576,577+309,311,312,315,334,335,336,355,356,357,358,359,360,363,376,379,383,386,402,405,406,449,451,454,479,481,498,499,500,501,502,503,505,525,526,528,529,545,546,547,548,549,550,576	2xn4_A+2xn4_B|4chb_A+4chb_B|3zgc_A+3zgc_B|3zgd_A+3zgd_B|4ch9_A+4ch9_B
9818	NUPL1	23636	NUP62	Q9BVL2	P37198	249,255,258,259,262,265,266,268,269,270,272,273,275,276,277,280,281,283,284,286,287,288,290,291,294,297,298,301,302,303,304,305,308,309,310,311,312,315,316,318,319,322,323,325,326,329,330,346,349,350,352,353,356,357,360,363,364,367,370,371,402,403,406,409,413+333,336,337,339,340,343,344,346,347,350,354,357,358,361,362,364,365,367,368,371,372,374,375,378,379,382,385,386,388,389,392,393,395,396,399…	5ijn_G+5ijn_H|5ijo_G+5ijo_H|5c3l_B+5c3l_C
9818	NUPL1	53371	NUP54	Q9BVL2	Q7Z3B4	265,268,269,271,272,275,276,279,280,282,283,286,287,290,293,294,296,297,298,299,300,301,303,304,305,307,308,310,311,314,315,318,321,322,324,325,326,328,329,336,337,339,340,342,343,345,346,347,349,350,352,353,354,356,357,360,361,363,364,367,368,370,371,372,373,374,377,378,380,382,385,389,392,393,396,399,400,403,404,406,407,410,411,413,414,417,418,420,421,425+329,330,331,333,334,337,338,340,341,344…	5ijn_G+5ijn_F|5ijo_G+5ijo_F|5c3l_B+5c3l_A|3t98_B+3t98_A|4jo7_A+4jo7_B
9841	ZBTB24	23099	ZBTB43	O43167	O43298	6,7,8,9,10,11,12,13,14,15,16,19,20,21,22,23,24,25,26,27,29,30,33,34,35,36,37,38,49,51,52,53,54,56,57,58,60,63,64,66,67,68,69,70,71,72,93,94,95,96,97,98,99,100,101,102,103,106,118,119,120,121+10,11,12,13,14,15,16,17,18,19,20,21,22,23,25,26,27,28,29,30,31,32,34,36,38,40,41,42,43,44,45,47,48,49,50,52,53,54,59,61,62,63,64,65,66,71,76,78,79,82,83,87,88,89,90,91,92,93,94,95,96,97,98,100,114,115,118,119…	4u2n_A+4u2n_B|2q81_A+2q81_B|3m52_A+3m52_B|4u2m_A+4u2m_C|3ohu_A+3ohu_B
9841	ZBTB24	28999	KLF15	O43167	Q9UIH9	375,377,378,379,380,381,382,390,409,416,417,419,422,425,426,427,428,429,430,431,432,433,438,439,455,456,457,458+329,331,335,338,339,376,377,378,379,384,385,388,389,391,392,395,397,398,400,401,402,403	1mey_C+1mey_G|1p47_A+1p47_B|2i13_B+2i13_A|5kl4_A+5kl4_D
9841	ZBTB24	53335	BCL11A	O43167	Q9H165	381,382,383,384,424,426,427,428,429,430,438,439,444,455,456,457,458+744,745,754,757,758,761,767,795,796,797,798,807,808,810,811,814	1mey_C+1mey_G|5t0u_A+5t0u_D
9841	ZBTB24	653121	ZBTB8A	O43167	Q96BR9	6,7,8,9,10,11,12,13,14,15,16,19,20,21,22,23,24,25,26,27,29,30,33,34,35,36,37,38,49,51,52,53,54,56,57,58,63,66,67,68,69,70,71,72,93,94,95,96,97,98,99,100,101,102,103,104,106,118,119,120,121+1,2,3,4,5,6,7,8,9,10,11,12,13,14,16,17,18,19,20,22,23,25,31,32,33,34,35,36,38,39,40,41,43,44,45,50,53,54,55,56,57,60,71,73,74,77,78,82,83,84,85,86,87,88,89,90,91,92,93,95,109,110,113,114,115,116,117,118	3m52_A+3m52_B|2q81_A+2q81_B|4u2m_A+4u2m_C|3ohu_A+3ohu_B|3ohv_A+3ohv_B
9871	SEC24D	10483	SEC23B	O94855	Q15437	497,505,506,507,508,509,510,511,512,513,516,517,518,519,520,521,522,538,542,546+172,174,181,182,183,184,185,186,187,188,189,190,192,193,203,204,254	3efo_B+3efo_A|3eg9_B+3eg9_A|5kyu_B+5kyu_A|5kyw_B+5kyw_A|5kyx_B+5kyx_A
9925	ZBTB5	51043	ZBTB7B	O15062	O15156	1,2,3,4,6,7,8,9,10,11,12,13,14,16,17,20,21,22,23,24,25,36,38,39,40,41,43,44,45,49,50,53,54,60,83,84,85,86,87,88,89,90,91,92,93,108,110,111,114,118+7,8,9,10,11,12,13,14,15,16,17,18,19,20,21,22,23,24,26,27,28,29,30,32,33,34,35,41,42,43,44,45,46,48,49,50,51,53,54,55,60,63,64,94,96,97,100,101,105,106,107,108,109,110,111,112,113,114,115,116,132,133,136,140	2q81_A+2q81_B|3m52_A+3m52_B|2nn2_A+2nn2_B|4u2m_A+4u2m_C|2yy9_A+2yy9_B
9939	RBM8A	55110	MAGOHB	Q9Y5S9	Q96A72	10,13,14,15,16,18,21,22,24,25,28,29,31,32,33,34,35,36,37,38,39,40,67,68,69,70,71,72,74,76,78,79,100,101,103,105,106,107,108,109,114,115,116,118,120,147,148,149,150,151,152,153,154,155+5,6,7,8,27,29,30,31,33,35,36,37,47,48,49,50,51,52,53,54,55,56,57,58,61,64,65,68,69,72,73,74,75,76,77,79,80,81,82,91,93,95,96,97,98,99,100,101,102,103,122,123,126,129,130,133,134,137,138,141,142,143,144,145,146	3ex7_B+3ex7_A|2j0q_D+2j0q_C|1p27_B+1p27_A|1hl6_A+1hl6_B|1rk8_A+1rk8_B
10016	PDCD6	23593	HEBP2	O75340	Q9Y5Z4	31,34,35,37,48,50,51,52,53,55,56,57,58,59,85,88,89,92,96,100,107,141,143,148+56,95,97,98,99,100,101,102,149,152,155,156,159,163,169,170,171,172,173,174,194,197	5gqq_C+5gqq_A
10016	PDCD6	553115	PEF1	O75340	Q9UBV8	46,62,63,66,78,122,124,125,126,127,129,130,133,134,137,138,154,157,158,161,162,164,165,166,174,175,176,177,178,179,180,181,182,183,184,185,186,187,188,189,190,191+137,150,153,154,157,213,215,216,217,218,220,221,224,225,228,229,246,249,250,253,254,256,257,258,261,264,265,266,267,268,269,270,271,272,273,274,275,276,277,278,279,280	2zn9_A+2zn9_B|3wxa_A+3wxa_B|5gqq_C+5gqq_D|2zne_A+2zne_B|2zrs_A+2zrs_B
10126	DNAL4	140735	DYNLL2	O96015	Q96FJ2	44,45,46,47,48,49,50,51,53,54,55,57,58,59,62,67,68,69,70,71,72,73,74,75,76,77,78,79,80,81,82,83,84,90,100,102,103+9,29,30,31,32,33,34,35,36,37,39,40,41,42,43,44,47,52,53,54,55,56,57,58,59,60,61,62,63,64,65,66,67,68,69,75,84,86,87,88,89	1cmi_A+1cmi_B|1f3c_A+1f3c_B|1f95_A+1f95_B|1f96_A+1f96_B|3zke_A+3zke_C
10241	CALCOCO2	11345	GABARAPL2	Q13137	P60520	128,129,131,132,133,134,135,136,137+21,24,25,28,45,46,47,48,49,50,51,52,55,63,67	3vvw_A+3vvw_B
10241	CALCOCO2	23710	GABARAPL1	Q13137	Q9H0R8	128,129,131,132,133,134,135,136,137+21,24,25,28,45,46,47,48,49,50,51,52,55,63,67	3vvw_A+3vvw_B
10320	IKZF1	51545	ZNF581	Q13422	Q9P0T4	121,122,138,139,140,141,142,143,144,145,146,148,149,150,151,153,157,160,161,163,165,166,167,168,169,171,174,178,179,180,181,183,202,203,204,205,206,207,208+112,114,115,116,117,118,119,127,130,131,136,142,143,146,150,151,152,153,168,169,170,171,174,175,176,177,178,179,180,181,183,184,187	2i13_A+2i13_B|5eh2_E+5eh2_F|5ei9_E+5ei9_F|1mey_C+1mey_G|5t0u_A+5t0u_D
10320	IKZF1	147687	ZNF417	Q13422	Q8TAU3	121,122,138,139,140,141,142,143,144,145,146,148,149,150,151,153,157,160,161,163,165,166,167,168,169,171,174,178,179,180,181,183,202,203,204,205,206,207,208+377,378,379,380,381,382,383,384,385,386,387,388,392,409,410,411,412,413,414,431,432,433,434,435,436,437,438,439,443,444,446,447,448,450,451,452,455,461	2i13_A+2i13_B|5eh2_E+5eh2_F|5ei9_E+5ei9_F|1mey_C+1mey_G|5t0u_A+5t0u_D
10360	NPM3	10361	NPM2	O75607	Q86SE8	32,36,37,38,39,40,53,54,55,58,62,63,67,68,70,71,72,73,79,81,84,96,97,98,99,100,101,102,103,104,105,106,107,108,109,110,111,112,113,114,115,116,117,125,126,132,133,134,135,136,137,139+16,18,19,20,43,47,48,50,51,52,53,59,61,64,66,67,68,69,70,75,76,78,79,80,81,82,83,85,86,87,88,89,90,91,92,93,94,95,96,97,98,99,102,107,108,114,115,116,117,118	1k5j_A+1k5j_B|2vtx_A+2vtx_B|1xb9_A+1xb9_B|1xe0_A+1xe0_B|3t30_A+3t30_B
10477	UBE2E3	56658	TRIM39	Q969T4	Q9HCM9	64,65,68,69,72,76,121,152,153,154,155,156,157,158+21,25,30,31,32,33,34,67,68,70	4tkp_A+4tkp_B
10494	STK25	11235	PDCD10	O00506	Q9BUL8	360,361,364,365,366,368,369,372,373,377,379,380,381,382,383,385,386,389,390,392,393,396,397,400,403,404,405,407,408,409,411,412,413,415,416,417,418+24,25,26,28,29,30,32,33,36,37,40,41,43,44,47,48,50,51,54,55,56,58,61,62,63,65,66,67,69,70,72,74,78,79,82,83,86,119,122	3w8h_B+3w8h_A
10539	GLRX3	51027	BOLA1	O76003	Q9Y3E2	294,297,298,299,300,301,307,310,311,312,313,316,317,318,320,321,324,326+69,81,82,83,85,86,87,90,97,101,102,103,104,105,106,107,108,109,113	2mma_A+2mma_B
10542	LAMTOR5	389541	LAMTOR4	O43504	Q0VGL1	35,36,37,38,40,41,44,45,47,48,51,52,54,55,56,61,62,63,64,65,66,67,68,69,70,74,87+39,42,43,45,46,49,50,52,53,54,55,56,57,62,63,64,65,66,67,68,69,70,71,72,73,75,76	6ehp_C+6ehp_D|6ehr_C+6ehr_D
10762	NUP50	23633	KPNA6	Q9UKX7	O60684	1,2,3,4,5,6,7,8,9,10,11,12,13,15,16,17,19,20,21,22,23,24,25,26,27,28,29,30,35,38,39,40,41,42,43,44,45,46,47+196,232,235,236,239,240,241,271,274,277,278,281,282,308,309,312,316,320,322,323,324,325,326,329,349,351,354,355,358,361,362,363,365,366,391,392,393,395,396,397,400,404,407,428,429,430,431,432,433,434,436,438,459,462,463,468,471,472,476,477,480,481,482,483,484,485,486,487,488,491,495,498,499…	3tj3_C+3tj3_A|2c1m_B+2c1m_A
10766	TOB2	29883	CNOT7	Q14106	Q9UIV1	39,42,43,45,50,51,52,53,54,55,57,58,59,63,65,66,91,93,95,98,100,105,109+197,200,201,202,203,243,244,245,246,247,249,251,253,254,255,258,260	2d5r_B+2d5r_A
10767	HBS1L	53918	PELO	Q9Y450	Q9BRX2	313,314,315,316,317,318,319,320,321,322,323,324,325,326,327,328,329,330,331,332,348,350,351,353,354,493,494,495,496,497,506,532,534,559,560,561,562,563,564,590,591,592,593,594,595,596,597,598,599,600,601,605,607,608,609,610,611,612,613,615,616,617,618,619,622,623,624,625,626,628,629,633,634,646,648,649,669,670,671+142,143,144,145,162,164,165,166,167,168,169,170,171,172,173,174,175,176,177,178,210…	3mca_A+3mca_B|3izq_1+3izq_0|3wxm_A+3wxm_B
10773	ZBTB6	57684	ZBTB26	Q15916	Q9HCK0	330,331,336,337,339,347,348,349,350,352,355,359,360,361,362,379,380,381,382,383,384,385,386,387,388,389,390,394,397,398+296,299,303,304,305,306,323,325,326,327,328,329,330,331,332,338,349,350,351,352,361,362,364,365,368,371,374	2i13_A+2i13_B|1mey_C+1mey_G|5eh2_E+5eh2_F|5ei9_E+5ei9_F|1p47_A+1p47_B
10794	ZNF460	58500	ZNF250	Q14592	P15622	200,201,217,218,219,220,244,247,248,249,250,251,252,253,255,278,281,285,286,287,288,309,310,311,312,313,314,315,417,418,419,420,421,426,428,432,435,436+250,251,252,253,262,263,265,266,269,287,288,290,292,294,296,297,300,301,304,305,392,393,394,395,396,397,398,399,400,401,402,403,407,424,425,426,427,428,429	2i13_A+2i13_B|5v3g_A+5v3g_G|5eh2_E+5eh2_F|5ei9_E+5ei9_F|1mey_C+1mey_G
10801	SEPT9	23157	SEPT6	Q9UHD8	Q14141	282,283,284,285,288,290,306,307,308,309,319,320,321,322,335,336,337,338,344,345,346,367,368,369,370,371,372,373,376,398,416,417,418,419,420,421,423,424,425,428,445,447,448,449,450,451,453,454,460,503,504,516,517,518,519,520,521,522,523,529,530,541,542,545,546+19,20,21,22,23,25,26,29,30,31,33,50,51,52,53,62,63,77,105,107,108,109,110,111,112,115,156,157,158,159,160,161,163,164,165,168,185,186,187,1…	2qag_C+2qag_B|4kv9_A+4kv9_B|4kva_A+4kva_B|5cyo_A+5cyo_B|2qa5_A+2qa5_B
10933	MORF4L1	55257	MRGBP	Q9UBU8	Q9NV56	199,201,204,205,206,207,208,209,210,211,212,215,251,252,255,256,258,259,260,262,263,266,267,269,270,271,272,273,274,275,276,277,278,303,304,305,307,308,309,312,313,316,317,318,319,321,322,325,326+73,77,78,80,81,84,85,87,90,91,94,95,96,97,98,100,101,102,103,104,105,106,107,108,110,111,112,113,114,115,116	2n1d_B+2n1d_A
10933	MORF4L1	57649	PHF12	Q9UBU8	Q96QT6	199,204,207,208,210,211,215,249,251,252,255,256,258,259,260,262,263,266,267,269,270,271,272,273,274,275,278,304,305,307,308,309,312,313,315,316,317,318,319,321,322,323,324,325,326,329,330+201,202,203,204,205,206,207,208,209,210,212,213,214,216,217,218,219,220,221,222,223,224,225,226,227,228,230,231,232,234	2lkm_B+2lkm_A
10982	MAPRE2	22919	MAPRE1	Q15555	Q15691	50,51,55,56,57,58,59,60,61,62,65,66,69,70,77,79,93,141,142,143,144,145,155,158,159,160,161,162,163,164,166,243,244,247,248,250,251,254,255,257,258,261,262,264,265,267,268,269,271,272,274,275,278,279,281,282,285,287,289,290,292,293,296,297,298,299,300,301+16,17,18,19,36,62,67,68,69,70,72,73,76,98,99,100,101,102,188,189,190,192,193,196,197,199,200,203,204,206,207,209,210,211,213,214,216,217,218,220…	2r8u_A+2r8u_B|1vka_A+1vka_B|2qjz_A+2qjz_B|1yig_A+1yig_B|3tq7_B+3tq7_A
11020	IFT27	51668	HSPB11	Q9BW83	Q9Y547	4,5,6,7,61,77,78,80,84,113,116,171,174,175,176,178,179,182,183+19,20,21,22,23,24,25,34,35,36,37,38,40,41,42,43,44,45,47,67,68,90,100,120,121,123,124,125,126,127,128,130	2yc2_C+2yc2_A|2yc4_C+2yc4_A
11047	ADRM1	51377	UCHL5	Q16186	Q9Y5K5	286,287,288,290,291,292,296,297,300,303,305,306,309,310,313,314,315,316,317,318,319,320,326,327,329,330,331,333,335,336,338,339,340,342,343,346,351,352,355,356,359,360,361,374,375,377,378,379,381,382,383,384+12,145,146,148,149,150,151,152,153,279,282,283,284,286,287,288,290,291,292,293,294,295,296,297,298,299,300,301,302,303,304,305,306,307,308,309,310,311,312,313,314,315,316,317,319	4uel_C+4uel_A|4uem_B+4uem_A|4wlr_B+4wlr_A|4wlq_B+4wlq_A
11051	NUDT21	79869	CPSF7	O43809	Q8N684	88,89,91,93,197,199,200,202,203+91,92,120,121,123	3n9u_A+3n9u_C|3q2s_A+3q2s_C|3q2t_A+3q2t_C|3p5t_A+3p5t_L|3p6y_A+3p6y_C
11157	LSM6	23658	LSM5	P62312	Q9Y4Y9	6,7,8,9,11,12,14,15,21,23,25,27,29,41,53,54,67,68,69,70,71,72,73,74,75,76,77+30,32,34,36,41,42,43,44,48,50,56,58,67,69,70,71,72,73,74,75,77,78	3swn_B+3swn_A|3jcm_e+3jcm_f|4c8q_F+4c8q_E|4c92_F+4c92_E|4m75_D+4m75_E
11157	LSM6	27258	LSM3	P62312	P62310	16,24,25,26,28,30,35,36,37,38,40,42,43,44,50,57,59,60,61,62,63,64,65,66,69+14,15,16,17,18,20,21,24,30,32,34,48,49,50,89,90,91,92,93,94,95,96,97	3jcm_e+3jcm_d|4c8q_F+4c8q_C|4c92_F+4c92_C|5gan_6+5gan_3|4m75_D+4m75_C
11235	PDCD10	51765	STK26	Q9BUL8	Q9P289	24,25,26,28,29,30,32,33,36,37,40,43,44,47,48,50,51,54,55,58,61,62,63,65,66,67,68,69,70,72,74,76,79,82,83,86,87+356,357,359,360,361,363,364,367,371,373,374,376,377,378,380,381,384,385,387,388,391,392,395,398,399,400,402,403,404,406,407,408,410	4geh_A+4geh_B
11243	PMF1	79003	MIS12	Q6P1K2	Q9H081	34,37,38,41,42,45,48,49,52,53,54,57,58,61,62,64,65,68,69,72,76,79,80,83,84,87,88,91,92,95,98,101,104,105,107,108,111,112,115,116,117,118,119,120,121,122,123,124,125,130,131,132,134,135,136,137,138,141,142,144,145,148,149,151,152,155,156,158,159,162,163,165,166,169,170,172,173,176,177,179,180,183,184,186,187,190,192,193,194,196,197,200,201,202,203+7,8,11,12,13,15,20,23,24,27,28,31,32,34,35,36,38,3…	5lsj_B+5lsj_A|5lsk_B+5lsk_A
11252	PACSIN2	29993	PACSIN1	Q9UNF0	Q9BY11	15,16,17,18,19,20,21,23,26,27,29,30,33,36,37,39,40,41,43,44,45,47,48,51,52,54,55,58,59,62,65,66,69,70,72,73,74,75,76,79,82,83,86,87,89,90,93,97,104,145,149,152,156,159,160,163,164,167,205,208,209,212,215,216,219,222,223,226,227,230,231,234,235,237,238,240,241,242,244,245,248,249,251,252,253,255,256,257,258,259,263,264,267,270,271,274,275,276,277,278,279,280,282,283,284,286,287,289,290,291,292,293…	3haj_A+3haj_B|4bne_A+4bne_B|3hah_A+3hah_B|2x3v_A+2x3v_B|2x3w_A+2x3w_B
11267	SNF8	84313	VPS25	Q96H20	Q9BRG1	110,112,113,114,217,218,219,220,222,223,224,225,226,227,228,229,235,236,237,239,240,242,244,245+6,9,10,12,13,14,15,16,17,18,19,20,21,22,24,25,27,28,29,32,66,67,68,69,70	3cuq_A+3cuq_C|2zme_A+2zme_C|1u5t_A+1u5t_C|1w7p_A+1w7p_B
11338	U2AF2	22827	PUF60	P26368	Q9UHX1	155,158,159,194,195,196,222+223,224,227,256,258,259,273	3vaf_A+3vaf_B|3vag_A+3vag_B|3vah_A+3vah_B|3vai_A+3vai_B|3vaj_A+3vaj_B
11340	EXOSC8	56915	EXOSC5	Q96B26	Q9NQT4	81,82,83,98,100,101,102,103,104,106,107,111,115,116,117,190,191,202,204,219,222,227,230,231,232,233,234,235,236,237,238,239,240,241,242,243,244,245,248,249,252,253,256+66,77,89,91,92,93,94,95,96,97,99,100,101,103,104,105,149,181,186,188,189,190,191,192,193,194,195,196,197,198,199,200,201,202,203,206,207,210,211,214	2nn6_C+2nn6_D|3m85_G+3m85_D|2ba0_G+2ba0_D|2ba1_G+2ba1_D|3m7n_G+3m7n_D
11345	GABARAPL2	57658	CALCOCO1	P60520	Q9P1Z2	21,24,25,28,45,46,47,48,49,50,51,52,55,63,67+121,122,124,125,126,127,128,129,130	3vvw_B+3vvw_A
22890	ZBTB1	137209	ZNF572	Q9Y2K1	Q7Z3I7	554,557,558,559,560,561,562,579,581,604,607,611,612,613,614,631,632,633,634,635,636,637,638,639,640,641,643,647,650,651+192,193,195,197,199,201,202,205,206,209,210,241,242,243,244,245,246,247,248,249,250,251,252,256,273,274,275,276,277,278	2i13_A+2i13_B|5eh2_E+5eh2_F|5ei9_E+5ei9_F|5v3g_A+5v3g_G
22890	ZBTB1	147687	ZNF417	Q9Y2K1	Q8TAU3	554,557,558,559,560,561,562,579,581,604,607,611,612,613,614,631,632,633,634,635,636,637,638,639,640,641,643,647,650,651+272,273,275,277,279,281,282,285,286,289,290,377,378,379,380,381,382,383,384,385,386,387,388,392,409,410,411,412,413,414	2i13_A+2i13_B|5eh2_E+5eh2_F|5ei9_E+5ei9_F|5v3g_A+5v3g_G
22919	MAPRE1	22924	MAPRE3	Q15691	Q9UPY8	7,8,12,13,14,15,16,17,18,19,22,23,26,27,34,36,50,98,99,100,101,102,112,115,116,117,118,119,120,121,123,192,193,196,197,199,200,203,204,206,207,210,211,213,214,216,217,218,220,221,223,224,227,228,231,234,236,238,239,241,242,245,246,247,248,249,250+16,17,18,19,36,62,67,68,69,70,72,73,76,98,99,100,101,102,197,198,199,205,206,208,209,212,213,215,216,219,220,222,223,225,226,227,229,230,232,233,236,237…	2r8u_A+2r8u_B|1vka_A+1vka_B|2qjz_A+2qjz_B|3tq7_A+3tq7_B|1wu9_A+1wu9_B
22938	SNW1	51645	PPIL1	Q13573	Q9Y3C6	96,97+19,20,144,145	5mqf_C+5mqf_V|3jb9_M+3jb9_d
23157	SEPT6	55964	SEPT3	Q14141	Q9UH03	19,20,21,22,23,25,26,29,30,31,33,50,51,52,53,62,63,77,106,107,108,109,110,111,112,115,156,157,158,159,160,161,163,164,165,168,185,187,188,189,190,191,193,194,200,241,242,254,255,256,257,258,259,260,261,267,268,279,280,281,283,300+45,46,47,48,51,53,69,70,71,72,82,83,84,85,98,99,100,101,107,108,109,129,131,132,133,134,135,136,139,161,179,180,181,182,183,184,186,187,188,191,208,209,210,211,212,213,2…	2qag_B+2qag_C|4kv9_A+4kv9_B|4kva_A+4kva_B|5cyo_A+5cyo_B|2qa5_A+2qa5_B
23636	NUP62	53371	NUP54	P37198	Q7Z3B4	347,348,350,351,354,355,357,358,359,361,362,363,365,366,368,369,370,372,373,375,376,379,380,382,383,386,389,390,393,394,396,397,400,403,404,407,408,410,411,414,415,416,417,425,426,427,429,430,431,432,433,434,435,436,437,438,439,440,441,442,443,444,445,447,448,449,452,465,466,469,470,471,474,484,488,492,495+149,150,317,318,321,322,327,328,329,330,331,333,336,337,339,340,341,343,344,347,350,351,353…	5ijn_H+5ijn_F|5ijo_H+5ijo_F|5c3l_C+5c3l_A|3t97_A+3t97_B
23658	LSM5	51690	LSM7	Q9Y4Y9	Q9UK45	11,12,13,14,15,17,18,27,29,30,31,32,33,34,35,45,46,47,59,60,61,62,76,77,78,79,80,81,82,83,84,87+19,27,28,29,31,33,38,39,40,41,43,45,46,47,51,53,55,56,66,67,69,71,73,74,75,76,77,79,80	3swn_A+3swn_C|4emk_A+4emk_C|3jcm_f+3jcm_g|4c8q_E+4c8q_G|4c92_E+4c92_G
23710	GABARAPL1	115201	ATG4A	Q9H0R8	Q8WYN0	38,40,61,65,72,73,74,75,76,77,79,82,83,84,85,86,87,88,108,110,111,112,113,114,115,116+57,72,74,75,76,77,78,138,140,144,145,146,147,148,149,150,153,157,173,174,175,176,228,229,230,231,232,233,234,237,240,258,259,260,261,262,263,264,281,315,317,318,319,346,347,348,349,350,352	2z0d_B+2z0d_A|2z0e_B+2z0e_A|2zzp_B+2zzp_A
25888	ZNF473	58500	ZNF250	Q8WTR7	P15622	666,669,670,671,672,673,674,675,677,727,728,729,730,731,736,738,742,745,746,756,759,762,763,764,765,766,779,780,781,782,787,788,789,790,791,792,793+250,251,252,253,262,263,265,266,269,287,288,290,292,294,296,297,300,301,304,305,392,393,394,395,396,397,398,399,400,401,402,403,407,424,425,426,427,428,429	2i13_A+2i13_B|5v3g_A+5v3g_G|5eh2_E+5eh2_F|5ei9_E+5ei9_F|1mey_C+1mey_G
25888	ZNF473	126375	ZNF792	Q8WTR7	Q3KQV3	666,669,670,671,672,673,674,675,677,727,728,729,730,731,736,738,742,745,746,756,759,762,763,764,765,766,779,780,781,782,787,788,789,790,791,792,793+314,315,317,319,321,323,324,327,328,331,332,391,392,393,394,395,396,397,398,399,400,401,402,406,423,424,425,426,427,428,501,502,503,504,513,514,516,517,520	2i13_A+2i13_B|5v3g_A+5v3g_G|5eh2_E+5eh2_F|5ei9_E+5ei9_F|1mey_C+1mey_G
26060	APPL1	55198	APPL2	Q9UKG1	Q8NEU8	4,5,6,9,10,11,12,13,14,15,16,17,18,20,21,22,24,25,26,28,29,32,33,35,36,39,40,42,43,44,46,47,50,51,53,54,56,57,58,59,60,61,64,65,66,67,68,71,72,73,74,79,80,81,82,85,86,88,89,92,93,96,99,100,111,137,140,141,144,145,147,148,149,150,151,152,153,154,155,160,164,165,167,168,169,171,172,174,175,176,179,180,182,183,186,187,189,190,191,192,193,194,196,197,198,200,201,203,204,205,207,208,210,211,212,214,21…	5c5b_A+5c5b_B|4h8s_A+4h8s_B|2ej8_A+2ej8_B|2ela_A+2ela_B
26249	KLHL3	59349	KLHL12	Q9UH77	Q53G59	309,311,312,346,348,355,356,357,358,359,360,371,373,375,377,403,404,405,406,414,416,417,418,419,420,452,454,501,502,503,505,525,526,545,546,547,548,549,550+289,291,292,337,338,339,340,342,367,371,388,389,390,391,392,393,394,395,408,410,411,412,413,415,434,436,437,439,448,449,450,451,452,464,481,483,484,485,486,488,508,509,511,512,528,529,530,531,532,533,558	4ch9_A+4ch9_B|5nkp_A+5nkp_B|4in4_A+4in4_B|3zgc_A+3zgc_B|3zgd_A+3zgd_B
27095	TRAPPC3	79090	TRAPPC6A	O43617	O75865	15,16,17,18,19,21,22,23,25,26,29,30,32,33,34,43,46,47,50,51,54,55,58,62,85,86,87,114,115,130+2,3,4,5,6,7,8,9,10,12,13,14,17,18,19,21,36,39,40,43,44,47,48,51,52,76,77,79,105,122,126	2j3t_A+2j3t_B|2c0j_A+2c0j_B|2cfh_A+2cfh_C|3kxc_A+3kxc_C
27258	LSM3	57819	LSM2	P62310	Q9Y333	14,15,16,17,18,19,20,22,25,26,30,32,33,34,37,39,43,44,45,46,47,48,49,50,51,52,53,55,56,59,79,82,83,84,85,86,87,88,89,90,91,92,93,94,95,96,97,98+2,3,6,7,8,11,18,19,20,21,22,24,25,30,31,32,33,35,36,37,39,47,50,56,57,58,59,60,61,62,63,64,65,66,67,68,69,70,71,72,73,74,75,77,78,79,80,82,83,86,87,89,90,91,93,94	3jcm_d+3jcm_c|4c8q_C+4c8q_B|4c92_C+4c92_B|4n0a_A+4n0a_C|5gan_3+5gan_2
27316	RBMX	159163	RBMY1F	P38159	Q15415	11,13,14,49,50,51,53,58,70,78,80,81,82,83,84+11,13,14,49,50,52,57,76,77,79,81,82,83,84	5tbx_A+5tbx_B|3mdf_A+3mdf_B
27335	EIF3K	51386	EIF3L	Q9UBQ5	Q9Y262	15,16,17,18,20,21,22,44,45,48,52,55,56,57,58,79,80,83,84,86,87,88,89,90,91,107,110,111,112,113,114,115,145,148,149,150,151,152,157,160,161,184,185,186,192,195,196,198,200,201,203,204,206,210,213,214,215,216,217+244,249,250,251,254,255,258,259,263,287,290,291,292,293,294,295,298,325,326,327,442,443,444,445,446,450,453,492,494,495,496,497,498,499,500,502,503,504,505,506,507,508,509,514,516,519,520,…	5a5t_K+5a5t_L|3j8b_K+3j8b_L|3j8c_K+3j8c_L
29107	NXT1	56000	NXF3	Q9UKK6	Q9H4D5	6,7,10,11,13,14,15,17,18,21,44,46,47,48,49,50,51,53,61,63,64,65,66,67,71,72,73,74,75,76,77,78,79,80,81,82,83,84,85,86,88,90,92,93,94,96,97,98,101,102,103,104,106,107,108,109,110,112,113,114,129,130,131,132,133,134,135,136,137,138,139,140+324,325,326,327,328,329,330,331,332,333,334,335,369,370,371,372,373,374,375,376,377,378,379,380,381,398,399,400,401,402,403,404,405,406,407,409,410,411,412,413,4…	4wyk_B+4wyk_A|1jkg_A+1jkg_B|1jn5_A+1jn5_B|3nv0_B+3nv0_A
29763	PACSIN3	29993	PACSIN1	Q9UKS6	Q9BY11	13,14,15,16,17,18,19,21,24,25,27,28,31,34,35,37,38,39,41,42,43,45,46,49,50,52,53,56,57,60,63,64,67,68,70,71,72,73,74,77,80,81,84,85,87,88,91,95,102,143,147,150,154,157,158,203,206,207,210,213,214,217,220,221,224,225,228,229,232,233,235,236,238,239,240,242,243,246,247,249,250,251,253,254,255,256,257,261,262,265,266,268,269,272,273,274,275,276,277,278,280,281,282,284,285,288,289,290,291,292,293,294…	4bne_A+4bne_B|3haj_A+3haj_B|3aco_A+3aco_B|3syv_A+3syv_B|3lll_A+3lll_B
51013	EXOSC1	56915	EXOSC5	Q9Y3B2	Q9NQT4	74,75,76,77,78,100,124,125,157,159,160,161,162+63,66,67,69,70,71,72,109,112,113	2nn6_I+2nn6_D|5g06_I+5g06_D|4ifd_I+4ifd_D|5c0w_I+5c0w_D|5c0x_I+5c0x_D
51100	SH3GLB1	56904	SH3GLB2	Q9Y371	Q9NR46	44,47,48,51,52,54,55,56,58,59,62,63,65,66,69,70,71,74,93,94,96,97,100,101,103,104,107,108,109,112,113,114,115,117,118,121,125,128,143,211,214,215,217,218,219,220,221,222,223,224,225,227,228,230,231,232,234,235,237,238,239,241,242,245,246,248,249,252+44,45,48,49,51,52,53,55,56,59,60,62,63,66,67,68,71,90,91,93,94,97,98,100,101,102,104,105,106,107,108,109,110,111,112,114,115,118,122,125,140,210,213,…	1zww_A+1zww_B|2d4c_A+2d4c_B|2z0v_A+2z0v_B
51127	TRIM17	56658	TRIM39	Q9Y577	Q9HCM9	96,97,106,109,111,112,113,114,115,116,135,136,138,139,140,142,143,145,146,147,148,149,150,152,153,154,156,157,158,159,160,161,162,163,164,165,166,167,168,170,171,172,174,175,177,178,179,181,182,184,185,186,188,189,191,192,193,195,196,197,198,199,200,202,203,204,207,208,210,211,214,215,218,219,221,222,225,226,228,229,230,232,233,235,236,239,240,242,243,244,247,248,250,251,252,253,254,255,256,257,2…	4cg4_A+4cg4_B|2vok_A+2vok_B|5hm7_A+5hm7_B|2fbe_A+2fbe_B|4tn3_A+4tn3_B
51282	SCAND1	55888	ZKSCAN7	P57086	Q9P0L1	111,112,113,114,115,116,117,118,119,120,121,122,123,124,125,126,127,129,130,131,133,134,136,137,138,139,140,141,142,143,144,145,147,148,149,150,151,152,153,154,155,156,158,159,160,161,163,164+57,58,59,60,61,62,63,64,65,67,68,69,71,72,75,76,77,79,80,82,83,84,85,86,87,88,89,90,91,93,94,95,96,97,98,99,100,101,102,104,105,106,107,109,110,122,123,125,126,127,129,130,133	3lhr_A+3lhr_B|1y7q_A+1y7q_B|2fi2_A+2fi2_B|4bhx_A+4bhx_B
51282	SCAND1	84547	PGBD1	P57086	Q96JS3	111,112,113,114,115,116,117,118,119,120,121,122,123,124,125,126,127,129,130,131,133,134,136,137,138,139,140,141,142,143,144,145,147,148,149,150,151,152,153,154,155,156,158,159,160,161,163,164+47,48,49,50,51,52,53,54,55,57,58,59,61,62,65,66,67,69,70,72,73,74,75,76,77,78,79,80,81,83,84,85,86,87,88,89,90,91,92,94,95,96,97,99,100,112,113,115,116,117,119,120,123	3lhr_A+3lhr_B|1y7q_A+1y7q_B|2fi2_A+2fi2_B|4bhx_A+4bhx_B
51282	SCAND1	203523	ZNF449	P57086	Q6P9G9	111,112,113,114,115,116,117,118,119,120,121,122,123,124,125,126,127,129,130,131,133,134,136,137,138,139,140,141,142,143,144,145,147,148,149,150,151,152,153,154,155,156,158,159,160,161,163,164+33,34,35,36,37,38,39,40,41,43,44,45,47,48,51,52,53,55,56,58,59,60,61,62,63,64,65,66,67,69,70,71,72,73,74,75,76,77,78,80,81,82,83,85,86,98,99,101,102,103,105,106,109	3lhr_A+3lhr_B|1y7q_A+1y7q_B|2fi2_A+2fi2_B|4bhx_A+4bhx_B
51282	SCAND1	387032	ZKSCAN4	P57086	Q969J2	111,112,113,114,115,116,117,118,119,120,121,122,123,124,125,126,127,129,130,131,133,134,136,137,138,139,140,141,142,143,144,145,147,148,149,150,151,152,153,154,155,156,158,159,160,161,163,164+56,57,58,59,60,61,62,63,64,66,67,68,70,71,74,75,76,78,79,81,82,83,84,85,86,87,88,89,90,92,93,94,95,96,97,98,99,100,101,103,104,105,106,108,109,121,122,124,125,126,128,129,132	3lhr_A+3lhr_B|1y7q_A+1y7q_B|2fi2_A+2fi2_B|4bhx_A+4bhx_B
51582	AZIN1	51686	OAZ3	O14977	Q9UMX2	69,90,91,92,93,110,112,113,114,115,116,117,118,119,134,135,136,137,138,140,141,144,164,165,166,167,168,169,170,171,175,197,320,321,322,323,325,328,329,330,331,357,359,360,361,387,390,393,394,395,396,397,398,399+104,127,128,129,153,154,155,156,157,158,159,161,162,163,165,166,169,170,176,178,183,187,188,189,190,191,192,193,194,196,197,198,199,200,201,202,203,204,205,207,209,214,216,217,219,220,221,…	4zgz_A+4zgz_B|4zgy_A+4zgy_B|5bwa_A+5bwa_B
51619	UBE2D4	55611	OTUB1	Q9Y2X8	Q96FW1	1,2,3,4,5,8,9,12,29,31,55,56,57,58,60,61,62,63,64,66,79,81,83,84,85,89,90,91,92,93,94,95,96,97,98,100,101,119+23,24,25,27,28,31,35,38,129,130,131,133,134,135,136,137,138,140,141,144,165,166,167,169,170,173,177,202,205,206,209,210,211,212,213	4ddg_A+4ddg_C|4ddi_A+4ddi_C|4ldt_C+4ldt_A|3von_C+3von_A|4dhz_F+4dhz_A
51619	UBE2D4	56658	TRIM39	Q9Y2X8	Q9HCM9	4,5,8,9,12,16,61,92,93,94,95,96,97,98+21,25,30,31,32,33,34,67,68,70	4tkp_A+4tkp_B
51659	GINS2	84296	GINS4	Q9Y248	Q9BRT9	1,5,8,9,11,12,21,23,24,25,26,27,28,29,30,31,33,47,48,51,52,55,57,135,138,139,140,141,142,143,144,145,146,147,148,149,150,153,154,157,160,161,164,165,168,169,171,172,175+23,24,27,28,31,34,35,38,39,57,58,61,73,74,76,77,78,80,81,82,84,85,87,88,91,166,168,169,170,171,172,174,184,185,186,187,188,192,194,196,199,201,202,203,204,205,206,207,223	2eho_C+2eho_A|2e9x_B+2e9x_D|2q9q_A+2q9q_B
51686	OAZ3	113451	AZIN2	Q9UMX2	Q96A70	104,127,128,129,153,154,155,156,157,158,159,161,162,163,165,166,169,170,176,178,183,187,188,189,190,191,192,193,194,196,197,198,199,200,201,202,203,204,205,207,209,214,216,217,219,220,221,222,223,224+70,91,92,93,94,111,113,114,115,116,117,118,119,120,135,136,137,138,139,141,142,145,165,166,167,168,169,170,171,172,176,198,323,324,325,326,328,331,332,333,334,360,362,363,364,390,393,396,397,398,399,…	4zgz_B+4zgz_A|4zgy_B+4zgy_A|5bwa_B+5bwa_A
51699	VPS29	55737	VPS35	Q9UBQ0	Q96QK1	12,13,14,15,16,42,44,60,62,63,65,71,88,89,91,92,93,95,97,98,101,103,104,105,107,125,139,141,142,144+488,489,492,493,495,496,499,527,530,531,534,537,538,541,579,582,583,586,589,590,593,626,629,630,632,633,634,636,637,672,675,679,722,725,726,728,729,732,733,768,769,772,773,776	2r17_A+2r17_C
54107	POLE3	54108	CHRAC1	Q9NRF9	Q9NRG0	3,6,7,8,9,10,11,14,15,17,18,19,21,22,23,24,25,26,27,28,29,30,32,33,34,36,37,39,40,41,42,43,44,45,46,47,48,49,50,53,54,57,62,63,64,65,66,67,69,70,73,76,77,78,79,80,81,83,84,85,86,87,88,89,91,92,93+17,18,19,20,23,24,26,27,28,30,31,33,34,35,36,37,38,39,40,41,43,44,45,47,48,49,50,51,52,53,54,55,56,57,58,61,65,67,68,69,70,71,72,73,74,77,81,86,87,89,90,92,93,94,95,98	2byk_B+2byk_A|2bym_B+2bym_A|4g91_B+4g91_C|4g92_B+4g92_C|4awl_B+4awl_C
54474	KRT20	144501	KRT80	P35900	Q6KB66	272,275,276,279,282,286,289,290,292,293,296,297,299,300,303,304,306,307,310,311,312,313,314,317,318,320,321,324,325,328,329,331,332,335,336,338,339,342,343,345,346,349,350,352,353,356,357,359,360,363,364,366,367,370,371,373,374,377+288,291,292,295,296,298,299,302,303,305,306,309,310,312,313,316,317,319,320,323,324,326,327,330,331,332,333,334,335,337,338,341,342,344,345,348,349,351,352,354,355,356…	3tnu_A+3tnu_B|4zry_A+4zry_B
54925	ZSCAN32	55663	ZNF446	Q9NX65	Q9NWS9	40,41,42,43,44,45,46,47,48,49,50,51,52,53,54,55,56,58,59,60,62,63,65,66,67,68,69,70,71,72,73,74,76,77,78,79,80,81,82,83,84,85,87,88,89,90,92,93,105,106,107,108,109,110,112,113,115,116,117,119,525,526,528,530,532,534,535,538,539,542,543+29,30,31,32,33,34,35,36,37,39,40,41,43,44,47,48,49,51,52,54,55,56,57,58,59,60,61,62,63,65,66,67,68,69,70,71,72,73,74,76,77,78,79,81,82,94,95,97,98,99,101,102,105,3…	2fi2_A+2fi2_B|1y7q_A+1y7q_B|3lhr_A+3lhr_B|4bhx_A+4bhx_B|5v3g_G+5v3g_A
54925	ZSCAN32	252884	ZNF396	Q9NX65	Q96N95	40,41,42,43,44,45,46,47,48,49,50,51,52,53,54,55,56,58,59,60,62,63,65,66,67,68,69,70,71,72,73,74,76,77,78,79,80,81,82,83,84,85,87,88,89,90,93,105,106,107,108,109,110,112,113,115,116,117,119,525,526,542,543,544,545,602,603,604,605,606,611,613,617,620,621+55,56,57,58,59,60,61,62,63,65,66,67,69,70,73,74,75,77,78,80,81,82,83,84,85,86,87,88,89,91,92,93,94,95,96,97,98,99,100,102,103,104,105,108,120,121,…	3lhr_A+3lhr_B|1mey_C+1mey_G|1y7q_A+1y7q_B|2i13_A+2i13_B|2fi2_A+2fi2_B
54925	ZSCAN32	342945	ZSCAN22	Q9NX65	P10073	525,526,541,542,543,544,545,546,547,548,549,550,552,575,578,582,583,584,585,602,603,604,605,606,607,608,609,610,611,612,613,617,620,621+300,301,303,305,307,309,310,313,314,317,318,375,376,377,378,379,380,381,382,383,384,385,386,387,388,390,391,392,394,409,410,411,412,413,414	2i13_A+2i13_B|5v3g_A+5v3g_G|5eh2_E+5eh2_F|5ei9_E+5ei9_F|1mey_C+1mey_G
54925	ZSCAN32	387032	ZKSCAN4	Q9NX65	Q969J2	40,41,42,43,44,45,51,52,54,55,58,59,62,63,65,66,68,69,71,72,73,76,77,78,80,81,83,84,85,88,89,90,105,106,109,110,112,113,541,544,545,546,547,548,549,550,552,575,578,582,583,584,585,602,603,604,605,606,607,608,609,610,611,612,613,617,620,621+56,57,58,59,60,61,67,68,70,71,74,75,78,81,82,84,87,88,89,90,92,93,94,96,97,99,100,101,104,105,106,109,121,122,125,126,128,129,352,353,355,357,359,361,362,365,3…	2i13_A+2i13_B|5v3g_A+5v3g_G|5eh2_E+5eh2_F|5ei9_E+5ei9_F|3lhr_A+3lhr_B
55629	PNRC2	55802	DCP1A	Q9NPJ4	Q9NPI6	99,100,101,102,103,104,105,106,107,108,109,110,111,113,114,115,116,117,118+34,36,38,40,41,43,44,45,46,47,51,86,87,88,89,91,92,94,96,97,98,102,104,106,108,110	4b6h_C+4b6h_A|5kq1_C+5kq1_A|5kq4_C+5kq4_A
55663	ZNF446	55888	ZKSCAN7	Q9NWS9	Q9P0L1	29,30,31,32,33,34,35,36,37,38,39,40,41,42,43,44,45,47,48,49,51,52,54,55,56,57,58,59,60,61,62,63,65,66,67,68,69,70,71,72,73,74,76,77,78,79,81,82,94,95,96,97,98,99,101,102,104,105,108,324,327,328,329,330,331,332,333,335+57,58,59,60,61,62,63,64,65,67,68,69,71,72,75,76,77,79,80,82,83,84,85,86,87,88,89,90,91,93,94,95,96,97,98,99,100,101,102,104,105,106,107,109,110,122,123,125,126,127,129,130,133,583,5…	1y7q_A+1y7q_B|3lhr_A+3lhr_B|2fi2_A+2fi2_B|4bhx_A+4bhx_B|5v3g_A+5v3g_G
55663	ZNF446	80345	ZSCAN16	Q9NWS9	Q9H4T2	29,30,31,32,33,34,35,36,37,38,39,40,41,42,43,44,45,47,48,49,51,52,54,55,56,57,58,59,60,61,62,63,65,66,67,68,69,70,71,72,73,74,76,77,78,79,81,82,94,95,96,97,98,99,101,102,104,105,108,324,327,328,329,330,331,332,333,335+44,45,46,47,48,49,50,51,52,54,55,56,58,59,62,63,64,66,67,69,70,71,72,73,74,75,76,77,78,80,81,82,83,84,85,86,87,88,89,91,92,93,94,96,97,109,110,112,113,114,116,117,120,121,240,241,24…	1y7q_A+1y7q_B|3lhr_A+3lhr_B|2fi2_A+2fi2_B|4bhx_A+4bhx_B|5v3g_A+5v3g_G
55663	ZNF446	84307	ZNF397	Q9NWS9	Q8NF99	29,30,31,32,33,34,35,36,37,38,39,40,41,42,43,44,45,47,48,49,51,52,54,55,56,57,58,59,60,61,62,63,65,66,67,68,69,70,71,72,73,74,76,77,78,79,81,82,94,95,96,97,98,99,101,102,104,105,108,324,327,328,329,330,331,332,333,335+53,54,55,56,57,58,59,60,61,63,64,65,67,68,71,72,73,75,76,78,79,80,81,82,83,84,85,86,87,89,90,91,92,93,94,95,96,97,98,100,101,102,103,105,106,118,119,121,122,123,125,126,129,373,374,…	1y7q_A+1y7q_B|3lhr_A+3lhr_B|2fi2_A+2fi2_B|4bhx_A+4bhx_B|5v3g_A+5v3g_G
55663	ZNF446	84547	PGBD1	Q9NWS9	Q96JS3	29,30,31,32,33,34,35,36,37,38,39,40,41,42,43,44,45,47,48,49,51,52,54,55,56,57,58,59,60,61,62,63,65,66,67,68,69,70,71,72,73,74,76,77,78,79,81,82,94,95,96,97,98,99,101,102,104,105,108+47,48,49,50,51,52,53,54,55,57,58,59,61,62,65,66,67,69,70,72,73,74,75,76,77,78,79,80,81,83,84,85,86,87,88,89,90,91,92,94,95,96,97,99,100,112,113,115,116,117,119,120,123	1y7q_A+1y7q_B|3lhr_A+3lhr_B|2fi2_A+2fi2_B|4bhx_A+4bhx_B
55663	ZNF446	84838	ZNF496	Q9NWS9	Q96IT1	29,30,31,32,33,34,35,36,37,38,39,40,41,42,43,44,45,47,48,49,51,52,54,55,56,57,58,59,60,61,62,63,65,66,67,68,69,70,71,72,73,74,76,77,78,79,81,82,94,95,96,97,98,99,101,102,104,105,108,324,327,328,329,330,331,332,333,335+45,46,47,48,49,50,51,52,53,55,56,57,59,60,63,64,65,67,68,70,71,72,73,74,75,76,77,78,79,81,82,83,84,85,86,87,88,89,90,92,93,94,95,97,98,110,111,113,114,115,117,118,121,410,411,413,41…	3lhr_A+3lhr_B|2fi2_A+2fi2_B|1y7q_A+1y7q_B|4bhx_A+4bhx_B|5v3g_A+5v3g_G
55663	ZNF446	252884	ZNF396	Q9NWS9	Q96N95	29,30,31,32,33,34,35,36,37,38,39,40,41,42,43,44,45,47,48,49,51,52,54,55,56,57,58,59,60,61,62,63,65,66,67,68,69,70,71,72,73,74,76,77,78,79,81,82,94,95,96,97,98,99,101,102,104,105,108,362,365,370,371,372,373+55,56,57,58,59,60,61,62,63,65,66,67,69,70,73,74,75,77,78,80,81,82,83,84,85,86,87,88,89,91,92,93,94,95,96,97,98,99,100,102,103,104,105,107,108,120,121,123,124,125,127,128,131,280,281,282,283,284…	1y7q_A+1y7q_B|3lhr_A+3lhr_B|2fi2_A+2fi2_B|4bhx_A+4bhx_B|5eh2_E+5eh2_F
55663	ZNF446	342945	ZSCAN22	Q9NWS9	P10073	29,30,31,32,33,34,35,36,37,38,39,40,41,42,43,44,45,47,48,49,51,52,54,55,56,57,58,59,60,61,62,63,65,66,67,68,69,70,71,72,73,74,76,77,78,79,81,82,94,95,96,97,98,99,101,102,104,105,108,324,327,328,329,330,331,332,333,335+52,53,54,55,56,57,58,59,60,62,63,64,66,67,70,71,72,74,75,77,78,79,80,81,82,83,84,85,86,88,89,90,91,92,93,94,95,96,97,99,100,101,102,104,105,117,118,120,121,122,124,125,128,300,301,3…	2fi2_A+2fi2_B|3lhr_A+3lhr_B|1y7q_A+1y7q_B|4bhx_A+4bhx_B|5v3g_A+5v3g_G
55888	ZKSCAN7	387032	ZKSCAN4	Q9P0L1	Q969J2	599,602,603,604,605,606,607,608,610,639,640,656,657,658,659,660,661,662,663,664,668,669,670,671,675,678,679,692,693,694,695,696,697,698+352,353,355,357,359,361,362,365,366,369,370,374,377,381,382,383,384,401,403,404,405,406,407,408,409,410,416,427,428,429,430,439,440,442,443,446	2i13_A+2i13_B|5v3g_A+5v3g_G|5eh2_E+5eh2_F|5ei9_E+5ei9_F|1mey_C+1mey_G
55916	NXT2	56000	NXF3	Q9NPJ8	Q9H4D5	7,8,10,11,12,14,15,16,18,19,22,45,47,48,49,50,51,52,54,62,64,65,66,67,68,72,73,74,75,76,77,78,79,80,81,82,83,84,85,86,87,89,91,93,94,95,97,98,99,102,103,104,105,107,108,109,110,111,113,114,115,130,131,132,133,134,135,136,137,138,139,140,141+324,325,326,327,328,329,330,331,332,333,334,335,369,370,371,372,373,374,375,376,377,378,379,380,381,398,399,400,401,402,403,404,405,406,407,409,410,411,412,41…	1jkg_A+1jkg_B|1jn5_A+1jn5_B|4wyk_B+4wyk_A|3nv0_B+3nv0_A
57381	RHOJ	84612	PARD6B	Q9H4E5	Q9BYG5	23,39,41,42,43,54,55,56,57,58,59,60,61,62,63,64,65,66,74,82,85,88,92,184,188,191,192+131,132,133,134,135,136,137,138,139,140,141,142,143,144,145,148,149,156,163,204,205,206,207,208	1nf3_A+1nf3_C
57402	S100A14	140576	S100A16	Q9HCY8	Q96FQ6	12,13,14,15,16,17,18,19,20,21,22,23,24,25,26,27,28,29,30,31,32,37,38,39,41,49,50,52,53,54,55,56,57,58,63,66,80,81,82,84,85,86,87,88,89,90,91,92,93,94,95,96+2,3,4,5,6,7,8,9,10,11,12,13,14,15,16,17,18,19,20,21,22,28,30,31,38,41,42,44,45,46,47,48,49,50,75,76,77,78,79,80,81,82,83,84,85,86,87,88,90	1yur_A+1yur_B|1yus_A+1yus_B|1yut_A+1yut_B|1yuu_A+1yuu_B|2egd_A+2egd_B
57862	ZNF410	84307	ZNF397	Q86VK4	Q8NF99	241,244,245,246,247,248,249,250,252,277,280,283,286,287,288,289,302,303,304,305,306,307,308,309,310,311,312,313,316,317,318,319,323,326,327+373,374,376,378,380,382,383,386,387,390,391,394,396,397,398,399,400,401,409,423,426,430,431,432,433,448,449,450,451,454,455,456,457,458,459,460,461,463,464,467	2i13_A+2i13_B|5eh2_E+5eh2_F|5ei9_E+5ei9_F|5v3g_A+5v3g_G|1mey_C+1mey_G
79047	KCTD15	284252	KCTD1	Q96SI1	Q719H9	55,56,57,58,59,61,62,63,64,65,66,67,68,69,70,73,96,97,98,99,100,102,104,105,106,107,108,109,111,112,114,115,118,119,121,123,124,125,126,127,128,129,130,131,132,133,136,137,140+33,35,37,38,39,40,41,42,43,44,47,67,68,69,71,72,76,78,79,80,81,82,83,85,86,88,89,92,93,95,96,97,98,99,100,102,103,104,105,106,107,110,111,113,127	5bxb_A+5bxb_B|5bxd_A+5bxd_B|5a15_A+5a15_B
79760	GEMIN7	79833	GEMIN6	Q9H840	Q8WXD5	51,54,55,58,59,61,62,63,65,66,68,69,72,81,82,83,84,85,87,97,98,99,102,121,122,124,125,126,127,128,129,130,131+9,10,12,13,16,17,24,25,26,28,30,35,36,37,38,39,40,41,43,45,50,52,54,55,56,57,58,59,60,61,63,64,86	1y96_B+1y96_A
79797	ZNF408	126375	ZNF792	Q9H9D4	Q3KQV3	353,363,457,463,464,465,466,467,468,469,471,521,522,523,524,525,530,532,536,539,540,550,552,556,557,558,559,580,581,582,583,584,585,586+314,315,317,319,321,323,324,327,328,331,332,363,365,376,391,392,393,394,395,396,397,398,399,400,401,402,406,423,424,425,426,427,428	2i13_A+2i13_B|5v3g_A+5v3g_G|5eh2_E+5eh2_F|5ei9_E+5ei9_F|5und_A+5und_B
84547	PGBD1	342945	ZSCAN22	Q96JS3	P10073	47,48,49,50,51,52,53,54,55,56,57,58,59,60,61,62,63,65,66,67,69,70,72,73,74,75,76,77,78,79,80,81,83,84,85,86,87,88,89,90,91,92,94,95,96,97,99,100,112,113,114,115,116,117,119,120,122,123,124,126+52,53,54,55,56,57,58,59,60,62,63,64,66,67,70,71,72,74,75,77,78,79,80,81,82,83,84,85,86,88,89,90,91,92,93,94,95,96,97,99,100,101,102,104,105,117,118,120,121,122,124,125,128	3lhr_A+3lhr_B|2fi2_A+2fi2_B|1y7q_A+1y7q_B|4bhx_A+4bhx_B
84838	ZNF496	158399	ZNF483	Q96IT1	Q8TF39	45,46,47,48,49,50,51,52,53,54,55,56,57,58,59,60,61,63,64,65,67,68,70,71,72,73,74,75,76,77,78,79,81,82,83,84,85,86,87,88,89,90,92,93,94,95,98,110,111,112,113,114,115,117,118,120,121,122,124,461,464,468,469,470,471,489,490,491,492,493,498,500,504,507,508+55,56,57,58,59,60,61,62,63,65,66,67,69,70,73,74,75,77,78,80,81,82,83,84,85,86,87,88,89,91,92,93,94,95,96,97,98,99,100,102,103,104,105,108,120,121,…	3lhr_A+3lhr_B|1y7q_A+1y7q_B|2fi2_A+2fi2_B|2i13_A+2i13_B|5eh2_E+5eh2_F
84838	ZNF496	342945	ZSCAN22	Q96IT1	P10073	45,46,47,48,49,50,51,52,53,54,55,56,57,58,59,60,61,63,64,65,67,68,70,71,72,73,74,75,76,77,78,79,81,82,83,84,85,86,87,88,89,90,92,93,94,95,98,110,111,112,113,114,115,117,118,120,121,122,124,461,464,468,469,470,471,489,490,491,492,493,498,500,504,507,508+52,53,54,55,56,57,58,59,60,62,63,64,66,67,70,71,72,74,75,77,78,79,80,81,82,83,84,85,86,88,89,90,91,92,93,94,95,96,97,99,100,101,102,105,117,118,12…	3lhr_A+3lhr_B|2fi2_A+2fi2_B|1y7q_A+1y7q_B|2i13_A+2i13_B|5eh2_E+5eh2_F
84838	ZNF496	387032	ZKSCAN4	Q96IT1	Q969J2	45,46,47,48,49,50,51,52,53,54,55,56,57,58,59,60,61,63,64,65,67,68,70,71,72,73,74,75,76,77,78,79,81,82,83,84,85,86,87,88,89,90,92,93,94,95,98,110,111,112,113,114,115,117,118,120,121,122,124,461,464,468,469,470,471,489,490,491,492,493,498,500,504,507,508+56,57,58,59,60,61,62,63,64,66,67,68,70,71,74,75,76,78,79,81,82,83,84,85,86,87,88,89,90,92,93,94,95,96,97,98,99,100,101,103,104,105,106,109,121,122…	3lhr_A+3lhr_B|2fi2_A+2fi2_B|1y7q_A+1y7q_B|2i13_A+2i13_B|5eh2_E+5eh2_F
84914	ZNF587	147687	ZNF417	Q96SQ5	Q8TAU3	288,291,292,293,294,295,296,297,299,378,381,384,385,386,387,388,401,402,403,404,405,406,407,408,409,410,411,412,413,414,415,416,420,423,424+272,273,275,277,279,281,282,285,286,289,290,377,378,379,380,381,382,383,384,385,386,387,388,392,409,410,411,412,413,414,431,432,433,434,443,444,446,447,450	2i13_A+2i13_B|5v3g_A+5v3g_G|5eh2_E+5eh2_F|5ei9_E+5ei9_F|1mey_C+1mey_G
84914	ZNF587	653121	ZBTB8A	Q96SQ5	Q96BR9	384,385,401,402,403,404+305,306,307,308,317,318,320,321,324	1mey_C+1mey_G
112802	KRT71	125115	KRT40	Q3SY84	Q6A162	337,340,341,344,345,347,348,351,352,354,355,358,359,361,362,365,366,368,369,372,373,375,376,379,380,381,382,383,384,386,387,390,391,393,394,397,398,400,401,403,404,405,407,408,411,412,414,415,418,419,421,422,425,426,428,429,432,433,435,436,439+291,294,295,298,301,305,308,309,311,312,315,316,318,319,322,323,325,326,329,330,331,332,333,336,337,339,340,343,344,347,348,350,351,354,355,357,358,361,362…	3tnu_B+3tnu_A|4zry_B+4zry_A
125115	KRT40	140807	KRT72	Q6A162	Q14CN4	291,294,295,298,301,305,308,309,311,312,315,316,318,319,322,323,325,326,329,330,331,332,333,336,337,339,340,343,344,347,348,350,351,354,355,357,358,361,362,364,365,368,369,371,372,375,376,378,379,382,383,385,386,389,390,392,393,396+332,335,336,339,340,342,343,346,347,349,350,353,354,356,357,360,361,363,364,367,368,370,371,374,375,376,377,378,379,381,382,385,386,388,389,392,393,395,396,398,399,400…	3tnu_A+3tnu_B|4zry_A+4zry_B
125115	KRT40	286887	KRT6C	Q6A162	P48668	291,294,295,298,301,305,308,309,311,312,315,316,318,319,322,323,325,326,329,330,331,332,333,336,337,339,340,343,344,347,348,350,351,354,355,357,358,361,362,364,365,368,369,371,372,375,376,378,379,382,383,385,386,389,390,392,393,396+370,373,374,377,378,380,381,384,385,387,388,391,392,394,395,398,399,401,402,405,406,408,409,412,413,414,415,416,417,419,420,423,424,426,427,430,431,433,434,436,437,438…	3tnu_A+3tnu_B|4zry_A+4zry_B
147687	ZNF417	653121	ZBTB8A	Q8TAU3	Q96BR9	384,385,401,402,403,404+305,306,307,308,317,318,320,321,324	1mey_C+1mey_G
158399	ZNF483	342945	ZSCAN22	Q8TF39	P10073	487,490,491,492,493,494,495,496,498,521,524,527,528,529,530,531,544,545,546,547,552,553,554,555,556,557,558,604,605,606,607,608,613,615,619,622,623+300,301,303,305,307,309,310,313,314,317,318,375,376,377,378,379,380,381,382,383,384,385,386,387,388,390,391,392,394,409,410,411,412,413,414	2i13_A+2i13_B|5v3g_A+5v3g_G|5eh2_E+5eh2_F|5ei9_E+5ei9_F|1mey_C+1mey_G
166793	ZBTB49	653121	ZBTB8A	Q6ZSB9	Q96BR9	3,4,7,8,9,10,11,12,13,14,15,17,18,21,22,23,24,25,26,37,39,40,41,42,44,45,46,51,54,55,60,61,81,82,83,84,85,86,87,88,89,90,91,106,108,109,112,116+1,2,3,4,5,6,7,8,9,10,11,12,13,14,16,17,18,19,20,21,22,23,25,31,32,33,34,35,36,38,39,40,41,43,44,45,50,53,54,59,60,71,73,74,77,78,82,83,84,85,86,87,88,89,90,91,92,93,109,110,113,117	3m52_A+3m52_B|2q81_A+2q81_B|4u2m_A+4u2m_C|2nn2_A+2nn2_B|5n21_A+5n21_B

## Sheet: (B) IntAct-SI
Gene_symbol_1	Gene_symbol_2	UniProt_ID_1	UniProt_ID_2	IntAct_ID_1	IntAct_ID_2	IntAct_interaction_ID	Interaction_interface	Structural_models
CCNT1	CDK9	O60563	P50750	EBI-2479671	EBI-1383449	EBI-8679485	5,6,11,12,26,72,73,77,78,89,90,93,94,96,98,99,100,101,102,130,134,137,138,139,141,142,143,144,145,146,147,148,149+6,7,8,9,10,11,12,13,52,56,57,58,59,60,61,64,65,67,68,71,72,81,82,83,84,86,98,99,172	3blh_B+3blh_A|3blq_B+3blq_A|3blr_B+3blr_A|3lq5_B+3lq5_A|3mi9_B+3mi9_A
BTRC	SKP1	Q9Y297	P63208	EBI-307461	EBI-307486	EBI-8676124	174,175,176,177,178,179,180,181,183,184,185,187,189,191,192,195,196,197,199,200,201,202,203,204,205,206,207,208,209,210,211,212,213,214,215,216,220,256,257,259,261,265,266,268,269,272,273,284,288+51,53,54,82,95,96,97,98,99,100,101,102,104,105,108,113,116,117,120,121,123,124,125,126,127,128,129,130,131,132,135,136,137,138,139,140,141,142,143,144,145,146,149,150,152,153,154,155,156,157,158,159,160,…	1p22_A+1p22_B|2ovp_B+2ovp_A|2ovq_B+2ovq_A|2ovr_B+2ovr_A|5v4b_B+5v4b_A
EIF4E	EIF4EBP2	P06730	Q13542	EBI-73440	EBI-935137	EBI-8628028	34,36,37,38,39,40,41,47,61,62,63,64,69,70,71,72,73,74,75,76,77,78,79,80,85,91,128,131,132,135,138,139,140,141,143,144,146,147,186+50,51,52,53,54,55,56,58,59,60,62,63,65,66,67,68,69,70,71,72,74,75,76,77,78,80,81,82,83,84	5bxv_A+5bxv_B
EIF4EBP1	EIF4E	Q13541	P06730	EBI-74090	EBI-73440	EBI-8628018	50,51,52,53,54,55,56,58,59,60,62,63,65,66,67,68,69,70,71,72,73,74,75,76,77,78,79,80,81,82,83,84+34,36,37,38,39,40,41,47,49,61,62,63,64,65,69,70,71,72,73,74,75,76,77,78,79,80,84,85,86,89,91,95,128,131,132,135,136,138,139,140,141,142,143,144,146,147,186	5bxv_B+5bxv_A|4ued_B+4ued_A|5nvn_B+5nvn_A
CASP7	XIAP	P55210	P98170	EBI-523958	EBI-517127	EBI-1030883	83,84,85,144,146,189,191,230,232,233,234,235,237,240,274,275,276,277,278,279,281,282+137,139,140,141,142,143,144,145,146,147,148,149,150	1i4o_A+1i4o_C|1kmc_A+1kmc_C|1i51_A+1i51_E
CASP3	XIAP	P42574	P98170	EBI-524064	EBI-517127	EBI-1030919	60,61,62,63,121,123,166,168,204,206,207,208,209,211,214,248,249,250,251,252,253,255,256+137,138,139,140,141,142,143,144,145,146,147,148,149,150	1i4o_A+1i4o_C|1kmc_A+1kmc_C|1i3o_A+1i3o_E
BIRC2	DIABLO	Q13490	Q9NR28	EBI-514538	EBI-517508	EBI-517695	250,251,252,263,264,265,266,271,274,275,278,296,298,299+140,144,147,148,150,151,152,154,155,158,198,202,205,208,209,212	1g73_C+1g73_A
BIRC3	DIABLO	Q13489	Q9NR28	EBI-517709	EBI-517508	EBI-517726	249,250,251,252,257,260,261,264,282,284,285+140,144,147,148,150,151,152,154,155,158,198,202,205,208,209,212	1g73_C+1g73_A
PTK2	LYN	Q05397	P07948	EBI-702142	EBI-79452	EBI-7859736	412,415,447,449,466,470,477,481,485,486,487,500,521,522,525,541,542,543,556,557,558,561,624,625,626,627,629,630,633,634,637,638,639,640,642,664,670,680,684+209,212,239,281,282,283,285,289,296,362,363,364,392,393,396,397,398,399,400,401,419,445,446,447,450,451,454,455,458,459,460,461,462,463,485	3qri_A+3qri_B|3dk6_A+3dk6_B|4xey_A+4xey_B
CHUK	MAP3K14	O15111	Q99558	EBI-81249	EBI-358011	EBI-526235	34,36,37,39,41,66,77,78,79,80,81,82,92+419,421,422,424,426,437,441,442,445,456,457,458,459,460,461,465,466	3is5_A+3is5_B
CASP9	APAF1	P55211	O14727	EBI-516799	EBI-446492	EBI-8636994	1,6,10,11,12,13,14,17,33,36,38,39,40,41,42,45,52,53,56,57,60,61,63,64,65,66,67,68+18,19,20,21,23,24,26,27,28,30,31,32,33,36,37,40,44,47,48,49,50,51,77,78,79,80,81,82	5wve_S+5wve_O|4rhw_E+4rhw_A|5juy_O+5juy_D|5wvc_B+5wvc_A|3ygs_P+3ygs_C
NCF4	NCF2	Q15080	P19878	EBI-1036870	EBI-489611	EBI-7912607	287,289,291,293,294,295,296,298,299,301,302,305,332,335,336,337,338,339+353,355,357,358,359,360,361,362,363,365,382,395,400,402,423,425	1oey_J+1oey_A
CDKN3	CDK3	Q16667	Q00526	EBI-1031527	EBI-1245761	EBI-8650121	53,54,55,57,83,87,88,110,111,140,141,142,143,144,145,146,147,172,177,178,180,181,182,183,184,186,187,191+14,15,40,42,158,159,160,161,163,164,166,174,175,176,206,207,208,209,212,213,234,235,236,237,240	1fq1_A+1fq1_B
CDKN3	CDK1	Q16667	P06493	EBI-1031527	EBI-444308	EBI-8650137	53,54,55,57,83,87,88,110,111,140,141,142,143,144,145,146,147,172,177,178,180,181,182,183,184,186,187,191+14,15,40,42,159,160,161,162,164,165,167,175,176,177,207,208,209,210,213,214,235,236,237,238,241	1fq1_A+1fq1_B
SMN2	GEMIN2	Q16637	O14893	EBI-395421	EBI-443648	EBI-8625163	37,38,39,40,42,43,44,45,46,47,49,50+96,98,102,105,106,109,113,116,117,120,179,180,183,207,209,212,213,216,217,220,221,256,257,258,260,261	3s6n_M+3s6n_2
CASP9	CASP3	P55211	P42574	EBI-516799	EBI-524064	EBI-7781714	150,151,261,268,269,270,273,276,293,294,295,296,297,298,333,334,335,336,337,338,339,340,348,349,351,378,379,381,382,385,386,388,389,392,393,396,397,398,399,400,401,402,403,404,405,406,407,408,409,410,412+34,35,137,144,145,146,149,152,167,169,170,171,172,173,174,185,186,187,188,189,190,191,192,197,200,201,203,230,231,233,234,237,238,240,241,244,245,246,248,258,259,260,261,262,263,264,265,266,267,2…	4jr0_A+4jr0_B|5iae_A+5iae_C|4jqy_A+4jqy_B|4jqz_A+4jqz_B|1cp3_A+1cp3_B
EIF4EBP3	EIF4E	O60516	P06730	EBI-746950	EBI-73440	EBI-8688688	36,37,38,39,40,41,42,44,45,46,48,49,51,52,53,54,55,56,57,58,59,60,61,62,63,64,65,66,67,68,69,70+34,36,37,38,39,40,41,47,49,61,62,63,64,65,69,70,71,72,73,74,75,76,77,78,79,80,84,85,86,89,91,95,128,131,132,135,136,138,139,140,141,142,143,144,146,147,186	5bxv_B+5bxv_A|4ued_B+4ued_A|5nvn_B+5nvn_A
MDM2	MDM4	Q00987	O15151	EBI-389668	EBI-398437	EBI-398450	25,26,27,28,29,47,55,58,59,62,63,69,70,72,73,93,94,96,108,109,428,429,430,431,432,433,434,435,439,445,446,449,451,453,454,455,456,457,458,459,462,477,484,485,486,487,488,489,490,491+27,28,46,54,57,58,61,62,68,69,71,72,92,93,95,107,429,430,431,432,433,434,435,436,437,442,443,444,445,446,448,450,452,453,454,455,456,457,458,461,476,483,484,485,486,487,488,489,490	5mnj_C+5mnj_D|2vje_A+2vje_B|2vjf_A+2vjf_B|1rv1_A+1rv1_B|3vbg_A+3vbg_B
GGA2	RABEP1	Q9UJY4	Q15276	EBI-447646	EBI-447043	EBI-7240562	273,276,277,279,280,283,290,293,294,296,297,300,301,304+552,556,559,560,562,563,566,567,570,573	1x79_A+1x79_B
DFFB	DFFA	O76075	O00273	EBI-1053821	EBI-727171	EBI-8628830	1,2,5,6,7,8,9,10,11,16,17,18,19,20,21,22,23,24,29,32,33,36,37,66+17,58,62,63,66,67,68,69,70,71,72,73,74,75,76,77,78,94,96,98,100	1ibx_A+1ibx_B|1f2r_C+1f2r_I
BCL2L1	BAD	Q07817	Q92934	EBI-78035	EBI-700771	EBI-7986686	93,94,96,97,100,101,104,105,108,111,112,113,118,121,122,123,125,126,127,129,130,132,133,136,137,138,139,141,142,143,146,149,150,194,195,198,199,200,201,202,203,204+103,104,105,106,107,108,109,110,111,112,113,114,115,117,118,119,120,121,122,123,124,125,126,127	1g5j_A+1g5j_B
TRAF2	TRADD	Q12933	Q15628	EBI-355744	EBI-359215	EBI-8668552	400,401,406,445,446,447,448,449,450,452,453,454,456,466,467,468,469,470,471,474,476+16,18,63,65,67,68,72,76,119,120,121,122,143,144,145,146,147,149	1f3v_B+1f3v_A
FAS	FADD	P25445	Q13158	EBI-494743	EBI-494804	EBI-495129	223,224,225,228,229,231,232,235,236,238,239,240,253,255,258,276,282,283,284,285,286,287,288,291,292,294,295,298,299,302,305,306,309,312,333,334,335+96,99,102,103,106,107,110,114,135,136,138,139,142,157,158,159,162,169,171,172,173,175,176,178,179,180,181,182,183,184,185,186,187,189,190	3ezq_A+3ezq_B|3oq9_A+3oq9_H
CASP10	CASP8	Q92851	Q14790	EBI-495095	EBI-78060	EBI-495159	270,271,272,273,274,275,276,293,321,323,324,325,326,328,331,334,335,338,361,375,382,383,384,387,389,390,391,392,394,405,407,408,409,410,411,412,424,425,426,427,428,429,430,431,432,433,434,435,441,442,443,444,446+235,275,280,282,283,284,291,294,298,299,301,302,303,320,331,334,341,342,343,346,349,350,364,366,367,368,369,370,374,389,390,391,392,393,394,395,396,397,398,405,406,407,409,431,435,438,440…	4ps1_A+4ps1_B|1i4o_A+1i4o_B|4fdl_B+4fdl_A|2nn3_D+2nn3_C|1kmc_A+1kmc_B
PIK3R1	CDC42	P27986	P60953	EBI-79464	EBI-81752	EBI-8592528	147,148,150,151,152,153,154,155,156,157,187,188,191,257,258,259,260,263,266,267,269,270,271,274,279,283,285,286,288,289,292,293,296+11,12,13,30,32,33,34,35,36,37,61,62,63,64,66,67,70,88,91,92,95	5hpy_A+5hpy_B
CDC42	IQGAP1	P60953	P46940	EBI-81752	EBI-297509	EBI-8657864	3,5,12,13,14,18,21,24,25,26,27,28,29,30,31,32,33,34,36,37,38,39,40,54,56,61,64,70,74,116,118,119,122,123,124,125,127,128,131,132,133,160+980,981,1011,1012,1014,1015,1016,1017,1018,1019,1063,1064,1065,1066,1070,1154,1155,1156,1157,1158,1278,1279,1280,1283,1284,1287,1288,1289,1290,1291,1292,1293,1294,1295,1296,1297,1331,1332,1333	5cjp_A+5cjp_E
WAS	CDC42	P42768	P60953	EBI-346375	EBI-81752	EBI-8677643	230,231,232,233,234,235,237,238,239,240,241,242,243,244,245,246,247,248,249,250,251,252,253,254,258,260,263,264,266,267,270,271,274,275,276+2,21,23,24,25,26,33,34,35,36,37,38,39,40,41,42,43,44,45,46,47,48,51,53,54,55,56,64,66,67,68,70,71,73,74,153,166,169,170,171,173,174,175,177,178,179	1cee_B+1cee_A
NCF2	CDC42	P19878	P60953	EBI-489611	EBI-81752	EBI-8612622	36,37,38,66,67,69,70,100,102,104,106,107,108,109,111,112+21,22,24,25,26,27,28,29,30,31,33,40,41,159,160,161,162	1e96_B+1e96_A
TNFSF10	TNFRSF10A	P50591	O00220	EBI-495373	EBI-518861	EBI-518922	127,128,129,130,131,132,133,134,135,147,148,155,156,157,158,159,160,161,189,191,192,193,195,198,199,200,201,203,205,207,209,214,215,216,217,218,220,224,226,236,237,238,239,251,261,262,263,264,267,269,270+140,152,153,154,155,156,157,158,159,160,161,162,163,164,165,166,167,168,169,170,171,172,173,174,185,186,188,194,196,198,199,200,201,202,203,204,205,206,208,212	5cir_A+5cir_E|1d4v_B+1d4v_A|1d0g_A+1d0g_R|1du3_D+1du3_A|4n90_A+4n90_R
TNFSF10	TNFRSF10B	P50591	O14763	EBI-495373	EBI-518882	EBI-518922	127,128,129,130,131,132,133,134,135,147,148,155,156,157,158,159,160,161,189,191,192,193,195,198,199,200,201,203,205,207,209,214,215,216,217,218,220,224,226,236,237,238,239,251,261,262,263,264,267,269,270+89,101,102,103,104,105,106,107,108,109,110,111,112,113,114,115,116,117,118,119,120,121,122,123,134,135,137,143,145,147,148,149,150,151,152,153,154,155,157,161	1d0g_A+1d0g_R|1du3_D+1du3_A|4n90_A+4n90_R|1d4v_B+1d4v_A|5cir_A+5cir_E
HRAS	RAF1	P01112	P04049	EBI-350145	EBI-365996	EBI-8653209	21,24,25,27,29,31,33,36,37,38,39,40,41,54,56,64+55,57,59,64,65,66,67,68,69,70,71,84,85,87,88,89,90	3kud_A+3kud_B|4g0n_A+4g0n_B|4g3x_A+4g3x_B
PAX3	MEOX2	P23760	P50222	EBI-1167564	EBI-748397	EBI-7885294	243,246,247,250,259,261,262+179,180,244,253	3a01_B+3a01_A
HCK	ABL1	P08631	P00519	EBI-346340	EBI-375543	EBI-7296396	175,176,177,190,199,201,459,460,461,462,464,465,468,469,472,473,474,477,478,483,484,485,488,492,500,505,506,509,510,513,514,515,516,517,518,519,520,521,522,523,524+156,157,168,170,175,177,356,441,442,443,444,446,447,450,451,454,455,456,457,458,459,460,464,465,466,467,470,474,477,487,488,491,492,495,496,497	1opl_A+1opl_B|2c0i_A+2c0i_B|2c0o_A+2c0o_B|2c0t_A+2c0t_B|3vry_A+3vry_B
SH3GL1	SH3KBP1	Q99961	Q96B97	EBI-697911	EBI-346595	EBI-8173140	312,314,315,329+273,275,276,290	1sem_A+1sem_B|2sem_A+2sem_B|3sem_A+3sem_B
SH3KBP1	SH3GL2	Q96B97	Q99962	EBI-346595	EBI-77938	EBI-8173655	273,275,276,290+296,298,299,313	1sem_A+1sem_B|2sem_A+2sem_B|3sem_A+3sem_B
SH3GL3	SH3KBP1	Q99963	Q96B97	EBI-473910	EBI-346595	EBI-8174573	291,293,294,308+273,275,276,290	1sem_A+1sem_B|2sem_A+2sem_B|3sem_A+3sem_B
EIF4G1	EIF4A1	Q04637	P60842	EBI-73711	EBI-73449	EBI-73469	749,762,765,766,768,769,770,771,772,773,774,775,778,779,781,782,804,807,808,810,811,815,972,973,974,977,980,981+35,41,44,45,48,52,53,251,261,262,264,265,266,267,268,269,270,271,272,273,274,295,296,297,298,320,321,322,323,324,396,397,398,399,400,402,403	2vso_E+2vso_A|2vsx_E+2vsx_A
EIF4G1	EIF4A2	Q04637	Q14240	EBI-73711	EBI-73473	EBI-73482	749,762,765,766,768,769,770,771,772,773,774,775,778,779,781,782,804,807,808,810,811,815,972,973,974,977,980,981+36,42,45,46,49,53,54,252,262,263,265,266,267,268,269,270,271,272,273,274,275,296,297,298,299,321,322,323,324,325,397,398,399,400,401,403,404	2vso_E+2vso_A|2vsx_E+2vsx_A
RAC2	ARHGDIB	P15153	P52566	EBI-489652	EBI-2806617	EBI-7187112	32,34,35,36,37,38,39,56,57,58,59,61,62,63,64,65,66,67,68,69,70,71,72,73,74,94,95,96,98,99,100,102,103,104,105,106,107,185,186,187,188,189,190,191,192+14,20,22,23,24,25,26,27,28,29,30,35,38,39,42,43,44,45,47,48,49,51,52,53,107,108,113,118,119,120,121,122,123,124,127,129,136,137,139,140,141,142,143,144,145,146,147,148,149,152,153,154,155,156,157,158,159,160,161,162,163,164,181,182	1ds6_A+1ds6_B|1hh4_A+1hh4_D|1doa_A+1doa_B|5fr1_A+5fr1_B|5fr2_A+5fr2_B
NXF1	TNPO1	Q9UBU9	Q92973	EBI-398874	EBI-286693	EBI-7193088	70,71,72,73,74,75,76,77,79+286,289,293,318,381,384,385,388,389,392,393,427,430,431,464,465,468,472,503,506,507,510,513,514,517,547,548,551,555	2z5k_B+2z5k_A|2z5m_B+2z5m_A
PEX3	PEX19	P56589	P40855	EBI-594885	EBI-594747	EBI-8489465	90,93,94,100,101,104,107,196,197,298,321,323,324,326,327,328,330,331,332,334,335+15,17,18,21,22,23,24,25,26,28,29,31,32,33,34	3ajb_A+3ajb_B
AKT1	RPS6KB1	P31749	P23443	EBI-296087	EBI-1775921	EBI-7899614	160,185,188,189,190,191,273,274,275,276,277,309,312,313,314,315,316,317,318,319,320,321,322,323,324,325,326,327,329,330,333,334,337,338,341,347,348,349,350,352,353,354,355,357,358,361,362,386,387,388,389,390,391+85,86,87,89,90,114,116,117,118,120,159,185,217,218,219,220,221,222,254,255,256,257,258,259,260,261,262,263,264,265,266,268,269,270,271,273,274,277,278,281,282,285,291,292,294,298,301,302,…	3d0e_A+3d0e_B|3e87_A+3e87_B|3e88_A+3e88_B|3e8d_A+3e8d_B|3a60_A+3a60_B
PDPK1	AKT1	O15530	P31749	EBI-717097	EBI-296087	EBI-7899630	78,80,81,102,103,171,172,173,174,175,176,273,274,277,278,279,280,281,282,283,284,285,286,287,288,289,293,299,300,301,303,307,310,314+156,157,158,236,239,240,241,242,243,244,312,314,341,344,345,346,347,350,351,352,353,354,356,363,365,367,368,370,374,377,381	3agl_A+3agl_B|4ae6_A+4ae6_B|4ae9_A+4ae9_B|5izj_A+5izj_B|3mvj_A+3mvj_E
BIRC7	CASP9	Q96CA5	P55211	EBI-517623	EBI-516799	EBI-518816	116,121,122,123,127,128,129,130,131,132,133,134,135,138,143,146,147,148,149,150,151,152,160,161,164,167,168,169,170+242,243,244,245,247,316,317,318,319,333,334,336,337,338,342,381,384,385,388,396,398,399,400,401,402,403,404,405,406	1nw9_A+1nw9_B
XRCC5	XRCC6	P13010	P12956	EBI-357997	EBI-353208	EBI-707473	44,46,47,49,88,89,91,92,144,145,147,148,151,155,206,207,209,210,213,214,217,218,221,234,237,241,242,243,244,250,253,254,255,256,257,258,259,260,264,265,266,267,268,269,270,273,274,275,276,277,278,279,280,281,282,284,286,287,288,289,290,291,292,293,294,295,296,297,298,299,302,304,305,306,307,308,309,310,311,312,313,314,315,316,317,318,319,320,321,322,323,327,328,331,332,333,334,335,336,341,342,343…	1jeq_B+1jeq_A|1jey_B+1jey_A|5y3r_B+5y3r_A
CASP9	XIAP	P55211	P98170	EBI-516799	EBI-517127	EBI-7792735	176,177,178,179,237,239,242,243,244,245,247,290,292,316,317,318,319,333,334,336,337,338,342,352,354,355,356,357,359,362,381,384,385,388,396,398,399,400,401,402,403,404,405,406+137,138,139,140,141,142,143,144,145,146,147,148,149,150,292,297,298,299,303,304,305,306,307,308,309,310,311,314,319,322,323,324,325,326,327,328,336,337,340,343,344,345,346	1nw9_B+1nw9_A|1i4o_A+1i4o_C|1kmc_A+1kmc_C|1i3o_A+1i3o_E
SKP1	FBXW11	P63208	Q9UKB1	EBI-307486	EBI-355189	EBI-7177747	51,53,54,82,95,96,97,98,99,100,101,102,104,105,108,113,116,117,120,121,123,124,125,126,127,128,129,130,131,132,135,136,137,138,139,140,141,142,143,144,145,146,149,150,152,153,154,155,156,157,158,159,160,161+113,114,115,116,117,118,119,120,122,123,124,126,128,130,131,134,135,136,138,139,140,141,142,143,144,145,146,147,148,149,150,151,152,153,154,155,159,199,200,203,204,206,210,213,214,217,218,221,…	1p22_B+1p22_A|2ovp_A+2ovp_B|2ovq_A+2ovq_B|2ovr_A+2ovr_B|5v4b_A+5v4b_B
FBXW11	BTRC	Q9UKB1	Q9Y297	EBI-355189	EBI-307461	EBI-7177814	268,269,270,271,317,318,319,320,358,360,382,383,400,401,402,403,405,406,422,426,432,434,438,439,454,455,469,480,481,482,483,484,485+331,332,333,334,415,421,423,424,426,445,446,459,460,461,463,464,465,466,468,469,477,478,485,489,490,492,494,495,497,499,500,501,533,534,535	5nnz_A+5nnz_B|5mzh_A+5mzh_B|2xl2_A+2xl2_B|4erq_A+4erq_C|4erz_A+4erz_C
CRYGC	CRYBB2	P07315	P43320	EBI-6875941	EBI-974082	EBI-8034648	15,17,22,25,27,28,29,38,39,40,41,42,44,46,48,49,50,51,52,54,55,56,57,58,59,60,61,62,63,64,65,66,67,68,69,70,71,72,73,74,77,80,81,82,83,84,85,86,88,96,97,107,108,110,111,113,114,115,119,127,128,129,130,132,134,136,137,138,139,140,141,142,143,144,145,147,148,149,150,152,153,155,156,158,159,160,163,165,168,169,170,171,172,173+15,16,17,40,42,43,44,47,55,56,57,58,60,62,64,65,66,68,70,71,72,73,74,75,76…	1blb_A+1blb_B|3qk3_A+3qk3_B|2v2u_A+2v2u_B|1oki_A+1oki_B|1elp_A+1elp_B
CRYAA	CRYAB	P02489	P02511	EBI-6875961	EBI-739060	EBI-8034774	1,2,3,4,5,6,7,9,10,13,21,22,23,24,25,26,27,28,29,30,35,45,46,47,48,49,50,51,53,54,55,58,59,62,63,64,65,66,67,68,69,70,76,77,78,82,83,85,86,87,88,89,90,91,93,101,102,103,104,105,106,107,108,109,110,111,112,113,114,115,116,117,118,119,120,126,127,128,129,130,131,132,133,140,142,147,158,159,160,161,162,163,164+1,2,3,4,5,6,7,10,22,28,29,30,31,32,35,36,37,38,42,43,44,45,46,47,48,50,51,52,54,60,62,65,6…	2klr_A+2klr_B|2ygd_A+2ygd_B|3j07_A+3j07_B|5ltw_C+5ltw_D|3n3e_A+3n3e_B
CRYAA	HSPB1	P02489	P04792	EBI-6875961	EBI-352682	EBI-8034837	1,2,3,4,5,6,7,9,10,13,21,22,24,25,26,27,28,29,30,35,45,46,47,48,49,50,51,53,54,55,58,59,62,63,64,65,66,67,68,69,70,73,74,75,76,77,78,82,83,85,86,87,88,89,90,91,97,99,101,102,103,105,106,107,108,109,110,111,112,113,114,115,116,117,118,119,120,126,127,128,129,130,131,132,133,140,142,147,158,159,160,161,162,163,164+27,33,34,36,37,38,41,42,43,44,48,49,50,51,52,53,54,56,57,71,73,80,82,85,86,87,88,89,9…	2klr_A+2klr_B|2ygd_A+2ygd_B|3j07_A+3j07_B|2n0k_A+2n0k_B|4m5t_A+4m5t_C
HSPB1	CRYAB	P04792	P02511	EBI-352682	EBI-739060	EBI-8034826	18,27,28,30,31,32,33,34,36,37,42,51,52,53,54,55,56,57,71,72,74,75,78,82,83,86,87,88,89,90,91,92,93,94,97,98,99,100,101,102,106,107,109,110,111,112,113,114,115,121,123,125,126,127,129,130,131,132,133,134,135,136,137,138,139,140,141,142,143,144,150,151,152,153,154,155,156,157,164,166,171,180,181,182,183,184,185,186+1,2,3,4,5,6,7,10,22,28,29,30,31,32,35,36,37,38,42,43,44,45,46,47,48,50,51,52,54,60,6…	2klr_A+2klr_B|2ygd_A+2ygd_B|3j07_A+3j07_B|2n0k_A+2n0k_B|4m5t_A+4m5t_C
GRB10	IGF1R	Q13322	P08069	EBI-80275	EBI-475981	EBI-8679834	429,430,431,432,433,434,435,436,437,438,442,443,444,445,450,451,454,455,456,457,458,459,460,462,463+1041,1042,1045,1046,1088,1092,1135,1139,1156,1158,1166,1168,1169,1170,1171,1172,1173,1174,1175,1176,1178,1179,1183,1184,1185,1186,1187,1211,1218,1219,1222,1226	2auh_B+2auh_A
INSR	GRB10	P06213	Q13322	EBI-475899	EBI-80275	EBI-8679856	1065,1066,1069,1070,1112,1116,1159,1163,1180,1182,1190,1192,1193,1194,1195,1196,1197,1198,1199,1200,1202,1203,1207,1208,1209,1210,1211,1235,1242,1243,1246,1250+429,430,431,432,433,434,435,436,437,438,442,443,444,445,450,451,454,455,456,457,458,459,460,462,463	2auh_A+2auh_B
GP1BA	VWF	P07359	P04275	EBI-297082	EBI-981819	EBI-1034061	21,23,24,25,26,27,28,30,32,34,53,55,75,77,79,97,119,120,143,144,167,168,191,192,212,214,215,241,242,244,247,250,251,252,253,254,255,256,257+1275,1312,1313,1323,1324,1325,1326,1327,1328,1329,1332,1333,1334,1335,1339,1342,1343,1346,1359,1362,1363,1366,1367,1370,1371,1373,1374,1375,1376,1392,1395,1396,1399,1465	1sq0_B+1sq0_A|1u0n_D+1u0n_A|4c2a_B+4c2a_A|1m10_B+1m10_A|4c2b_B+4c2b_A
SMAD2	SMAD4	Q15796	Q13485	EBI-1040141	EBI-347263	EBI-8505115	271,280,283,285,287,288,289,291,301,302,303,304,305,306,307,310,312,314,315,316,317,319,320,321,326,329,330,331,332,333,334,352,402,406,407,409,413,432,437,439,441,443,446,447,449,450,453,454,457,458,459,461,462,463,464,465,466,467+317,320,321,329,332,334,337,338,340,352,353,354,355,356,357,361,363,365,366,367,368,370,371,377,378,379,380,381,382,385,404,405,408,428,485,486,487,488,489,490,491,492…	1u7v_A+1u7v_B|1u7f_A+1u7f_B|1dd1_A+1dd1_B|1g88_A+1g88_B|1mr1_A+1mr1_B
UPF3B	RBM8A	Q9BZI7	Q9Y5S9	EBI-372780	EBI-447231	EBI-8638337	431,432,433,434,435,436,437,438,439+82,83,107,109,110,111,112,113,114,115	2xb2_G+2xb2_D
UPF2	UPF3B	Q9HAU5	Q9BZI7	EBI-372073	EBI-372780	EBI-8638371	811,814,815,817,839,840,843,844,846,847,848,850,851,852,854,855,856,858,859,861,864,867,868,871,883,884,888,891+50,52,56,57,79,83,85,86,87,88,89,90,91,92,94,96,98,130,132,134,135,136,138,139,140	1uw4_B+1uw4_A
SMAD3	SKI	P84022	P12755	EBI-347161	EBI-347281	EBI-6968133	289,306,308,310,311,314,320,323,324,326,329,330,331,332,333,334,335,336,337,338,339,340,378,382,383,384+223,224,225,264,265,266,268,269,270,271,272,273,274,275,276,280,283,284,286,289,292	1mr1_A+1mr1_C|5c4v_A+5c4v_B
RND1	PLXNB1	Q92730	O43157	EBI-448618	EBI-1111488	EBI-8641634	46,47,48,49,50,51,66,73,74,76,77,79,80,81,114+1807,1808,1809,1810,1811,1812,1813,1814,1815,1816,1817,1821,1822,1823,1825,1837,1838,1839,1840	2rex_B+2rex_A|3su8_A+3su8_X|3sua_A+3sua_D|3ryt_C+3ryt_A|3q3j_B+3q3j_A
PPIH	PRPF4	O43447	O43172	EBI-1055615	EBI-718395	EBI-6989186	47,48,49,57,61,174,175,176,177+117,118,119,120,121,122,123	5o9z_M+5o9z_F
MAP3K1	MAP4K2	Q13233	Q12851	EBI-49776	EBI-49783	EBI-49795	1253,1254,1275,1285,1286,1287,1332,1336,1351,1358,1362,1369,1371,1372,1373,1374,1388,1391,1403,1404,1409,1410,1411,1412,1413,1414,1415,1416,1423,1441,1446,1447,1450,1451,1452,1456,1457,1458,1461,1491,1492,1493,1494,1495,1500,1503,1504+25,26,105,106,107,165,167,168,169,170,171,172,173,185,186,187,190,209,210,211,216,217,218,220,221,223,224,227,256,257,258,259	4usf_A+4usf_B|4zji_A+4zji_B|4zjj_A+4zjj_B|4o0r_A+4o0r_B|4o0t_A+4o0t_B
RAB22A	EEA1	Q9UL26	Q15075	EBI-399456	EBI-298113	EBI-399468	7,36,37,38,39,40,41,42,57,59,67,69,70,73,74,76+38,39,40,41,42,43,44,45,47,53,56,57,60,64	3mjh_A+3mjh_B
EEA1	RAB5A	Q15075	P20339	EBI-298113	EBI-399437	EBI-399487	38,39,40,41,42,43,44,45,47,53,56,57,60,64+22,51,52,53,54,55,56,57,72,74,82,84,85,88,89,91	3mjh_B+3mjh_A
ARHGAP15	RAC1	Q53QZ3	P63000	EBI-2602539	EBI-413628	EBI-8626549	274,275,313,314,316,317,318,319,320,321,322,323,325,326,346,347,353,356,357,360,423,424,425,426,429,432,433,435,436,437,440,441,442,444,445,447,448,450,456+11,12,13,30,32,33,34,35,36,37,60,61,62,63,64,66,67,70,86,88,91,92,94,95,96,98,99,102,132,134,148,149	5irc_A+5irc_D|5hpy_A+5hpy_B|5c2j_A+5c2j_B|1grn_B+1grn_A|1ow3_A+1ow3_B
APBB2	APP	Q92870	P05067	EBI-79277	EBI-77613	EBI-79291	603,604,605,606,610,653,654,655,656,657,658,659,660,661,662,663,664,665,666,669,672,673,674,677,680,690,691,692,693,695,696,698,699,700,702,703,705,706,709,710,713+745,746,748,749,750,751,752,753,754,755,756,757,758,759,760,761,762,764,765,768,769	3dxc_A+3dxc_B|2roz_B+2roz_A|3dxe_A+3dxe_B|3dxd_A+3dxd_B
IL7R	IL7	P16871	P13232	EBI-80490	EBI-80516	EBI-80510	51,53,77,78,79,97,98,99,100,101,102,103,122,124,158,159,211,212,213+35,36,39,40,41,43,44,47,96,97,99,102,103,105,106,109,110,113,114	3di2_B+3di2_A|3di3_B+3di3_A
ARNT	AHR	P27540	P35869	EBI-80809	EBI-80780	EBI-80826	101,104,105,108,109,111,112,114,115,116,117,120,127,128,129,132,133,135,136,138,139,140,142,143,155,156,157,158,159,160,161,162,163,164,165,166,167,168,169,170,171,172,173,174,175,176,178,187,188,190,191,192,216,217,219,220,223,260,261,262,263,264,266,292,293,294,297,305,307,309,310,311,313,315,324,334,338,339,340,342,343,344,345,346,347,348,349,359,360,362,364,365,366,372,373,374,375,376,377,378…	5nj8_B+5nj8_A|5v0l_A+5v0l_B|5y7y_B+5y7y_A|5sy7_A+5sy7_B|4zpr_A+4zpr_B
ABCD1	ABCD3	P33897	P28288	EBI-81045	EBI-80992	EBI-81017	491,492,506,507,508,509,511,513,552,555,558,560,561,562,563,564,565,566,576,581,582,583,584,585,587,589,659,660,661+437,473,474,475,477,479,499,518,521,524,530,531,532,533,534,535,536,549,550,552,553,554,556,557,558,598,625,627	5c73_A+5c73_C|5c76_A+5c76_B|4lsg_A+4lsg_B
SEC24C	SEC23A	P53992	Q15436	EBI-81134	EBI-81088	EBI-81148	559,567,568,569,570,571,572,573,574,575,578,579,580,581,582,583,584,600,604,608+172,174,181,182,183,184,185,186,187,188,189,190,192,193,203,204,252	3efo_B+3efo_A|3eg9_B+3eg9_A|5kyu_B+5kyu_A|5kyw_B+5kyw_A|5kyx_B+5kyx_A
CHUK	IKBKB	O15111	O14920	EBI-81249	EBI-81266	EBI-81316	110,239,249,253,256,270,274,317,320,321,322,324,343,344,345,346,347,400,402,403,410,413,414,415,416,417,418,420,470,471,474,475,477,478,479,481,482,483,485,486,487,489,490,492,493,494,496,497,498,499,500,501,502,511,546,569,570,573,575,588,591,592,595,639,640,641,642,643,644,646,647,648,649,650,651,652,653,654,655,657,658,659,660+111,240,250,254,255,271,316,318,319,320,321,323,342,343,344,345,346…	3qa8_A+3qa8_B|4e3c_A+4e3c_B|4kik_A+4kik_B|5ebz_A+5ebz_B|5tqx_A+5tqx_B
CREBBP	NCOA3	Q92793	Q9Y6Q9	EBI-81215	EBI-81196	EBI-81304	2059,2060,2061,2062,2063,2064,2066,2067,2070,2071,2072,2073,2074,2075,2077,2078,2079,2081,2082,2083,2084,2085,2086,2087,2089,2090,2093,2095,2096,2097,2099,2100,2101,2102,2103,2104,2105,2106,2107,2108,2109,2111,2112,2113,2115,2116+1045,1046,1047,1048,1049,1050,1051,1053,1054,1056,1057,1058,1059,1060,1061,1062,1063,1064,1065,1066,1067,1068,1069,1070,1071,1072,1073,1074,1075,1076,1078,1079,1081,1082…	1kbh_B+1kbh_A
CREBBP	NCOA1	Q92793	Q15788	EBI-81215	EBI-455189	EBI-81326	2061,2062,2064,2067,2068,2070,2071,2074,2075,2076,2077,2078,2079,2080,2082,2083,2086,2087,2095,2096,2099,2100,2102,2103,2104,2105,2107,2108,2111,2112+929,932,933,935,936,937,939,940,941,943,945,948,955,957,958,959,960,961,962,963,964,965,968,969,971	2c52_A+2c52_B
CDC42	PARD6A	P60953	Q9NPB6	EBI-81752	EBI-81876	EBI-81888	5,21,23,24,25,36,37,38,39,40,41,42,43,44,45,46,47,48,56,64,67,70,74,166,170,173,174+131,132,133,134,135,136,137,138,139,140,141,142,143,144,145,148,149,156,163,204,205,206,207,208	1nf3_A+1nf3_C
APP	APBB1	P05067	O00213	EBI-77613	EBI-81694	EBI-286468	745,746,748,749,750,751,752,753,754,755,756,757,758,759,760,761,762,764,765,768,769+556,557,558,559,563,605,606,607,608,609,610,611,612,613,614,615,616,617,618,621,624,625,626,629,632,642,643,644,645,647,648,650,651,652,654,655,657,658,661,662,665	3dxc_B+3dxc_A|2roz_A+2roz_B|3dxe_B+3dxe_A|3dxd_B+3dxd_A
KPNA2	KPNB1	P52292	Q14974	EBI-349938	EBI-286758	EBI-286795	11,12,13,14,16,17,18,19,20,22,24,27,28,31,32,34,35,36,38,39,40,42,43,47,48,50,51,52,53,54+239,278,281,284,285,288,339,340,341,342,346,350,353,354,388,423,426,427,430,468,469,472,523,526,530,533,579,582,586,589,593,623,626,627,630,633,637,665,672,673,676,679,712,715,719,722,763,767,770,774,820,821,824,857,860,861,864	1qgk_B+1qgk_A
KPNA2	CSE1L	P52292	P55060	EBI-349938	EBI-286709	EBI-286795	10,12,13,14,15,34,35,36,37,38,39,40,41,42,387,388,389,390,391,409,410,423,427,430,431,432,433,434,435,438,449,456,457,458,459,460,461,462,465,466,467,468,472,479,480,481,483,484,489,500+77,78,79,80,81,119,120,121,123,124,160,161,162,163,164,165,166,167,168,169,170,171,172,173,174,177,225,226,227,228,229,232,233,280,281,282,283,284,285,326,328,392,440,441,442,443,444,445,446,449,450,533,535,536,53…	1wa5_B+1wa5_C
RAC1	PARD6A	P63000	Q9NPB6	EBI-413628	EBI-81876	EBI-295457	5,21,23,24,25,36,37,38,39,40,41,42,43,44,45,46,47,48,56,64,67,70,74,166,170,173,174+131,132,133,134,135,136,137,138,139,140,141,142,143,144,145,148,149,156,163,204,205,206,207,208	1nf3_A+1nf3_C
RAC1	PARD6B	P63000	Q9BYG5	EBI-413628	EBI-295391	EBI-295468	5,21,23,24,25,36,37,38,39,40,41,42,43,44,45,46,47,48,56,64,67,70,74,166,170,173,174+131,132,133,134,135,136,137,138,139,140,141,142,143,144,145,148,149,156,163,204,205,206,207,208	1nf3_A+1nf3_C
CDC42	PARD6B	P60953	Q9BYG5	EBI-81752	EBI-295391	EBI-295472	5,21,23,24,25,36,37,38,39,40,41,42,43,44,45,46,47,48,56,64,67,70,74,166,170,173,174+131,132,133,134,135,136,137,138,139,140,141,142,143,144,145,148,149,156,163,204,205,206,207,208	1nf3_A+1nf3_C
RAC1	PARD6G	P63000	Q9BYG4	EBI-413628	EBI-295417	EBI-295476	5,21,23,24,25,36,37,38,39,40,41,42,43,44,45,46,47,48,56,64,67,70,74,166,170,173,174+132,133,134,135,136,137,138,139,140,141,142,143,144,145,146,149,150,157,164,205,206,207,208,209	1nf3_A+1nf3_C
CDC42	PARD6G	P60953	Q9BYG4	EBI-81752	EBI-295417	EBI-295480	5,21,23,24,25,36,37,38,39,40,41,42,43,44,45,46,47,48,56,64,67,70,74,166,170,173,174+132,133,134,135,136,137,138,139,140,141,142,143,144,145,146,149,150,157,164,205,206,207,208,209	1nf3_A+1nf3_C
PRKCZ	PRKCI	Q05513	P41743	EBI-295351	EBI-286199	EBI-295452	247,253,255,270,271,273,274,275,276,277,278,301,302,305,306,307,309,316,317,344,370,371,400,401,403,404,405,406,409,535,539,540,541,542,579,580,581,582,583,584+245,246,249,255,257,272,273,275,276,277,278,279,280,303,304,307,308,309,311,318,319,371,372,373,374,402,403,405,406,408,468,469,472,476,539,543,544,545,546,580,583,584,585,586,587,588	3a8w_A+3a8w_B|3a8x_A+3a8x_B|3zh8_A+3zh8_B|5lih_A+5lih_B|2i0e_A+2i0e_B
CDC37	CDK4	Q16543	P11802	EBI-295634	EBI-295644	EBI-295633	16,18,19,20,21,22,23,24,25,27,28,30,31,32,33,34,38,164,165,166,167,168,169,170,172,173,204,207,208,211,238,239,240,241,242,243,244,245,246,247,248,249,250,252,253+5,6,7,8,9,12,13,14,15,16,17,18,20,24,31,33,34,35,36,37,38,45,51,52,53,54,55,56,57,58,59,60,61,62,63,66,68,69,70,71,72,73,74,78,79,80,81,82,83,85,86,87,122,123,124,126,127,128,129,130,131,134,135,136,137,138,147,153,154,155,156,157,158,1…	5fwk_E+5fwk_K|5fwl_E+5fwl_K|5fwm_E+5fwm_K|5fwp_E+5fwp_K
CDK6	CDC37	Q00534	Q16543	EBI-295663	EBI-295634	EBI-295662	12,13,14,15,16,19,20,21,22,23,24,25,27,31,39,41,42,43,44,45,46,53,56,57,58,59,60,61,62,63,64,65,66,67,68,71,73,74,75,76,77,78,79,83,84,85,86,87,88,90,91,92,127,128,129,131,132,133,134,135,136,139,140,141,142,143,152,158,159,160,161,162,163,164,165,167,168,169,171+16,18,19,20,21,22,23,24,25,27,28,30,31,32,33,34,38,164,165,166,167,168,169,170,172,173,204,207,208,211,238,239,240,241,242,243,244,245,…	5fwk_K+5fwk_E|5fwl_K+5fwl_E|5fwm_K+5fwm_E|5fwp_K+5fwp_E
NUP133	NUP107	Q8WUM0	P57740	EBI-295695	EBI-295687	EBI-295708	934,935,937,938,939,941,942,944,946,962,963,965,966,968,969,970,972,973,975,976,977,979,980,981,982,983,992,996,999,1003,1021+875,876,877,878,879,881,882,883,884,885,889,894,897,898,900,901,902,904,905,908,909,912,916,917,918,919,921,922,923,924	3i4r_B+3i4r_A|3cqg_B+3cqg_A|3cqc_B+3cqc_A
CDC37	HSP90AA1	Q16543	P07900	EBI-295634	EBI-296047	EBI-296045	2,3,4,5,8,9,21,218,222,235,236,239,240,241,242,243,244,245,246,247,248,252+28,31,32,35,36,41,191,193,194,356,584,602,603,604,605,620,622,624,625,627,628,629,631,633	5fwk_E+5fwk_A|5fwl_E+5fwl_A|5fwm_E+5fwm_A|5fwp_E+5fwp_A
B2M	CD1B	P61769	P29016	EBI-714718	EBI-1033762	EBI-1033789	21,22,23,26,28,29,30,31,32,33,34,35,42,44,46,51,52,53,54,73,74,75,76,78,79,80,81,82,83,85,87,116,117,118,119+29,31,32,33,35,37,43,45,47,49,54,57,66,68,113,115,116,117,133,134,135,137,138,139,140,206,208,209,210,211,212,213,221,223,225,227,228,252,254,255,256,257,258,260,262,264,266	4wwk_D+4wwk_C|5j1a_B+5j1a_A|3u0p_B+3u0p_A|4lhu_B+4lhu_A|4wo4_B+4wo4_A
SMAD3	ZFYVE9	P84022	O95405	EBI-347161	EBI-296817	EBI-1034043	220,221,222,223,224,225,226,227,228,297,299,300,302,304,306,324,325,326,330,331,332,333,334,335,337,338,339,340,341,345,346,349,352,353,356,357,360,383,406,410,413,414,415,416+773,774,775,776,777,779,782,783,784,785,786,787,788,789,791,792,795,797,798,800,802,803,804,805,806,807,808,809,810,811	1dev_A+1dev_B|1mk2_A+1mk2_B
MTOR	FKBP1A	P42345	P62942	EBI-359260	EBI-1027571	EBI-1027706	2038,2039,2042,2094,2095,2098,2102,2105,2106,2109,2110+22,37,38,43,45,46,47,48,49,55,83,86,87,88,89,90,91,108	1fap_B+1fap_A|1nsg_B+1nsg_A|2fap_B+2fap_A|2rse_B+2rse_A|3fap_B+3fap_A
IL4	IL4R	P05112	P24394	EBI-367025	EBI-367009	EBI-1027723	29,30,32,33,34,36,37,77,80,81,102,105,106,109,111,112,113,115,116+38,64,66,67,68,91,92,93,94,95,96,97,118,149,150,151,152,153,155,156,207,208	1iar_A+1iar_B|3bpl_A+3bpl_B|3bpn_A+3bpn_B
FGFR2	FGF1	P21802	P05230	EBI-1028658	EBI-698068	EBI-1028822	160,163,164,165,166,167,168,169,170,171,173,222,223,224,226,245,247,248,249,250,251,252,253,254,255,257,258,259,260,279,280,281,282,283,284,285,286,287,288,314,315,316,317,318,321,322,323,324,325,345,346,347,348,350,352+14,15,16,18,19,20,21,22,23,24,25,27,30,31,32,33,34,35,37,50,51,52,60,61,62,63,64,65,66,67,69,70,72,79,94,102,103,104,105,106,107,108,109,110,128,129,140,143,147,148,149,150,151,15…	3oj2_C+3oj2_A|3ojm_B+3ojm_A|1ry7_B+1ry7_A|1e0o_B+1e0o_A|1djs_A+1djs_B
CAPNS1	CAPN2	P04632	P17655	EBI-711828	EBI-1028956	EBI-1028976	85,86,88,102,111,112,113,114,116,117,118,119,141,142,145,146,149,150,151,152,153,154,155,156,157,158,159,160,161,162,163,203,204,205,206,208,209,212,213,214,215,216,217,218,219,220,228,232,235,236,239,240,241,242,243,244,245,246,248,252,253,254,255,256,257,258,259,260,261,262,263,264,265,266,267,268+2,3,4,5,6,7,8,9,12,13,16,26,27,28,29,31,34,49,50,52,54,56,60,61,366,367,416,417,418,420,422,494,49…	1kfu_S+1kfu_L|1kfx_S+1kfx_L|1df0_B+1df0_A|1u5i_B+1u5i_A|3bow_B+3bow_A
IL10	IL10RA	P22301	Q13651	EBI-1031632	EBI-1031656	EBI-1031672	34,35,37,38,39,41,42,45,46,49,52,53,56,57,59,60,61,62,63,64,65,66,67,68+62,63,64,65,66,67,69,94,97,113,115,116,117,119,121,122,164,166,208,209,210,211,212,213,214,215	1j7v_L+1j7v_R|1y6k_L+1y6k_R|1y6n_L+1y6n_R|1y6m_L+1y6m_R|1lqs_L+1lqs_R
ITGAV	ITGB3	P06756	P05106	EBI-298282	EBI-702847	EBI-1031956	48,51,72,123,126,141,143,149,150,151,152,153,154,179,184,186,189,204,205,208,209,244,246,247,248,249,251,254,275,278,279,301,302,303,305,308,328,329,331,333,334,335,336,337,338,339,341,367,369,394,416,429,430,431,436,457,532,533,534,536,537,579,580,582,583,584,652,682,683,684,685,686,688,692,693,695,696,697,698,700,712,715,718,728,730,732,773,775,776,777,778,779,780,781,782,784,786,788,800,809,81…	1jv2_A+1jv2_B|1l5g_A+1l5g_B|1m1x_A+1m1x_B|1u8c_A+1u8c_B|3fcs_A+3fcs_B
NXF1	NXT1	Q9UBU9	Q9UKK6	EBI-398874	EBI-301889	EBI-1032165	366,367,368,369,370,371,372,373,374,375,376,377,411,412,413,414,415,416,417,418,419,420,421,422,423,440,441,442,443,444,446,448,449,451,452,453,454,455,457,480,481,482,483,484,485,486,487,489,490,492,494,496,512,514,516,518,520,521,530,531,532,533,534,535,537,540,542,543,546+6,7,10,11,13,14,15,17,18,21,44,46,47,48,49,50,51,53,61,63,64,65,66,67,71,72,73,74,75,76,77,78,79,80,81,82,83,84,85,86,88,90…	1jkg_B+1jkg_A|1jn5_B+1jn5_A|4wyk_A+4wyk_B|3nv0_A+3nv0_B
TCF7L2	CTNNB1	Q9NQB0	P35222	EBI-924724	EBI-491549	EBI-1032405	2,3,4,5,6,7,8,9,10,11,12,13,14,15,16,17,18,19,20,21,22,23,24,25,26,27,28,29,32,33,34,35,36,37,38,40,41,44,45,47,48,49,51,52+212,219,250,253,254,256,257,260,261,264,265,270,290,292,293,295,296,299,302,303,305,306,307,308,312,333,335,338,339,342,345,346,349,354,376,383,386,387,389,390,393,422,423,425,426,428,429,430,431,435,462,463,466,469,470,473,474,508,512,513,515,516,519,565,567,568,571,578,579…	2gl7_B+2gl7_A|1jpw_D+1jpw_A|1g3j_B+1g3j_A|1jdh_B+1jdh_A
FNTA	FNTB	P49354	P49356	EBI-602336	EBI-602349	EBI-1033558	80,81,82,83,84,85,86,87,88,89,90,91,92,93,96,100,107,126,127,129,130,131,132,135,136,138,166,167,169,170,173,198,199,200,201,203,204,207,211,229,230,231,232,233,234,235,237,238,241,242,269,270,271,272,273,274,275,278,279,281,282,285,286,309,310,313,317,320,324,346,347,348,349,350,351,352,353,354,355,356,358,359,361,362,365+24,32,33,36,37,38,40,41,42,43,44,45,85,86,87,88,89,90,91,93,94,95,96,97,98…	1d8d_A+1d8d_B|1d8e_A+1d8e_B|1fpp_A+1fpp_B|1ft1_A+1ft1_B|1ft2_A+1ft2_B
RAC1	NCF2	P63000	P19878	EBI-413628	EBI-489611	EBI-489636	21,22,24,25,26,27,28,29,30,31,33,40,41,159,160,161,162+36,37,38,66,67,69,70,100,102,104,106,107,108,109,111,112	1e96_A+1e96_B
E2F4	TFDP2	Q16254	Q14188	EBI-448943	EBI-752268	EBI-6965947	22,23,26,27,30,59,60,61,62,63,64,65,66,67,68,70,73,81,93,94,95,96,97,100,101,103,104,107,108,110,111,113,114,115,117,118,120,121,122,124,125,128,129,133,134,135,136,137,138,139,140,141,142,144,145,148,149,151,152,153,154,155,156,157,158,159,160,161,165,167,177,178,179,180,181,182,183,184,185,186,187,188,189,190,191,192,193,195+132,133,136,137,140,186,187,189,190,191,193,194,196,209,214,216,217,22…	5tuu_B+5tuu_A|1cf7_A+1cf7_B|5tuv_B+5tuv_A
RXRA	RARA	P19793	P10276	EBI-78598	EBI-413374	EBI-7205957	207,208,209,210,211,338,339,340,341,342,343,344,345,348,352,356,379,390,393,394,395,397,398,401,405,412,413,415,416,417,419,420,421,422,423,424,426,427,430,434,435,438,439+123,135,136,138,139,140,141,142,315,332,336,337,338,340,349,352,353,356,357,360,364,372,374,375,376,378,379,380,381,382,383,385,386,389,390,393,421,422,423,424,425	5uan_A+5uan_B|3a9e_A+3a9e_B|1xdk_A+1xdk_B|1dkf_A+1dkf_B|1dsz_B+1dsz_A
HLA-DQA1	HLA-DQB1	P01909	P01920	EBI-713389	EBI-1038012	EBI-7848251	26,27,28,29,30,31,32,33,34,35,36,37,38,39,40,41,42,50,52,53,54,55,56,57,70,71,73,74,76,77,87,91,94,95,98,99,101,102,104,105,106,107,109,110,117,118,119,120,121,131,133,136,138,139,140,141,160,164,165,166,167,168,169,170,171,173,175,193+35,36,37,38,39,40,41,42,43,44,45,46,47,48,49,50,51,52,55,57,59,61,62,63,64,65,66,67,68,69,73,84,85,86,88,89,93,110,111,114,115,117,118,120,121,122,123,125,132,150,…	5ksa_A+5ksa_B|5ksb_A+5ksb_B|5ksu_A+5ksu_B|5ksv_A+5ksv_B|1s9v_A+1s9v_B
BARD1	BRCA1	Q99728	P38398	EBI-473181	EBI-349905	EBI-7981548	31,33,34,35,36,37,39,40,41,43,44,47,48,62,63,64,65,66,67,68,69,91,92,96,97,98,99,100,101,103,104,107,108,110,111,113,114,115,117,118+1,3,4,6,7,8,10,11,12,13,14,15,17,18,19,20,21,22,23,36,37,38,39,40,41,42,72,74,76,77,78,79,80,81,82,83,85,86,88,89,91,92,93,94,95,96,97	1jm7_B+1jm7_A
NCF2	NCF1	P19878	P14598	EBI-489611	EBI-395044	EBI-8506032	465,466,467,468,469,472,473,474,475,480,487,488,489,490,491,493,494,495,496,497,502,503,504,505,507,509,510+359,360,361,362,363,364,365,366,367,368,369,371,373,374,377,378,379,381,382,383,385,386	1k4u_S+1k4u_P
HBA2	HBG2	P69905	P69892	EBI-714680	EBI-3910089	EBI-8660961	28,31,32,35,36,37,51,104,105,107,108,111,112,114,115,116,118,119,120,121,123,124,127+27,31,34,35,36,52,56,109,110,112,113,116,117,120,121,123,124,125,126,128,129,132,133	4mqk_A+4mqk_B|4mqj_A+4mqj_B|1yh9_A+1yh9_B|1yhe_A+1yhe_B|1yhr_A+1yhr_B
MYC	MAX	P01106	P61244	EBI-447544	EBI-751711	EBI-8678451	367,369,370,372,373,374,376,377,380,381,382,392,393,395,396,397,399,400,402,403,404,406,407,409,410,413,414,416,417,420,421,423,424,425,427,428,430,431,434,435,437,438,439+35,38,39,41,42,43,45,46,49,50,51,60,61,63,64,65,67,68,70,71,72,74,75,77,78,81,82,84,85,87,88,89,91,92,95,96,98,99,101,102,105,106,108,109	1nkp_A+1nkp_B|5i4z_A+5i4z_B|5i50_A+5i50_B
HLA-DMB	HLA-DMA	P28068	P28067	EBI-2877138	EBI-3865396	EBI-8685430	21,22,23,24,25,26,27,28,29,30,31,32,33,34,36,38,42,44,45,46,47,48,49,50,68,69,72,76,79,80,83,85,86,89,99,100,101,103,104,105,107,108,109,111,113,118,120,121,122,123,136,138,141,144,167,168,169,170,171,172,173,174,175+39,40,41,42,43,44,45,46,47,48,49,50,51,52,61,63,64,65,66,67,68,69,78,81,82,83,84,85,88,91,94,95,96,97,100,101,102,104,105,107,108,109,112,113,116,117,120,121,122,123,130,132,133,134,…	2bc4_B+2bc4_A|4fqx_D+4fqx_C|4gbx_D+4gbx_C|1hdm_B+1hdm_A|4i0p_B+4i0p_A
IGLC1	IGHG1	P0CG04	P01857	EBI-1221063	EBI-356114	EBI-8686978	8,10,11,12,13,14,15,17,18,21,23,25,27,28,29,30,31,54,55,56,57,58,59,60,61,62,65,66,67,68,69,70,71,98,99,100,104,105+7,8,9,10,11,12,13,14,15,16,18,24,25,26,28,29,30,31,51,53,54,55,56,57,58,59,60,61,62,63,64,65,66,68,92,93,94,95,96,101,102,103,104	2ig2_L+2ig2_H|1mco_L+1mco_H
EIF4G2	EIF4A2	P78344	Q14240	EBI-296519	EBI-73473	EBI-296538	48,49,50,52,53,78,79,82,83,85,86,87,88,89,90,91,92,95,96,98,99,121,124,125,127,128,132,291,292,293,296,299,300+36,42,45,46,49,53,54,252,262,263,265,266,267,268,269,270,271,272,273,274,275,296,297,298,299,321,322,323,324,325,397,398,399,400,401,403,404	2vso_E+2vso_A|2vsx_E+2vsx_A
GP1BA	F2	P07359	P00734	EBI-297082	EBI-297094	EBI-297118	133,134,137,157,158,161,162,167,168,188,189,191,192,210,211,212,214,215,234,238,239,241,242,254,255,289,290,291,292,293,294,295,296,297,298,299,300+382,383,384,385,386,387,388,413,414,420,423,425,431,432,433,434,436,437,440,441,443,450,451,452,461,470,486,487,490,491,492,494,497,507,508,510,511,512,516,517,518,519,520,521,546,547,578,579,607,608,609,610,611,612,615	1ook_G+1ook_B|1p8v_A+1p8v_C|3pmh_G+3pmh_B
BRCA2	RAD51	P51587	Q06609	EBI-79792	EBI-297202	EBI-297231	1521,1522,1523,1524,1525,1526,1527,1528,1530,1532,1533,1534,1535,1538,1539,1541,1542,1543,1545,1546,1547,1548+158,159,160,166,168,171,186,187,189,190,191,192,193,195,199,202,203,204,205,206,207,208,209,210,212,213,247,250,251,254,255,258,259	1n0w_B+1n0w_A
GRB2	VAV2	P62993	P52735	EBI-401755	EBI-297549	EBI-297464	6,7,51,55,56,57,58,59,60,61,62,63,64,65,69,73,87,89,93,95,111,112,113,114,115,116,117,118,122,123,124,126,127,128,129,153,156,157,158,159,160,162,178,179,180,181,182,184,188,189,194,197,198,199,200,207,208,210,211,212,213,214,215,216,217+627,628,641,643,645,646,649,650,651,671,672,673,674,675,676,677,678,682,686,699,701,702,705,707,724,727,728,729,730,738,739,740,741,803,806,807,808,810,822,838,8…	1gri_A+1gri_B|1g83_A+1g83_B
GRB2	VAV3	P62993	Q9UKW4	EBI-401755	EBI-297568	EBI-297464	6,7,51,55,56,57,58,59,60,61,62,63,64,65,69,73,87,89,93,95,111,112,113,114,115,116,117,118,122,123,124,126,127,128,129,153,156,157,158,159,160,162,178,179,180,181,182,184,188,189,194,197,198,199,200,207,208,210,211,212,213,214,215,216,217+635,636,649,651,653,654,657,658,659,670,671,672,673,674,675,676,677,681,685,698,700,701,704,706,724,737,738,739,740,764,767,768,769,771,773,810,811,812,813,814,8…	1gri_A+1gri_B|1g83_A+1g83_B
EIF4A3	CASC3	P38919	O15234	EBI-299104	EBI-299118	EBI-299122	105,106,136,147,150,151,152,154,155,174,175,176,177,178,179,193,198,201,202,203,205,206,207,208,209,210,211,212,228,230,231,232,233,234,259,260,261,262,264,285,286,288,289,292,353,355,356,357,358,359,382,384,385,387,388,391,392+169,171,172,173,174,176,177,178,179,180,181,182,183,184,188,189,190,191,192,193,194,195,214,215,216,217,218,219,220,221,222,223,225,226,227,228,229,230,231,232,235,236,239…	2j0q_A+2j0q_T|2j0s_A+2j0s_T|2xb2_A+2xb2_T|3ex7_C+3ex7_D|2j0u_A+2j0u_T
CASC3	MAGOH	O15234	P61326	EBI-299118	EBI-299134	EBI-299142	189,190,191,192,194,195,196+13,14,15,16,17,20,40,41,82,83,84,103	2j0q_I+2j0q_F|2j0s_T+2j0s_C|2xb2_S+2xb2_Y|3ex7_D+3ex7_A|2hyi_D+2hyi_A
PPP1R13B	TP63	Q96KQ4	Q9H3D4	EBI-1105153	EBI-2337775	EBI-7088642	983,984,985,986,987,988,1030,1033,1034,1036,1037,1053,1054,1055,1056,1058,1059,1070,1072,1074,1075+233,236,239,246,247,249,250,251,252,253,309,311,312,313,317,318,319,320,343,346,350	4a63_B+4a63_A|1ycs_B+1ycs_A
ELOB	ELOC	Q15370	Q15369	EBI-301238	EBI-301231	EBI-301276	1,4,6,8,10,11,12,13,14,15,16,17,30,34,35,68,69,70,71,72,91,92,93,94,95,96,97,98,99,100,103+18,25,26,27,28,29,30,31,32,35,66,67,68,71,72,74,75,78,79,82,83,91,92,93,94,97,98,99,100,101,102	1vcb_A+1vcb_B|1lm8_B+1lm8_C|1lqb_A+1lqb_B|2c9w_B+2c9w_C|2izv_B+2izv_C
ELOB	VHL	Q15370	P40337	EBI-301238	EBI-301246	EBI-301276	100,101,102,103,104,106+166,169,170,171,174,177,178	1lm8_B+1lm8_V|1lqb_A+1lqb_C|3zrc_D+3zrc_F|3zrf_A+3zrf_C|3ztc_A+3ztc_C
HDAC1	NCOR2	Q13547	Q9Y618	EBI-301834	EBI-80830	EBI-298014	15,17,18,20,21,22,23,26,27,31,33,40,43,44,48,52,53,54,55,104,119,331,332,333,335,336+410,413,414,415,416,418,419,420,422,423,426,427,448,449,451,452,463,464,467,468,470,471,472,474,475,476	4a69_A+4a69_C
HDAC1	HDAC2	Q13547	Q92769	EBI-301834	EBI-301821	EBI-298035	26,27,201,202,210,211,212,227,228,229,230,268,270,306,338,339,348,349,350,351,353,355,357,358,361,362,365+45,58,61,63,71,75,78,79,108,109,112,113,127,129,328,329,330,331,332,333,334,335,336,339,340,341,342,343	3max_A+3max_B|4a69_A+4a69_B|4lxz_A+4lxz_B|4ly1_A+4ly1_B|5iwg_A+5iwg_B
DAXX	HIST4H4	Q9UER7	P62805	EBI-77321	EBI-302023	EBI-297600	209,280,281,282,283,284,285,288,328,329,332,333,336,340,341,342,343,344,345,346,348,349,350,351,354,357,360,361,364,365,367,368,369,371,372,375,376,379,382,383,386+37,40,41,42,43,44,45,50,53,54,57,58,61,62,64,65,68,69,71,72,73,75,76,81,84,85,88,89,91,92,93,94,95,96,97,98,99,100,101,102,103	4hga_A+4hga_C|4h9n_C+4h9n_B|4h9o_C+4h9o_B|4h9p_C+4h9p_B|4h9q_C+4h9q_B
ABI1	WASF2	Q8IZP0	Q9Y6W5	EBI-375446	EBI-4290615	EBI-7160548	1,4,7,8,9,12,13,16,17,19,20,22,23,24,26,27,29,30,31,33,34,37,43,44,46,47,50,51,53,54,57,58,61,65,68,69,72,75,76,79,82,83,86,89,90,93,96,97,100,101,103,104,107,108+22,23,26,27,29,30,31,33,34,36,37,38,40,41,42,43,44,45,47,48,51,52,54,55,56,58,59,61,62,65,66,68,69,72,75,76,79,82,83,84,85,86,87,88,89	4n78_F+4n78_D|3p8c_F+3p8c_D
ABI1	NCKAP1	Q8IZP0	Q9Y2A7	EBI-375446	EBI-389845	EBI-7160574	84,87,88,91,92,95,98,99,102,106,116,117,118,119,120,121,122,123,124,125,126,127,130,131,132,133,134,135,136,138,139,140,141,142,143,144,145,146,147,149,150,151,152,153,154,155+9,10,12,14,15,16,18,19,20,23,27,30,92,95,98,99,102,103,106,458,459,462,484,485,488,489,492,496,582,583,584,585,586,588,589,600,698,699,700,701,702,703,705,706,707,709,710,713,754,758,759,760,762,763,767,934,937,938,941,945	4n78_F+4n78_B|3p8c_F+3p8c_B
CYFIP2	ABI1	Q96F07	Q8IZP0	EBI-2433893	EBI-375446	EBI-7160598	856,860,947,948,950,951,952,954,955,958,1038,1092,1094,1095,1098,1101,1102,1104,1105,1106,1108,1109,1110,1111,1112,1113,1114,1115,1116,1118,1119,1120,1123,1251+92,95,96,99,101,102,103,104,105,106,108,109,111,112,113,114,115,116,117	4n78_A+4n78_F|3p8c_A+3p8c_F
CYFIP1	ABI1	Q7L576	Q8IZP0	EBI-1048143	EBI-375446	EBI-7160735	832,836,923,924,926,927,928,930,931,934,1014,1068,1070,1071,1074,1077,1078,1080,1081,1082,1084,1085,1086,1087,1088,1089,1090,1091,1092,1094,1095,1096,1099,1227+92,95,96,99,101,102,103,104,105,106,108,109,111,112,113,114,115,116,117	4n78_A+4n78_F|3p8c_A+3p8c_F
CTNNA1	CTNNB1	P35221	P35222	EBI-701918	EBI-491549	EBI-8624644	21,25,28,29,32,33,36,37,38,39,40,55,57,58,61,62,64,65,67,68,69,71,72,75,76,78,79,82,83,90,104,108,111,112,115,116,121,124,125,128,131,132,135,136,138,139,140,142,143,144,145,146,147,149,150,151,153,186,189,190,193,194,196,197,259,260,261+83,84,85,86,90,91,93,94,95,98,99,102,109,110,111,112,113,114,115,116,118,119,120,121,122,123,124,125,126,128,129,131,132,133,135,136,137,138,139,140,141,142,143,…	4ons_A+4ons_B|1dow_A+1dow_B
CDH1	CTNNB1	P12830	P35222	EBI-727477	EBI-491549	EBI-8624632	784,786,787,788,789,790,791,792,795,797,800,801,802,803,804,807,808,810,811,812,814,815,818,819,821,822,823,824,825,826,827,828,829,830,831,832,833,834,835,836,837,838,839,840,841,842,843,844,845,846,847,848,849,857,858,859,861,862,865,868,869,871,872,875,876+138,145,148,149,151,152,155,156,158,159,162,167,170,171,173,174,177,178,181,219,223,253,254,256,257,260,264,265,270,290,292,293,295,296,299…	1i7w_B+1i7w_A|1i7x_B+1i7x_A|3ifq_C+3ifq_A
STK11	STRADA	Q15831	Q7RTN6	EBI-306838	EBI-1109114	EBI-347038	67,69,70,71,72,73,74,86,87,89,90,91,92,93,94,96,97,98,106,112,131,133,140,143,168,169,170,171,172,173,174,175,176,180,186,187,196,197,198,200,201,203,204,205,206,207,208,209,210,215,216,217,218,220,223,224,225,226,227,229,230,231,232,234,247,251,252,253,256,257,258,259,260,261,262,263,264,266,321,322,331,332,337,338,341,342+108,109,110,111,112,113,114,116,117,118,156,159,187,188,189,190,191,192,1…	2wtk_C+2wtk_B|4czu_A+4czu_B|4czt_A+4czt_B|1zmv_A+1zmv_B|2wzj_A+2wzj_F
STK11	CAB39	Q15831	Q9Y376	EBI-306838	EBI-306905	EBI-347038	100,165,168,169,170,171,201,202,203,204,205,206,207,208,234,301,307,310,311,312+109,111,112,113,154,194,196,197,238,239,240,241,243,246,250,280,283,284,285,318	2wtk_C+2wtk_A
STK11	STRADB	Q15831	Q9C0K7	EBI-306838	EBI-306893	EBI-347038	57,58,59,60,61,62,67,69,70,71,72,73,74,81,90,91,94,98,106,112,131,133,175,176,186,187,202,203,210,211,212,213,214,215,216,217,218,220,223,224,225,226,227,229,230,231,232,253,256,257,258,259,260,261,262,263,264,266,268,273,276,277,280,281,284,307,321,322,331,332,337,338,341,342+99,100,103,109,110,113,148,177,178,179,180,182,183,184,206,207,208,214,216,217,218,219,220,221,222,223,224,225,226,227,22…	2wtk_C+2wtk_B|2hak_A+2hak_B|2qnj_A+2qnj_B|3fe3_A+3fe3_B|1y8g_A+1y8g_B
STRADB	CAB39	Q9C0K7	Q9Y376	EBI-306893	EBI-306905	EBI-307245	93,94,95,96,97,98,99,100,101,103,104,105,107,108,109,111,112,113,114,115,122,124,125,126,127,128,129,130,132,174,178,179,180,210,212,213,214,215+26,27,28,29,55,56,57,58,85,86,88,89,92,93,96,100,104,107,138,141,142,145,148,152,174,175,176,177,178,179,182,183,189,220,221,222,223,224,227,228,231,256,257,260,261,263,264,267,268,269,270,273,294,297,298,301,302,304,305,308,313	2wtk_B+2wtk_A|3gni_B+3gni_A|4nzw_B+4nzw_A|4fza_B+4fza_A|4fzd_B+4fzd_A
MARK4	STK11	Q96L34	Q15831	EBI-302319	EBI-306838	EBI-354792	61,62,63,64,65,67,74,93,94,95,96,97,98,99,100,101,102,104,105,106,139,140,141,142,144,145,147,148,149,150,173,174,175,176,177,178,180,181,182,183,185,201,202,203,217,218,219,221,222,226,227,228,229,230,231,232,233,235,248,252,253,254,258,259,260,261,262,263,265,266,269+51,52,53,54,55,57,64,83,86,87,89,90,91,92,93,94,96,97,98,133,134,135,138,140,141,143,144,145,146,168,169,170,171,172,173,175,176,…	3hyh_A+3hyh_B|3dae_A+3dae_B|4czt_A+4czt_B|4ynz_A+4ynz_B|4czu_A+4czu_B
MET	PLXNB1	P08581	O43157	EBI-1039152	EBI-1111488	EBI-8514794	205,231,238,239,240,389,390,391,392,393,394,395,396,497,554,555,556,695,696,697,698,699,700,701,702,710,712,713+1060,1061,1062,1176,1177,1178,1203,1204,1205,1206,1207,1209,1216,1218,1219,1220,1221	2uzx_B+2uzx_D|2uzy_B+2uzy_D
NECTIN3	NECTIN1	Q9NQS3	Q15223	EBI-2826725	EBI-1771314	EBI-8411165	85,86,87,88,90,92,93,94,95,97,99,101,104,105,106,109,110,111,112,114,115,122,124,125,129,130,132,134,140,141,143,144,149,151,152,153,154,155,156,157,159,167,199,200,201,203,216,218,219,220,221,223,225,249,251,252+34,35,36,38,39,40,42,47,48,50,52,53,61,62,63,64,66,68,75,77,80,81,82,85,86,87,88,90,100,101,105,106,110,125,127,128,129,130,131,132,133,135,143,157,159,179,180,182,184,185,186,187,188,18…	3sku_E+3sku_F|4fmf_A+4fmf_B|3alp_A+3alp_B|5b22_A+5b22_B|4fn0_A+4fn0_B
NECTIN1	NECTIN4	Q15223	Q96NY8	EBI-1771314	EBI-4314784	EBI-8411186	34,35,36,38,39,40,42,47,48,50,51,52,61,62,63,64,66,68,75,77,80,81,82,85,86,87,88,90,98,100,101,105,106,108,110,125,127,128,129,130,131,132,133,135,143,151,152,154,155,171,179,180,182,194,195,196,198,199,200,202,208,210,229,231,232+35,36,37,39,40,41,43,44,48,49,51,53,61,62,63,64,66,68,76,78,81,82,83,86,87,88,89,91,101,102,106,109,113,119,128,130,131,132,133,134,135,136,138,146,147,148,149,150,151,…	3alp_A+3alp_B|4fmf_A+4fmf_B|3sku_E+3sku_F|5b22_A+5b22_B|4frw_A+4frw_B
SNRPE	SNRPG	P62304	P62308	EBI-348082	EBI-624585	EBI-8671928	13,14,15,16,17,18,19,20,21,23,24,34,35,36,37,38,39,40,42,52,53,54,81,82,83,84,85,86,87,88,89,90,91+13,21,22,23,25,27,32,33,34,35,37,39,40,41,45,47,57,58,59,60,61,62,63,65,66	3s6n_E+3s6n_G|4f7u_E+4f7u_G|4pjo_E+4pjo_G|5mqf_c+5mqf_d|5o9z_c+5o9z_d
SNRPE	SNRPF	P62304	P62306	EBI-348082	EBI-356900	EBI-8671960	25,35,37,38,39,41,43,48,49,50,51,53,55,56,57,63,72,73,74,76,77,78,79,80,82,83+3,4,5,6,7,8,10,11,22,23,24,25,28,38,39,40,42,66,67,69,70,71,72,73,74	3s6n_E+3s6n_F|4f7u_E+4f7u_F|5mqf_c+5mqf_b|5o9z_c+5o9z_b|4pjo_E+4pjo_F
SNRPF	SNRPD2	P62306	P62316	EBI-356900	EBI-297993	EBI-8671992	23,25,27,29,35,36,37,38,39,41,42,43,49,59,60,61,62,63,64,65,67,68+23,26,27,28,29,30,31,32,34,45,47,61,62,63,103,104,106,107,108,109,110,111,112,113	3s6n_F+3s6n_B|4f7u_F+4f7u_B|5mqf_b+5mqf_a|5o9z_b+5o9z_a|4pjo_F+4pjo_D
SNRPD2	SNRPD1	P62316	P62314	EBI-297993	EBI-372177	EBI-8672009	46,47,48,50,52,56,57,58,59,60,61,62,64,65,66,67,68,72,94,96,97,98,99,100,101,102,104,105+1,2,3,4,6,7,16,18,20,24,35,36,48,62,63,64,65,66,67,68,69,70,71,72,73,74,75,76,77,80,85,86,89,93	1b34_B+1b34_A|3s6n_B+3s6n_A|4f7u_B+4f7u_A|5mqf_a+5mqf_g|5o9z_a+5o9z_g
SMAD4	SKI	Q13485	P12755	EBI-347263	EBI-347281	EBI-347291	382,400,402,404,405,408,414,417,418,420,423,424,425,426,427,428,429,430,431,432,433,434,435,507,511,512,513+223,224,225,264,265,266,268,269,270,271,272,273,274,275,276,280,283,284,286,289,292	1mr1_A+1mr1_C|5c4v_A+5c4v_B
LSM2	LSM8	Q9Y333	O95777	EBI-347416	EBI-347779	EBI-348733	4,8,11,12,19,20,21,23,25,30,31,32,33,35,37,39,48,49,50,51,52,53,54,55,56,57,58,59,60,61,62,63,65,66+4,5,7,8,14,16,18,19,20,22,24,32,33,34,44,47,48,64,65,66,67,68,69,70,71,72,73,74,76,77	4m75_B+4m75_A|4c92_B+4c92_A|4c8q_B+4c8q_A
LSM2	LSM3	Q9Y333	P62310	EBI-347416	EBI-348239	EBI-348736	2,3,6,7,8,11,18,19,20,21,22,24,25,30,31,32,33,35,36,37,39,47,50,56,57,58,59,60,61,62,63,64,65,66,67,68,69,70,71,72,73,74,75,77,78,79,80,82,83,86,87,89,90,91,93,94+14,15,16,17,18,19,20,22,25,26,30,32,33,34,37,39,43,44,45,46,47,48,49,50,51,52,53,55,56,59,79,82,83,84,85,86,87,88,89,90,91,92,93,94,95,96,97,98	3jcm_c+3jcm_d|4c8q_B+4c8q_C|4c92_B+4c92_C|4n0a_C+4n0a_A|5gan_2+5gan_3
CSNK2B	CSNK2A2	P67870	P19784	EBI-348169	EBI-347451	EBI-348796	32,34,35,37,86,89,90,91,94,126,127,166,169,170,186,187,188,189,190,191,192,193,194,195,196,199,200+37,38,40,41,42,43,44,45,48,50,51,53,55,58,60,68,70,72,73,74,75,102,104,106,107,109,111	1jwh_C+1jwh_A|4dgl_A+4dgl_C|4md7_A+4md7_E|4md8_A+4md8_E|4md9_A+4md9_E
CSNK2B	CSNK2A1	P67870	P68400	EBI-348169	EBI-347804	EBI-348802	32,34,35,37,86,89,90,91,94,126,127,166,169,170,186,187,188,189,190,191,192,193,194,195,196,199,200+36,37,39,40,41,42,43,44,47,49,50,52,54,57,59,67,69,71,72,73,74,101,103,105,106,108,110	1jwh_C+1jwh_A|4dgl_A+4dgl_C|4md7_A+4md7_E|4md8_A+4md8_E|4md9_A+4md9_E
BAG6	RNF126	P46379	Q9BV68	EBI-347552	EBI-357322	EBI-348829	22,23,24,25,27,58,60,62,63,64,65,83,84,85,86,87,88+6,8,11,12,13,14,15,24,26,27,34,35,36,37,38,39,40	2n9p_C+2n9p_A
DDX39B	DDX39A	Q13838	O00148	EBI-348622	EBI-348253	EBI-348901	49,52,54,57,58,61,63,64,65,66,67,70,71,73,74,90,91,92,93,122,123,124,125,127,128,130,131,134,135,137,138,139,140,141,142,143,144,145,154,156,159,160,163,164,181,200,204,206,209,256,258,259,260,296,297,298,299,300,301,318,319,320,321,322,323,324,325,366,367,382,384,394,395,398+46,47,51,52,53,54,56,57,60,61,62,63,64,65,66,90,91,92,121,123,124,126,127,130,133,134,137,138,140,141,143,153,176,177,180,…	5sup_A+5sup_C|5suq_A+5suq_C|1t6n_A+1t6n_B|2hxy_B+2hxy_C|2hyi_C+2hyi_I
REL	NFKBIE	Q04864	O00221	EBI-307352	EBI-355098	EBI-360777	9,13,15,38,39,51,59,60,62,83,84,85,90,92,149,155,157,161,162,164,173,187,188,189,190,191,192,193,194,195,203,210,213,230,231,232,233,234,235,236,237,238,239,240,245,256,275,276,278,280,283,285,286,287,288,289,290,292,293,295,296,297,299,300,303,304+254,256,257,258,260,262,265,266,268,269,270,271,273,274,277,280,281,282,283,291,292,293,295,300,303,304,305,325,326,333,336,337,366,368,401,402,403,40…	1ikn_A+1ikn_D|1nfi_A+1nfi_E|1k3z_A+1k3z_D|1oy3_B+1oy3_D
REL	NFKBIA	Q04864	P25963	EBI-307352	EBI-307386	EBI-360789	9,13,15,38,39,51,59,60,62,83,84,85,90,92,149,155,157,161,162,164,173,187,188,189,190,191,192,193,194,195,203,210,213,230,231,232,233,234,235,236,237,238,239,240,245,256,275,276,278,280,283,285,286,287,288,289,290,292,293,295,296,297,299,300,303,304+71,72,73,75,77,80,81,83,84,85,86,88,89,92,93,95,96,97,98,108,109,110,112,117,120,121,122,142,143,150,153,154,179,181,214,215,216,218,226,227,248,249,2…	1nfi_A+1nfi_E|1ikn_A+1ikn_D|1k3z_A+1k3z_D|1oy3_B+1oy3_D
REL	NFKBIB	Q04864	Q15653	EBI-307352	EBI-352889	EBI-360792	9,13,15,38,39,51,59,60,62,83,84,85,90,92,149,155,157,161,162,164,173,187,188,189,190,191,192,193,194,195,203,210,213,230,231,232,233,234,235,236,237,238,239,240,245,256,275,276,278,280,283,285,286,287,288,289,290,292,293,295,296,297,299,300,303,304+53,55,56,57,59,61,64,65,67,68,69,70,72,73,75,76,78,79,80,81,91,92,93,95,100,103,104,105,125,126,133,136,137,203,205,238,239,240,242,250,251,272,273,27…	1k3z_A+1k3z_D|1oy3_B+1oy3_D|1ikn_A+1ikn_D|1nfi_A+1nfi_E
REL	NFKB1	Q04864	P19838	EBI-307352	EBI-300010	EBI-360795	189,190,191,192,193,203,205,207,208,209,210,234,235,237,238,240,241,243+253,254,255,256,257,267,269,270,271,272,273,303,304,306,307,309,310,312	2i9t_A+2i9t_B|1vkx_A+1vkx_B|3gut_A+3gut_B|1le5_A+1le5_B|1le9_A+1le9_B
REL	NFKB2	Q04864	Q00653	EBI-307352	EBI-307326	EBI-360825	189,190,191,192,193,203,205,207,208,209,210,234,235,237,238,240,241,243+231,232,233,234,235,245,247,248,249,250,251,279,280,282,283,285,286,288	2i9t_A+2i9t_B|1le5_A+1le5_B|1le9_A+1le9_B|1lei_A+1lei_B|1vkx_A+1vkx_B
NFKBIA	NFKB1	P25963	P19838	EBI-307386	EBI-300010	EBI-360870	71,72,73,75,77,80,81,83,84,85,86,88,89,93,108,109,110,111,112,117,120,121,122,138,139,140,142,150,154,179,181,182,183,184,192,214,215,216,218,223,226,248,249,251,258,259,260,286,287,289+249,251,252,253,254,255,256,257,258,259,271,273,274,277,301,302,303,304,305,307,308,309,325,326,345,346,348,350,351,353,354,355,356,358,359,362,363,365,366,367,369,370,652,660,682,683,686,691,694,717,718,728,729	1ikn_D+1ikn_C|1nfi_E+1nfi_D|1k3z_D+1k3z_A|1oy3_D+1oy3_B|5le3_A+5le3_D
NFKB2	NFKBIA	Q00653	P25963	EBI-307326	EBI-307386	EBI-360903	39,43,45,68,69,81,89,90,92,113,114,115,121,123,191,197,199,203,204,206,215,229,230,231,232,233,234,235,236,237,245,252,255,275,276,277,278,279,280,281,282,283,284,285,290,302,321,322,324,326,329,331,332,333,334,335,336,338,339,341,342,343,345,346,348,349,350,352,599,601,609,632,635,640,643,666,667,677,678,699,700,702,707,710,711+71,72,73,75,77,80,81,83,84,85,86,88,89,92,93,95,96,97,98,108,109,110…	1nfi_A+1nfi_E|1ikn_A+1ikn_D|1k3z_A+1k3z_D|1oy3_B+1oy3_D|5le3_A+5le3_D
NFKBIB	NFKB2	Q15653	Q00653	EBI-352889	EBI-307326	EBI-360999	53,55,56,57,59,61,64,65,67,68,69,70,72,73,75,76,78,79,80,81,91,92,93,95,100,103,104,105,125,126,133,136,137,172,174,203,205,206,208,213,216,238,239,240,242,250,251,272,273,275,279,280,281,282,283,284,285,286,287,291,299,300,301,306,307,308,309+39,43,45,68,69,81,89,90,92,113,114,115,121,123,191,197,199,203,204,206,215,229,230,231,232,233,234,235,236,237,245,252,255,275,276,277,278,279,280,281,282,…	1k3z_D+1k3z_A|1oy3_D+1oy3_B|1ikn_D+1ikn_A|1nfi_E+1nfi_A|5le3_A+5le3_D
NFKBIE	NFKB2	O00221	Q00653	EBI-355098	EBI-307326	EBI-361125	254,256,257,258,260,262,265,266,268,269,270,271,273,274,277,280,281,282,283,291,292,293,295,300,303,304,305,325,326,333,336,337,366,368,369,371,379,401,402,403,405,410,413,414,435,436,438,442,443,444,445,446,447,448,449,450,453,454,458,465,466,468,469,471,472,473,474,476+39,43,45,68,69,81,89,90,92,113,114,115,121,123,191,197,199,203,204,206,215,229,230,231,232,233,234,235,236,237,245,252,255,275,…	1ikn_D+1ikn_A|1nfi_E+1nfi_A|1k3z_D+1k3z_A|1oy3_D+1oy3_B|5le3_A+5le3_D
RELB	NFKB2	Q01201	Q00653	EBI-357837	EBI-307326	EBI-363547	304,306,307,308,309,310,320,322,323,324,325,326,327,351,352,354,355,357,358,360,362+231,232,233,234,235,245,247,248,249,250,251,252,279,280,282,283,285,286,288	3do7_A+3do7_B|2v2t_A+2v2t_B|2i9t_A+2i9t_B|1vkx_A+1vkx_B|3gut_A+3gut_B
NFKBIA	IKBKG	P25963	Q9Y6K9	EBI-307386	EBI-81279	EBI-365268	192,193,194,195,223,225,226,227+316,319,323,326,330	2v4h_C+2v4h_A
NFKBIE	ANKHD1	O00221	Q8IWZ3	EBI-355098	EBI-359558	EBI-365370	366,367,368,369,370,371,379,381,383,384,399,400,402,403,405,410,413,414,415,416,417,418,421,435,436,441,442,445,446,447,448,449,450,451,453,454,457,463,464,468,469,471,476+472,480,503,504,506,511,514,533,534,544,545,566,567,569,572,573,574,576,577,578,581,582,584,585,588,592,594,595,1064,1068,1069,1072,1073,1075,1076,1097,1098,1099,1100,1109,1110,1111,1123,1131,1132,1133,1134,1136,1154,1156,1164,…	5le3_A+5le3_D|2xee_A+2xee_C|2xeh_A+2xeh_B|2v5q_C+2v5q_D|5kng_A+5kng_C
NFKB2	NFKB1	Q00653	P19838	EBI-307326	EBI-300010	EBI-365440	229,231,232,233,234,235,245,247,249,250,251,252,271,277,279,280,282,283,285,286,288+77,78,79,130,243,251,253,254,255,256,257,267,269,271,272,273,274,303,304,306,307,309,310,312	1ooa_A+1ooa_B|1nfk_A+1nfk_B|3gut_D+3gut_F|1a3q_A+1a3q_B|1gji_A+1gji_B
TRAF1	TRAF2	Q13077	Q12933	EBI-359224	EBI-355744	EBI-365470	225,228,229,232,235,236,239,242,243,246,249,250,253,256,257,260,265,300,301,331,332,333,335,336,373+311,314,315,317,318,321,322,324,325,328,331,332,335,338,339,342,343,345,346,347,348,349,353,354,355,357,435,437,439,487,491	1ca9_A+1ca9_B|5h10_A+5h10_B|5e1t_A+5e1t_B|1qsc_A+1qsc_B|1czz_A+1czz_B
MAP2K5	MAP3K3	Q13163	Q99759	EBI-307294	EBI-307281	EBI-365659	62,64,65,66,68,69,70,71,73,76,77,80,84,107,185,187,190,192,199,200,201,202,203,204,208,210,211,213,214,217,227,228,230,232,233,234,235,236,237,240,282,283,303,304,308,309,312,313,315,316,317,318,319,320,323,327,328,329,330,331,332,359,360,368,369,370,372,373,374,376,377+46,48,50,54,55,56,57,58,59,72,76,114,115,117,381,383,395,396,397,399,400,401,403,406,407,417,426,427,428,430,432,433,434,435,439…	2o2v_A+2o2v_B|3com_A+3com_B|5dh3_A+5dh3_B|4lg4_A+4lg4_B|4lgd_A+4lgd_B
MAP3K14	IKBKB	Q99558	O14920	EBI-358011	EBI-81266	EBI-365671	419,421,422,424,426,445,456,457,458,459,460,461,466+34,36,37,39,41,59,62,63,66,77,78,79,80,81,82,86,93	3is5_A+3is5_B
RELB	NFKB1	Q01201	P19838	EBI-357837	EBI-300010	EBI-365722	304,306,307,308,309,310,320,322,323,324,325,326,327,351,352,354,355,357,358,360,362+253,254,255,256,257,267,269,270,271,272,273,274,303,304,306,307,309,310,312	2v2t_A+2v2t_B|3do7_A+3do7_B|2i9t_A+2i9t_B|1vkx_A+1vkx_B|3gut_A+3gut_B
TBK1	AZI2	Q9UHD2	Q9H6S1	EBI-356402	EBI-359973	EBI-365797	683,684,686,687,690,691,693,694,697,698,700,701,704,705,707,708,711,712,715,716,717,718,719+218,219,222,223,225,226,228,229,230,232,233,236,237,239,240,243,244,247,248,249,250	5ep6_B+5ep6_A
TNFRSF1A	TNF	P19438	P01375	EBI-299451	EBI-359977	EBI-365806	87,88,96,98,99,100,101,102,104,106,107,108,109,110,140,142+93,96,97,105,106,107,108,109,110,111,141,142,143,186,189,190,191,216,219,220,222	1tnr_R+1tnr_A
TNFRSF1B	TNF	P20333	P01375	EBI-358983	EBI-359977	EBI-365815	56,80,81,82,83,84,85,86,87,88,89,90,91,92,93,94,95,96,97,98,99,101,102,116,127,128,130,131,135,136+93,96,97,99,107,108,109,139,143,150,151,160,161,162,163,164,165,166,167,168,189,191,203,219,220,221,222,225	3alq_R+3alq_A|3mi8_D+3mi8_A|3k51_B+3k51_A|4kgq_C+4kgq_A|4j6g_C+4j6g_A
EIF3B	EIF3I	P55884	Q13347	EBI-366696	EBI-354047	EBI-366642	301,309,312,313,314,315,319,324,325,326,327,328,331,333,681,689,692,694,696,747,750,751,753,754,757,758,760,768,772,773,774,776,777,778,779,780+1,2,156,157,159,198,199,201,202,216,223,224,239,240,242,272,273,274,275,295,296,313,314,315,316,317,320,322,323,325	5a5u_B+5a5u_I
IL2RG	IL4R	P31785	P24394	EBI-80475	EBI-367009	EBI-367058	169,189,198,199,200,201,202,203,205,207,208,209,211,212,214,216+155,156,158,175,176,178,179,180,181,184,185,186,187,189,206	3bpl_C+3bpl_B
IL2RG	IL4	P31785	P05112	EBI-80475	EBI-367025	EBI-367058	67,93,124,125,126,147,149,150,181,182,204,227,228,229,230,231,232,233+32,35,36,39,138,139,141,142,145,146,148,149,150,151,152	3bpl_C+3bpl_A|3qb7_C+3qb7_A
RASSF5	STK4	Q8WWW0	Q13043	EBI-367390	EBI-367376	EBI-367398	367,368,369,371,372,373,374,375,376,379,380,382,383,386+19,20,22,23,63,67,68,71,72,74,75,78,79,88,89,90,91,92,93,98	4lgd_E+4lgd_B
ACTB	ACTR1B	P60709	P42025	EBI-353944	EBI-367493	EBI-367580	38,39,40,41,42,43,44,45,46,47,49,50,53,59,60,61,62,63,64,72,73,110,111,112,113,136,139,142,143,147,148,165,166,167,168,169,170,171,172,173,174,175,177,179,187,202,204,205,208,241,243,244,245,246,247,270,283,286,287,288,289,290,291,294,322,324,325,349,374,375+42,43,44,45,46,47,48,49,50,51,52,55,57,64,65,66,67,68,144,147,148,152,153,170,171,172,173,174,175,176,177,178,207,209,210,213,227,229,230,23…	5adx_H+5adx_F|5afu_H+5afu_F|5nw4_V+5nw4_T|5jlh_A+5jlh_B|2oan_A+2oan_B
EXOSC4	EXOSC3	Q9NPD3	Q9NQT5	EBI-371823	EBI-371866	EBI-374274	30,32,33,34,35,36,38,55,56,57,112,116,117,118,119,147,148,149,150,151,152,153,154,155,156+27,29,30,31,32,79,80,81,82,83,84,85,103,104,105,106,107,108,136,137,172,173,174,175,259	2nn6_D+2nn6_G
EXOSC5	EXOSC3	Q9NQT4	Q9NQT5	EBI-371876	EBI-371866	EBI-374289	36,38,39,40,41,42,43,44,59,60,61,62,63,64,107,109,110,111,112,113,114,138,142,143,144,145,146,147,148,149,150,151,187,188,189,190,225,226,228,229,232,233,234,235+27,29,30,31,32,79,80,81,82,83,84,85,88,103,104,105,106,107,108,110,134,135,136,137,138,172,173,174,175,205,208,209,258,259,260,262	2nn6_D+2nn6_G|5g06_D+5g06_G|4oo1_D+4oo1_G|5k36_D+5k36_G|5vzj_D+5vzj_G
EXOSC5	EXOSC8	Q9NQT4	Q96B26	EBI-371876	EBI-371922	EBI-374292	66,77,89,91,92,93,94,95,96,97,99,100,101,103,104,105,149,181,186,188,189,190,191,192,193,194,195,196,197,198,199,200,201,202,203,206,207,210,211,214+81,82,83,98,100,101,102,103,104,106,107,111,115,116,117,190,191,202,204,219,222,227,230,231,232,233,234,235,236,237,238,239,240,241,242,243,244,245,248,249,252,253,256	2nn6_D+2nn6_C|3m85_D+3m85_G|2ba0_D+2ba0_G|2ba1_D+2ba1_G|3m7n_D+3m7n_G
EXOSC5	EXOSC1	Q9NQT4	Q9Y3B2	EBI-371876	EBI-371892	EBI-374295	63,66,67,69,70,71,72,109,112,113+74,75,76,77,78,100,124,125,157,159,160,161,162	2nn6_D+2nn6_I|5g06_D+5g06_I|4ifd_D+4ifd_I|5c0w_D+5c0w_I|5c0x_D+5c0x_I
EXOSC2	EXOSC7	Q13868	Q15024	EBI-301735	EBI-371841	EBI-374310	87,88,136,137,138,139,140,165,166,167,168,169,170,171,204,222,223,225,226,228,230,231,232,234,235,236,238,239,242,267,268,269,270,272,273,274,275+5,6,7,8,9,10,11,12,13,14,16,17,20,22,23,24,25,26,27,28,30,31,32,33,34,35,36,37,38,39,40,41,50,55,57,59,154,215,217	2nn6_H+2nn6_E|5jea_H+5jea_E|5okz_H+5okz_E|4ifd_H+4ifd_E|5c0w_H+5c0w_E
EXOSC1	EXOSC4	Q9Y3B2	Q9NPD3	EBI-371892	EBI-371823	EBI-374325	77+118	2nn6_I+2nn6_D
EXOSC1	EXOSC8	Q9Y3B2	Q96B26	EBI-371892	EBI-371922	EBI-374328	88,97+7	2nn6_I+2nn6_C
DIS3	EXOSC8	Q9Y2L1	Q96B26	EBI-373539	EBI-371922	EBI-374355	353,354,355,369,386,387,388,389,392,403,413,414,415,416,417,418,427,430,431,434,440,441,442,443,444,445,446,447,448,449,452,484,522,526,531,532,533,534,535,536,537,538,541,542,543,648,649,650,651,680,682,683,684,757,796,799,800,802,805+73,75,76,120,121,122,123,125,126,127,128,129,167,170,171,172,179,180,181,182,183,184,185,186,188,189,190,191,227,228,229,230,231,274	2wp8_J+2wp8_A|5c0w_J+5c0w_A|5c0x_J+5c0x_A|5g06_J+5g06_A|5jea_J+5jea_A
LSM1	LSM2	O15116	Q9Y333	EBI-347619	EBI-347416	EBI-374361	9,10,12,13,19,21,23,24,25,27,29,37,38,39,49,51,53,54,68,69,70,71,72,73,74,75,76,77,78,81,82,90+4,8,11,12,19,20,21,23,25,30,31,32,33,35,37,39,48,49,50,51,52,53,54,55,56,57,58,59,60,61,62,63,65,66	4m75_A+4m75_B|4c92_A+4c92_B|4c8q_A+4c8q_B
LSM1	LSM4	O15116	Q9Y4Z0	EBI-347619	EBI-372521	EBI-374364	7,9,11,14,15,22,24,26,33,34,35,36,38,40,41,42,44,48,59,61,62,63,64,65,66,67,69,70+1,2,3,6,7,18,20,35,36,48,63,64,65,66,67,68,69,70,71,72,73,74,75,76	4m75_A+4m75_G|4c92_A+4c92_D|4c8q_A+4c8q_D
LSM3	LSM5	P62310	Q9Y4Y9	EBI-348239	EBI-373007	EBI-374394	71+34	4m7a_C+4m7a_L
LSM3	LSM6	P62310	P62312	EBI-348239	EBI-373310	EBI-374397	14,15,16,17,18,20,21,24,30,32,34,48,49,50,89,90,91,92,93,94,95,96,97+16,24,25,26,28,30,35,36,37,38,40,42,43,44,50,57,59,60,61,62,63,64,65,66,69	3jcm_d+3jcm_e|4c8q_C+4c8q_F|4c92_C+4c92_F|5gan_3+5gan_6|4m75_C+4m75_D
LSM4	LSM7	Q9Y4Z0	Q9UK45	EBI-372521	EBI-348372	EBI-374409	8,9,11,19,21,23,31,32,33,34,37,38,39,45,54,56,58,59,60,61,62,64,65+5,6,7,10,11,12,13,17,18,24,26,28,30,43,44,78,79,81,82,83,84,85,86	4m75_G+4m75_F|4m77_G+4m77_F|4m78_G+4m78_F|4m7a_G+4m7a_F|4m7d_G+4m7d_F
LSM4	LSM8	Q9Y4Z0	O95777	EBI-372521	EBI-347779	EBI-374412	1,2,3,6,7,18,20,35,36,48,63,64,65,66,67,68,69,70,71,72,73,74,75,76+2,4,6,9,10,17,19,21,28,29,30,31,33,35,36,37,39,43,55,57,58,59,60,61,62,63,65,66	4m75_G+4m75_A|4c92_D+4c92_A|4c8q_D+4c8q_A
LSM5	LSM6	Q9Y4Y9	P62312	EBI-373007	EBI-373310	EBI-374418	30,32,34,36,41,42,43,44,48,50,56,58,67,69,70,71,72,73,74,75,77,78+6,7,8,9,11,12,14,15,21,23,25,27,29,41,53,54,67,68,69,70,71,72,73,74,75,76,77	3swn_A+3swn_B|3jcm_f+3jcm_e|4c8q_E+4c8q_F|4c92_E+4c92_F|4m75_E+4m75_D
LSM5	LSM7	Q9Y4Y9	Q9UK45	EBI-373007	EBI-348372	EBI-374421	11,12,13,14,15,17,18,27,29,30,31,32,33,34,35,45,46,47,59,60,61,62,76,77,78,79,80,81,82,83,84,87+19,27,28,29,31,33,38,39,40,41,43,45,46,47,51,53,55,56,66,67,69,71,73,74,75,76,77,79,80	3swn_A+3swn_C|4emk_A+4emk_C|3jcm_f+3jcm_g|4c8q_E+4c8q_G|4c92_E+4c92_G
LSM6	LSM7	P62312	Q9UK45	EBI-373310	EBI-348372	EBI-374430	24,26,30,36,37,38,40,42,44,50,55,58,59,60,62,63,64,65,66,69,70+11,12,14,15,18,24,26,28,32,42,43,44,63,78,79,80,81,82,83,84,85,86,88	3swn_B+3swn_F|4emk_B+4emk_C
DCP2	DCP1A	Q8IU60	Q9NPI6	EBI-521577	EBI-374238	EBI-374481	11,14,15,17,18,19,20,21,22,23,24,25,27,29,37,38,41,44,45,49,53,72,74,75,77,78,79,80,119,121,168,191,224+11,12,14,15,18,19,29,31,32,47,49,53,55,70,71,72,73,74,75,76,77,110,111	2qkm_B+2qkm_A|5kq1_B+5kq1_A|5kq4_B+5kq4_A|5n2v_B+5n2v_A|2qkl_B+2qkl_A
DCP2	DCP1B	Q8IU60	Q8IZD4	EBI-521577	EBI-521595	EBI-374484	14,15,17,18,19,20,21,22,23,24,25,28,29,37,38,41,44,45,49,53,72,74,75,77,78,119,121,168,224+16,17,19,20,23,24,34,36,37,52,54,58,60,75,76,77,78,79,80,81,82,115	2qkm_B+2qkm_A|5j3t_B+5j3t_A|5j3y_B+5j3y_A|5kq1_B+5kq1_A|5kq4_B+5kq4_A
EXOSC4	EXOSC9	Q9NPD3	Q06265	EBI-371823	EBI-347966	EBI-373647	87,88,94,95,97,98,101,102,104,105,106,109,110,154,155,178,190,191,192,193,194,195,196,197,198,199,200,201,202,203,204,205,206,207,208,210,211,214,215,218+67,68,77,78,80,95,97,98,99,100,101,103,104,105,107,108,112,113,114,189,201,203,218,219,220,221,225,228,229,230,231,232,233,234,235,236,237,238,239,240,241,242,243,244,245,247,248,251,252,255	2nn6_B+2nn6_A|5g06_B+5g06_A|2wp8_B+2wp8_A|4ifd_B+4ifd_A|4oo1_B+4oo1_A
LSM5	SNRPF	Q9Y4Y9	P62306	EBI-373007	EBI-356900	EBI-373941	30,32,34,36,41,42,43,44,48,50,56,67,69,71,72,73,74,75,77+5,6,7,8,10,11,13,20,22,24,40,66,67,68,69,70,71,72,73,74	3swn_A+3swn_B
LSM6	SNRPD2	P62312	P62316	EBI-373310	EBI-297993	EBI-373953	24,26,28,30,36,37,38,39,40,42,43,44,50,60,61,62,63,64,65,66,68,69+23,26,27,28,29,30,31,32,34,45,47,61,62,63,103,104,106,107,108,109,110,111,112,113	4pjo_F+4pjo_D|3s6n_F+3s6n_B|4f7u_F+4f7u_B|5mqf_b+5mqf_a|5o9z_b+5o9z_a
LSM7	SNRPD3	Q9UK45	P62318	EBI-348372	EBI-372789	EBI-373971	14,15,17,18,26,28,43,44,78,79,80,81,82,83,84+2,22,24,26,28,34,36,37,38,40,42,50,58,59,60,61,62,63,64,66,67	4pjo_G+4pjo_A|5mqf_d+5mqf_e|5o9z_d+5o9z_e
PBRM1	SMARCA4	Q86U86	P51532	EBI-637807	EBI-302489	EBI-371589	674,676,677,678,679,682,683,685,686,687,688,689,692,693,697,705,725,729,736,740,741,742,743,744,745,746,747,748,750,753,754,757,758,761,765+1457,1459,1471,1474,1476,1478,1479,1480,1481,1483,1484,1486,1487,1488,1489,1490,1491,1492,1493,1494,1495,1496,1498,1508,1512,1515,1516,1517,1539,1543,1544,1545,1546,1548,1549	4qy4_A+4qy4_B|5dkd_A+5dkd_B|5dkh_A+5dkh_B|3g0j_A+3g0j_B|3mb4_A+3mb4_B
CDT1	GMNN	Q9H211	O75496	EBI-456953	EBI-371669	EBI-371683	168,169,170,173,174,176,177,178,179,181,188,229+100,104,107,110,111,114,117,118,121,122	2wvr_C+2wvr_A|2zxx_C+2zxx_A
MCM2	MCM3	P49736	P25205	EBI-374819	EBI-355153	EBI-375131	295,297,298,299,302,345,362,386,387,388,389,390,392,419,420,426,427,428,429,430,431,433,434,435,436,437,525,526,534,535,538,549,551,552,564,565,588,591,614,615,617,634,636,665,666,667,668,669,672,673,675,676,677,679,680,685,686,687,688+133,135,136,137,138,139,140,141,163,164,165,166,168,182,183,185,190,191,195,196,197,211,212,213,220,222,226,227,229,230,231,244,245,253,254,325,330,331,332,335,336…	3ja8_2+3ja8_3|5bk4_2+5bk4_3|5udb_2+5udb_3|5v8f_2+5v8f_3|4r7y_A+4r7y_B
MCM5	MCM3	P33992	P25205	EBI-359410	EBI-355153	EBI-375137	158,159,160,161,162,163,164,165,168,171,172,173,176,179,185,186,187,189,190,191,192,193,195,210,212,213,214,215,216,217,218,219,221,222,223,224,225,226,248,252,255,258,259,272,273,293,308,361,363,365,366,367,368,369,370,371,400,418,419,420,421,423,424,425,426,427,428,429,430,435,436,438,452,453,454,456,460,464,466,468,469,470,471,472,473,474,475,476,477,478,479,481,506,507,509,512,513,573,574,576…	3ja8_5+3ja8_3|3jc5_5+3jc5_3|3jc6_5+3jc6_3|3jc7_5+3jc7_3|5bk4_5+5bk4_3
ORC3	ORC5	Q9UBD5	O43913	EBI-374916	EBI-374928	EBI-375149	108,109,111,144,145,148,179,180,181,182,183,194,223,224,232,235,236,239,240,253,254,255,260,261,265,268,269,272,273,274,280,282,312,313,315,316,317,318,319,591,592,593,594,596,597,694,706,707,708+62,64,65,67,70,71,74,75,78,90,126,129,224,269,270,271,278,279,299,300,301,302,303,304,305,306,307,359,360,361,362,363,364,365,367,372,374,375,376,377,378,379,380,383,389,390,391,392,402,403,404,411	5ujm_C+5ujm_E|4xgc_C+4xgc_E
MCM2	MCM5	P49736	P33992	EBI-374819	EBI-359410	EBI-375170	278,315,317,318,319,320,321,322,344,345,346,362,363,365,366,367,369,370,371,372,373,374,375,403,404,406,407,408,422,423,505,506,507,508,510,511,513,542,544,558,559,563,564,566,567,568,569,570,571,572,573,577,578,579,580,594,595,598,599,601,602,605,606,609,610,611,612,613,614,615,616,617,618,619,620,621,623,637,638,639,640,642,645,650,651,652,656,734,735,737,740,741,743,744,747,748,751,752,754,755…	3ja8_2+3ja8_5|3jc5_2+3jc5_5|3jc6_2+3jc6_5|3jc7_2+3jc7_5|5bk4_2+5bk4_5
ORC1	ORC5	Q13415	O43913	EBI-374847	EBI-374928	EBI-375182	816,817,818,820,821,824,825,827,828,830,833,834,835,836,837,838,840+131,132,163,164,165,166,167,168,169,170,171,173	5uj7_A+5uj7_E|5ujm_A+5ujm_E|4xgc_A+4xgc_E|5udb_A+5udb_E|5v8f_A+5v8f_E
ORC1	ORC2	Q13415	Q13416	EBI-374847	EBI-374957	EBI-375185	569,571,572,573,574,575,578,624,628,661,792,830,833,834,835,844,845,846,847,848+485,521,522,524,527,528,530,531,534,535,537,538	4xgc_A+4xgc_B|5udb_A+5udb_B|5v8f_A+5v8f_B
MCM2	MCM7	P49736	P33993	EBI-374819	EBI-355924	EBI-375248	295,296,297,298,299,302,313,314,377,379,382,383,385,386,387,388,389,390,391,392,393,394,418,420,422,425,426,427,428,429,430,431,432,433,434,435,436,437,483,484,524,525,526,527,530,531,534,535,538,545,549,550,551,552,553,562,563,564,565,587,588,591,634,635,636,640,665,666,667,668,669,670,672,673,675,676,677,679,680,681,682,683,684,685,686,717,808,809,811,812+170,171,172,173,174,175,176,177,178,197…	3ja8_2+3ja8_6|3jc5_2+3jc5_6|3jc6_2+3jc6_6|3jc7_2+3jc7_6|5bk4_2+5bk4_6
ORC5	ORC4	O43913	O43929	EBI-374928	EBI-374889	EBI-375257	13,16,17,19,20,21,22,23,24,26,27,28,29,30,31,32,36,37,38,69,97,98,99,100,101,102,103,104,105,106,107,114,131,132,133,134,135,136,139,140,143,144,145,146,147,149,150,151,159,160,161,162,163,164,165,166,169,170,171,172,173,174,175,176,177,178,180,181,182,183,184,216,217,218,219,220,221,255,256,258,259,262,265,266,267,268,269,350,351,352,353,354,391,394,395,398,408,409,410,412+18,21,22,25,26,29,30,3…	5uj7_E+5uj7_C|5ujm_E+5ujm_D|4xgc_E+4xgc_D|5udb_E+5udb_D|5v8f_E+5v8f_D
ORC1	ORC3	Q13415	Q9UBD5	EBI-374847	EBI-374916	EBI-375260	591,592,593,595,596+697,698,699,700	4xgc_A+4xgc_C
ORC4	ORC3	O43929	Q9UBD5	EBI-374889	EBI-374916	EBI-375284	370,371,374,377,378,381,397+227,260,261,263,264,265,266	5ujm_D+5ujm_C|4xgc_D+4xgc_C
ORC2	ORC5	Q13416	O43913	EBI-374957	EBI-374928	EBI-375290	396,401,402,403,404,426,428,429,430,431,432,433,434,435,436,438,445,479,482,522,572+168,359,360,363,378,379,381,382,383,384,385,386,389,398,399,400,401,402,403,404,405,407	5ujm_B+5ujm_E|4xgc_B+4xgc_E|5udb_B+5udb_E|5v8f_B+5v8f_E
CDKN1A	CCND3	P38936	P30281	EBI-375077	EBI-375013	EBI-375296	17,18,19,20,21,22,23,25,27,30,31,33,34,35,37,38,40,41+56,59,60,62,63,66,67,70,92,96,97,98,99,100,101,126,127,128,129,131,132,133,136,139,140,142,143,146	1jsu_C+1jsu_B
CDK2	CCNE2	P24941	O96020	EBI-375096	EBI-375033	EBI-375320	37,38,39,40,41,42,43,44,45,46,48,49,50,52,53,54,56,57,69,71,72,73,76,116,119,120,121,122,150,151,152,153,154,155,156,157,158,159,160,162,178,179,180,181,182,183,271,272,276,277,278,279+102,106,107,108,109,112,113,116,117,120,123,124,159,161,194,195,198,199,200,201,202,203,204,205,206,207,208,220,224,225,227,228,231,232,235,236,237,238,239,240,241,245,248,249,252,261,262,263,264,265,267,352,353,356	5l2w_A+5l2w_B|4ii5_A+4ii5_B|2g9x_A+2g9x_B|3bht_A+3bht_B|3bhu_A+3bhu_B
CDK4	CCND3	P11802	P30281	EBI-295644	EBI-375013	EBI-375326	5,41,42,43,44,45,46,47,48,49,50,51,53,54,55,57,58,59,61,62,64,65,66,67,75,76,77,78,79,82,87,89,129,132,133,134,135,285,287,288+4,5,6,7,9,11,12,26,27,30,31,33,34,37,38,108,109,111,112,113,114,115,116,118,119,120,121,122,134,135,138,139,141,142,143,145,146,148,149,150,151,152,153,154,155	3g33_A+3g33_D|2w96_B+2w96_A|2w99_B+2w99_A|2w9f_B+2w9f_A|2w9z_B+2w9z_A
CDK6	CCND3	Q00534	P30281	EBI-295663	EBI-375013	EBI-375332	12,49,50,51,52,53,54,55,56,58,59,60,62,63,64,66,67,69,70,71,72,80,81,82,83,84,87,92,94,134,137,138,139,140,290,292,293+4,5,6,7,9,11,12,26,27,30,31,33,34,37,38,108,109,111,112,113,114,115,116,118,119,120,121,122,134,135,138,139,141,142,143,145,146,148,149,150,151,152,153,154,155	3g33_A+3g33_D|2w96_B+2w96_A|2w99_B+2w99_A|2w9f_B+2w9f_A|2w9z_B+2w9z_A
CDKN1A	CCNE2	P38936	O96020	EBI-375077	EBI-375033	EBI-375335	17,18,19,20,21,22,23,25,27,30,31,33,34,35,37,38,40,41+141,144,145,147,148,151,152,155,178,182,183,184,185,186,187,212,213,214,215,217,218,219,222,225,226,228,229,232	1jsu_C+1jsu_B
CDK4	CCND1	P11802	P24385	EBI-295644	EBI-375001	EBI-375341	5,41,42,43,44,45,46,47,48,49,50,51,53,54,55,57,58,59,61,62,64,65,66,67,75,76,77,78,79,82,87,89,129,132,133,134,135,285,287,288+6,7,8,9,10,12,13,26,27,30,31,33,34,37,38,108,109,111,112,113,114,115,116,118,119,120,121,122,134,135,138,139,141,142,143,145,146,148,149,150,151,152,153,154,155	2w96_B+2w96_A|2w99_B+2w99_A|2w9f_B+2w9f_A|2w9z_B+2w9z_A|3g33_A+3g33_D
CDKN1A	CCND1	P38936	P24385	EBI-375077	EBI-375001	EBI-375359	17,18,19,20,21,22,23,25,27,30,31,33,34,35,37,38,40,41+56,59,60,62,63,66,67,70,92,96,97,98,99,100,101,126,127,128,129,131,132,133,136,139,140,142,143,146	1jsu_C+1jsu_B
CDK6	CCND1	Q00534	P24385	EBI-295663	EBI-375001	EBI-375368	12,49,50,51,52,53,54,55,56,58,59,60,62,63,64,66,67,69,70,71,72,80,81,82,83,84,87,92,94,134,137,138,139,140,290,292,293+6,7,8,9,10,12,13,26,27,30,31,33,34,37,38,108,109,111,112,113,114,115,116,118,119,120,121,122,134,135,138,139,141,142,143,145,146,148,149,150,151,152,153,154,155	2w99_B+2w99_A|2w9z_B+2w9z_A|2w96_B+2w96_A|2w9f_B+2w9f_A|3g33_A+3g33_D
MCM7	MCM5	P33993	P33992	EBI-355924	EBI-359410	EBI-375371	109,118,122,124,125,126,127,130,147,150,152,153,154,155,156,157,185,186,187,188,189,190,191,192,193,194,195,196,197,201,203,206,207,208,210,213,214,215,245,246,247,248,249,251,279,280,281,282,284,285,286,287,288,289,290,291,292,297,338,341,342,383,384,385,386,389,390,392,393,394,396,407,409,410,422,423,446,449,452,492,494,500,503,523,524,525,526,527,528,529,530,531,532,533,534,535,536,537,538,539…	3jc7_7+3jc7_5|5bk4_7+5bk4_D|3jc5_6+3jc5_5|4r7y_A+4r7y_B|4fdg_A+4fdg_B
ORC2	ORC4	Q13416	O43929	EBI-374957	EBI-374889	EBI-375389	501,502,505,514+168,169,200	4xgc_B+4xgc_D
MCM4	MCM7	P33991	P33993	EBI-374938	EBI-355924	EBI-375407	151,152,153,154,155,156,221,224,225,227,228,229,230,272,273,274,275,276,277,278,279,280,281,290,319,321,323,355,356,358,359,361,362,363,364,365,366,367,368,387,394,396,398,401,402,405,406,407,408,409,410,411,412,413,414,428,468,469,470,511,512,513,514,515,517,518,520,521,522,524,525,532,533,534,535,536,537,538,539,541,542,543,546,550,551,552,559,560,561,562,565,574,575,578,579,580,581,582,583,618…	3ja8_4+3ja8_7|3jc5_4+3jc5_7|3jc6_4+3jc6_7|3jc7_4+3jc7_7|5bk4_4+5bk4_7
CDK2	CCNB2	P24941	O95067	EBI-375096	EBI-375024	EBI-375413	2,3,23,24,25,26,27,28,37,38,39,40,41,42,43,44,45,46,49,50,52,53,54,56,57,65,69,71,72,73,76,116,119,120,121,122,150,151,152,154,155,157,158,159,160,161,162,181,182,271,272,276,277,278,279+133,134,135,137,138,141,142,145,183,185,197,200,201,202,203,204,207,210,218,221,222,223,224,225,226,228,229,230,231,243,244,245,247,248,249,250,251,252,254,255,257,258,259,260,261,262,263,266,267,270	4bco_A+4bco_B|4bcn_A+4bcn_D|1gy3_A+1gy3_B|1p5e_A+1p5e_B|1qmz_A+1qmz_B
CDKN1A	CCNA1	P38936	P78396	EBI-375077	EBI-375065	EBI-375416	17,18,19,20,21,22,23,25,27,30,31,33,34,35,37,38,40,41+243,246,247,249,250,253,254,257,279,283,284,285,286,287,288,313,314,315,316,318,319,320,323,326,327,329,330,333	1jsu_C+1jsu_B
MCM3	MCM6	P25205	Q14566	EBI-355153	EBI-374900	EBI-375440	63,67,109,114,116,117,118,119,120,121,150,160,167,168,169,179,180,181,183,209,210,211,212,213,215,242,243,246,247,248,249,250,251,252,253,254,255,256,257,258,301,304,305,347,348,349,350,353,354,356,357,358,360,371,373,374,386,387,410,413,436,437,439,456,458,487,488,489,490,491,492,493,494,495,496,497,498,499,500,501,502,503,504,505,506,511,512,565,566,569+99,100,102,143,145,146,147,148,149,150,15…	4r7y_A+4r7y_B|4fdg_A+4fdg_B|3ja8_7+3ja8_6|5bk4_7+5bk4_6|5u8s_7+5u8s_6
EXOSC4	EXOSC2	Q9NPD3	Q13868	EBI-371823	EBI-301735	EBI-371832	28,29,30,31,32,33,35,36,37,38,40,42,49,53,54,55,56,57,59,62,65,112,115,116,117,118,119,128,147,148,149,150,151,152,153,154,155,156,192,193,225,229,232,233,234,235,236,237,238,239,241+22,23,24,26,27,28,29,30,31,44,45,46,49,53,54,55,56,57,58,59,71,72,73,74,75,89,90,95,97,99,102,103,104,105,151,248,249	2nn6_B+2nn6_H|5g06_B+5g06_H|4ifd_B+4ifd_H|4oo1_B+4oo1_H|5c0w_B+5c0w_H
EXOSC7	EXOSC4	Q15024	Q9NPD3	EBI-371841	EBI-371823	EBI-371861	41,42,43,44,45,46,50,55,57,59,60,61,62,63,65,82,84,86,87,88,89,90,91,94,95,96,136,138,139,140,142,143,144,145,216+28,31,32,33,34,35,45,47,49,50,51,53,56,73,75,77,78,79,80,81,82,83,84,85,86,88,90,91,122,124,126,127,128,129,130,131,175	2nn6_E+2nn6_B|2pnz_B+2pnz_A|2po0_B+2po0_A|2po1_B+2po1_A|2po2_B+2po2_A
GTF2B	TBP	Q00403	P20226	EBI-389564	EBI-355371	EBI-389581	165,169,175,176,177,178,188,192,195,196,200,203,205,206,207,208,209,214,243,246,247,248,249,250,251+269,271,274,278,279,283,284,285,286,287,289,294,306,337	5iy6_M+5iy6_P|5iy7_M+5iy7_P|5iy8_M+5iy8_P|5iy9_M+5iy9_P|5iya_M+5iya_P
NFYA	NFYC	P23511	Q13952	EBI-389739	EBI-389755	EBI-389797	264,267,268,271,275,279,282,285,288+54,109,110,111,112,113,115,116,117	4awl_A+4awl_C|4g91_A+4g91_C|4g92_A+4g92_C
NFYA	NFYB	P23511	P25208	EBI-389739	EBI-389728	EBI-389797	268,270,271,274,275,277,278,282,285,286,288,289,290,291,292,294,295,296,299,300+52,53,54,55,57,58,61,84,85,87,88,92,95,96,99,100,103,123,124,125,126,127,128	4awl_A+4awl_B|4g91_A+4g91_B|4g92_A+4g92_B
PKNOX1	PBX2	P55347	P40425	EBI-1373569	EBI-348489	EBI-8678417	271,275,279,282,283,309,316,317,318,319,320,321+260,264,267,268,301	3k2a_A+3k2a_B
RNF11	UBB	Q9Y3C5	P0CG47	EBI-396669	EBI-413034	EBI-696073	93,94,95,96,100,103,105,117,119,137,138,139+84,85,86,87,107,110,111,112,113,116,147,148,160,161,163,186,187,188,189,192,223,224	4v3k_C+4v3k_B|4v3l_C+4v3l_B
UBB	SMURF2	P0CG47	Q9HAU4	EBI-413034	EBI-396727	EBI-396765	83,84,85,86,110,111,112,113,115,116,146,147,148,149,150,151,152,159,160,161,186,187,188,189,191,192,222,223,224,225,226,227,228+673,674,677,703,708,709,710,711,712,713,714,715,716,734,737,738,740,741,742,743,744	3jvz_X+3jvz_C|3jw0_X+3jw0_C
MRGBP	MORF4L1	Q9NV56	Q9UBU8	EBI-399076	EBI-399246	EBI-399156	73,77,78,80,81,84,85,87,90,91,94,95,96,97,98,100,101,102,103,104,105,106,107,108,110,111,112,113,114,115,116+199,201,204,205,206,207,208,209,210,211,212,215,251,252,255,256,258,259,260,262,263,266,267,269,270,271,272,273,274,275,276,277,278,303,304,305,307,308,309,312,313,316,317,318,319,321,322,325,326	2n1d_A+2n1d_B
MRGBP	MORF4L2	Q9NV56	Q15014	EBI-399076	EBI-399257	EBI-399156	73,77,78,80,81,84,85,87,90,91,94,95,96,97,98,100,101,102,103,104,105,106,107,108,110,111,112,113,114,115,116+125,127,130,131,132,133,134,135,136,137,138,141,177,178,181,182,184,185,186,188,189,192,193,195,196,197,198,199,200,201,202,203,204,229,230,231,233,234,235,238,239,242,243,244,245,247,248,251,252	2n1d_A+2n1d_B
RELA	EP300	Q04206	Q09472	EBI-73886	EBI-447295	EBI-7946778	436,439,440,441,442,443,444,445,446,447,448,449,450,451,452,453,454,455,456,457,458,459,461,462,463,464,465,466,467,468,469,470,471,472,473,474,475,476,477,478,479,480,481,482,483,484,490,491,530,531,532,534,535,537,538,539,540,541,542,544,545,546,548,549+334,335,336,337,338,339,340,341,342,343,344,345,346,347,349,350,352,353,354,357,362,364,365,366,367,368,370,371,372,375,376,379,380,381,382,383…	2lww_B+2lww_A|5u4k_B+5u4k_A
RAB5B	EEA1	P61020	Q15075	EBI-399401	EBI-298113	EBI-399417	22,51,52,53,54,55,56,57,72,74,82,84,85,88,89,91+38,39,40,41,42,43,44,45,47,53,56,57,60,64	3mjh_A+3mjh_B
UBE2N	UBE2V1	P61088	Q13404	EBI-1052908	EBI-1050671	EBI-7427166	30,31,33,34,55,56,57,58,59,60,68,69,70,71,72,73,74,81,82,83,84,85+6,8,9,10,11,12,14,15,18,19,21,22,25,37,39,40,41,42,43,44,45	2c2v_B+2c2v_C|5ait_B+5ait_D|1j7d_B+1j7d_A|4nrg_B+4nrg_A|4onm_B+4onm_A
UBC	PSMD4	P0CG48	P55036	EBI-3390054	EBI-359318	EBI-8669271	6,7,8,9,10,42,44,45,46,47,48,49,68,69,70,71,72,73,74,161,163,187,188,189,191,192,223,224,225,226,227,228,614,616,650,652,653,654,655,656,657,674,676,678,679,680,681+14,15,17,18,19,23,80,81,82,83,204,213,214,215,216,218,219,220,222,223,224,226,227,230,275,276,277,278,279,281,282,283,284,286,287,289,290,291,292,293,294,295,297	5ln1_U+5ln1_A|1yx5_B+1yx5_A|1yx6_B+1yx6_A
RAD23A	PSMD4	P54725	P55036	EBI-746453	EBI-359318	EBI-7004534	8,9,10,11,12,13,35,36,39,40,41,42,47,49,50,51,52,53,54,69,70,71,72,73,74,75,76,77,78,80+271,272,274,275,276,277,278,279,282,283,284,285,286,287,288,289,290,291,292,293,294,295,296,297,298,300,306,307	1p9d_U+1p9d_S|1uel_A+1uel_B
KRT18	KRT8	P05783	P05787	EBI-297888	EBI-297852	EBI-445615	129,130,132,133,136,137,139,140,143,144,146,147,149,150,151,153,154,159,160,162,163,166,167,168,171,172,174,175,178,179,181,182,185,186,188,189,192,193,195,196,199,200,202,203,206,207,209,210,213,214,217,218,220,221,224,225,227,228,282,285,286,289,292,296,299,300,302,303,306,307,309,310,313,314,316,317,320,321,322,323,324,327,328,330,331,334,335,338,339,341,342,345,346,348,349,352,353,355,356,359…	3tnu_A+3tnu_B|4zry_A+4zry_B|3uf1_A+3uf1_B
APAF1	CYCS	O14727	P99999	EBI-446492	EBI-446479	EBI-446561	619,637,659,661,677,700,701,721,744,745,763,792,795,797,798,800,802,844,859,860,861,883,884,902,903,924,925,1004,1005,1007,1023,1045,1046,1048,1061,1063,1064,1085,1086,1087,1088,1089,1090,1105,1106,1107,1128,1129,1131,1147,1148,1178,1179,1219+13,17,24,25,26,27,28,40,43,46,48,51,54,55,56,57,58,59,66,67,70,71,73,74,75,77,78,79,80,81,82,84,86,87,88,89,90,91,92,93	3j2t_A+3j2t_H|5juy_A+5juy_H|3jbt_A+3jbt_B|5wve_A+5wve_B
RAC1	DOCK1	P63000	Q14185	EBI-413628	EBI-446740	EBI-446898	1,3,5,17,23,24,26,27,28,29,31,32,33,34,35,36,37,38,39,40,41,42,43,44,45,50,52,54,55,56,57,58,59,61,64,67,70,71,73,74,76,162,166+1331,1332,1334,1337,1339,1363,1364,1365,1366,1367,1368,1369,1384,1385,1386,1387,1404,1405,1406,1439,1440,1441,1442,1453,1454,1457,1459,1492,1496,1497,1500,1518,1519,1520,1521,1523,1524,1525,1527,1528,1529,1531,1532,1533,1534,1535,1536,1537,1538,1540,1541,1571,1587,1589,1…	2yin_C+2yin_A|3b13_B+3b13_A
DOCK1	ELMO1	Q14185	Q92556	EBI-446740	EBI-346417	EBI-446926	15,16,17,18,19,20,21,26,27,31,32,33,34,35,39,40,42,44,45,47,49,54,55,57,59,61,63,64,66,68,93,96,97,100,103,104,107,108,109,110,115,119,122,123,126,129,130,133,134+531,532,533,535,536,539,543,544,547,548,550,551,552,554,555,558,685,688,689,692,693,695,696,697,698,699,700,701,702,703,704,705,706,707,708,709,710,711,712,713,714,715,716,717,718,719,720,721,722,723,724,725,726,727	3a98_A+3a98_B
RABEP1	GGA1	Q15276	Q9UJY5	EBI-447043	EBI-447141	EBI-447065	552,556,559,560,562,563,566,567,570,573+257,260,261,263,264,267,274,277,278,280,281,284,285,288	1x79_B+1x79_A
RBM8A	MAGOH	Q9Y5S9	P61326	EBI-447231	EBI-299134	EBI-447253	10,13,14,15,16,18,21,22,24,25,28,29,31,32,33,34,35,36,37,38,39,40,67,68,69,70,71,72,74,76,78,79,100,101,103,105,106,107,108,109,114,115,116,118,120,147,148,149,150,151,152,153,154,155+4,5,6,25,27,28,29,31,33,34,35,45,46,47,48,49,50,51,52,53,54,55,56,59,62,63,66,67,70,71,72,73,74,75,77,78,79,80,89,91,93,94,95,96,97,98,99,100,101,120,121,124,127,128,131,132,135,136,139,140,141,142,143,144	3ex7_B+3ex7_A|2j0q_D+2j0q_C|1p27_B+1p27_A|1hl6_A+1hl6_B|1rk8_A+1rk8_B
EP300	HIF1A	Q09472	Q16665	EBI-447295	EBI-447269	EBI-447320	328,329,330,331,332,333,334,335,336,337,338,339,340,341,343,344,345,346,347,348,349,350,352,353,365,366,367,368,371,372,375,376,379,380,381,382,383,384,385,386,389,391,392,394,395,396,397,398,399,400,401,402,403,404,405,406,407,408,409,411,412,413,414,416,417,418,419,420,421,422+776,777,778,779,780,781,783,785,786,787,788,789,790,791,792,793,794,795,796,797,798,799,800,801,802,803,804,805,806,807…	1l8c_A+1l8c_B|1l3e_B+1l3e_A
GGA3	RABEP1	Q9NZ52	Q15276	EBI-447404	EBI-447043	EBI-448091	256,259,260,262,263,266,273,276,277,279,280,283,284,287+552,556,559,560,562,563,566,567,570,573	1x79_A+1x79_B
RAC1	DOCK2	P63000	Q92608	EBI-413628	EBI-448771	EBI-448768	1,3,5,17,23,24,26,27,28,29,31,32,33,34,35,36,37,38,39,40,41,42,43,44,45,50,52,54,55,56,57,58,59,61,64,67,70,71,73,74,76,162,166+1335,1336,1338,1341,1343,1367,1368,1369,1370,1371,1372,1373,1388,1389,1390,1391,1408,1409,1410,1444,1445,1446,1447,1458,1459,1462,1464,1497,1501,1502,1505,1523,1524,1525,1526,1528,1529,1530,1532,1533,1534,1536,1537,1538,1539,1540,1541,1542,1543,1545,1546,1576,1592,1594,1…	2yin_C+2yin_A|3b13_B+3b13_A
IRAK1	IRAK2	P51617	O43187	EBI-358664	EBI-447733	EBI-447809	230,233,292,293,301,302,304,305,306,307,308,309,313,340,342,349,350,351,352,361,375,377,379,380,384,385,386,387,388,389,390,391,392,393,396,397,408,424,427,450,451,454,456,457,460,464,475,476,477,478,479,480,481,503,504,505,506+230,231,232,233,265,266,267,271,273,287,299,300,301,302,303,304,305,306,325,345,346,369,370,371,372,373,374,378,381,382,383,386,389,391,399,417,418,419,420,422,423	4u97_A+4u97_B|4u9a_A+4u9a_B|2nru_A+2nru_C|2nry_A+2nry_C|2oib_A+2oib_B
IRAK1	IRAK3	P51617	Q9Y616	EBI-358664	EBI-447690	EBI-447817	232,233,234,235,267,268,269,273,275,289,292,293,301,302,304,305,306,307,308,309,313,328,340,342,349,350,351,352,361,375,377,379,380,384,385,386,387,388,389,390,391,392,393,396,397,408,424,427,450,451,454,456,457,460,464,475,476,477,478,479,480,481,503,504,505,506,512,516+185,186,187,188,220,221,222,226,228,242,245,246,254,255,256,257,258,259,260,261,265,269,280,303,304,305,325,326,327,328,329,330…	4u97_A+4u97_B|4u9a_A+4u9a_B|2nru_A+2nru_C|2nry_A+2nry_C|4rmz_A+4rmz_B
IRAK2	IRAK3	O43187	Q9Y616	EBI-447733	EBI-447690	EBI-447833	230,231,232,233,265,266,267,271,273,287,290,291,299,300,301,302,303,304,305,306,310,325,335,337,344,345,346,347,358,368,370,372,373,374,375,376,377,378,379,380,381,382,383,386,389,399,415,418,419,420,423+185,186,187,188,220,221,222,226,228,242,245,246,254,255,256,257,258,259,260,261,265,269,280,303,304,305,325,326,327,328,329,330,334,341,342,343,346,347,350,358,377,378,379,380,382,383,386,389,390…	4u97_A+4u97_B|4u9a_A+4u9a_B|2nru_A+2nru_C|2nry_A+2nry_C|4rmz_A+4rmz_B
MAP2K4	MAP3K1	P45985	Q13233	EBI-447868	EBI-49776	EBI-447867	112,113,136,140,141,142,197,201,210,217,221,229,231,232,233,234,247,250,262,263,264,265,266,267,268,269,270,281,299,304,305,308,309,310,311,312,314,317,350,351,352,353,354,359,362,363+1252,1253,1338,1339,1340,1399,1401,1402,1403,1404,1409,1410,1411,1421,1422,1423,1425,1444,1445,1446,1454,1455,1456,1458,1459,1461,1462,1465,1491,1492,1493,1494	4usf_A+4usf_B|4zji_A+4zji_B|4zjj_A+4zjj_B|4o0r_A+4o0r_B|4o0t_A+4o0t_B
MAP2K6	MAP3K4	P52564	Q9Y6R4	EBI-448135	EBI-448104	EBI-448103	43,44,72,74,77,79,86,87,88,89,90,91,92,97,98,100,101,105,108,110,111,115,116,118,120,121,122,123,124,125,128,160,164,178,179,190,199,200,204,205,208,209,211,212,213,214,215,216,217,218,220,224,225,230,231,232,233,260,261,262,263,264,265,267,268,269,271,272+1362,1364,1376,1377,1378,1380,1381,1382,1384,1389,1390,1391,1392,1393,1395,1396,1398,1399,1400,1404,1405,1406,1408,1410,1411,1412,1413,1415,14…	3com_A+3com_B|5dh3_A+5dh3_B|4lg4_A+4lg4_B|4lgd_A+4lgd_B|4aot_B+4aot_A
MYD88	IRAK4	Q99836	Q9NWZ3	EBI-447677	EBI-448378	EBI-448406	39,40,41,42,43,44,97,98,99,100,103,104+10,12,13,47,48,52,55,56,59,72,73,75,76,77,78	3mop_C+3mop_G
IRAK4	IRAK1	Q9NWZ3	P51617	EBI-448378	EBI-358664	EBI-2649735	185,186,187,188,204,206,207,209,266,267,275,276,277,278,279,280,281,282,286,320,321,322,323,388,390,391,392,416,417,418,419,420,421,422+230,232,233,234,235,267,268,269,273,275,289,301,302,304,305,306,307,308,309,328,350,351,427,450,451,467,472,475,476,477,478,512,516	2nru_A+2nru_C|2nry_A+2nry_C|2o8y_A+2o8y_B|2oib_A+2oib_B|2oic_A+2oic_B
STIM2	STIM1	Q9P246	Q13586	EBI-448891	EBI-448878	EBI-448907	255,258,259,261,262,265,266,268,269,272,273,276,280,283,284,286,287,290,291,294,297,298,310,311,312,313,314,316,317,318,319,320,321,322,324,325,326,327,328,329,330,331,332,333,334,335,336,337,338,339,340,341,342,343,345,346,347,348,349,350,351,352,353,354,355,356,357,358,359,360,361,362,363,364,365,366,368,369,370,372,373,374,375,376,377,379,380,381,383,384,385,387,388,418,422,425,426,428,429,430…	3teq_A+3teq_B|4o9b_A+4o9b_D|2maj_A+2maj_C|2mak_A+2mak_C|3ter_A+3ter_B
CYTH2	ARF1	Q99418	P84077	EBI-448974	EBI-447171	EBI-448973	118,148,151,152,153,154,155,156,157,158,160,161,165,183,186,187,190,191,193,194,196,197,198,200,201,202,203,204,205,206,208,212,215,216,217,218,220,242,243,244,245,246,251,252,253,255,256,257,258,285,286,287,288,290,299,300,303,305,306,307,336,337,338,340,343,344,345,346,347,348,376,378,380,381,383,384,387,388,391+17,18,19,26,27,30,31,35,38,39,41,42,43,44,45,46,47,48,49,50,51,52,53,54,55,56,57,62…	1r8q_E+1r8q_A|1r8s_E+1r8s_A|1s9d_E+1s9d_A|4kax_B+4kax_A|4c0a_A+4c0a_H
RUVBL2	RUVBL1	Q9Y230	Q9Y265	EBI-352939	EBI-353675	EBI-449148	22,35,36,37,51,54,55,56,58,59,61,62,65,67,68,69,70,71,74,76,77,78,104,106,107,109,110,111,112,114,115,116,117,120,123,124,127,148,149,244,257,258,260,261,262,263,264,270,273,274,277,278,280,281,284,285,300,302,303,306,307,308,310,311,314,315,316,317,318,319,320,328,329,330,331,332,334,336,337,338,339,340,343,344,347,348,349,351,352,353,354,355,356,357,358,360,361,378,400,403,404,407,408,410,411,4…	4wvy_B+4wvy_A|4ww4_B+4ww4_A|5fm6_B+5fm6_A|5fm7_B+5fm7_A|2xsz_D+2xsz_A
CUL4B	RBX1	Q13620	P62877	EBI-456067	EBI-398523	EBI-456087	608,616,617,643,644,647,651,674,675,676,677,678,679,680,681,682,683,684,685,686,687,688,689,690,691,697,700,701,704,705,712,717,718,719,720,721,722,723,724,725,727,728,729,730,731,732,733,734,735,736,737,742,743,747,750,751,752,753,754,756,757,758,759,760,761,792,810,812,841,844,845,847,848,849,851,852,855,856,859,888,889,892,895,896,897,898,911,912,913+17,18,19,20,21,22,23,24,25,26,27,28,29,30,3…	1u6g_A+1u6g_B|2hye_C+2hye_D|5n4w_A+5n4w_R|4a0c_C+4a0c_D|4a0l_E+4a0l_F
CUL4B	CAND1	Q13620	Q86VP6	EBI-456067	EBI-456077	EBI-456087	226,227,229,230,231,232,233,234,236,237,277,278,279,280,281,282,284,287,293,294,295,297,298,300,301,302,304,305,308,320,321,322,325,344,345,348,352,359,360,361,362,364,365,366,369,370,373,377,395,398,399,400,402,403,406,422,423,425,426,429,430,433,434,437,451,455,456,496,499,500,501,502,503,504,505,508,510,511,513,514,518,579,580,581,582,584,624,628,631,632,634,635,636,637,638,639,640,643,646,650…	4a0c_C+4a0c_B|1u6g_A+1u6g_C
CAND1	RBX1	Q86VP6	P62877	EBI-456077	EBI-398523	EBI-456098	18,19,20,23,59,60,61,62,63,617,620,622,625,650,660,661+39,41,46,47,57,58,60,92,100,101,102,103	1u6g_C+1u6g_B|4a0c_A+4a0c_D
CAND1	CUL4A	Q86VP6	Q13619	EBI-456077	EBI-456106	EBI-456098	14,19,21,22,24,25,26,28,29,62,63,65,66,70,100,101,104,105,108,111,112,153,156,160,188,190,193,194,236,239,240,243,272,273,274,277,345,347,348,351,406,409,488,489,490,491,492,495,532,533,534,664,668,704,705,706,707,710,745,746,747,748,749,750,792,793,794,868,869,870,871,873,874,907,908,944,945,946,947,949,990,991,995,1024,1028,1031,1032,1035,1036,1066,1067,1068,1069,1070,1071,1072,1073,1079,1080,1…	4a0c_A+4a0c_E|1u6g_C+1u6g_A
CAND1	CUL3	Q86VP6	Q13618	EBI-456077	EBI-456129	EBI-456121	14,19,21,22,24,25,26,28,29,62,63,65,66,70,100,101,104,105,108,111,112,153,156,160,188,190,193,194,236,239,240,243,272,273,274,277,345,347,348,351,406,409,488,489,490,491,492,495,532,533,534,664,668,704,705,706,707,710,745,746,747,748,749,750,792,793,794,868,869,870,871,873,874,907,908,944,945,946,947,949,990,991,995,1024,1028,1031,1032,1035,1036,1066,1067,1068,1069,1070,1071,1072,1073,1079,1080,1…	4a0c_A+4a0c_E|1u6g_C+1u6g_A
CAND1	CUL1	Q86VP6	Q13616	EBI-456077	EBI-359390	EBI-456160	14,19,21,22,24,25,26,28,29,62,63,65,66,70,100,101,104,105,108,111,112,153,156,160,188,190,193,194,236,239,240,243,272,273,274,277,345,347,348,351,406,409,488,489,490,491,492,495,532,533,534,664,668,704,705,706,707,710,745,746,747,748,749,750,792,793,794,868,869,870,871,873,874,907,908,944,945,946,947,949,990,991,995,1024,1028,1031,1032,1035,1036,1066,1067,1068,1069,1070,1071,1072,1073,1079,1080,1…	1u6g_C+1u6g_A|4a0c_A+4a0c_E
CAND1	CUL2	Q86VP6	Q13617	EBI-456077	EBI-456179	EBI-456171	14,19,21,22,24,25,26,28,29,62,63,65,66,70,100,101,104,105,108,111,112,153,156,160,188,190,193,194,236,239,240,243,272,273,274,277,345,347,348,351,406,409,488,489,490,491,492,495,532,533,534,664,668,704,705,706,707,710,745,746,747,748,749,750,792,793,794,868,869,870,871,873,874,907,908,944,945,946,947,949,990,991,995,1024,1028,1031,1032,1035,1036,1066,1067,1068,1069,1070,1071,1072,1073,1079,1080,1…	1u6g_C+1u6g_A|4a0c_A+4a0c_E
CUL1	RBX1	Q13616	P62877	EBI-359390	EBI-398523	EBI-456255	475,476,477,502,503,506,510,532,533,534,535,536,537,538,539,540,541,542,543,544,545,546,547,548,549,555,558,559,562,563,570,575,576,577,578,579,580,581,582,583,585,586,587,588,589,590,591,592,593,594,595,598,600,601,605,608,611,612,613,614,615,616,617,618,671,672,673,681,701,702,705,706,708,709,710,712,713,717,751,752,755,757,758,759,760,761,774,775,776+19,20,21,22,23,24,25,26,27,28,29,30,31,32,3…	1u6g_A+1u6g_B|2hye_C+2hye_D|3rtr_A+3rtr_B|4f52_A+4f52_B|4p5o_A+4p5o_B
CUL1	SKP1	Q13616	P63208	EBI-359390	EBI-307486	EBI-456255	39,40,42,43,44,46,47,50,51,54,128,132,135,136,139,142,143+25,26,30,34,35,36,37,44,45,46,47,48,49,105,108,109,110,111	1ldk_A+1ldk_D
SKP2	CUL1	Q13309	Q13616	EBI-456291	EBI-359390	EBI-456324	99,101,102,103,104,106,134,135+53,54,55,82,139,143,147	1ldk_E+1ldk_A
SKP2	SKP1	Q13309	P63208	EBI-456291	EBI-307486	EBI-456324	94,95,96,97,98,99,100,101,103,104,107,108,109,111,112,113,114,115,116,118,119,120,121,122,123,124,125,126,127,128,137,142,145,146,147,151,154,155,418+80,81,83,97,98,100,101,104,105,108,116,117,120,121,123,124,127,128,129,130,131,132,135,136,138,139,140,141,142,143,144,145,146,149,150,153,155,156,157,159,160	2ass_B+2ass_A|2ast_B+2ast_A|1fqv_A+1fqv_B|1fs2_A+1fs2_B|1fs1_A+1fs1_B
SKP2	CKS1B	Q13309	P61024	EBI-456291	EBI-456371	EBI-456369	164,167,190,214,238,264,265,267,291,292,294,318,319,343,344,368,391,392,393,394,398,400,401,402,404,405,406+30,31,32,33,34,35,36,37,38,39,40,41,42,44,45,46,52,56,57,59,61,72	2ass_B+2ass_C|2ast_B+2ast_C
MKI67	NIFK	P46013	Q9BYG3	EBI-876367	EBI-2561019	EBI-7065518	7,9,10,11,12,13,18,19,20,21,22,23,24,29,31,32,33,34,35,36,37,38,39,40,41,42,43,44,45,46,47,64,65,66,67,91,92,93,95+228,229,230,231,232,233,234,235,236,237,238,241,242,245,246,248,249,252,253,254,255,256,257,258,259,260,261,262,263,264,265,266,267	2aff_A+2aff_B
RAET1G	KLRK1	Q6H3X3	P26718	EBI-458334	EBI-458344	EBI-458340	85,89,92,93,96,100,103,154,176,177,180,181,183,184,185,187,188,189,191,192,195+117,150,151,152,180,182,183,184,185,186,191,195,197,199,200,201,207	4s0u_C+4s0u_A|1kcg_C+1kcg_A
EIF4G1	EIF4E	Q04637	P06730	EBI-73711	EBI-73440	EBI-464760	608,609,610,611,612,613,614,616,617,618,620,621,622,623,624,625,626,627,628,629,630,631,632,633,634,636,638,639,640,641,642+31,34,36,37,38,39,40,47,49,61,62,63,64,69,70,71,72,73,74,75,76,77,78,79,80,81,85,91,131,132,135,138,139,140,141,142,143,144,146,147,186	5t46_B+5t46_A
EIF4A3	UPF3B	P38919	Q9BZI7	EBI-299104	EBI-372780	EBI-464796	256,257,258,263,266,267,270,402,403,404,405,406+439,440,441,442,443,444,445	2xb2_A+2xb2_G
CDKN1A	CCNB1	P38936	P14635	EBI-375077	EBI-495332	EBI-7273709	17,18,19,20,21,22,23,25,27,30,31,33,34,35,37,38,40,41+201,204,205,207,208,211,212,215,237,241,242,243,244,245,246,271,272,273,274,276,277,278,281,284,285,287,288,291	1jsu_C+1jsu_B
SERGEF	DPH3	Q9UGK8	Q96FX2	EBI-465368	EBI-465363	EBI-465397	22,27,58,59,78,110,111,170,171,186,188,189,196,198,221,222,243,271,272,291,293,294,296,342,343,358,360,361+5,6,7,8,9,11,12,13,14,24,25,26,27,28,29,30,31,32,50,51,52,53,54	4d4o_A+4d4o_C|4d4p_A+4d4p_C|4x33_B+4x33_A
GNA13	ARHGEF1	Q14344	Q92888	EBI-465387	EBI-465400	EBI-465428	58,94,95,97,98,101,102,105,106,123,127,128,133,134,167,168,169,170,200,202,203,204,226,227,228,229,230,231,232,233,234,237,238,257,258,260,267,270,271,273,274,275,277,278,279,280,281,282,283,335+21,22,23,24,25,26,27,28,29,30,31,32,33,34,35,65,66,67,68,69,70,71,72,156,160,162,163,164,165,166,167,168,169,170,176,204,207,208,209,210,214	1shz_A+1shz_C|3ab3_A+3ab3_B|3cx6_A+3cx6_B|3cx7_A+3cx7_B|3cx8_A+3cx8_B
BARD1	GIT1	Q99728	Q9Y2X7	EBI-473181	EBI-466061	EBI-473469	407,408,409,428,429,434,437,438,439,440,467,471,473+133,135,136,139,140,143,145,147,148,151,152,155	5eil_A+5eil_B
SUMO2	PIAS4	P61956	Q8N2W9	EBI-473220	EBI-473160	EBI-473568	19,27,28,29,30,31,32,33,34,38,42,43,45,46,49,50,51,52,53+302,303,306,307,309,310,313,314,315,316,317,318,319,320,321,322,323,343,344,345,346,367,368,395,397	5jne_C+5jne_A
NEFL	VIM	P07196	P08670	EBI-475646	EBI-353844	EBI-475075	136,139,140,142,143,146,147,149,150,153,154,156,157,159,160,161,163,164,167,168,170,171,174,175,177,178,181,182,184,185,188,189,191,192,195,196,198,199,202,203,205,206,209,210,212,213,216,217,219,220,223,224,227,228,230,231,234,235,237,238,250,251,252,253,254,257,258,261,262,265,266,269,272,273,276,277,280,283,284,287,290,291,294,295,297,298,301,302,304,305,308,309,311,312,315,316,318,319,322,323…	1gk4_A+1gk4_B|3uf1_A+3uf1_B|3trt_A+3trt_B|3klt_A+3klt_B|3tnu_B+3tnu_A
HSPB6	YWHAG	O14558	P61981	EBI-739095	EBI-359832	EBI-7424683	9,11,12,13,14,15,16,17,18,19,20,84,85,86,87,106,107,108,109+46,47,50,51,57,61,125,129,132,133,136,174,177,178,181,185,205,208,213,216,218,221,222,225,227,228,229,231,232,233	5ltw_C+5ltw_B
PRKAR1A	PRKACA	P10644	P17612	EBI-476431	EBI-476586	EBI-476449	36,37,38,39,40,42,52,56,92,93,94,95,96,97,98,99,100,101,102,103,104,105,107,134,135,136,137,140,141,142,145,202,203,206,207,212,231,232,235,236,239,240,242,243,262,263,265,266,269,270,354,356,357,358,359,360,365,368+51,52,53,54,55,83,84,85,86,87,88,128,130,131,132,133,134,135,136,137,138,167,169,170,171,188,193,194,195,197,198,199,200,201,202,203,204,205,206,211,212,213,214,215,216,231,235,236,23…	2qcs_B+2qcs_A|4din_B+4din_A|4x6r_B+4x6r_A|5jr7_B+5jr7_A|3pvb_B+3pvb_A
RFC2	RFC1	P35250	P35251	EBI-476409	EBI-476616	EBI-476646	35,37,55,56,59,62,63,66,68,69,70,71,76,77,113,117,121,132,133,135,149,152,153,155,156,157,159,160,162,163,166,172,173,174,175,179,180,182,183,184,185,186,187,188,189,190,191,192,230,231,234,237,242,253,254,255,256,273,274,275,276,277,279,283,285,286,287,288,289,290,291,292,293,294,300,303,304,305,310,313,314,315,317,318,321,322,323,324,325,326,328,329,330,331,332,333,334,335,336,338,339,342,343,3…	1sxj_B+1sxj_A|1iqp_A+1iqp_B
RFC4	RFC2	P35249	P35250	EBI-476655	EBI-476409	EBI-476667	39,41,61,99,100,103,111,112,132,133,157,158,164,168,182,183,184,185,188,189,191,192,193,198,200,201,239,240,243,246,251,264,265,266,267,284,285,286,287,288,289,290,294,296,297,298,299,300,301,302,303,304,305,307,308,311,312,315,321,324,325,328,329,331,332,333,334,335,336,337,339,340,341,342,343,344,345,346,347,349,350,351,352,353,354+39,40,43,59,62,63,66,68,69,70,75,106,108,109,125,129,130,131,14…	1sxj_D+1sxj_B|2chq_A+2chq_B|2chv_A+2chv_B|1iqp_A+1iqp_B|2chg_A+2chg_B
CCR5	CXCR4	P51681	P61073	EBI-489374	EBI-489411	EBI-489451	28,31,32,35,36,38,39,40,42,43,46,90,91,93,127,132,135,137,140,142,143,144,147,150,151,154,158,161,165,183,184,185,186,187,189,190,193,194,200,204,205,208,295,298,299,308,309,312+46,47,49,50,54,58,92,96,100,103,104,135,140,143,145,149,151,152,154,155,156,158,159,162,163,165,166,169,170,173,174,191,192,193,194,195,197,198,201,202,205,206,209,210,213,225,316	5lwe_A+5lwe_B|4mbs_A+4mbs_B|3oe8_B+3oe8_C|3oe9_A+3oe9_B|5dhg_A+5dhg_B
FLNA	ITGB7	P21333	P26010	EBI-350432	EBI-702932	EBI-7208487	2263,2267,2268,2269,2270,2271,2272,2273,2274,2275,2276,2277,2278,2279,2280,2281,2282,2283,2284,2285,2308,2311+776,777,778,779,780,781,782,783,784,785,786,787,788	2brq_A+2brq_C
FLNA	ITGB1	P21333	P05556	EBI-350432	EBI-703066	EBI-7208531	2236,2259,2264,2266,2267,2268,2269,2270,2271,2272,2273,2274,2275,2276,2277,2278,2279,2280,2281,2283,2285,2287,2291,2293,2295+755,756,757,777,781,782,783,784,785,786,787,788,789,790,791,792,793,795,796,797	2mtp_A+2mtp_C
PKMYT1	CCNB1	Q99640	P14635	EBI-495308	EBI-495332	EBI-495328	143,144,145,147,148,149,150,151,152,154,155,156,158,159,160,162,163,176,178,179,180,183,222,225,226,227,228,256,257,258,259,260,261,262,263,264,265,266,267,268,283,284,285,286,344,345,349,350,351,352+169,170,171,173,174,177,178,181,219,221,254,257,258,259,260,261,262,264,265,266,267,279,283,284,286,287,290,291,294,295,296,297,298,299,302,303,306	4bcm_A+4bcm_B|4bcq_A+4bcq_B|4cfu_A+4cfu_B|4cfv_A+4cfv_B|4eom_A+4eom_B
CDK1	PKMYT1	P06493	Q99640	EBI-444308	EBI-495308	EBI-495348	1,2,73+108,180	4eom_A+4eom_C|5lmk_A+5lmk_C|4eoj_A+4eoj_C|4eon_A+4eon_C|5if1_A+5if1_C
CASP8	BIRC2	Q14790	Q13490	EBI-78060	EBI-514538	EBI-514691	256,257,258,317,319,363,365,378,379,380,394,395,396,400,410,412,413,414,415,417,420,440,443,444,447,449,450,451,452,453,454,456,457,459,461,462,463,464,465,466,467,468,469+161,162,163,164,165,166,167,168,169,170,298,303,304,305,309,310,311,312,313,314,315,316,317,320,325,328,329,330,331,332,333,334,342,343,346,349	1kmc_A+1kmc_C|1i4o_A+1i4o_C|1nw9_B+1nw9_A
CASP8	CFLAR	Q14790	O15519	EBI-78060	EBI-514941	EBI-514691	223,224,243,245,246,248,249,264,281,283,284,285,286,288,291,294,295,298,350,364,366,389,391,392,393,394,395,396,397,398,399,400,401,402,403,404,405,406,407,408,409,410,411,412,413,414,415,416,417,418,419,420,421,422,423,425,426,429,430,432,433,435,437,438,439,440,441,442,443,444,445,447,448,449,451,452,455,458,459,460,461,462,463,464,465,466,467,468,469,470,471,472,473,474,475,476,477,478,479+237…	3h11_B+3h11_A|4ps1_A+4ps1_B|1f9e_A+1f9e_G|1qdu_B+1qdu_A|2c2z_B+2c2z_A
CASP10	CFLAR	Q92851	O15519	EBI-495095	EBI-514941	EBI-515118	285,293,295,304,321,323,324,325,326,328,331,334,335,338,341,342,343,346,375,382,383,384,387,388,390,405,407,408,409,410,411,412,413,414,420,422,425,429,430,431,432,433,434,443,444,446,454,475,477,478,481,482,484,485,488,489,490,492,494+241,242,253,272,277,279,280,281,287,288,291,295,296,298,299,301,334,335,341,342,343,346,347,349,350,364,365,366,367,368,369,374,375,377,379,380,381,395,396,397,398…	4ps1_A+4ps1_B|1f9e_A+1f9e_G|1qdu_E+1qdu_K|2y1l_A+2y1l_C|4ps0_B+4ps0_A
PFKM	PFKL	P08237	P17858	EBI-514788	EBI-487243	EBI-514807	24,25,26,53,79,80,81,82,83,85,86,87,88,184,187,188,191,192,194,195,196,197,198,199,200,201,203,208,256,264,290,292,293,294,295,296,297,298,299,301,302,303,409,410,411,437,438,462,463,464,465,466,467,468,469,470,548,551,552,555,556,558,559,560,561,562,563,564,566,568,600,601,602,603,606,610,619,620,632,633,634,635,636,639,642,643,645,646,647,649,655,656,657,658,659,660,661,662,664,665,666,667+24,2…	3o8l_A+3o8l_B|3o8n_A+3o8n_B|3o8o_A+3o8o_B|3opy_A+3opy_B|4rh3_A+4rh3_B
CCNB1	CDK1	P14635	P06493	EBI-495332	EBI-444308	EBI-515191	169,170,173,174,177,178,180,181,184,219,221,253,254,256,257,258,259,260,261,262,263,264,265,266,267,279,280,283,286,287,290,291,293,294,295,296,297,298,299,302,304+37,38,39,40,41,42,43,44,45,46,48,49,50,52,53,54,56,57,59,69,71,72,73,76,117,120,121,122,123,125,151,152,153,154,155,156,157,158,159,160,163,180,181,182,183,272,273,275,277,278,279,280	4y72_B+4y72_A|4yc3_B+4yc3_A|5hq0_B+5hq0_A|5lqf_B+5lqf_A|1fin_B+1fin_A
MCM4	MCM6	P33991	Q14566	EBI-374938	EBI-374900	EBI-515243	292,293,294,295,296,297,298,299,307,309,310,311,312,313,317,320,321,322,323,324,325,326,327,336,339,340,341,342,343,344,346,347,348,349,350,351,371,373,375,376,377,379,380,382,383,384,397,398,399,400,403,406,413,415,436,438,439,440,443,488,490,491,492,493,500,529,540,545,552,553,555,558,559,560,564,565,567,581,582,585,586,588,589,593,595,597,598,599,600,601,602,603,604,605,606,607,608,610,638,639…	3ja8_4+3ja8_6|3jc5_4+3jc5_6|3jc6_4+3jc6_6|3jc7_4+3jc7_6|5bk4_4+5bk4_6
CDKN1B	CCND1	P46527	P24385	EBI-519280	EBI-375001	EBI-519440	25,26,27,28,29,30,31,32,33,34,36,38,41,42,44,45,46,48,49,51,52+56,59,60,62,63,66,67,70,92,96,97,98,99,100,101,126,127,128,129,131,132,133,136,139,140,142,143,146	1jsu_C+1jsu_B
TNFRSF13B	TNFSF13B	O14836	Q9Y275	EBI-519160	EBI-519169	EBI-519339	78,80,81,82,83,84,87,92,94,95,96,97,98,99+204,205,206,207,208,209,210,211,228,231,232,233,236,237,238,264,265,266,267	1xu1_R+1xu1_A
CCNE1	CDKN1A	P24864	P38936	EBI-519526	EBI-375077	EBI-519575	144,147,148,150,151,154,155,158,180,185,186,187,188,189,190,215,216,217,218,220,221,222,225,228,229,231,232,235+17,18,19,20,21,22,23,25,27,30,31,33,34,35,37,38,40,41	1jsu_B+1jsu_C
CCNE1	CDKN1B	P24864	P46527	EBI-519526	EBI-519280	EBI-519585	144,147,148,150,151,154,155,158,180,185,186,187,188,189,190,215,216,217,218,220,221,222,225,228,229,231,232,235+25,26,27,28,29,30,31,32,33,34,36,38,41,42,44,45,46,48,49,51,52	1jsu_B+1jsu_C
CDKN1B	CCNB1	P46527	P14635	EBI-519280	EBI-495332	EBI-519593	25,26,27,28,29,30,31,32,33,34,36,38,41,42,44,45,46,48,49,51,52+201,204,205,207,208,211,212,215,237,241,242,243,244,245,246,271,272,273,274,276,277,278,281,284,285,287,288,291	1jsu_C+1jsu_B
CCNE1	CDK2	P24864	P24941	EBI-519526	EBI-375096	EBI-519628	105,109,110,111,112,115,116,119,120,123,126,127,128,131,162,164,197,198,201,202,203,204,205,206,208,209,210,211,223,224,227,228,230,231,234,235,238,239,240,241,242,243,244,248,251,252,255,264,265,266,267,268,270,355,356,359+37,38,39,40,41,42,43,44,45,46,48,49,50,52,53,54,56,57,69,71,72,73,76,116,119,120,121,122,150,151,152,153,154,155,156,157,158,159,160,162,178,179,180,181,182,183,271,272,276,27…	5l2w_B+5l2w_A|3bht_B+3bht_A|3bhu_B+3bhu_A|3bhv_B+3bhv_A|3dog_B+3dog_A
BID	BCL2	P55957	P10415	EBI-519672	EBI-77694	EBI-519684	79,80,82,83,84,85,86,87,89,90,91,92,93,94,95,96,97,98,99,100,101,102,103,104,105+100,103,104,107,108,110,111,112,113,114,115,116,118,119,120,121,124,125,129,132,133,134,136,137,142,143,144,145,146,148,149,152,153,200,201,202,205	4qve_B+4qve_A|4bd2_C+4bd2_A|4zii_C+4zii_A|4zeq_B+4zeq_A
BAK1	BID	Q16611	P55957	EBI-519866	EBI-519672	EBI-519752	81,84,85,88,89,92,93,94,96,97,99,100,101,110,113,114,117,118,124,125,126,127,129,130,134,183,186+79,82,83,84,85,86,87,89,90,91,92,93,94,95,96,97,98,99,100	4qve_A+4qve_B
PIDD1	CRADD	Q9HB75	P78560	EBI-520427	EBI-520375	EBI-520437	802,861,862,863,864,867+168,169,170,171,172,173	2of5_H+2of5_A
BIRC7	DIABLO	Q96CA5	Q9NR28	EBI-517623	EBI-517508	EBI-521837	79,80,81,82,83,84,89,92,93,96,114,116,117+140,144,147,148,150,151,152,154,155,158,198,202,205,208,209,212	1g73_C+1g73_A
DIABLO	XIAP	Q9NR28	P98170	EBI-517508	EBI-517127	EBI-523616	140,144,147,148,150,151,152,154,155,158,198,202,205,208,209,212+256,257,258,259,260,261,262,267,270,271,274,290,292,293	1g73_A+1g73_C
CASP7	BIRC2	P55210	Q13490	EBI-523958	EBI-514538	EBI-523986	83,84,85,144,146,189,191,230,232,233,234,235,237,240,274,275,276,277,278,279,281,282+161,162,163,164,165,166,167,168,169,170	1i51_A+1i51_E|1kmc_A+1kmc_C|1i4o_A+1i4o_C
CASP9	BIRC2	P55211	Q13490	EBI-516799	EBI-514538	EBI-524015	176,177,178,179,237,239,242,243,244,245,247,290,292,316,317,318,319,333,334,336,337,338,342,352,354,355,356,357,359,362,381,384,385,388,396,398,399,400,401,402,403,404,405,406+161,162,163,164,165,166,167,168,169,170,298,303,304,305,309,310,311,312,313,314,315,316,317,320,325,328,329,330,331,332,333,334,342,343,346,349	1i3o_A+1i3o_E|1kmc_A+1kmc_C|1i4o_A+1i4o_C|1nw9_B+1nw9_A
TNFRSF14	TNFSF14	Q92956	O43557	EBI-1056653	EBI-524131	EBI-524125	46,47,48,56,83,84,85,86,87,88,89,90,91,94,97,100,129,130,131,135,136,137+160,161,170,171,172,173,174,175,176,177,178,184,210	4rsu_D+4rsu_A|4j6g_C+4j6g_A|4kgg_C+4kgg_A|4kgq_C+4kgq_A|5l36_B+5l36_A
TNFSF14	TNFRSF6B	O43557	O95407	EBI-524131	EBI-524171	EBI-524167	161,170,171,172,173,174,175,176,177,178,183,184,210+51,78,79,80,81,82,83,84,85,86,89,92,123,124,125	4j6g_A+4j6g_C|4kgg_A+4kgg_C|4kgq_A+4kgq_C|5l36_A+5l36_B|4msv_A+4msv_B
USH1C	USH1G	Q9Y6N9	Q495M9	EBI-954308	EBI-8601749	EBI-8601743	96,97,98,99,100,101,102,103,104,106,107,108,110,115,116,118,136,139,140,141,142,144,145,146,147,148,149,151,152,153,154,155,156,157,171,172,173,174,175,176,180,188+388,389,391,393,394,395,397,398,399,400,402,415,442,445,446,449,450,453,454,455,456,457,458,459,460,461	3k1r_A+3k1r_B|5f3x_A+5f3x_B
SLC9A3R1	MSN	O14745	P26038	EBI-349787	EBI-528768	EBI-528781	341,342,343,344,346,348,349,351,352,354,355,356,357,358+199,208,209,210,211,212,214,216,226,227,229,234,236,237,238,239,240,241,244,245,257,258,259,264,265,266,267,268,269	2d10_E+2d10_A
SLC9A3R1	EZR	O14745	P15311	EBI-349787	EBI-1056902	EBI-528806	341,342,343,344,346,348,349,351,352,354,355,356,357,358+199,208,209,210,211,212,214,216,226,227,229,234,236,237,238,239,240,241,244,245,257,258,259,264,265,266,267,268,269	2d10_E+2d10_A
CTNNB1	BCL9	P35222	O00512	EBI-491549	EBI-533127	EBI-533132	148,149,151,152,155,156,159,162,164,166,167,170,171,174,177,178,181+349,351,355,358,359,362,363,365,366,369,370,372,373,374	3sl9_A+3sl9_C|2gl7_A+2gl7_C
UPF1	UPF2	Q92900	Q9HAU5	EBI-373471	EBI-372073	EBI-536644	150,151,152,153,154,157,158,160,161,162,164,166,175,176,177,179,184,186,188,190,191,192,193,196,198,201,202,203,204,205,206,207,209,210,211,212,224,228,230,233,236,240,241,242,258,259,260,263+1105,1106,1107,1109,1110,1113,1114,1116,1117,1120,1121,1124,1125,1128,1169,1170,1171,1172,1173,1174,1175,1181,1184,1186,1187,1188,1189,1192,1193,1194,1197,1198	2wjv_A+2wjv_D
ARAF	PBK	P10398	Q96KB5	EBI-365961	EBI-536853	EBI-537146	315,329,330,331,358,359,360,361,362,363,364,368,369,370,383,389,391,392,395,396,398,412,415,418,419,422,423,424,431,433,440,441,442,453,462,463,464,465,466,467,468,469,470,471,472,473,478,479,480,481,482,507,512,513,514,515,516,517,518,519,520,521,523,524,527,564+42,73,74,75,89,90,91,92,93,94,95,99,100,101,110,116,149,152,155,156,159,160,161,162,166,167,169,178,179,181,194,195,197,198,199,200,206…	5kkr_B+5kkr_C|2y4i_B+2y4i_C|4mne_B+4mne_A|3ppz_A+3ppz_B|3p86_A+3p86_B
ARAF	RRAS2	P10398	P62070	EBI-365961	EBI-491037	EBI-537153	20,22,27,28,29,30,31,32,34,47,49,50,51,52,53+32,35,36,42,44,45,47,48,49,50,51,52,65,66,67	2mse_D+2mse_B
SNRNP40	PRPF8	Q96DI7	Q6P2Q9	EBI-538492	EBI-538479	EBI-538500	66,68,86,87,88,111,113,129,153,155,172,193,194,195,196,197,213,214,235,236,237,285,286,287,288+27,30,31,33,34,37,38,40,41,44,45,49,50,51	5mqf_F+5mqf_A|3jb9_L+3jb9_A
PRPF8	EFTUD2	Q6P2Q9	Q15029	EBI-538479	EBI-357897	EBI-538508	229,231,232,251,252,253,254,256,257,261,291,294,295,296,297,299,300,301,302,303,304,305,306,308,309,311,312,315,316,317,318,319,320,321,322,323,324,325,328,329,330,331,332,333,334,335,336,337,338,339,340,341,342,345,346,347,348,349,350,351,352,353,354,355,356,357,358,359,360,361,364,365,366,367,368,369,370,371,372,373,374,375,376,377,378,379,380,381,382,383,384,385,386,387,388,389,390,391,392,393…	3jb9_A+3jb9_B|5mqf_A+5mqf_B|5o9z_A+5o9z_B|5gam_A+5gam_C|5gan_A+5gan_C
PRPF8	SNRNP200	Q6P2Q9	O75643	EBI-538479	EBI-1045395	EBI-540251	2069,2070,2071,2073,2074,2075,2077,2078,2081,2082,2084,2109,2112,2113,2116,2143,2164,2165,2167,2168,2171,2265,2266,2267,2268,2269,2270,2271,2276,2277,2278,2284,2286,2287,2298,2299,2300,2302,2303,2306,2307,2308,2309,2310,2311,2312,2313,2314,2315,2316,2317,2318,2319,2320,2321,2322,2323,2324,2325,2326,2327,2328,2329,2330,2331,2332,2333,2334,2335+543,544,545,569,570,571,589,591,592,595,624,627,726,72…	3jcm_A+3jcm_N|4kit_C+4kit_B|5gan_A+5gan_B|5lj5_A+5lj5_B|5o9z_A+5o9z_C
AP2B1	AP1M1	P63010	Q9BXS5	EBI-432924	EBI-541426	EBI-540750	35,38,39,41,42,43,61,63,64,67,68,71,74,75,78,98,99,100,101,105,108,109,112,114,134,135,136,139,140,143,144,146,147,150,173,174,175,179,182,183,185,186,189,212,213,214,215,216,217,218,219,220,221,224,242,245,246,247,248,249,250,251,252,253,254,256,257,258,261,283,286,287,289,290,292,293,295,296,297,298,300,301,320,322,323,324,325,326,327,328,329,332,333,335,336,338,353,357,359,360,361,363,364,365,…	4hmy_B+4hmy_M|4p6z_B+4p6z_M|2jkr_B+2jkr_M|2jkt_B+2jkt_M|2vgl_B+2vgl_M
KMT2A	MEN1	Q03164	O00255	EBI-591370	EBI-592789	EBI-592993	103,104,105,106,107,108,109,110,111,112,113,115,116,117,118,119,120,122,123,126,127,135+2,43,46,47,48,51,52,53,54,55,56,57,58,60,61,63,68,69,73,74,75,76,77,84,85,87,88,89,91,92,136,137,138,144,147,148,158,159,160,182,183,184,185,186,187,243,246,247,251,252,253,254,255,256,257,258,259,260,262,281,283,284,287,291,294,295,324,327,328,331,334,335,337,346,364,368,371,372,375,376,379,380,383	3u88_M+3u88_A
CTNNB1	CTNNBIP1	P35222	Q9NSA3	EBI-491549	EBI-747082	EBI-7629659	305,306,307,308,309,310,311,312,345,346,348,349,350,354,386,387,388,389,390,393,422,423,425,426,428,429,430,435,462,463,466,469,470,473,474,512,515,516,575,578,579,582,612,613,619,620,623,625,649,650,653,654,656,657,660,661,663,664+15,18,19,22,25,26,29,30,31,32,33,34,36,37,60,61,62,63,64,65,66,67,68,69,70,71,72,73,74,75,76,77,78	1m1e_A+1m1e_B|1luj_A+1luj_B|1t08_A+1t08_B
PSMA2	PSMB7	P25787	Q99436	EBI-603262	EBI-603319	EBI-603360	66,67,68,69,70,88,91,92,95,98,99,100,102+97,100,101,103,104,105,107,108,111,112	5gjq_C+5gjq_b|5ln3_B+5ln3_2|5m32_A+5m32_H|5t0g_H+5t0g_O|5t0h_H+5t0h_O
PSMA2	PSMA6	P25787	P60900	EBI-603262	EBI-357793	EBI-603360	3,4,5,6,10,21,24,25,27,28,50,51,52,53,54,55,56,57,58,59,60,61,62,66,78,79,80,81,82,83,84,85,88,91,121,125,126,127,128,129,130,131,206+7,13,14,15,16,17,18,19,20,22,43,112,116,119,120,123,126,127,128,129,130,131,147,152,157,158,159,160,161,162,163,164,165,166,176,179,180,183,184,189,191	5a0q_B+5a0q_A|5gjq_C+5gjq_B|5le5_A+5le5_G|5lex_A+5lex_G|5ley_A+5ley_G
PSMA2	PSMA5	P25787	P28066	EBI-603262	EBI-355475	EBI-603360	4,7+125,126,127,128	5gjq_C+5gjq_F|5le5_A+5le5_D|5ln3_B+5ln3_E|3unb_A+3unb_D|3une_A+3une_D
PSMA2	PSMA4	P25787	P25789	EBI-603262	EBI-359310	EBI-603360	4,6,7,8,9,10,11,12,13,14,15,16,17,18,19,39,108,112,119,122,123,124,125,143,144,145,147,152,153,154,155,156,157,158,159,160,171,174,175,178,180+2,3,5,6,7,9,20,23,24,26,27,30,51,53,54,55,56,57,58,59,60,79,80,81,82,84,85,121,125,126,127,128,129,130,131	5a0q_B+5a0q_C|5gjq_C+5gjq_D|5le5_A+5le5_B|5lex_A+5lex_B|5ley_A+5ley_B
PSMA2	PSMB3	P25787	P49720	EBI-603262	EBI-603340	EBI-603360	97,99,100,101,102,103,106,109,112,113+74,77,78,79,80,83,85,86,89,90,93	5gjq_C+5gjq_c|5le5_A+5le5_I|5lex_A+5lex_I|5ley_A+5ley_I|5lez_A+5lez_I
LCK	ZAP70	P06239	P43403	EBI-1348	EBI-1211276	EBI-7137445	158,159,160,173,182,184,234,238,267,298,302,303,304,317,339,340,343,374,375,376,379,442,443,444,445,447,448,451,452,455,456,457,460,461,466,467,468,471,475,483,488,489,492,493,496,497,498,499,500,501,502,503,504,505,506,507+194,212,237,240,375,378,379,381,454,486,487,490,493,494,495,496,497,541,542,543,544,546,547,550,551,554,555,556,557,558,559,560,564,565,566,567,570,574,577,587,588,591,592,595…	4xey_A+4xey_B|1opl_A+1opl_B|2c0i_A+2c0i_B|2c0o_A+2c0o_B|2c0t_A+2c0t_B
SENP1	SUMO1	Q9P0U3	P63165	EBI-2822935	EBI-80140	EBI-7631805	440,441,446,449,450,451,453,455,456,465,466,467,468,469,494,495,496,499,500,508,511,512,514,515,529,531,532,533,534,552,597,599,600,601,602,603,604+29,58,59,60,61,63,65,66,67,68,69,70,72,73,74,75,79,80,86,89,91,92,93,94,95,96,97,98,99	2iy0_A+2iy0_B|2iy1_A+2iy1_B|1tgz_A+1tgz_B|2io2_A+2io2_B|2g4d_A+2g4d_B
UBE2N	RNF11	P61088	Q9Y3C5	EBI-1052908	EBI-396669	EBI-7219846	6,7,10,63,64,90,94,95,96,97,98,100+100,101,102,103,104,125,128,129,133,136,137,138	4v3k_A+4v3k_C|4v3l_A+4v3l_C
RNF11	UBE2D2	Q9Y3C5	P62837	EBI-396669	EBI-347677	EBI-7220462	100,101,102,103,104,125,128,129,133,136,137,138+4,5,8,61,62,88,92,93,94,95,96,98	4v3k_C+4v3k_A|4v3l_C+4v3l_A
RNF11	UBE2D4	Q9Y3C5	Q9Y2X8	EBI-396669	EBI-745527	EBI-7220724	100,101,102,103,104,125,128,129,133,136,137,138+4,5,8,61,62,88,92,93,94,95,96,98	4v3k_C+4v3k_A|4v3l_C+4v3l_A
LMO4	LDB1	P61968	Q86U70	EBI-2798728	EBI-677177	EBI-7221868	30,31,32,33,34,35,36,37,38,39,42,45,48,57,58,61,62,63,64,65,66,67,74,77,78,81,82,83,84,85,86,94,95,96,97,98,99,100,101,102,103,104,107,110,113,122,123,124,125,126,127,128,129,130,131,138+334,336,337,338,339,340,341,342,343,344,345,346,347,348,349,350,351,352,354,355,356,357,358,359,360,361,362,363,364,366	2ypa_C+2ypa_D|2xjy_A+2xjy_B|2xjz_A+2xjz_I|4jcj_A+4jcj_C
LDB2	LMO4	O43679	P61968	EBI-2865580	EBI-2798728	EBI-7222132	296,298,299,300,301,302,303,304,305,306,307,308,309,310,311,312,313,314,316,317,318,319,320,321,322,323,324,325,326,328+30,31,32,33,34,35,36,37,38,39,42,45,48,57,58,61,62,63,64,65,66,67,74,77,78,81,82,83,84,85,86,94,95,96,97,98,99,100,101,102,103,104,107,110,113,122,123,124,125,126,127,128,129,130,131,138	2ypa_D+2ypa_C|2xjy_B+2xjy_A|2xjz_I+2xjz_A|4jcj_C+4jcj_A
SKIL	SMAD2	P12757	Q15796	EBI-2902468	EBI-1040141	EBI-7223433	267,268,269,308,309,310,312,313,314,315,316,317,318,319,320,324,327,328,330,333,336+331,348,350,352,353,356,362,365,366,368,371,372,373,374,375,376,377,378,379,380,381,382,420,424,425,426	5c4v_B+5c4v_A|1mr1_C+1mr1_A
SMAD4	SKIL	Q13485	P12757	EBI-347263	EBI-2902468	EBI-7231028	382,400,402,404,405,408,414,417,418,420,423,424,425,426,427,428,429,430,431,432,433,434,435,507,511,512,513+267,268,269,308,309,310,312,313,314,315,316,317,318,319,320,324,327,328,330,333,336	5c4v_A+5c4v_B|1mr1_A+1mr1_C
SMAD4	SMAD3	Q13485	P84022	EBI-347263	EBI-347161	EBI-7232094	337,352,353,354,355,356,357,358,361,363,365,366,367,368,370,371,372,377,378,379,380,381,382,383,384,385,404,405,408,428,506,507,508,513,514,515+228,229,238,241,243,245,246,247,249,355,356,357,358,359,360,362,363,364,365,367,368,371,373,383,390,395,397,399,401,404,405,407,408,411,412,415,416,417,419,420,421,422,423,424,425	1u7f_B+1u7f_A|1u7v_B+1u7v_A|1dd1_A+1dd1_B|1g88_A+1g88_B|1mr1_A+1mr1_B
SMAD1	SMAD4	Q15797	Q13485	EBI-1567153	EBI-347263	EBI-7252990	268,269,277,280,282,284,285,286,288,298,299,300,301,302,303,308,310,312,313,314,315,317,324,325,327,328,329,332,350,351,354,400,401,404,405,407,408,411,413,417,418,419,424,425,426,429,430,435,437,439,441,444,445,447,448,449,451,452,455,456,457,459,460,461,462,463,464,465+321,329,332,334,337,338,340,352,353,354,355,356,357,359,361,363,365,366,367,368,369,370,371,377,378,379,380,381,382,385,404,405…	1u7v_A+1u7v_B|1u7f_A+1u7f_B|3gmj_A+3gmj_B|1khu_A+1khu_B|1mr1_A+1mr1_B
SMAD2	ZFYVE9	Q15796	O95405	EBI-1040141	EBI-296817	EBI-7255157	262,263,264,265,266,267,268,269,270,339,341,342,344,346,348,366,367,368,372,373,374,375,376,377,379,380,381,382,383,387,388,391,394,395,398,399,402,425,448,452,455,456,457,458+773,774,775,776,777,779,782,783,784,785,786,787,788,789,791,792,795,797,798,800,802,803,804,805,806,807,808,809,810,811	1dev_A+1dev_B|1mk2_A+1mk2_B
PPP1CA	PPP1R8	P62136	Q12972	EBI-357253	EBI-716633	EBI-7266687	43,74,75,78,150,154,157,166,168,169,179,181,182,184,185,186,188,189,190,191,192,193,194,195,196,197,198,199,200,201,242,243,255,257,261,264,282,283,287,288,289,290,291,292,293,294,295,296,297,298,299+161,163,164,166,167,169,170,171,172,173,174,175,176,177,178,179,180,181,182,199,200,201,202,203,204,205,206,207,208,209,210,211,212,214	3v4y_A+3v4y_B
PPP1R10	PPP1CA	Q96QC0	P62136	EBI-1210346	EBI-357253	EBI-7266720	396,397,398,399,400,401,402,404,406,407,408,409,410,411,412,413,414,415,418,419,420,421,422,423,424,425+57,68,70,71,74,75,78,96,97,98,133,134,135,166,168,169,240,242,243,253,255,257,261,270,271,273,274,275,282,283,287,288,289,290,291,292,293,294,295,296,297,298,299,300	4moy_B+4moy_A|4mp0_B+4mp0_A
PPP1CA	PPP1R15B	P62136	Q5SWA1	EBI-357253	EBI-2815482	EBI-7266822	22,25,57,68,70,71,74,78,96,97,98,133,134,135,138,142,166,168,169,242,243,255,257,261,264,270,271,272,273,274,275,277,283,285,287,288,289,290,291,292,293,294,295,296,297,298,299,300+639,640,641,642,643,644,645,646,647,648,649,650,651,652,653,654,655,656,657,658,659,660,661,662	4v0u_D+4v0u_E|4v0x_A+4v0x_B|4v0w_A+4v0w_B|4v0v_A+4v0v_B
PPP1CA	PPP1R9B	P62136	Q96SB3	EBI-357253	EBI-351275	EBI-7267295	20,21,22,23,24,25,67,68,69,70,71,74,77,78,96,97,98,99,128,129,132,133,134,135,137,138,141,146,149,150,168,169,242,243,255,257,261,270,271,273,274,275,277,283,288,289,290,291,292,293,294,295,296,297,298,299,300+423,425,426,427,428,432,435,436,437,438,444,445,446,447,448,449,450,454,455,456,457,458,459,460,461,462,464,465,467,468,469,470,471,472,473,474,477,478,480,481,484,488	3egh_A+3egh_C|3egg_A+3egg_C|3hvq_A+3hvq_C
GPSM2	NUMA1	P81274	Q14980	EBI-618655	EBI-521611	EBI-618688	25,28,29,32,35,36,40,47,59,60,62,63,64,66,67,70,71,73,88,97,100,103,107,110,113,114,143,146,147,150,153,157,202,203,206,207,210,213,228,242,243,246,247,250,253,254,265,283,286,287,290,291,294,323+1902,1903,1904,1905,1906,1907,1908,1909,1910,1911,1912,1913,1914,1915,1916,1917,1918,1919,1920,1921,1923	3ro2_A+3ro2_B
RBM8A	EIF4A3	Q9Y5S9	P38919	EBI-447231	EBI-299104	EBI-619108	71,86,100,101,103,108+60,67,249,374,399,400,401	3ex7_B+3ex7_C|2j0q_D+2j0q_A|2hyi_B+2hyi_C|2xb2_D+2xb2_A|2j0s_D+2j0s_A
EIF4A3	MAGOH	P38919	P61326	EBI-299104	EBI-299134	EBI-619113	24,25,26,27,60,61,62,63,64,66,67,83,85,86,194,222,223,224,227,242,243,244,245,246,247,248,249,255,257,357,358,359,371,372,386,387,390,391,393,394,395,396,397,398,399,401,402+11,12,13,17,20,21,22,34,36,37,38,40,41,42,43,44,45,46,48,83,103,104,105,106,107,108,109,123,127,130,131,134,137,138,139,141,142,143,144,145,146	2hyi_C+2hyi_A|2j0q_A+2j0q_C|2j0s_A+2j0s_C|2xb2_A+2xb2_C|3ex7_C+3ex7_A
RMI1	TOP3A	Q9H9A7	Q13472	EBI-621339	EBI-621345	EBI-621416	78,95,96,97,98,99,100,101,112,113,114,115,116,117,118,119,120,122,123,124,125,127,128,131,134,136,147,149,150,151,152,176,177,179,181,183,210,211+251,254,255,258,261,262,263,265,284,285,286,287,288,289,290,291,292,294,295,297,298,299,301,302,305,319,334,338,455,461,462,463,466,468,512,515,518,521,522,525,526,529,530	4cgy_B+4cgy_A|4cht_B+4cht_A|5gve_B+5gve_A
VAV1	GRB2	P15498	P62993	EBI-625518	EBI-401755	EBI-625630	606,607,608,609,610,611,612,633,634,635,636,653,666,667,668,669,670,671,672,673,674,675,676,680,684,697,699,703,705,724,725,726,727,736,737,738,739,766,769,770,771,772,773,788,804,805,806,807,808,810,814,815,821,824,825,826,827,834,835,837+6,7,55,56,57,58,59,60,61,62,63,64,65,69,73,87,89,90,93,95,112,115,116,117,118,126,127,128,129,153,156,157,158,160,162,165,167,168,170,171,178,179,180,181,182,1…	1gcq_C+1gcq_A|1gri_A+1gri_B
RBPJ	NOTCH1	Q06330	P46531	EBI-632552	EBI-636374	EBI-636557	107,135,136,137,138,139,140,160,359,360,361,362,363,364,365,366,372,374,376,395,396,397,398,399,400,402,421,443,445,447,448+1886,1887,1890,1891,1926,1934,1937,1938,1960,1962,1970,1971,1992,1994,2001,2003,2004,2005,2006,2029,2034,2037,2038,2040,2059,2060,2061,2067,2070,2071,2092,2093,2094,2095,2103	2f8x_C+2f8x_K|3nbn_A+3nbn_B|3v79_C+3v79_K
NEK11	NEK2	Q8NG66	P51955	EBI-633195	EBI-633182	EBI-633181	55,57,67,68,69,71,72,75,82,85,87,88,89,91,92,93,94,95,109,148,151,152,157,158,172,177,178,191,192,193,194,195,196,199,236,238,239,241,242+30,51,54,57,60,61,62,63,64,65,69,70,71,129,130,131,161,162,176,177,178,180,183,216,218,219,220,222,223,225,226,227,234,235	5de2_A+5de2_B|3com_A+3com_B
HNF1A	PCBD2	P20823	Q9H0N5	EBI-636034	EBI-634289	EBI-636031	6,7,8,9,12+78,81,82,85	1f93_E+1f93_A
PPP2R1A	PPP2CB	P30153	P62714	EBI-302388	EBI-1044367	EBI-7645129	25,26,63,64,67,101,102,103,416,417,418,454,455,456,457,459,460,493,494,495,496,498,499,503,531,532,533,534,535,538,539,542,571,572,573,574,577,578,580+4,7,8,11,49,51,52,53,67,69,70,71,72,73,74,76,77,78,79,106,107,108,109,110,277,279,280,285,287,290,292,293,302,304,305,306,307,308,309	2iae_A+2iae_C|2ie3_A+2ie3_C|2ie4_A+2ie4_C|2npp_A+2npp_C|2nyl_A+2nyl_C
TJP2	SCRIB	Q9UDY2	Q14160	EBI-1042602	EBI-357345	EBI-7666327	29,30,31,86,87,90,92,94,95+723,724,782,785,786,787,789,790	3rl7_A+3rl7_B
ARFIP2	ARF6	P53365	P62330	EBI-638194	EBI-638181	EBI-638192	205,208,209,212,216,217,220,223,278,281,282,285,286,288,289,292+13,15,34,42,45,46,47,48,49,50,51,60,62,70,73,76,77,80	4dcn_C+4dcn_A
ARFIP2	RAC1	P53365	P63000	EBI-638194	EBI-413628	EBI-640616	145,148,151,152,153,155,156,158,159,160,162,163,166,193,196,197,200,201,204,207,208,211+3,5,36,37,38,39,52,56,57,58,59,63,64,66,67,68,70,71,73,74	1i4d_A+1i4d_D|1i4l_A+1i4l_D|1i4t_A+1i4t_D
CDC37	HSP90AB1	Q16543	P08238	EBI-295634	EBI-352572	EBI-640358	2,3,4,5,8,9,21,218,222,235,236,239,240,241,242,243,244,245,246,247,248,252+23,26,27,30,31,36,186,188,189,348,576,594,595,596,597,612,614,616,617,619,620,621,623,625	5fwk_E+5fwk_A|5fwl_E+5fwl_A|5fwm_E+5fwm_A|5fwp_E+5fwp_A
LIF	IL6ST	P15018	P40189	EBI-1037189	EBI-1030834	EBI-7702601	35,36,37,38,39,40,41,47,50,51,54,142,143,145,146,147,149,150,152,153+163,164,165,166,167,168,187,189,190,191,192,193,195,213,215,252	1pvh_B+1pvh_A
EGF	EGFR	P01133	P00533	EBI-640857	EBI-297353	EBI-640874	975,979,980,981,982,983,985,986,991,993,995,996,998,1000,1001,1002,1003,1004,1005,1007,1008,1009,1010,1011,1012,1013,1014,1015,1016,1017,1018,1019,1020,1021+35,36,37,38,39,40,41,42,43,46,53,69,92,93,113,114,122,123,125,149,152,349,357,358,370,372,373,374,377,379,380,381,382,406,408,432,433,435,436,439,441,442,462,464,465,489,491,492	1ivo_C+1ivo_A|1nql_B+1nql_A|3njp_C+3njp_A
CDC42	CDC42BPA	P60953	Q5VT25	EBI-81752	EBI-689171	EBI-689161	44,45,46,47,48,109,120,139,143,151,152,153,154,155,156,166,167,170,171,174,175,178+235,236,237,249,250,251,253,254,255,285,286,287,288,289,291,292,293,295,296,299,300	2v55_B+2v55_A
PSMA1	PSMA2	P25786	P25787	EBI-359352	EBI-603262	EBI-696759	122,123+1,2,4	5gjq_G+5gjq_C|5le5_E+5le5_A|5ln3_F+5ln3_B|5m32_S+5m32_O|3unb_E+3unb_A
PSMA1	PSMA7	P25786	O14818	EBI-359352	EBI-603272	EBI-696762	123+5	1iru_F+1iru_D|3unb_E+3unb_C|3une_E+3une_C|3unf_E+3unf_C|3unh_E+3unh_C
PSMA4	PSMA3	P25789	P25788	EBI-359310	EBI-348380	EBI-696817	2,4,5+10,11,14,127	1iru_C+1iru_G|3unb_B+3unb_F|3une_B+3une_F|3unf_B+3unf_F|3unh_B+3unh_F
PSMA7	PSMA4	O14818	P25789	EBI-603272	EBI-359310	EBI-696834	3,5,6,7,18,21,22,24,25,28,51,52,53,54,55,56,57,58,59,76,77,78,79,81,82,85,118,123,124,125,126,127,128+2,3,6,8,10,11,12,13,14,15,16,17,18,108,112,115,116,119,122,123,124,125,126,143,146,148,153,154,155,156,157,158,159,160,161,162,172,175,176,179,181	1iru_D+1iru_C|3unb_C+3unb_B|3une_C+3une_B|3unf_C+3unf_B|3unh_C+3unh_B
PSMB3	PSMB2	P49720	P49721	EBI-603340	EBI-359335	EBI-696858	6,28,30,33,34,35,36,38,39,56,57,58,59,61,62,65,66,101,102,103,104+82,85,86,89,90,92,93,117,119,120,121,122,123,124,125,126,127,128,136,137,140	5gjq_c+5gjq_d|5le5_I+5le5_J|5lex_I+5lex_J|5ley_I+5ley_J|5lez_I+5lez_J
PSMB1	PSMB3	P20618	P49720	EBI-372273	EBI-603340	EBI-696862	163,164,168,169,171,172,174,175,176,178,179,180,184,185,186,187,205,206,209,212,213+135,136,144,145,147,148,149,151,152,153,169,172,173,174,176,177,201,202,203	5gjq_f+5gjq_q|5m32_L+5m32_W|5le5_L+5le5_W|5lex_L+5lex_W|5ley_L+5ley_W
PSMB1	PSMB7	P20618	Q99436	EBI-372273	EBI-603319	EBI-696866	56,58,60,61,62,63,66,172,176,179,180,185,186,187,188,189,198,199,201,202,204,205,208,209,211,212,213,214,215,216,239,240,241+62,64,66,67,68,69,70,71,72,172,206,207,208,209,210,211,212,213,214,236,237,238,239,240,241,242,243,245,246,247,248,250,251,252,253	5gjq_f+5gjq_p|5m32_L+5m32_V|5a0q_M+5a0q_W|5le5_L+5le5_V|5lex_L+5lex_V
PSMB1	PSMB5	P20618	P28074	EBI-372273	EBI-357828	EBI-696870	118,121,122,125,128,129,153,155,156,157,158,159,160,161,164,170,171,174,175,178,184,185,186+80,81,84,85,86,87,88,89,90,91,104,108,109,110,112,113,114,116,149,152,153,154,155	5gjq_f+5gjq_e|5ln3_6+5ln3_5|5t0g_S+5t0g_R|5t0h_S+5t0h_R|5t0i_S+5t0i_R
PSMB9	PSMB7	P28065	Q99436	EBI-603300	EBI-603319	EBI-696904	40,45,47,48,49,50,51,69,70,71,73,74,77,110,113,114+124,127,128,130,131,134,135,155,157,158,159,160,161,162,163,164,165,166,167,169,174,175,178,182	3unf_N+3unf_H|3unh_N+3unh_H|5gjq_a+5gjq_b|5ln3_1+5ln3_2|5m32_N+5m32_H
PSMB3	PSMB10	P49720	P40306	EBI-603340	EBI-603329	EBI-696917	47,48,92,93,96,99,100,106,114,115,117,125,127,128,129,130,131,132,133,143,144,147,150,151,152,153,154,155,156,158,160,161,162,164,165,166,168,169,172,189,191,192,193,194,195,196,197,198,199,200,201,202+59,61,62,63,64,65,66,67,68,69,87,88,89,90,92,93,94,96,129,132,133,134,234,236,237,238,239,240,241,242,243,244,245,246,247,248,249,250,251,252,253,254,255,256,257,258,259,260,261	3unf_I+3unf_H|3unh_I+3unh_H|5gjq_c+5gjq_b|5ln3_3+5ln3_2|5m32_I+5m32_H
PSMB5	PSMB3	P28074	P49720	EBI-357828	EBI-603340	EBI-696936	78,80,82,83,84,85,86,87,88,193,223,224,225,226,227,228,229,230,231,232,250,251,252,255,256+27,31,32,33,34,35,36,37,141,145,175,176,177,178,179,180,183,201,202,203,204,205	5gjq_e+5gjq_q|5le5_K+5le5_W|5lex_K+5lex_W|5ley_K+5ley_W|5lez_K+5lez_W
PSMB7	PSMB6	Q99436	P28072	EBI-603319	EBI-359288	EBI-696958	124,127,128,130,131,134,135,157,158,159,160,161,162,163,164,165,166,167,169,174,175,178,182+27,28,29,54,59,61,62,63,64,65,79,82,83,84,85,87,88,91,124,127,128	5gjq_b+5gjq_a|5ln3_2+5ln3_1|5m32_H+5m32_N|5t0g_O+5t0g_N|5t0h_O+5t0h_N
SH3GL1	SH3GL2	Q99961	Q99962	EBI-697911	EBI-77938	EBI-697923	35,38,39,42,43,45,46,47,49,50,53,54,56,57,60,61,62,65,89,90,92,93,96,97,99,100,103,104,105,108,109,110,111,113,114,117,121,124,139,199,202,203,205,206,207,208,209,210,211,212,213,215,216,218,219,220,222,223,225,226,227,229,230,233,234,236,237,240,243,244,247,248,252,307,308,309,310,312,314,315,329,332,333,334,335,336,347,349,350,351,352,363,366,367+38,39,42,43,45,46,47,49,50,53,54,56,57,60,61,62,…	1zww_A+1zww_B|2d4c_A+2d4c_B|2z0v_A+2z0v_B|3iql_A+3iql_B|1sem_A+1sem_B
SH3GL2	SH3GL3	Q99962	Q99963	EBI-77938	EBI-473910	EBI-697932	35,38,39,42,43,45,46,47,49,50,53,54,56,57,60,61,62,65,89,90,92,93,96,97,99,100,103,104,105,108,109,110,111,113,114,117,121,124,139,199,202,203,205,206,207,208,209,210,211,212,213,215,216,218,219,220,222,223,225,226,227,229,230,233,234,236,237,240,243,244,247,248,252,287,288,289,291,292,293,294,296,298,299,313,316,317,318,319,320,331,333,334,335,336,347,350,351+38,39,42,43,45,46,47,49,50,53,54,56,…	1zww_A+1zww_B|2d4c_A+2d4c_B|2z0v_A+2z0v_B|3iql_A+3iql_B|1sem_A+1sem_B
SH3GL3	SH3GL1	Q99963	Q99961	EBI-473910	EBI-697911	EBI-697961	35,38,39,42,43,45,46,47,49,50,53,54,56,57,60,61,62,65,89,90,92,93,96,97,99,100,103,104,105,108,109,110,111,113,114,117,121,124,139,199,202,203,205,206,207,208,209,210,211,212,213,215,216,218,219,220,222,223,225,226,227,229,230,233,234,236,237,240,243,244,247,248,252,282,283,284,286,287,288,289,291,293,294,308,311,312,313,314,315,326,328,329,330,331,342,345,346+38,39,42,43,45,46,47,49,50,53,54,56,…	1zww_A+1zww_B|2d4c_A+2d4c_B|2z0v_A+2z0v_B|3iql_A+3iql_B|1sem_A+1sem_B
FGF1	FGFR3	P05230	P22607	EBI-698068	EBI-348399	EBI-698079	14,15,16,18,19,20,21,22,23,24,25,27,30,31,32,33,34,35,37,50,51,52,60,61,62,63,64,65,66,67,69,70,72,79,94,102,103,104,105,106,107,108,109,110,128,129,140,143,147,148,149,150,151,154,155+157,160,161,162,163,164,165,166,167,168,170,219,220,221,223,242,244,245,246,247,248,249,250,251,252,254,255,256,257,276,277,278,279,280,281,282,283,284,285,311,312,313,314,315,318,319,320,321,322,342,343,344,345,34…	1ry7_A+1ry7_B|3oj2_A+3oj2_C|3ojm_A+3ojm_B|1e0o_A+1e0o_B|1djs_B+1djs_A
BCL2	BAX	P10415	Q07812	EBI-77694	EBI-516580	EBI-700753	94,100,103,104,107,108,110,111,112,114,115,116,118,119,120,121,124,125,127,129,130,131,132,133,134,135,136,137,138,139,140,142,143,144,145,146,147,148,149,150,151,152,153,154,157,158,161,162,165,166,167,169,170,171,173,174,176,177,178,179,180,181,182,183,184,185,186,188,189,190,192,193,194,195,196,197,198,199,200,201,202,204,205+13,14,15,16,18,19,20,22,23,24,26,27,28,31,43,44,45,46,47,54,55,56,57…	3pl7_A+3pl7_C|2xa0_A+2xa0_C|4bd7_A+4bd7_B|4bd8_A+4bd8_B|4bd6_A+4bd6_C
BAK1	BCL2	Q16611	P10415	EBI-519866	EBI-77694	EBI-700762	22,23,24,25,27,28,30,31,32,34,35,36,39,41,46,47,48,49,69,70,71,72,74,75,76,77,78,79,80,81,82,83,84,85,86,87,88,89,90,91,92,98,104,107,108,111,112,115,116,119,120,121,123,124,125,127,128,129,131,132,135,138,139,142,143,146,147,150,151,153,154,155,157,158,159,161,162,163,165,166,167,168,169,170,171,172,173,174,175,176,177,178,179,180,181,182+27,28,29,78,79,82,85,86,100,103,104,106,107,108,109,110,1…	5fmk_B+5fmk_A|4cim_A+4cim_B|4qnq_A+4qnq_E|4u2u_A+4u2u_B|2w3l_A+2w3l_B
BAD	BCL2	Q92934	P10415	EBI-700771	EBI-77694	EBI-700785	103,104,105,106,107,108,109,110,111,112,113,114,115,117,118,119,120,121,122,123,124,125,126,127+100,101,103,104,107,108,111,112,115,118,119,120,125,128,129,130,132,133,134,136,137,139,140,143,144,145,146,148,149,150,153,156,157,201,202,205	1g5j_B+1g5j_A
EEF1B2	EEF1G	P24534	P26641	EBI-354334	EBI-351467	EBI-728408	19,20,21,22,23,24,28,29,50,51,54,55,57,58,61,62,65+146,147,148,149,150,151,155,156,185,186,189,192,193,196,197,198	5dqs_D+5dqs_A
EEF1D	EEF1G	P29692	P26641	EBI-358607	EBI-351467	EBI-728414	2,4,5,6,8,9,11,12,13,15,16+9,13,14,40,41,44,56,57,58,104,105,107,108,111,112,115,120,121,123,130,134,170	5jpo_E+5jpo_A
ARIH2	UBE2L3	O95376	P68036	EBI-711158	EBI-711173	EBI-728432	140,141,142,143,144,160,164,167,168,171,174,175,176,177,182,183,184,185,186,187,188,189+5,6,9,10,13,62,63,64,89,92,93,94,95,96,97,98,99,100,103	5udh_A+5udh_C|5tte_B+5tte_E
ARPC5L	ARPC4	Q9BPX5	P59998	EBI-711189	EBI-351872	EBI-728435	16,22,23,113,116,117,119,120,122,124,125,128,129,131,132,135,140,143,144,146,147,148,149,150,152+3,4,6,7,8,10,11,14,15,17,18,19,29,42,44,45,47,48,49,50,51,52,53,54,55,56,57	1k8k_G+1k8k_F|1tyq_G+1tyq_F|1u2v_G+1u2v_F|2p9i_G+2p9i_F|2p9k_G+2p9k_F
CDK4	CDKN2B	P11802	P42772	EBI-295644	EBI-711280	EBI-728471	7,8,9,10,11,12,13,19,21,22,24,27,28,29,30,31,36,95,96,97,98,99,101,102,105,106,144,148,149,150,151,161,162,163,164+19,20,23,24,25,26,27,28,29,44,45,46,48,52,53,54,55,56,57,58,59,60,76,77,78,79,80,81,86,89,90,91,92,94,110,112,114,125,127	1bi7_A+1bi7_B|1bi8_A+1bi8_B|1blx_A+1blx_B|1g3n_A+1g3n_B
GABARAP	ATG4B	O95166	Q9Y4P1	EBI-712001	EBI-712014	EBI-728940	38,40,61,65,72,73,74,75,76,77,79,82,83,84,85,86,87,88,108,110,111,112,113,114,115,116+54,69,71,72,73,74,75,135,137,141,142,143,144,145,146,147,150,154,170,171,172,173,227,228,229,230,231,232,233,236,239,257,258,259,260,261,262,263,280,314,316,317,318,346,347,348,349,350,352	2z0d_B+2z0d_A|2z0e_B+2z0e_A|2zzp_B+2zzp_A
PSMA6	PSMA3	P60900	P25788	EBI-357793	EBI-348380	EBI-729150	11,12,13,24,27,28,30,31,34,58,59,60,61,62,65,66,67,68,83,84,85,86,88,89,92,125,129,130,131,132,133,134,135+6,7,8,12,13,14,15,16,17,18,19,20,21,24,41,114,118,121,124,125,126,127,150,155,156,157,158,159,160,161,162,163,174,177,178,180,181,182,183	1iru_A+1iru_G|3unb_G+3unb_F|3une_G+3une_F|3unf_G+3unf_F|3unh_G+3unh_F
SNAP25	STX1A	P60880	Q16623	EBI-524785	EBI-712466	EBI-729330	14,18,19,21,22,23,24,25,26,28,29,30,31,32,33,35,36,38,39,40,42,43,44,45,46,47,49,50,51,53,54,56,57,58,59,60,61,63,64,65,66,67,68,70,71,72,73,74,77,78,80,81,134,135,136,137,138,143,146,150,153,157,160,163,164,167,171,192+189,191,192,194,195,196,197,198,199,201,202,203,204,205,206,208,209,210,211,212,213,215,216,217,218,219,220,222,223,224,226,227,229,230,231,232,233,234,236,237,238,239,240,241,243…	1sfc_D+1sfc_B|1jth_A+1jth_B|2n1t_D+2n1t_B|3hd7_C+3hd7_B|3ipd_C+3ipd_B
ARL3	PDE6D	P36405	O43924	EBI-712710	EBI-712685	EBI-729546	11,35,38,39,40,41,42,49,50,51,52,53,54,55,56,57,64,66,68,74,77,80,81+23,25,27,28,29,60,62,65,70,92,93,94,95,96,97,98,99,100,101,102,103,104,105,106,107,108,109	1ksg_A+1ksg_B|1ksh_A+1ksh_B|1ksj_A+1ksj_B
ARL3	UNC119	P36405	Q13432	EBI-712710	EBI-711260	EBI-729561	3,4,8,38,39,40,48,49,50,51,52,53,54,55,56,57,58,59,62,64,66,68,74,77,80,81+92,94,96,142,146,149,175,177,178,179,181,182,183,184,185,186,187,188,189,190,191,192,193,194,195	4goj_A+4goj_C|4gok_A+4gok_C
MAP1LC3B	ATG4B	Q9GZQ8	Q9Y4P1	EBI-373144	EBI-712014	EBI-730309	38,41,43,64,68,75,76,77,78,79,80,82,85,86,87,88,89,90,91,92,112,114,115,116,117,118,119,120,121,122+54,69,71,72,73,74,75,135,137,141,142,143,144,145,146,147,150,154,170,171,172,173,227,228,229,230,231,232,233,236,239,257,258,259,260,261,262,263,280,314,316,317,318,346,347,348,349,350,352	2z0e_B+2z0e_A|2zzp_B+2zzp_A|2z0d_B+2z0d_A
SNAP25	STX11	P60880	O75558	EBI-524785	EBI-714135	EBI-730843	11,14,15,17,18,19,21,22,23,24,25,26,27,28,29,30,31,32,33,35,36,38,39,40,42,43,44,45,46,47,49,50,51,53,54,56,57,58,59,60,61,63,64,65,66,67,68,70,71,72,73,74,77,78,80,81,82,83+201,202,204,206,207,208,209,210,211,213,214,215,216,217,218,220,221,222,223,224,225,227,228,229,230,231,232,233,234,235,236,238,239,241,242,243,244,245,246,248,249,250,251,252,253,255,256,257,259,260,263,264,266,267,270	3hd7_C+3hd7_B|3ipd_C+3ipd_B|1sfc_C+1sfc_B|1jth_A+1jth_B|1urq_C+1urq_B
EIF3F	EIF3M	O00303	Q7L2H7	EBI-711990	EBI-353901	EBI-731791	86,87,90,181,184,216,219,220,221,222,223,224,225,226,227,228,229,230,231,232,233,234,267,270,271,274,277,278,280,281,284,285,288,291,297,298,299,301,302,303,305,306,308,309,311,312,313,316,317,318,320,322+6,7,8,9,10,11,12,63,64,65,67,68,71,97,100,101,104,105,106,107,110,111,134,135,138,221,224,225,226,227,230,291,323,330,333,334,335,336,337,338,339,340,344,345,347,348,349,351,352,355,356,358,359,…	5a5t_F+5a5t_M
HBA2	HBB	P69905	P68871	EBI-714680	EBI-715554	EBI-732103	28,31,32,35,36,37,97,100,101,104,105,107,108,111,112,114,115,116,118,119,120,121,123,124,127+27,31,34,35,36,52,56,102,105,109,110,112,113,116,117,120,121,123,124,125,126,128,129,132	1yh9_A+1yh9_B|1yhe_A+1yhe_B|1yhr_A+1yhr_B|1yzi_A+1yzi_B|2d5z_A+2d5z_B
HSPBP1	HSPA8	Q9NZL4	P11142	EBI-356763	EBI-351896	EBI-732184	132,134,135,136,137,138,140,170,174,175,176,177,178,179,210,213,216,217,220,221,248,251,252,255,259,262,263,290,293,294,335,336,338,339+244,246,247,248,249,250,258,262,265,266,268,269,270,272,273,277,279,280,281,282,283,284,285,292,294,295,296	1xqs_A+1xqs_C
NONO	PSPC1	Q15233	Q8WXF1	EBI-350527	EBI-1392258	EBI-733004	53,54,55,56,57,58,59,60,61,62,63,64,65,67,73,96,97,98,119,120,121,123,124,126,127,128,130,131,153,154,156,157,158,159,160,161,162,163,166,167,170,171,176,178,179,180,181,182,183,184,185,187,188,192,207,208,209,210,211,212,213,214,215,216,217,218,219,220,221,222,223,225,228,229,230,231,232,233,234,235,236,237,238,239,241,242,244,246,247,249,250,251,252,253,254,255,256,257,258,261,262,263,264,265,2…	3sde_B+3sde_A|4wij_A+4wij_B|5ifn_A+5ifn_B|5ifm_A+5ifm_B|4wii_A+4wii_B
GABARAPL2	ATG4B	P60520	Q9Y4P1	EBI-720116	EBI-712014	EBI-734646	36,39,40,61,65,72,73,74,75,76,77,79,82,83,84,85,86,87,88,108,110,111,112,113,114,115,116+54,69,71,72,73,74,75,135,137,141,142,143,144,145,146,147,150,154,170,171,172,173,227,228,229,230,231,232,233,236,239,257,258,259,260,261,262,263,280,314,316,317,318,346,347,348,349,350,352	2z0d_B+2z0d_A|2z0e_B+2z0e_A|2zzp_B+2zzp_A
CDC42	MYO9A	P60953	B2RTY4	EBI-81752	EBI-355398	EBI-736460	11,12,13,30,32,33,34,35,36,37,56,60,61,62,63,64,66,67,70,71,86,88,91,92,95,96,132,134+2094,2095,2097,2098,2099,2100,2101,2102,2103,2104,2106,2107,2126,2132,2135,2136,2139,2202,2203,2204,2205,2207,2208,2210,2211,2212,2214,2215,2216,2219,2220,2223,2224,2225,2226,2227,2229,2230,2231,2233,2234,2237	5hpy_B+5hpy_A|1tx4_B+1tx4_A|1am4_D+1am4_A|1ow3_B+1ow3_A
EGFR	TNK2	P00533	Q07912	EBI-297353	EBI-603457	EBI-702075	694,695,696,697,698,699,700,701,702,703,704,706,707,708,709,710,711,750,751,752,753,756,757,760,761,763,764,767,768,780,781,782,783,784,786,803,804,805,806,807,808,982,983,985+222,223,224,225,226,227,228,264,343,344,345,347,348,349,350,352,357,358,359,361,362,365,366,368,369,370,371,373,374,375	3ika_A+3ika_B|4wd5_A+4wd5_B|4zjv_A+4zjv_B|5xgn_A+5xgn_B|4ll0_A+4ll0_B
EGFR	ERBB2	P00533	P04626	EBI-297353	EBI-641062	EBI-702075	110,151,175,176,177,178,179,180,181,182,197,198,217,218,219,220,224,228,229,230,234,243,244,253,254,263,266,268,269,270,271,272,273,274,275,276,277,286,287,288,289,299,302,303,304,306,307,308,309,310,311,327,328,330,597,598,606,608,625,626,638,698,699,700,701,702,703,704,706,707,708,709,710,711,734,751,752,753,756,760,763,764,767,780,781,782,783,784,915,918,926,929,930,931,932,933,934,935,936,937…	1ivo_A+1ivo_B|1s78_A+1s78_B|3njp_A+3njp_B|3pp0_A+3pp0_B|3rcd_A+3rcd_B
EGFR	PTK2B	P00533	Q14289	EBI-297353	EBI-298640	EBI-702075	730,737,738,739,740,741,770,771,772,773,776,791,804,807,812,820,823,827,830,846,847,848,849,850,852,875,878,886,889,919,920,921,922,924,962,973,976,982,983,985+443,451,452,453,482,483,484,485,488,503,524,532,535,538,539,542,543,558,559,560,561,562,564,586,589,597,630,631,632,633,635,673,680	2r4b_A+2r4b_B|3bbt_B+3bbt_D|3bbw_A+3bbw_B|3bce_A+3bce_C
ITGB1	ITGA2	P05556	P17301	EBI-703066	EBI-702960	EBI-703266	152,153,154,155,193,194,195,197,198,199,200,201,202,206,207,208,209,210,242,243,244,245,246,247,248,249,280,281,282,283,284,285,286,287,289,290,291,292,293,294,295,296,318,319,320,321,323,324,325,341,344,347,348,351,352,385,411,504,505,506,507,508,517,518,519,520,521,522,523,526,527,528,530,532,537,538,539,540,542,543,544,553,554,556,559,560,561,564,566,571,577,578,591,594,616,622,624,626,627,628…	3k6s_B+3k6s_A|3k71_B+3k71_A|3k72_B+3k72_A|4neh_B+4neh_A|4nen_B+4nen_A
ITGB3	ITGA2B	P05106	P08514	EBI-702847	EBI-702693	EBI-703283	188,189,190,192,193,194,195,196,204,205,242,243,244,245,279,280,281,282,283,284,285,287,288,289,290,291,292,293,294,314,317,318,319,320,323,339,340,343,346,347,349,350,352,384,385,410,553,554,555,556,558,561,562,563,564,571,572,577,578,579,582,583,587,588,589,591,594,616,617,618,620,628,629,630,631,632,635,676,682,683,684,688,689,690,692,712,713,714,715+49,52,72,121,123,126,141,143,145,152,153,15…	1jv2_B+1jv2_A|1l5g_B+1l5g_A|1m1x_B+1m1x_A|1tye_B+1tye_A|1u8c_B+1u8c_A
ITGB1	ITGA4	P05556	P13612	EBI-703066	EBI-703044	EBI-703300	192,193,194,195,197,198,199,200,201,202,245,246,247,248,281,282,283,284,285,286,287,289,290,291,292,293,294,295,296,297,315,318,319,320,321,324,344,347,348,350,351,353,385,413,494,503,504,505,506,507,508,509,528,529,530,531,532,537,538,539,540,541,554,556,559,560,561,562,563,564,577,583,584,585,588,589,593,595,597,622,623,624,626,634,635,636,637,638,641,644,682,690,692,693,694,698,700,702,722,723…	3v4p_B+3v4p_A|3v4v_B+3v4v_A|3ije_B+3ije_A|4g1m_B+4g1m_A|4mmx_B+4mmx_A
ITGA4	ITGB7	P13612	P26010	EBI-703044	EBI-702932	EBI-703317	51,54,73,126,129,146,147,149,154,156,157,158,159,161,190,191,195,199,202,216,220,221,248,250,253,274,276,277,278,301,302,303,304,305,308,328,329,330,331,332,333,334,335,364,367,392,396,426,427,428,429,432,453,454,523,524,526,527,528,529,530,566,567,568,569,570,571,573,684,685,686,687,690,695,696,697,700,714,720,731,735,773,775,776,777,778,779,781,783,784,785,797,808,809,810,812,912,914,916+201,20…	3v4p_A+3v4p_B|3v4v_A+3v4v_B|3ije_A+3ije_B|4g1m_A+4g1m_B|4mmx_A+4mmx_B
MCL1	BCL2L11	Q07820	O43521	EBI-1003422	EBI-526406	EBI-7836036	215,216,219,220,224,227,228,230,231,234,235,245,248,249,252,253,254,255,256,258,260,261,262,263,265,266,267,270,318,319,321+144,145,146,147,148,149,151,152,153,154,155,156,157,158,159,160,163,164	2nl9_A+2nl9_B
WRN	BLM	Q14191	P54132	EBI-368417	EBI-621372	EBI-706864	538,539,541,542,543,545,546,547,548,549,550,551,571,573,574,575,576,577,586,610,611,612,613,614,646,647,650,651,653,654,657,675,676,685,686,688,689,692,693,716,717,719,731,732,733,734,755,756,764,765,766,775,777,778,779,781,782,785,790,793,795,798,799,802,808,809,811,812,813,814,829,830,831,834,856,857,858,859,860,861,881,882,883,884+660,661,664,665,666,770,771,774,775,777,778,781,802,803,807,808…	4q47_A+4q47_B|4q48_A+4q48_B|2v1x_B+2v1x_A|2wwy_A+2wwy_B|4u7d_A+4u7d_C
RPA1	RPA2	P27694	P15927	EBI-621389	EBI-621404	EBI-707116	268,444,465,467,468,469,521,522,523,524,525,526,563,564,565,566,567,568,569,597,599,600,602,603,606,607,609,610,613+44,45,46,47,48,73,75,127,128,129,144,145,146,147,150,151,153,154,157,160,161,163,164,165,167,168,169,171	1l1o_C+1l1o_B|4gnx_C+4gnx_B|4gop_C+4gop_B
RPA1	RPA3	P27694	P35244	EBI-621389	EBI-621428	EBI-707116	600,603,604,607,610,611,614+95,98,101,104,105,108,109	1l1o_C+1l1o_A
RPA3	RPA2	P35244	P15927	EBI-621428	EBI-621404	EBI-707149	5,6,7,8,9,10,11,26,68,70,83,84,85,87,88,90,91,92,93,94,95,98,99,102,105,106,109,111,112,113,114,115,116,117,118+50,52,53,55,56,66,79,81,93,95,96,97,98,99,100,101,123,124,125,149,150,151,152,153,155,156,159,160,162,163,166,167,170	1quq_B+1quq_A|1l1o_A+1l1o_B|2pi2_E+2pi2_A|2z6k_C+2z6k_A|2pqa_B+2pqa_A
FOS	JUN	P01100	P05412	EBI-852851	EBI-852823	EBI-8674400	150,154,155,156,157,158,159,161,162,163,165,166,168,169,171,172,173,175,176,179,180,182,183,186,187,189,190,192,193,194,196,197,200+265,269,272,273,274,276,277,280,281,283,284,287,288,290,291,293,294,295,297,298,301,302,304,305,308,309,311,312,315	1fos_E+1fos_F|1s9k_D+1s9k_E|1a02_F+1a02_J|5vpa_A+5vpa_B|5vpb_A+5vpb_B
BAX	BAK1	Q07812	Q16611	EBI-516580	EBI-519866	EBI-707374	36,37,38,39,40,41,42,43,44,45,46,47,48,49,50,51,52,53,54,56,57,59,60,61,63,64,66,67,68,69,70,71,75,76,79,80,83,86,91,94,95,98,99,102,106,107,108,109,111,112,114,115,116,117,118,120,121,122,125,126,130,133,134,136,137,138,140,141,144,145,149,152,153,158,160,163,164,165+69,70,71,72,74,75,76,77,78,79,80,81,82,83,84,85,86,87,88,89,132,133,135,136,139,140,143,144,148,151,152,154,155,156,158,159,162,16…	5fmk_A+5fmk_B|2yj1_A+2yj1_C|3fdm_A+3fdm_B|3inq_A+3inq_B|3io8_A+3io8_C
BCL2	BCL2L11	P10415	O43521	EBI-77694	EBI-526406	EBI-707839	100,103,104,107,108,110,111,112,113,114,115,117,118,119,120,121,124,125,129,132,133,136,137,138,139,140,143,144,145,146,148,149,152,153,198,201,202,204+142,143,144,145,146,147,148,149,150,151,152,153,154,155,156,157,158,159,160,162,163,164,166	3fdl_A+3fdl_B|4qvf_A+4qvf_B|4zie_A+4zie_C|3io8_A+3io8_B
BCL2L11	BCL2L2	O43521	Q92843	EBI-526406	EBI-707714	EBI-707852	142,143,144,145,146,147,148,149,150,151,152,153,154,155,156,157,158,159,160,162,163,164,166+49,52,53,56,57,60,61,62,63,64,66,67,68,69,78,81,82,85,86,88,89,92,93,94,95,97,98,102,147,150,151,153	3fdl_B+3fdl_A|4qvf_B+4qvf_A|3io8_B+3io8_A
BAD	BCL2L2	Q92934	Q92843	EBI-700771	EBI-707714	EBI-708100	103,104,105,106,107,108,109,110,111,112,113,114,115,117,118,119,120,121,122,123,124,125,126,127+49,50,52,53,56,57,60,61,64,67,68,69,74,77,78,79,81,82,83,85,86,88,89,92,93,94,95,97,98,99,102,105,106,150,151,154,155,156,157,158,159,160	1g5j_B+1g5j_A
BID	BCL2L2	P55957	Q92843	EBI-519672	EBI-707714	EBI-708186	79,82,83,84,85,86,87,89,90,91,92,93,94,95,96,97,98,99,100+49,52,53,56,57,60,61,62,64,65,67,68,69,78,81,82,85,86,92,93,94,95,97,98,102,150,151,154	4qve_B+4qve_A
PCNA	FEN1	P12004	P39748	EBI-358311	EBI-707816	EBI-708290	27,28,29,40,44,45,46,47,67,68,69,95,96,97,98,118,119,120,121,122,123,124,125,126,127,128,129,130,131,132,200,201,202,230,231,232,233,234,250,251,252,253,254,255,257,258,259+19,27,28,29,30,80,167,168,169,170,188,189,208,210,211,296,297,298,299,300,332,335,336,337,338,339,340,341,343,344,345,346,347,348,349,350,351,352,353,354,355,356,357	1ul1_A+1ul1_X
GCKR	GCK	Q14397	P35557	EBI-709948	EBI-709928	EBI-710326	8,10,127,128,129,297,298,301,304,305,308,309,413,414,440,441,442,443,444,456,458,459,460,461,462,463,464,465,466,467,468,471,474,477+47,48,50,51,56,58,59,60,61,63,67,141,142,143,186,190,193,194,195,196,198,199,200,238,242,243,244,245,246,247,251	3w0l_B+3w0l_A|4lc9_A+4lc9_B
NAPA	SNAP23	P54920	O00161	EBI-749652	EBI-745000	EBI-760539	36,39,80,118,122,152,155,156,157,159,160,163,196,197,198,199,200,201,203,233,234,235,236,238,239,269,270,271+22,25,26,28,29,30,32,33,34,35,36,37,39,40,42,43,44,46,47,50,54,154,157,158,161,162,164,165,168,169,172,195,199,203,207	3j97_G+3j97_M|3j96_G+3j96_M|3j98_G+3j98_M|3j99_G+3j99_M
NAPA	STX4	P54920	Q12846	EBI-749652	EBI-744942	EBI-760581	76,77,79,80,82,83,86,111,114,116,118,119,122,123,157,158,159,160,166,197,198,200,201,235,236,238,239,269+215,218,221,222,225,229,232,233,236,237,239,242,243,246,247,250,251,254	3j96_G+3j96_L|3j97_G+3j97_L|3j98_G+3j98_L|3j99_G+3j99_L
CFL2	ACTG1	Q9Y281	P63261	EBI-351218	EBI-351292	EBI-760924	1,2,3,4,5,6,43,44,45,105,107,111,112,114,115,116,117,118,119,120,121,122,123,125,134,136,137,138,142,151+25,133,135,139,140,143,144,145,146,147,148,149,167,168,291,292,295,326,328,330,331,332,333,334,341,342,343,345,346,349,350,351,355,375	3j0s_M+3j0s_A
CFL2	ACTB	Q9Y281	P60709	EBI-351218	EBI-353944	EBI-760952	1,2,3,4,5,6,43,44,45,105,107,111,112,114,115,116,117,118,119,120,121,122,123,125,134,136,137,138,142,151+25,133,135,139,140,143,144,145,146,147,148,149,167,168,291,292,295,326,328,330,331,332,333,334,341,342,343,345,346,349,350,351,355,375	3j0s_M+3j0s_A
CFL1	ACTB	P23528	P60709	EBI-352733	EBI-353944	EBI-752497	1,2,3,4,5,6,43,44,45,105,107,111,112,114,115,116,117,118,119,120,121,122,123,125,134,136,137,138,142,151+25,133,135,139,140,143,144,145,146,147,148,149,167,168,291,292,295,326,328,330,331,332,333,334,341,342,343,345,346,349,350,351,355,375	3j0s_M+3j0s_A
ZBTB43	ZNF417	O43298	Q8TAU3	EBI-740718	EBI-740727	EBI-752713	370,372,376,377,382,383,385,393,394,395,396,397,398,399,400,401,406,408,412,415,416,426,429,433,434,435,436+377,379,380,381,382,383,384,392,409,410,411,412,413,414,415,431,432,433,434,443,444,446,447,450,481,484,485	2i13_A+2i13_B|1mey_C+1mey_G|1p47_A+1p47_B|5eh2_E+5eh2_F|5ei9_F+5ei9_E
KRT6B	KRT15	P04259	P19012	EBI-740907	EBI-739566	EBI-752788	214,215,217,218,221,222,224,225,228,229,231,232,234,235,236,238,239,242,243,245,246,249,250,252,253,256,257,259,260,263,264,266,267,270,271,273,274,277,278,280,281,284,285,287,288,291,292,294,295,298,299,302,303,305,306,309,310,312,313,370,373,374,377,378,380,381,384,385,387,388,391,392,394,395,398,399,401,402,405,406,408,409,412,413,414,415,416,417,419,420,423,424,426,427,430,431,433,434,436,437…	3tnu_B+3tnu_A|4zry_B+4zry_A|3uf1_A+3uf1_B
NUP62	NUP54	P37198	Q7Z3B4	EBI-347978	EBI-741048	EBI-752836	347,348,350,351,354,355,357,358,359,361,362,363,365,366,368,369,370,372,373,375,376,379,380,382,383,386,389,390,393,394,396,397,400,403,404,407,408,410,411,414,415,416,417,425,426,427,429,430,431,432,433,434,435,436,437,438,439,440,441,442,443,444,445,447,448,449,452,465,466,469,470,471,474,484,488,492,495+149,150,317,318,321,322,327,328,329,330,331,333,336,337,339,340,341,343,344,347,350,351,353…	5ijn_H+5ijn_F|5ijo_H+5ijo_F|5c3l_C+5c3l_A|3t97_A+3t97_B
APPL1	APPL2	Q9UKG1	Q8NEU8	EBI-741243	EBI-741261	EBI-752875	4,5,6,9,10,11,12,13,14,15,16,17,18,20,21,22,24,25,26,28,29,32,33,35,36,39,40,42,43,44,46,47,50,51,53,54,56,57,58,59,60,61,64,65,66,67,68,71,72,73,74,79,80,81,82,85,86,88,89,92,93,96,99,100,111,137,140,141,144,145,147,148,149,150,151,152,153,154,155,160,164,165,167,168,169,171,172,174,175,176,179,180,182,183,186,187,189,190,191,192,193,194,196,197,198,200,201,203,204,205,207,208,210,211,212,214,21…	5c5b_A+5c5b_B|4h8s_A+4h8s_B|2ej8_A+2ej8_B|2ela_A+2ela_B
STX8	VTI1B	Q9UNK0	Q9UEU0	EBI-727240	EBI-723716	EBI-752926	152,154,155,157,158,161,162,164,165,168,171,172,175,176,178,179,182,183,185,186,189,190,192,193,196,197,200,203,204+146,149,150,153,154,156,157,160,161,163,164,167,168,170,171,174,175,177,178,181,182,184,185,186,188,189,191,192,195	1gl2_D+1gl2_C
PDCD6	HEBP2	O75340	Q9Y5Z4	EBI-352915	EBI-741593	EBI-752974	31,34,35,37,48,50,51,52,53,55,56,57,58,59,85,88,89,92,96,100,107,141,143,148+56,95,97,98,99,100,101,102,149,152,155,156,159,163,169,170,171,172,173,174,194,197	5gqq_C+5gqq_A
NFYB	DRAP1	P25208	Q14919	EBI-389728	EBI-712941	EBI-753061	57,58,59,60,63,64,66,67,68,70,71,72,75,77,78,79,81,82,85,86,89,90,91,92,93,94,95,97,98,99,102,111,112,113,114,115,118,119,122,127,130,133,134,136,137,138,140,141+10,11,12,13,16,17,19,20,21,23,24,26,27,28,29,30,31,33,34,36,37,38,40,41,42,43,44,45,46,47,48,49,50,51,54,64,65,66,67,70,71,74	1jfi_B+1jfi_A
BTG1	CNOT8	P62324	Q9UFF9	EBI-742279	EBI-742299	EBI-753184	51,54,55,57,62,63,64,65,66,67,69,70,71,75,77,78,103,105,107,110,112,117,121+197,200,201,202,203,243,244,245,246,247,249,251,253,254,255,258,260	2d5r_B+2d5r_A
DNAL4	DYNLL2	O96015	Q96FJ2	EBI-742362	EBI-742371	EBI-753208	44,45,46,47,48,49,50,51,53,54,55,57,58,59,62,67,68,69,70,71,72,73,74,75,76,77,78,79,80,81,82,83,84,90,100,102,103+9,29,30,31,32,33,34,35,36,37,39,40,41,42,43,44,47,52,53,54,55,56,57,58,59,60,61,62,63,64,65,66,67,68,69,75,84,86,87,88,89	1cmi_A+1cmi_B|1f3c_A+1f3c_B|1f95_A+1f95_B|1f96_A+1f96_B|3zke_A+3zke_C
PACSIN2	PACSIN1	Q9UNF0	Q9BY11	EBI-742503	EBI-721769	EBI-753241	15,16,17,18,19,20,21,23,26,27,29,30,33,36,37,39,40,41,43,44,45,47,48,51,52,54,55,58,59,62,65,66,69,70,72,73,74,75,76,79,82,83,86,87,89,90,93,97,104,145,149,152,156,159,160,163,164,167,205,208,209,212,215,216,219,222,223,226,227,230,231,234,235,237,238,240,241,242,244,245,248,249,251,252,253,255,256,257,258,259,263,264,267,270,271,274,275,276,277,278,279,280,282,283,284,286,287,289,290,291,292,293…	3haj_A+3haj_B|4bne_A+4bne_B|3hah_A+3hah_B|2x3v_A+2x3v_B|2x3w_A+2x3w_B
PAFAH1B2	PAFAH1B3	P68402	Q15102	EBI-713724	EBI-711522	EBI-753298	19,20,21,23,26,27,30,51,52,55,56,57,105,107,142,143,144,147,148,149,188,192,193,194,195,197,198,199+18,19,20,22,25,26,29,50,51,53,54,55,56,106,141,142,143,144,146,147,148,187,191,192,193,194,196,197,198	1fxw_F+1fxw_A|1vyh_A+1vyh_B
CNOT2	CNOT3	Q9NZN8	O75175	EBI-743033	EBI-743073	EBI-753394	393,398,403,405,406,407,408,409,410,411,412,413,414,415,417,418,420,421,422,423,424,425,426,427,428,430,431,432,433,434,436,437,438,439,440,441,442,443,444,445,446,447,448,449,450,451,452,453,454,455,456,457,458,459,460,461,462,463,464,466,467,469,471,473,476,477,478,502,504,505,506,507,508,509,522,523,524,526,527,528,530,533,534,535,536,537,538+622,623,624,625,626,627,628,632,633,635,636,637,638…	4c0d_B+4c0d_C|5fu6_B+5fu6_C|5fu7_B+5fu7_C|4c0g_A+4c0g_D|4c0f_A+4c0f_B
UBA2	SAE1	Q9UBT2	Q9UBE0	EBI-718569	EBI-743154	EBI-753409	4,5,6,7,11,31,34,35,38,39,54,55,56,57,58,59,60,61,64,65,66,79,80,82,83,84,85,86,143,144,188,198,199,219,220,223,224,227,228,229,230,231,232,233,234,305,306,307,308,310,346,347,374,375,377,378,383,384,385,386,387,388,389,390,392,393,396,397,399,400,403,404,409,412,414,416,418,420,421,422,424,425,426,427,428,429,430,431+9,10,11,13,14,16,17,18,19,20,21,22,23,24,25,26,28,29,32,50,53,54,57,58,68,69,70…	1y8q_B+1y8q_A|1y8r_B+1y8r_A|3kyc_B+3kyc_A|3kyd_B+3kyd_A|1r4m_B+1r4m_E
UBE2D1	TRIM39	P51668	Q9HCM9	EBI-743540	EBI-739510	EBI-753517	4,5,8,9,12,16,61,92,93,94,95,96,97,98+21,25,30,31,32,33,34,67,68,70	4tkp_A+4tkp_B
TRAPPC3	TRAPPC6A	O43617	O75865	EBI-743566	EBI-743573	EBI-753526	15,16,17,18,19,21,22,23,25,26,29,30,32,33,34,43,46,47,50,51,54,55,58,62,85,86,87,114,115,130+2,3,4,5,6,7,8,9,10,12,13,14,17,18,19,21,36,39,40,43,44,47,48,51,52,76,77,79,105,122,126	2j3t_A+2j3t_B|2c0j_A+2c0j_B|2cfh_A+2cfh_C|3kxc_A+3kxc_C
S100A1	S100P	P23297	P25815	EBI-743686	EBI-743700	EBI-753583	2,3,4,5,6,7,8,9,10,11,12,13,14,15,17,19,25,26,27,28,37,38,40,41,42,43,44,45,46,71,72,73,74,75,76,77,78,79,80,81,82,83,84,85,86,87,88,89,90,91+2,3,4,5,6,7,8,9,10,11,12,13,14,15,16,18,24,25,26,27,36,37,39,40,41,42,43,44,45,70,71,72,73,74,75,76,77,78,79,80,81,82,83,84,85,86,87,88,89	2l0p_A+2l0p_B|2llt_A+2llt_B|2llu_A+2llu_B|2lp2_A+2lp2_B|2lp3_A+2lp3_B
TRIM17	TRIM39	Q9Y577	Q9HCM9	EBI-743894	EBI-739510	EBI-753670	96,97,106,109,111,112,113,114,115,116,135,136,138,139,140,142,143,145,146,147,148,149,150,152,153,154,156,157,158,159,160,161,162,163,164,165,166,167,168,170,171,172,174,175,177,178,179,181,182,184,185,186,188,189,191,192,193,195,196,197,198,199,200,202,203,204,207,208,210,211,214,215,218,219,221,222,225,226,228,229,230,232,233,235,236,239,240,242,243,244,247,248,250,251,252,253,254,255,256,257,2…	4cg4_A+4cg4_B|2vok_A+2vok_B|5hm7_A+5hm7_B|2fbe_A+2fbe_B|4tn3_A+4tn3_B
PSMC4	PSMC5	P43686	P62195	EBI-743997	EBI-357745	EBI-753730	39,40,41,43,44,47,48,50,51,52,53,54,55,57,58,60,61,62,64,65,67,68,69,71,72,75,76,78,79,81,82,83,93,94,96,97,99,100,102,108,109,110,111,112,113,114,115,116,117,118,133,135,136,137,138,139,175,176,178,179,183,187,190,191,193,194,195,196,197,199,203,237,238,239,240,241,242,244,245,248,273,274,275,276,277,278,279,280,281,282,283,286,287,289,290,291,293,294,295,297,298,299,300,301,314,315,316,317,318,…	4cr2_K+4cr2_J|4cr3_K+4cr3_J|4cr4_K+4cr4_J|5a5b_K+5a5b_J|5gjq_K+5gjq_J
PRKAR1A	C2ORF88	P10644	Q9BSF0	EBI-476431	EBI-744298	EBI-753910	14,15,18,19,22,27,28,31,32,35,36,39+58,59,61,62,63,65,66,67,69,70,74,77,78	5hvz_A+5hvz_C
HSPA2	HSPBP1	P54652	Q9NZL4	EBI-356991	EBI-356763	EBI-753937	247,249,250,251,252,253,261,265,268,269,271,272,273,275,276,280,282,283,284,285,286,287,288,295,297,298,299+132,134,135,136,137,138,140,170,174,175,176,177,178,179,210,213,216,217,220,221,248,251,252,255,259,262,263,290,293,294,335,336,338,339	1xqs_C+1xqs_A
ACTG1	CFL1	P63261	P23528	EBI-351292	EBI-352733	EBI-754012	25,133,135,139,140,143,144,145,146,147,148,149,167,168,291,292,295,326,328,330,331,332,333,334,341,342,343,345,346,349,350,351,355,375+1,2,3,4,5,6,43,44,45,105,107,111,112,114,115,116,117,118,119,120,121,122,123,125,134,136,137,138,142,151	3j0s_A+3j0s_M
KRT6B	KRT19	P04259	P08727	EBI-740907	EBI-742756	EBI-754060	370,373,374,377,378,380,381,384,385,387,388,391,392,394,395,398,399,401,402,405,406,408,409,412,413,414,415,416,417,419,420,423,424,426,427,430,431,433,434,436,437,438,440,441,444,445,447,448,451,452,454,455,458,459,461,462,465,466,468,469,472+282,285,286,289,292,296,299,300,302,303,306,307,309,310,313,314,316,317,320,321,322,323,324,327,328,330,331,334,335,338,339,341,342,345,346,348,349,352,353…	3tnu_B+3tnu_A|4zry_B+4zry_A
ZBTB48	ZBTB8A	P10074	Q96BR9	EBI-744864	EBI-742740	EBI-754219	3,4,5,6,8,9,10,11,12,13,14,15,16,18,19,22,23,24,25,26,27,38,40,41,42,43,45,46,47,51,52,53,55,56,59,79,80,81,82,83,84,85,86,87,88,89,92,95,96,104,106,107,110+1,2,3,4,5,6,7,8,9,10,11,12,13,14,16,17,18,19,20,22,23,24,25,31,32,33,34,35,36,38,39,40,41,43,44,45,50,53,54,60,71,73,74,77,78,82,83,84,85,86,87,88,89,90,91,92,93,95,109,110,113,117	3m52_A+3m52_B|2q81_A+2q81_B|4u2m_A+4u2m_C|2nn2_A+2nn2_B|3ga1_A+3ga1_B
NME1	NME4	P15531	O00746	EBI-741141	EBI-744871	EBI-754228	13,14,16,17,18,19,20,21,22,23,25,26,27,29,30,31,32,33,34,35,36,37,38,39,40,41,42,67,70,72,74,81,85,89,90,96,99,100,101,102,103,105,106,107,108,109,110,111,113,114,138,140,142,148,149,150,151,152+37,46,47,49,50,51,52,53,54,55,56,58,59,60,62,63,64,65,66,67,68,69,70,71,72,73,74,75,93,96,100,103,105,107,114,122,123,129,130,134,135,136,138,139,140,141,142,143,144,146,147,171,173,175,179	1zs6_A+1zs6_B|1ehw_A+1ehw_B|4uof_A+4uof_B|4uog_A+4uog_B|4uoh_A+4uoh_B
EIF3K	EIF3L	Q9UBQ5	Q9Y262	EBI-354344	EBI-373519	EBI-754273	15,16,17,18,20,21,22,44,45,48,52,55,56,57,58,79,80,83,84,86,87,88,89,90,91,107,110,111,112,113,114,115,145,148,149,150,151,152,157,160,161,184,185,186,192,195,196,198,200,201,203,204,206,210,213,214,215,216,217+244,249,250,251,254,255,258,259,263,287,290,291,292,293,294,295,298,325,326,327,442,443,444,445,446,450,453,492,494,495,496,497,498,499,500,502,503,504,505,506,507,508,509,514,516,519,520,…	5a5t_K+5a5t_L|3j8b_K+3j8b_L|3j8c_K+3j8c_L
STX4	VAMP4	Q12846	O75379	EBI-744942	EBI-744953	EBI-754279	197,202,205,206,209,210,212,213,216,217,219,220,223,224,227,230,231,233,234,235,237,238,240,241,243,244,245,247,248,251,252,254,255,256,258,259,261,262,263,264,265,266,267,268,269,272,273,275,276,279,284,286,287,290,291,294+47,48,49,50,53,54,56,57,60,61,63,64,67,68,70,71,74,75,77,78,81,82,84,85,88,89,91,92,95,96,98,99,102,103,105,106,107,108,109,110,112,113,115,116,117,119,120	3hd7_B+3hd7_A|3ipd_B+3ipd_A|1sfc_B+1sfc_A|1l4a_B+1l4a_A|2n1t_B+2n1t_A
IFIT1	IFIT3	P09914	O14879	EBI-745117	EBI-745127	EBI-754378	11,13,15,16,17,18,20,23,24,25,27,35,38,39,42,43,45,47,53,54,56,57,63,64,65,66,67,68,92,93,95,96,103,106,107,108,109,110,111,118,121,122,124,125,128,129,130,131,134,135,136,137,138,140,141,142,144,145,147,148,149,150,151,152,153,154,156,158,159,161,162,165,166,169,170,173,174,175,176,178,179,181,182,183,185,186,187,188,189,190,191,195,202,205,206,208,209,212,213,216,218,219,222,225,226,229,263,437…	4g1t_A+4g1t_B|5w5h_A+5w5h_C|5w5i_A+5w5i_C|4hou_A+4hou_B
DSTN	ACTB	P60981	P60709	EBI-745191	EBI-353944	EBI-754393	1,2,3,4,5,6,43,44,45,105,107,111,112,114,115,116,117,118,119,120,121,122,123,125,134,136,137,138,142,150+25,133,135,139,140,143,144,145,146,147,148,149,167,168,291,292,295,326,328,330,331,332,333,334,341,342,343,345,346,349,350,351,355,375	3j0s_M+3j0s_A
KARS	AIMP2	Q15046	Q13155	EBI-356367	EBI-745226	EBI-754420	98,100,101,102,103,104,107,150,241,245,248,249,252,253,256,257,259,260,261,262,263,264,313,314,342,343,344,345,349,352,353,356,359,360,363,364,369+2,3,4,5,6,9,10,14,15,16,18,19,20,21,22,23,24,25,26,27,28,29,30,31	4dpg_A+4dpg_I|4ycu_A+4ycu_C
CDK4	CDKN2D	P11802	P55273	EBI-295644	EBI-745859	EBI-754729	7,8,9,10,11,12,13,19,21,22,24,27,28,29,30,31,36,95,96,97,98,99,101,102,105,106,144,148,149,150,151,161,162,163,164+10,13,14,17,18,19,20,21,22,23,38,39,40,41,43,47,48,49,50,51,52,53,54,55,71,72,73,74,75,80,83,84,85,86,88,104,106,108,119,121	1bi8_A+1bi8_B|1blx_A+1blx_B|1g3n_A+1g3n_B|1bi7_A+1bi7_B
SEPT1	SEPT6	Q8WYJ6	Q14141	EBI-693002	EBI-745901	EBI-754768	33,34,35,36,62,63,64,65,94,95,96,97,98,99,100,103,142,143,144,145,146,147,149,150,151,154,171,173,174,175,176,177,179,180,182,186,231,245,246,247,248,249,250,251,252,259+50,51,52,53,75,77,105,106,107,108,109,110,111,112,115,156,157,158,159,160,161,163,164,165,168,184,185,186,187,188,189,190,191,192,193,194,196,200,254,255,256,257,258,259,260,261,262,267,268,269	2qag_A+2qag_B|5cyo_A+5cyo_B|2qa5_A+2qa5_B|4z54_A+4z54_B|5cyp_A+5cyp_B
U2AF2	PUF60	P26368	Q9UHX1	EBI-742339	EBI-1053259	EBI-754996	155,158,159,194,195,196,222+223,224,227,256,258,259,273	3vaf_A+3vaf_B|3vag_A+3vag_B|3vah_A+3vah_B|3vai_A+3vai_B|3vaj_A+3vaj_B
DARS	AIMP2	P14868	Q13155	EBI-358730	EBI-745226	EBI-755008	83,193,197,200,201,204,205,208,209,211,212,213,214,215,216,263,264,293,294,295,296,301,304,305,308,311,312,315,316,321+2,3,4,5,6,9,10,14,15,16,18,19,20,21,22,23,24,25,26,27,28,29,30,31	4dpg_A+4dpg_I|4ycu_A+4ycu_C
VIM	KRT20	P08670	P35900	EBI-353844	EBI-742094	EBI-755101	305,308,309,312,313,315,316,319,320,322,323,326,327,329,330,333,334,336,337,340,341,343,344,347,348,349,350,351,352,354,355,358,359,361,362,365,366,368,369,371,372,373,375,376,379,380,382,383,386,387,389,390,393,394,396,397,400,401,403,404,407+272,275,276,279,282,286,289,290,292,293,296,297,299,300,303,304,306,307,310,311,312,313,314,317,318,320,321,324,325,328,329,331,332,335,336,338,339,342,343…	3tnu_B+3tnu_A|4zry_B+4zry_A
ISG15	USP18	P05161	Q9UMW8	EBI-746466	EBI-356206	EBI-755113	20,21,22,24,57,58,59,62,78,83,85,87,88,89,90,91,92,93,94,95,114,115,116,117,118,121,123,125,126,127,128,129,130,132,143,144,145,146,147,149,150,151,152,153,154,155,156,157+59,62,63,64,65,90,94,136,137,138,139,140,141,142,143,145,146,147,149,152,153,155,156,158,172,174,176,185,186,187,188,189,190,191,192,193,195,196,197,198,199,200,201,203,215,216,220,222,225,226,227,228,229,230,231,239,241,243,25…	5chv_C+5chv_A|2y5b_B+2y5b_A
KRT15	KRT20	P19012	P35900	EBI-739566	EBI-742094	EBI-755158	321,322,325,326,328,329,332,333,335,336,339,340,342,343,346,347,349,350,353,354,357,358,360,361,364,365,367,368,371,372,374,375,378,379,381,382,385,386,388,389,392,393,395,396,399,400,402,403,406,407,409,410+289,290,292,293,296,297,299,300,303,304,306,307,310,311,313,314,317,318,320,321,324,325,328,331,332,335,336,338,339,342,343,345,346,349,350,352,353,356,357,359,360,363,364,366,367,370,371,373…	3tnu_B+3tnu_A
GFAP	VIM	P14136	P08670	EBI-744302	EBI-353844	EBI-755266	113,116,117,119,120,123,124,126,127,130,131,133,134,136,137,138,140,141,144,145,147,148,151,152,154,155,158,159,161,162,165,166,168,169,172,173,175,176,179,180,182,183,186,187,189,190,193,194,196,197,200,201,204,205,207,208,211,212,214,215,231,257,264,271,272,274,275,278,279,281,282,285,286,288,289,292,293,295,296,299,300,302,303,306,307,309,310,313,314,317,320,321,324,325,327,328,331,332,334,335…	1gk4_A+1gk4_B|3uf1_A+3uf1_B|3ssu_A+3ssu_B|3s4r_A+3s4r_B|3klt_A+3klt_B
CALCOCO2	GABARAPL2	Q13137	P60520	EBI-739580	EBI-720116	EBI-755311	128,129,131,132,133,134,135,136,137+21,24,25,28,45,46,47,48,49,50,51,52,55,63,67	3vvw_A+3vvw_B
NUDT21	CPSF7	O43809	Q8N684	EBI-355720	EBI-746909	EBI-755425	88,89,91,93,197,199,200,202,203+91,92,120,121,123	3n9u_A+3n9u_C|3q2s_A+3q2s_C|3q2t_A+3q2t_C|3p5t_A+3p5t_L|3p6y_A+3p6y_C
KLHL2	KLHL12	O95198	Q53G59	EBI-746999	EBI-740929	EBI-755533	315,316,317,363,392,411,412,415,429,430,431,432,433,434,435,436,455,460,474,477,487,504,509,531,532,534,535,551,552,554,555,556,557,558,575,582+289,291,292,338,339,340,341,389,390,484,485,503,504,505,507,508,509,521,528,529,530,531,532,533,543,544,545,546,547,548,549	4l7b_A+4l7b_B|4l7c_A+4l7c_B|4l7d_A+4l7d_B|4n1b_A+4n1b_B|5f72_C+5f72_K
IFT27	HSPB11	Q9BW83	Q9Y547	EBI-747093	EBI-747101	EBI-755566	4,5,6,7,61,77,78,80,84,113,116,171,174,175,176,178,179,182,183+19,20,21,22,23,24,25,34,35,36,37,38,40,41,42,43,44,45,47,67,68,90,100,120,121,123,124,125,126,127,128,130	2yc2_C+2yc2_A|2yc4_C+2yc4_A
GINS2	GINS4	Q9Y248	Q9BRT9	EBI-747491	EBI-747500	EBI-755845	1,5,8,9,11,12,21,23,24,25,26,27,28,29,30,31,33,47,48,51,52,55,57,135,138,139,140,141,142,143,144,145,146,147,148,149,150,153,154,157,160,161,164,165,168,169,171,172,175+23,24,27,28,31,34,35,38,39,57,58,61,73,74,76,77,78,80,81,82,84,85,87,88,91,166,168,169,170,171,172,174,184,185,186,187,188,192,194,196,199,201,202,203,204,205,206,207,223	2eho_C+2eho_A|2e9x_B+2e9x_D|2q9q_A+2q9q_B
TRAF2	TRAF6	Q12933	Q9Y4K3	EBI-355744	EBI-359276	EBI-755872	310,313,314,317,320,321,324,327,328,331,334,335,338,341,342,345,350,385,386,416,417,418,420,421,458+306,307,309,310,313,314,316,317,320,323,324,327,330,331,334,337,338,339,340,341,342,344,345,346,347,348,352,353,354,356,435,437,445,490,494	5e1t_A+5e1t_B|5h10_A+5h10_B|1ca9_A+1ca9_B|1qsc_A+1qsc_B|1czz_A+1czz_B
RARA	RXRG	P10276	P48443	EBI-413374	EBI-712405	EBI-755884	123,135,136,138,139,140,141,142,315,332,336,337,338,340,349,352,353,356,357,360,364,372,374,375,376,378,379,380,381,382,383,385,386,389,390,393,421,422,423,424,425+211,212,213,214,215,339,340,341,342,343,344,345,346,349,353,357,380,391,394,395,396,398,399,402,406,413,414,416,417,418,420,421,422,423,424,425,427,428,431,435,436,439,440	5uan_B+5uan_A|3a9e_B+3a9e_A|1xdk_B+1xdk_A|1dkf_B+1dkf_A|1dsz_A+1dsz_B
ILK	PARVA	Q13418	Q9NVD7	EBI-747644	EBI-747655	EBI-755965	225,226,347,348,349,350,351,353,360,361,362,363,364,365,396,397,398,399,401,402,403,405,406,407+278,279,280,297,298,301,302,304,305,306,307,308,309,310,311,312,315,329,332,333,335,336	3kmu_A+3kmu_B|3kmw_A+3kmw_B|3rep_A+3rep_B
SNF8	VPS25	Q96H20	Q9BRG1	EBI-747719	EBI-741945	EBI-755998	110,112,113,114,217,218,219,220,222,223,224,225,226,227,228,229,235,236,237,239,240,242,244,245+6,9,10,12,13,14,15,16,17,18,19,20,21,22,24,25,27,28,29,32,66,67,68,69,70	3cuq_A+3cuq_C|2zme_A+2zme_C|1u5t_A+1u5t_C|1w7p_A+1w7p_B
TEAD4	WWTR1	Q15561	Q9GZV5	EBI-747736	EBI-747743	EBI-756016	263,264,265,269,270,272,273,274,295,297,299,336,337,339,340,341,342,343,344,345,346,347,348,349,364,365,367,369,372,373,376,377,380,381,385,388,389,391,392,393,394,414,416,417,418,419,420,425,426,427,429+14,15,16,17,18,19,20,21,23,24,27,28,29,30,31,32,34,35,36,40,41,42,43,44,45,46,47,48,49,51,52,53,54,55,56,57	3kys_A+3kys_B|4re1_A+4re1_D|5gn0_A+5gn0_E
UBE2D4	TRIM39	Q9Y2X8	Q9HCM9	EBI-745527	EBI-739510	EBI-756100	4,5,8,9,12,16,61,92,93,94,95,96,97,98+21,25,30,31,32,33,34,67,68,70	4tkp_A+4tkp_B
RAB3IL1	RAB3IP	Q8TBN0	Q96QF0	EBI-743796	EBI-747844	EBI-756163	67,68,72,75,76,79,80,82,83,86,87,89,90,93,94,96,97,100,101,103,104,107,108,110,111,114,115,118,119,121,122,125,126,129,130,132,133,136,137,139,140,143,215,216,217,218,219,220,221,222,223,224,249,250,251,254,257,259,305,307,309,327,329,333,361,364,365,367,368,371,372,374,375,376,377,378,379,380+166,170,173,174,177,178,180,181,184,185,187,188,191,192,194,195,198,199,201,202,205,206,208,209,212,213,…	4uj3_B+4uj3_H|4uj4_B+4uj4_H|5oag_A+5oag_B|4lhx_C+4lhx_D|4lhy_C+4lhy_D
SEPT2	SEPT6	Q15019	Q14141	EBI-741220	EBI-745901	EBI-756268	45,46,47,48,74,75,76,77,106,107,108,109,110,111,112,115,154,155,156,157,158,159,161,162,163,166,183,185,186,187,188,189,191,192,198,243,244,256,257,258,259,260,261,262,263,269,270+50,51,52,53,75,77,105,106,107,108,109,110,111,112,115,156,157,158,159,160,161,163,164,165,168,184,185,186,187,188,189,190,191,192,193,194,196,254,255,256,257,258,259,260,261,262,267,268,269	2qag_A+2qag_B|4kv9_A+4kv9_B|4kva_A+4kva_B|5cyo_A+5cyo_B|2qa5_A+2qa5_B
KRT6A	KRT15	P02538	P19012	EBI-702198	EBI-739566	EBI-756376	214,215,217,218,221,222,224,225,228,229,231,232,234,235,236,238,239,242,243,245,246,249,250,252,253,256,257,259,260,263,264,266,267,270,271,273,274,277,278,280,281,284,285,287,288,291,292,294,295,298,299,302,303,305,306,309,310,312,313,370,373,374,377,378,380,381,384,385,387,388,391,392,394,395,398,399,401,402,405,406,408,409,412,413,414,415,416,417,419,420,423,424,426,427,430,431,433,434,436,437…	3tnu_B+3tnu_A|4zry_B+4zry_A|3uf1_A+3uf1_B
ACTG1	ACTB	P63261	P60709	EBI-351292	EBI-353944	EBI-756475	25,75,109,110,111,112,113,114,115,117,147,169,172,173,177,179,270,284,286,287,328,333,361,364,365,368,369,370,371,372,373+25,39,63,113,114,117,133,169,191,193,194,195,196,197,198,199,201,231,232,252,253,256,265,266,267,268,270,328,333,354,355,364,365,366,367,368,369,371,372,373,374	1o1e_7+1o1e_8|1o1f_0+1o1f_1|1o1g_1+1o1g_2|1rfq_A+1rfq_B|1yxq_A+1yxq_B
RARA	RXRB	P10276	P28702	EBI-413374	EBI-748576	EBI-756652	123,135,136,138,139,140,141,142,315,332,336,337,338,340,349,352,353,356,357,360,364,372,374,375,376,378,379,380,381,382,383,385,386,389,390,393,421,422,423,424,425+277,278,279,280,281,409,410,411,412,413,414,415,416,419,423,427,450,461,464,465,466,468,469,472,476,483,484,486,487,488,490,491,492,493,494,495,497,498,501,505,506,509,510	5uan_B+5uan_A|3a9e_B+3a9e_A|1xdk_B+1xdk_A|1dkf_B+1dkf_A|1dsz_A+1dsz_B
SAT1	SAT2	P21673	Q96F10	EBI-711613	EBI-748746	EBI-756763	21,24,25,28,30,32,33,34,35,36,40,41,44,49,51,52,76,78,79,80,81,82,83,84,85,86,87,88,90,92,93,107,110,111,114,115,117,118,120,121,122,123,124,125,126,127,128,129,130,131,132,137,140,141,143,144,145,146,147,148,149,150,151,152,153,154,155,156,157,158,159,160,161,163,164,165,167,168,169,170,171+21,24,25,28,30,33,34,35,36,40,41,44,49,51,52,76,78,79,80,81,82,83,84,85,86,87,90,92,93,107,110,111,114,115…	3bj7_A+3bj7_B|3bj8_A+3bj8_B|2b4d_A+2b4d_B|2b5g_A+2b5g_B|2b3u_A+2b3u_B
SMAD4	SMAD9	Q13485	O15198	EBI-347263	EBI-748763	EBI-756775	321,329,332,337,338,340,352,353,354,355,356,357,361,363,365,366,367,368,370,371,377,378,379,380,381,382,385,404,405,408,428,455,456,493,494,496,497,500,502,506,507,508,513,514,515,518,519,524,526,528,530,533,534,536,537,538,540,541+270,271,279,282,284,286,287,288,290,300,301,302,303,304,305,307,310,312,314,315,317,318,319,320,326,327,328,329,330,331,352,353,356,402,403,406,407,409,413,415,419,420…	1u7v_B+1u7v_A|1u7f_B+1u7f_A|3gmj_A+3gmj_B|1khu_A+1khu_B|1mr1_A+1mr1_B
CCND2	CDKN1A	P30279	P38936	EBI-748789	EBI-375077	EBI-756799	55,58,59,61,62,65,66,69,91,95,96,97,98,99,100,125,126,127,128,130,131,132,135,138,139,141,142,145+17,18,19,20,21,22,23,25,27,30,31,33,34,35,37,38,40,41	1jsu_B+1jsu_C
SEC24D	SEC23B	O94855	Q15437	EBI-748817	EBI-742673	EBI-756805	497,505,506,507,508,509,510,511,512,513,516,517,518,519,520,521,522,538,542,546+172,174,181,182,183,184,185,186,187,188,189,190,192,193,203,204,254	3efo_B+3efo_A|3eg9_B+3eg9_A|5kyu_B+5kyu_A|5kyw_B+5kyw_A|5kyx_B+5kyx_A
AKR7A2	AKR7A3	O43488	O95154	EBI-748855	EBI-748869	EBI-756850	52,53,54,57,58,61,69,81,88,89,90,95,96,97,98,99,100,101,131,133,134,136,150,160,161,162,163,165,166,167,174,175,176,179,180,183,184,186,187,188,189,190,191,192,206,209,210,211,213,214,217,218,348,351,352,356,357,358+30,33,34,37,38,85,87,88,89,92,93,96,118,119,120,122,123,126,130,134,146,147,148,151,152,155,156,158,159,160,161,178,181,182,183,185,186,189,190,259,262,292,293,296,297,300,320,323,324…	1gve_A+1gve_B|2bp1_A+2bp1_B|2c91_A+2c91_F|2clp_A+2clp_B|1qrq_A+1qrq_C
STX4	VAMP3	Q12846	Q15836	EBI-744942	EBI-722343	EBI-757309	197,202,205,206,209,210,212,213,216,217,219,220,223,224,227,230,231,233,234,235,237,238,240,241,243,244,245,247,248,251,252,254,255,256,258,259,261,262,263,264,265,266,267,268,269,272,273,275,276,279,284,286,287,290,291,294+10,11,12,15,16,18,19,22,23,25,26,29,30,32,33,36,37,39,40,43,44,46,47,50,51,53,54,57,58,60,61,64,65,67,68,69,70,71,72,74,75,77,78,79,81	3hd7_B+3hd7_A|3ipd_B+3ipd_A|1sfc_B+1sfc_A|1l4a_B+1l4a_A|2n1t_B+2n1t_A
E2F6	TFDP1	O75461	Q14186	EBI-749694	EBI-749713	EBI-757528	68,69,72,73,76,104,105,106,107,108,109,110,111,112,113,115,118,126,143,144,146,147,149,150,151,153,154,157,158,160,161,163,164,165,167,168,171,176,177,178,179,180,181,182,183,184,185,187,188,190,191,192,195,196,197,198,199,200,201,202,203,210,212,218,220,221,222,223,224,225,226,227,228,229,230,231,232,233,234,236+116,117,120,121,124,171,172,174,175,176,178,179,181,194,199,201,202,205,206,208,209,…	1cf7_A+1cf7_B|2aze_B+2aze_A
STK25	PDCD10	O00506	Q9BUL8	EBI-618295	EBI-740195	EBI-757633	360,361,364,365,366,368,369,372,373,377,379,380,381,382,383,385,386,389,390,392,393,396,397,400,403,404,405,407,408,409,411,412,413,415,416,417,418+24,25,26,28,29,30,32,33,36,37,40,41,43,44,47,48,50,51,54,55,56,58,61,62,63,65,66,67,69,70,72,74,78,79,82,83,86,119,122	3w8h_B+3w8h_A
SCAND1	ZKSCAN7	P57086	Q9P0L1	EBI-745846	EBI-743851	EBI-757780	111,112,113,114,115,116,117,118,119,120,121,122,123,124,125,126,127,129,130,131,133,134,136,137,138,139,140,141,142,143,144,145,147,148,149,150,151,152,153,154,155,156,158,159,160,161,163,164+57,58,59,60,61,62,63,64,65,67,68,69,71,72,75,76,77,79,80,82,83,84,85,86,87,88,89,90,91,93,94,95,96,97,98,99,100,101,102,104,105,106,107,109,110,122,123,125,126,127,129,130,133	3lhr_A+3lhr_B|1y7q_A+1y7q_B|2fi2_A+2fi2_B|4bhx_A+4bhx_B
ZNF263	SCAND1	O14978	P57086	EBI-744493	EBI-745846	EBI-757801	44,45,46,47,48,49,50,51,52,53,54,55,56,57,58,59,60,62,63,64,66,67,69,70,71,72,73,74,75,76,77,78,80,81,82,83,84,85,86,87,88,89,91,92,93,94,96,97,109,110,111,112,113,114,116,117,119,120,121,123+111,112,113,114,115,116,117,118,119,121,122,123,125,126,129,130,131,133,134,136,137,138,139,140,141,142,143,144,145,147,148,149,150,151,152,153,154,155,156,158,159,160,161,163,164	3lhr_A+3lhr_B|1y7q_A+1y7q_B|2fi2_A+2fi2_B|4bhx_A+4bhx_B
CLK2	CLK3	P49760	P49761	EBI-750020	EBI-745579	EBI-757810	162,167,184,185,186,230,255,256,257,258,259,285,303,305,312,313,314,316,334,335,337,338,339,340,345,355,356,357,358,359,360,382,383,384,388,406,407,408,409,411,412,414,415,416,426,430,464,465+307,308,362,396,397,398,399,400,410,444,446,452,454,455,457,460,486,519,520,521,523,524,525,529,533,565,567,568,570,571,574,575	3nr9_A+3nr9_B|3raw_A+3raw_B|5j1v_A+5j1v_B|5j1w_A+5j1w_B|5x8i_A+5x8i_B
NXT1	NXF3	Q9UKK6	Q9H4D5	EBI-301889	EBI-750038	EBI-757828	6,7,10,11,13,14,15,17,18,21,44,46,47,48,49,50,51,53,61,63,64,65,66,67,71,72,73,74,75,76,77,78,79,80,81,82,83,84,85,86,88,90,92,93,94,96,97,98,101,102,103,104,106,107,108,109,110,112,113,114,129,130,131,132,133,134,135,136,137,138,139,140+324,325,326,327,328,329,330,331,332,333,334,335,369,370,371,372,373,374,375,376,377,378,379,380,381,398,399,400,401,402,403,404,405,406,407,409,410,411,412,413,4…	4wyk_B+4wyk_A|1jkg_A+1jkg_B|1jn5_A+1jn5_B|3nv0_B+3nv0_A
ZNF24	ZSCAN32	P17028	Q9NX65	EBI-707773	EBI-739949	EBI-757888	55,56,57,58,59,60,66,67,69,70,73,74,77,78,80,81,83,84,86,87,88,91,92,93,95,96,98,99,100,103,104,105,120,121,124,125,127,128,283,284,300,301,302,303,305,308,312,313,314,315,332,333,334,335,336,337,338,339,340,341,342,343,347,350,351+40,41,42,43,44,45,51,52,54,55,58,59,62,65,66,68,71,72,73,74,76,77,78,80,81,83,84,85,88,89,90,93,105,106,109,110,112,113,572,573,574,575,576,577,578,579,580,581,582,583…	2i13_A+2i13_B|5eh2_E+5eh2_F|5ei9_E+5ei9_F|3lhr_A+3lhr_B|1mey_C+1mey_G
NUDT21	CPSF6	O43809	Q16630	EBI-355720	EBI-358410	EBI-757894	88,89,91,93,197,199,200,202,203+90,91,119,120,122	3q2s_A+3q2s_C|3q2t_A+3q2t_C|3p5t_A+3p5t_L|3p6y_A+3p6y_C|3n9u_A+3n9u_C
BNIP3	BNIP3L	Q12983	O60238	EBI-749464	EBI-849893	EBI-757996	219,220,221,222,223,226,227,229,230,234,237,238,241,242,243,244,245,246,248,249,252+181,182,183,184,185,186,188,189,193,196,197,198,200,201,202,203,204,205,207,208,209,211	2j5d_A+2j5d_B
METTL1	WDR4	Q9UBP6	P57081	EBI-750415	EBI-750427	EBI-758215	37,39,40,41,42,142,143,144,146,147,151,178,179,180,182,183,186,214,215,216,261,262,264+125,139,140,142,143,144,145,146,166,167,168,170,173,176,177,178,179,180,181,182,183,185,186,187,188	2vdu_E+2vdu_B
ACTG1	DSTN	P63261	P60981	EBI-351292	EBI-745191	EBI-758245	25,133,135,139,140,143,144,145,146,147,148,149,167,168,291,292,295,326,328,330,331,332,333,334,341,342,343,345,346,349,350,351,355,375+1,2,3,4,5,6,43,44,45,105,107,111,112,114,115,116,117,118,119,120,121,122,123,125,134,136,137,138,142,150	3j0s_A+3j0s_M
KHDRBS3	KHDRBS2	O75525	Q5VWX1	EBI-722504	EBI-742808	EBI-758260	5,6,8,9,12,15,16,19,20,21,22,23,25,26,27,30,44,45,46,47,48,49,50,51,54,56,57,58,59,60,61,63,66,67,100,104,105,107,108,110,111,113,114,115,121,124,125,126,127,128,137,138,139,141,142,144,145,148,149,151,152,155,156+3,5,6,9,10,12,13,16,17,18,20,21,22,23,24,26,27,28,31,35,48,49,50,51,52,53,54,55,58,60,61,62,63,64,65,67,70,71,75,78,108,109,129,130,132,141,142,143,145,146,148,149,152,153,155,156,159,1…	5emo_A+5emo_B|5elt_A+5elt_B|5elr_C+5elr_D|5el3_A+5el3_B|5els_A+5els_B
CIRBP	RBMX	Q14011	P38159	EBI-538850	EBI-743526	EBI-758458	3,5,9,11,12,38,39,47,48,49,51,56,68,76,78,79,80,81,82+11,13,14,40,43,49,50,51,53,58,77,78,80,82,83,84	5tbx_A+5tbx_B|3mdf_A+3mdf_B|3lpy_A+3lpy_B
CCND2	CDKN1B	P30279	P46527	EBI-748789	EBI-519280	EBI-758509	55,58,59,61,62,65,66,69,91,95,96,97,98,99,100,125,126,127,128,130,131,132,135,138,139,141,142,145+25,26,27,28,29,30,31,32,33,34,36,38,41,42,44,45,46,48,49,51,52	1jsu_B+1jsu_C
BIRC2	TRAF2	Q13490	Q12933	EBI-514538	EBI-355744	EBI-758551	43,47,50,65,69+283,286,287,290,293,294	3m0a_D+3m0a_B|3m0d_D+3m0d_B
ZNF165	SCAND1	P49910	P57086	EBI-741694	EBI-745846	EBI-758557	52,53,54,55,56,57,58,59,60,61,62,63,64,65,66,67,68,70,71,72,74,75,77,78,79,80,81,82,83,84,85,86,88,89,90,91,92,93,94,95,96,97,99,100,101,102,104,105,117,118,119,120,121,122,124,125,127,128,129+111,112,113,114,115,116,117,118,119,121,122,123,125,126,129,130,131,133,134,136,137,138,139,140,141,142,143,144,145,147,148,149,150,151,152,153,154,155,156,158,159,160,161,163,164	3lhr_A+3lhr_B|1y7q_A+1y7q_B|2fi2_A+2fi2_B|4bhx_A+4bhx_B
UBE2D3	TRIM39	P61077	Q9HCM9	EBI-348268	EBI-739510	EBI-758647	4,5,8,9,12,16,61,92,93,94,95,96,97,98+21,25,30,31,32,33,34,67,68,70	4tkp_A+4tkp_B
MAPRE2	MAPRE3	Q15555	Q9UPY8	EBI-739717	EBI-726739	EBI-758671	50,51,55,56,57,58,59,60,61,62,65,66,69,70,77,79,93,141,142,143,144,145,155,158,159,160,161,162,163,164,166,243,244,247,248,250,251,254,255,257,258,261,262,264,265,267,268,269,271,272,274,275,278,279,281,282,285,287,289,290,292,293,296,297,298,299,300,301+16,17,18,19,36,62,67,68,69,70,72,73,76,98,99,100,101,102,197,198,199,201,202,205,206,208,209,212,213,215,216,218,219,220,222,223,225,226,227,229…	2r8u_A+2r8u_B|1vka_A+1vka_B|2qjz_A+2qjz_B|1yig_A+1yig_B|3tq7_B+3tq7_A
PSMC6	PSMD9	P62333	O00233	EBI-357669	EBI-750973	EBI-758857	316,319,320,321,344,345,347,348,349,351,352,354,355,356,359,360,361,362,377+23,26,27,30,34,90,91,93,94,97,98	3whl_A+3whl_B
KRT15	KRT81	P19012	Q14533	EBI-739566	EBI-739648	EBI-759199	156,157,159,160,163,164,166,167,170,171,173,174,176,177,178,180,181,186,187,189,190,193,194,195,198,199,201,202,205,206,208,209,212,213,215,216,219,220,222,223,226,227,229,230,233,234,236,237,240,241,244,245,247,248,251,252,254,255,308,311,312,315,318,322,325,326,328,329,332,333,335,336,339,340,342,343,346,347,348,349,350,353,354,356,357,360,361,364,365,367,368,371,372,374,375,378,379,381,382,385…	3tnu_A+3tnu_B|4zry_A+4zry_B|3uf1_A+3uf1_B
ZNF24	SCAND1	P17028	P57086	EBI-707773	EBI-745846	EBI-759331	55,56,57,58,59,60,61,62,63,64,65,66,67,68,69,70,71,73,74,75,77,78,80,81,82,83,84,85,86,87,88,89,91,92,93,94,95,96,97,98,99,100,102,103,104,105,107,108,120,121,122,123,124,125,127,128,130,131,132+111,112,113,114,115,116,117,118,119,121,122,123,125,126,129,130,131,133,134,136,137,138,139,140,141,142,143,144,145,147,148,149,150,151,152,153,154,155,156,158,159,160,161,163,164	3lhr_A+3lhr_B|1y7q_A+1y7q_B|2fi2_A+2fi2_B|4bhx_A+4bhx_B
ZNF408	ZBTB8A	Q9H9D4	Q96BR9	EBI-347633	EBI-742740	EBI-759583	472,473,489,490,491,492+305,306,307,308,317,318,320,321,324	1mey_C+1mey_G
S100A14	S100A16	Q9HCY8	Q96FQ6	EBI-751842	EBI-751850	EBI-759796	12,13,14,15,16,17,18,19,20,21,22,23,24,25,26,27,28,29,30,31,32,37,38,39,41,49,50,52,53,54,55,56,57,58,63,66,80,81,82,84,85,86,87,88,89,90,91,92,93,94,95,96+2,3,4,5,6,7,8,9,10,11,12,13,14,15,16,17,18,19,20,21,22,28,30,31,38,41,42,44,45,46,47,48,49,50,75,76,77,78,79,80,81,82,83,84,85,86,87,88,90	1yur_A+1yur_B|1yus_A+1yus_B|1yut_A+1yut_B|1yuu_A+1yuu_B|2egd_A+2egd_B
CALCOCO2	GABARAPL1	Q13137	Q9H0R8	EBI-739580	EBI-746969	EBI-759847	128,129,131,132,133,134,135,136,137+21,24,25,28,45,46,47,48,49,50,51,52,55,63,67	3vvw_A+3vvw_B
UBE2I	ZNF451	P63279	Q9Y4E5	EBI-80168	EBI-747230	EBI-759886	19,20,21,22,110+39,40	5d2m_A+5d2m_G
HPRT1	PRTFDC1	P00492	Q9NRG1	EBI-748210	EBI-739759	EBI-759970	5,7,8,14,17,18,19,20,21,22,23,24,25,26,27,28,31,38,39,40,41,44,45,47,48,51,52,68,69,70,72,73,75,76,79,80,83,86,87,88,89,90,91,92,93,94,95,96,97,98,99,101,114,117,118,121,196,197,198,200,201,202,203,204,216+9,11,14,15,16,21,24,25,26,27,28,29,30,31,32,33,34,35,38,45,46,47,48,51,52,54,55,58,59,68,75,76,79,80,82,83,86,87,90,93,94,95,96,97,98,99,100,101,102,103,104,105,106,108,124,125,126,128,203,204,…	5w8v_A+5w8v_B|1bzy_A+1bzy_B|1hmp_A+1hmp_B|1z7g_A+1z7g_B|2jbh_A+2jbh_B
PSMC1	PSMD2	P62191	Q13200	EBI-357598	EBI-357648	EBI-760192	78,79,80,81,83,84,85,87,88,91,140,143,199,203,204,206,207,208,209,210,212,213,214,218,279,324+549,550,551,552,554,555,556,558,610,614,618,673,674,676,677,680,681,682,683,701,702,704,712,736,737,738,739,740,742,743,746,845,846,847,848,871,872	4cr2_I+4cr2_Z|4cr3_I+4cr3_Z|4cr4_I+4cr4_Z|5a5b_I+5a5b_Z|5gjq_I+5gjq_Z
NXT2	NXF3	Q9NPJ8	Q9H4D5	EBI-752122	EBI-750038	EBI-760204	7,8,10,11,12,14,15,16,18,19,22,45,47,48,49,50,51,52,54,62,64,65,66,67,68,72,73,74,75,76,77,78,79,80,81,82,83,84,85,86,87,89,91,93,94,95,97,98,99,102,103,104,105,107,108,109,110,111,113,114,115,130,131,132,133,134,135,136,137,138,139,140,141+324,325,326,327,328,329,330,331,332,333,334,335,369,370,371,372,373,374,375,376,377,378,379,380,381,398,399,400,401,402,403,404,405,406,407,409,410,411,412,41…	1jkg_A+1jkg_B|1jn5_A+1jn5_B|4wyk_B+4wyk_A|3nv0_B+3nv0_A
NME1	NME3	P15531	Q13232	EBI-741141	EBI-713684	EBI-760207	13,14,17,18,27,30,31,32,33,67,70,71,81,85,89,90,96,97,98,99,100,101,102,103,105,106,107,108,109,110,111,112,113,114,146,148,149,150,151,152+30,31,34,35,44,46,47,48,49,50,77,80,84,87,98,102,103,106,107,113,114,116,117,118,119,120,122,123,124,125,126,127,128,129,130,131,133,163,165,166,167,168,169	1be4_A+1be4_B|1bhn_A+1bhn_B|1zs6_A+1zs6_B|1jxv_A+1jxv_B|2hvd_A+2hvd_B
RFC4	RFC5	P35249	P40937	EBI-476655	EBI-712376	EBI-760216	39,41,57,61,64,65,68,69,70,71,72,99,100,103,111,112,120,124,132,133,143,157,158,161,162,164,165,166,168,169,171,172,175,182,183,184,185,188,189,191,192,193,194,195,196,198,200,201,203,235,239,240,243,246,251,264,265,266,267,284,285,286,287,288,289,290,294,296,297,298,299,300,301,302,303,304,305,307,308,311,312,315,321,322,324,325,328,329,331,332,333,334,335,336,337,339,340,341,342,343,344,345,346…	1sxj_D+1sxj_C|2chq_A+2chq_B|2chv_A+2chv_B|1iqp_A+1iqp_B|2chg_A+2chg_B
SF1	U2AF2	Q15637	P26368	EBI-744603	EBI-742339	EBI-760234	13,14,15,16,19,20,21,22,23,24,25,26,34,36,37,38,39,40,41,42,44,45,46,49,50,52,53,56,57,60,63,64,69,70,71,72,79,108+372,373,380,381,382,383,385,387,394,396,397,398,400,401,402,404,405,408,431,446,447,449,450,451,452,453,454,455,456,457,458,459,460,461,462,463,473,475	2m0g_A+2m0g_B|4fxw_B+4fxw_A
PRPS1	PRPSAP1	P60891	Q14558	EBI-749195	EBI-724449	EBI-760237	34,35,36,37,38,39,40,41,42,43,44,45,46,47,48,60,61,62,63,64,65,67,68,71,72,75,76,79,80,93,94,95,96,97,98,99,100,101,102,103,104,105,106,107,108,110,111,112,114,115,118,119,131,132,133,135,136,137,138,139,142,143,146,148,171,172,173,175,176,179,183,184,187,189,191,193,194,195,196,206,208,209,224,225,252,254,255,256,308,310,313+41,42,43,44,45,46,47,48,49,50,51,52,53,54,55,67,68,69,70,71,72,74,75,78…	4lzn_A+4lzn_B|2h06_A+2h06_B|2h08_A+2h08_B|2hcr_A+2hcr_B|3efh_A+3efh_B
PSME1	PSME2	Q06323	Q9UL46	EBI-712149	EBI-741630	EBI-760252	26,29,30,31,34,35,37,38,41,45,55,65,66,67,68,69,148,152,155,156,159,166,187,191,192,193,194,195,196,197,198,199,200,203,204,206,207,209,210,211,213,214,217,218,220,221,224,225,227,228,229,231,232,233,234,235+6,7,8,9,10,12,13,14,16,17,19,20,21,23,27,90,91,92,93,94,95,96,97,101,104,105,108,109,112,115,116,119,120,122,123,126,127,128,129,130,131,132,133,134,144,151,154,161,164,165,167,168,169,171,17…	5mx5_A+5mx5_B|5msj_A+5msj_B|5msk_A+5msk_B|1avo_B+1avo_D
PSMC4	PSMD10	P43686	O75832	EBI-743997	EBI-752185	EBI-760255	171,172,335,337,338,339,342,353,354,355,356,357,358,359,360,361,362,363,364,365,366,368,369,388,390,391,392,393,395,396,397,400+1,4,5,6,8,11,12,15,37,38,39,41,45,46,48,49,50,51,70,71,72,74,75,76,77,78,79,82,83,85,103,104,105,107,111,112,114,115,116,136,138,141,144,145,146,147,148,149,150,151,169,170,171,173,177,178,179,181,182,184,204	5vhi_D+5vhi_G|5vhp_D+5vhp_G|5vhf_D+5vhf_G|5vhh_D+5vhh_G|5vhj_D+5vhj_G
MAX	MXI1	P61244	P50539	EBI-751711	EBI-752241	EBI-760270	35,38,39,42,43,45,46,48,49,50,51,60,61,64,65,67,68,70,71,72,74,75,77,78,81,84,85,88,89,91,92,95,96,98,99+83,86,87,89,90,93,94,95,104,105,106,109,110,112,113,115,116,117,119,120,122,123,126,127,129,130,133,134,136,137,140,141,143,144	1nlw_B+1nlw_A
AP2B1	AP1M2	P63010	Q9Y6Q5	EBI-432924	EBI-752250	EBI-760285	35,38,39,41,42,43,61,63,64,67,68,71,74,75,78,98,99,100,101,105,108,109,112,114,134,135,136,139,140,143,144,146,147,150,173,174,175,179,182,183,185,186,189,212,213,214,215,216,217,218,219,220,221,224,242,245,246,247,248,249,250,251,252,253,254,256,257,258,261,283,286,287,289,290,292,293,295,296,297,298,300,301,320,322,323,324,325,326,327,328,329,332,333,335,336,338,353,357,359,360,361,363,364,365,…	4hmy_B+4hmy_M|4p6z_B+4p6z_M|2jkr_B+2jkr_M|2jkt_B+2jkt_M|2vgl_B+2vgl_M
E2F6	TFDP2	O75461	Q14188	EBI-749694	EBI-752268	EBI-760288	68,69,72,73,76,104,105,106,107,108,109,110,111,112,113,115,118,126,143,144,146,147,149,150,151,153,154,157,158,160,161,163,164,165,167,168,171,176,177,178,179,180,181,182,183,184,185,187,188,190,191,192,195,196,197,198,199,200,201,202,203,210,212,218,220,221,222,223,224,225,226,227,228,229,230,231,232,233,234,236+132,133,136,137,140,186,187,189,190,191,193,194,196,209,214,216,217,220,221,223,224,…	1cf7_A+1cf7_B|2aze_B+2aze_A
STX11	SNAP23	O75558	O00161	EBI-714135	EBI-745000	EBI-760297	201,203,204,206,207,208,209,210,211,213,214,215,216,217,218,220,221,222,223,224,225,227,228,229,230,231,232,234,235,236,238,239,241,242,243,244,245,246,248,249,250,251,252,253,255,256,257,259,260,263,264,266,267,270+9,13,14,16,17,18,19,20,21,23,24,25,26,27,28,30,31,33,34,35,37,38,39,40,41,42,44,45,46,48,49,51,52,53,54,55,56,58,59,60,61,62,63,65,66,67,68,69,72,73,75,76,140,141,142,143,144,149,152,…	3hd7_B+3hd7_C|3ipd_B+3ipd_C|1sfc_B+1sfc_D|1jth_B+1jth_A|2n1t_B+2n1t_D
GEMIN7	GEMIN6	Q9H840	Q8WXD5	EBI-715455	EBI-752301	EBI-760303	51,54,55,58,59,61,62,63,65,66,68,69,72,81,82,83,84,85,87,97,98,99,102,121,122,124,125,126,127,128,129,130,131+9,10,12,13,16,17,24,25,26,28,30,35,36,37,38,39,40,41,43,45,50,52,54,55,56,57,58,59,60,61,63,64,86	1y96_B+1y96_A
RYBP	RING1	Q8N488	Q06587	EBI-752324	EBI-752313	EBI-760315	146,147,148,150,151,153,157,158,159,161,162,163,166,167,168,169,170,171,172,173,174,175+263,264,265,283,284,285,286,287,289,290,293,294,295,297,298,301,302,305,358,392,393,394	3ixs_B+3ixs_A
PDCD6	PEF1	O75340	Q9UBV8	EBI-352915	EBI-724639	EBI-760324	46,62,63,66,78,122,124,125,126,127,129,130,133,134,137,138,154,157,158,161,162,164,165,166,174,175,176,177,178,179,180,181,182,183,184,185,186,187,188,189,190,191+137,150,153,154,157,213,215,216,217,218,220,221,224,225,228,229,246,249,250,253,254,256,257,258,261,264,265,266,267,268,269,270,271,272,273,274,275,276,277,278,279,280	2zn9_A+2zn9_B|3wxa_A+3wxa_B|5gqq_C+5gqq_D|2zne_A+2zne_B|2zrs_A+2zrs_B
STAM	HGS	Q92783	O14964	EBI-752333	EBI-740220	EBI-760333	4,14,15,18,19,20,26,27,30,34,36,37,38,39,40,48,49,52,53,55,56,57,58,59,60,61,74,75,76,77,78,79,90,91,92,95,98,99,102,103,104,105,127,130,131,134,351+9,10,13,17,18,19,22,25,26,29,33,35,36,37,38,39,47,48,51,52,54,55,56,57,58,59,60,73,74,75,76,78,86,87,89,90,91,94,98,99,100,101,134,471	3f1i_C+3f1i_H|3ldz_A+3ldz_C|1elk_A+1elk_B|1jpl_A+1jpl_B|1juq_A+1juq_D
MCM2	MCM6	P49736	Q14566	EBI-374819	EBI-374900	EBI-760342	295,296,297,298,299,302,313,314,377,379,382,383,385,386,387,388,389,390,391,392,393,394,418,420,422,425,426,427,428,429,430,431,432,433,434,435,436,437,483,484,524,525,526,527,530,531,534,535,538,545,549,550,551,552,553,562,563,564,565,587,588,591,634,635,636,640,665,666,667,668,669,670,672,673,675,676,677,679,680,681,682,683,684,685,686,717,808,809,811,812+144,145,146,147,148,149,150,151,152,171…	3ja8_2+3ja8_6|3jc5_2+3jc5_6|3jc6_2+3jc6_6|3jc7_2+3jc7_6|5bk4_2+5bk4_6
JUNB	FOSL1	P17275	P15407	EBI-748062	EBI-744510	EBI-760351	281,285,288,289,290,292,293,296,297,299,300,303,304,306,307,309,310,311,313,314,317,318,320,321,324,325,327,328,331+118,122,123,124,125,126,127,129,130,131,133,134,136,137,139,140,141,143,144,147,148,150,151,154,155,157,158,160,161,162,164,165,168	1fos_F+1fos_E|1s9k_E+1s9k_D|1a02_J+1a02_F|5vpa_B+5vpa_A|5vpb_B+5vpb_A
S100A1	S100B	P23297	P04271	EBI-743686	EBI-458391	EBI-760357	2,3,4,5,6,7,8,9,10,11,12,13,14,15,16,17,18,19,20,21,22,26,27,37,38,40,41,42,43,44,45,46,49,72,73,74,75,76,77,78,79,80,81,82,83,84,85,86,87,88,89,90,91,93+1,2,3,4,5,6,7,8,9,10,11,12,13,14,15,16,17,18,20,21,25,26,36,37,39,40,41,42,43,44,45,48,71,72,73,74,75,76,77,78,79,80,81,82,83,84,85,86,87,88,89,90,91	2jpt_A+2jpt_B|1b4c_A+1b4c_B|1dt7_A+1dt7_B|1mwn_A+1mwn_B|1qlk_A+1qlk_B
ARL2	PDE6D	P36404	O43924	EBI-752365	EBI-712685	EBI-760372	11,34,37,38,39,40,41,48,49,50,51,52,53,54,55,56,63,65,67,73,76,79,80+23,25,27,28,29,60,62,65,70,92,93,94,95,96,97,98,99,100,101,102,103,104,105,106,107,108,109	1ksg_A+1ksg_B|1ksh_A+1ksh_B|1ksj_A+1ksj_B
U2AF1	U2AF2	Q01081	P26368	EBI-632461	EBI-742339	EBI-760375	77,80,81,84,85,88,89,130,131,132,133,134,135,136,137,138,139,140,141+90,91,92,93,94,95,96,99,100,102,103,104,105,107,108,111	1jmt_A+1jmt_B
RHOA	ARHGAP1	P61586	Q07960	EBI-446668	EBI-602762	EBI-760378	13,14,15,34,35,36,37,38,39,62,63,64,65,66,68,69,72,87,88,90,93,94,97,98,118,134,135,136+278,279,281,282,283,284,285,286,287,288,290,291,309,310,316,319,320,323,385,386,387,390,391,394,395,398,399,402,403,404,405,406,407,409,410,413,417	1ow3_B+1ow3_A|5m6x_B+5m6x_A|5m70_B+5m70_A|1tx4_B+1tx4_A|1grn_A+1grn_B
BAK1	BCL2L1	Q16611	Q07817	EBI-519866	EBI-78035	EBI-760384	41,46,47,48,49,69,70,71,72,74,75,76,77,78,79,80,81,82,83,84,85,86,87,88,89,90,91,92,96,98,99,100,101,110,113,114,116,117,120,121,127,134+21,22,23,25,93,96,97,99,100,101,102,103,104,105,108,111,112,113,115,116,117,118,120,122,125,126,129,130,132,133,136,137,138,139,141,142,146,150,159,190,193,194,195,199,200,203	5fmk_B+5fmk_A|4cim_A+4cim_B|4qnq_A+4qnq_E|2w3l_A+2w3l_B|4aq3_A+4aq3_C
RRAGA	RRAGC	Q7L523	Q9HB90	EBI-752376	EBI-752390	EBI-760402	34,37,38,66,67,68,69,70,71,72,73,74,75,76,77,82,104,107,108,111,114,115,201,202,204,227,230,231,234,235,237,238,240,241,242,243,244,245,246,247,248,249,250,251,252,253,254,255,256,257,258,259,261,273,275,279,280,283,284+97,98,99,118,120,121,122,123,124,125,126,127,128,129,130,131,163,181,182,183,184,185,222,279,280,281,283,284,287,288,290,291,292,294,295,296,298,299,300,301,302,309,310,311,313,31…	4arz_A+4arz_B|3r7w_A+3r7w_B|6ehr_F+6ehr_G|2q3f_A+2q3f_B
JUP	CTNNBIP1	P14923	Q9NSA3	EBI-702484	EBI-747082	EBI-760405	296,297,298,299,300,301,302,303,336,337,339,340,341,345,377,378,379,380,381,384,413,414,416,417,419,420,421,426,453,454,457,460,461,464,465,503,506,507,565,568,569,572,602,603,609,610,613,615,639,640,643,644,646,647,650,651,653,654+15,18,19,22,25,26,29,30,31,32,33,34,36,37,60,61,62,63,64,65,66,67,68,69,70,71,72,73,74,75,76,77,78	1m1e_A+1m1e_B|1luj_A+1luj_B|1t08_A+1t08_B
POT1	ACD	Q9NUX5	Q96AP0	EBI-752420	EBI-717666	EBI-760438	342,356,357,358,359,370,371,373,374,375,376,377,378,379,381,386,387,388,390,391,392,393,394,398,420,422,424,425,426,427,428,429,432,434,436,438,445,446,447,448,451,455,459,460,461,462,464,465,466,469,470,542,543,544,545,558,559,560,573,574,575,576,577,580,581,583,584,608,609,610,611,612,614,619,621,623,625+267,268,271,272,274,275,276,277,278,279,280,281,282,283,284,285,286,287,288,289,290,291,292…	5un7_A+5un7_B|5h65_A+5h65_B
S100A1	S100A4	P23297	P26447	EBI-743686	EBI-717058	EBI-760441	3,4,5,6,7,8,9,11,12,13,14,15,16,17,18,26,27,37,40,41,42,43,44,45,71,72,73,74,75,76,77,79,80,82,83,84,86,87,88,89,90,91+3,4,5,6,7,8,9,10,11,12,13,14,15,16,17,18,26,27,37,40,41,42,43,44,45,71,72,73,74,75,76,77,79,80,82,83,84,86,87,88,89,90,91,95,96	2y5i_A+2y5i_B|1m31_A+1m31_B|2q91_A+2q91_B|3cga_A+3cga_B|3ko0_A+3ko0_B
MAD2L1	MAD1L1	Q13257	Q9Y6D9	EBI-78203	EBI-742610	EBI-760453	38,60,61,64,67,68,75,82,87,89,91,92,94,108,150,151,152,153,154,155,156,157,158,159,160,161,162,163,166,167,168,169,170,171,172,174,175,176,177,178,180+527,530,531,532,533,534,535,537,538,539,540,541,542,543,544,545,546,547,548,549,550,553,554,556,557,561	1go4_A+1go4_G
AP2B1	AP2M1	P63010	Q96CW1	EBI-432924	EBI-297683	EBI-760465	4,5,6,7,8,35,38,39,42,43,63,64,67,68,71,74,75,78,98,99,100,101,105,108,112,114,134,135,136,139,140,143,144,146,147,150,173,174,175,176,179,182,183,186,212,213,214,215,216,217,219,220,221,224,245,246,247,248,249,250,251,252,253,254,255,256,257,258,261,286,287,289,290,293,294,295,296,297,298,300,301,322,325,326,327,328,329,330,332,333,335,353,357,359,360,363,364,365,366,367,368,371,375,401,402,403,…	2jkr_B+2jkr_M|2jkt_B+2jkt_M|2vgl_B+2vgl_M|2xa7_B+2xa7_M|4uqi_B+4uqi_M
RBM8A	MAGOHB	Q9Y5S9	Q96A72	EBI-447231	EBI-746778	EBI-760471	10,13,14,15,16,18,21,22,24,25,28,29,31,32,33,34,35,36,37,38,39,40,67,68,69,70,71,72,74,76,78,79,100,101,103,105,106,107,108,109,114,115,116,118,120,147,148,149,150,151,152,153,154,155+5,6,7,8,27,29,30,31,33,35,36,37,47,48,49,50,51,52,53,54,55,56,57,58,61,64,65,68,69,72,73,74,75,76,77,79,80,81,82,91,93,95,96,97,98,99,100,101,102,103,122,123,126,129,130,133,134,137,138,141,142,143,144,145,146	3ex7_B+3ex7_A|2j0q_D+2j0q_C|1p27_B+1p27_A|1hl6_A+1hl6_B|1rk8_A+1rk8_B
APC	CTNNB1	P25054	P35222	EBI-727707	EBI-491549	EBI-763296	1468,1469,1470,1473,1474,1476,1477,1480,1481,1482,1483,1484,1485,1486,1487,1488,1489,1490,1491,1492,1493,1494,1495,1496,1497,1503,1504,1505,1506,1507,1508,1509,1510,1511,1512,1513,1514,1516,1517,1518,1519,1521,1522,1523,1526,1527,1528,1529+176,179,180,185,216,219,220,222,223,224,225,226,228,250,253,254,256,257,260,261,262,263,264,265,266,267,270,290,292,293,295,296,299,305,306,307,308,312,333,335…	1th1_C+1th1_A|1v18_B+1v18_A
PTPRN	PTPRT	Q16849	O14522	EBI-728153	EBI-728180	EBI-728216	739,740,741,742,743,788,791,792,817,830,831,832,833,834,843,844,845,846,847,859,878,911,954,955,956,957+897,898,902,903,904,905,906,907,909,919,920,922,924,938,1020,1021,1022,1023,1032,1035,1036,1037,1038,1039,1124,1125	2ooq_A+2ooq_B|2qep_A+2qep_B|2h4v_A+2h4v_B|3qcb_A+3qcb_B|3qcc_A+3qcc_B
PTPRN	PTPRS	Q16849	Q13332	EBI-728153	EBI-711536	EBI-728224	739,740,741,742,743,788,791,792,817,830,831,832,833,834,843,844,845,846,847,859,878,911,954,955,956,957+1401,1402,1403,1404,1405,1406,1407,1409,1412,1413,1414,1423,1424,1426,1428,1442,1524,1525,1526,1527,1537,1540,1541,1542,1543,1544,1629,1630	2qep_A+2qep_B|2ooq_A+2ooq_B|2h4v_A+2h4v_B|3qcb_A+3qcb_B|3qcc_A+3qcc_B
WASL	CDC42	O00401	P60953	EBI-957615	EBI-81752	EBI-7593393	195,196,197,198,199,200,202,203,204,205,206,207,208,209,210,211,212,213,214,215,216,217,218,219,223,225,228,229,231,232,235,236,239,240,241+2,21,23,24,25,26,33,34,35,36,37,38,39,40,41,42,43,44,45,46,47,48,51,53,54,55,56,64,66,67,68,70,71,73,74,153,166,169,170,171,173,174,175,177,178,179	1cee_B+1cee_A
HSPB8	CRYAB	Q9UJY1	P02511	EBI-739074	EBI-739060	EBI-739088	6,7,8,9,10,11,12,16,17,20,29,30,32,33,34,35,36,37,38,43,60,61,62,63,64,65,66,67,68,70,71,74,77,84,93,94,95,98,101,102,103,106,107,108,110,111,112,113,114,115,116,126,127,128,129,130,131,132,133,134,135,136,137,138,139,140,141,142,143,144,145,151,152,153,154,155,156,157,158,165,167+1,2,3,4,5,6,7,10,22,28,29,30,31,32,35,36,37,38,42,43,44,45,46,47,48,50,65,66,67,68,69,75,76,77,80,81,82,86,87,89,90,9…	2n3j_A+2n3j_B|4mjh_A+4mjh_C|3q9q_A+3q9q_B|2klr_A+2klr_B|2ygd_A+2ygd_B
HSPB6	HSPB8	O14558	Q9UJY1	EBI-739095	EBI-739074	EBI-739106	3,4,5,6,7,8,9,11,12,15,27,28,30,31,32,33,34,35,36,41,51,52,53,54,55,56,57,58,59,61,62,65,66,67,71,72,73,76,79,80,81,84,85,86,88,89,90,91,92,93,94,104,105,106,107,108,109,110,111,112,113,114,115,116,117,118,119,120,121,122,123,129,130,131,132,133,134,135,136,143,145,150+6,7,8,9,10,11,12,17,29,35,36,37,38,39,42,43,44,53,57,58,59,60,61,62,63,65,86,87,89,90,96,97,98,101,102,103,107,108,110,111,112,11…	2n3j_A+2n3j_B|4mjh_A+4mjh_C|3q9q_A+3q9q_B|2klr_A+2klr_B|2ygd_A+2ygd_B
HSPB8	HSPB2	Q9UJY1	Q16082	EBI-739074	EBI-739395	EBI-739405	6,7,8,9,10,11,12,16,17,20,29,30,32,33,34,35,36,37,38,43,60,61,62,63,64,65,66,67,68,70,71,74,77,84,93,94,95,98,101,102,103,106,107,108,110,111,112,113,114,115,116,126,127,128,129,130,131,132,133,134,135,136,137,138,139,140,141,142,143,144,145,151,152,153,154,155,156,157,158,165,167+23,29,30,31,32,33,36,37,38,39,42,43,44,45,46,47,48,50,64,65,66,67,68,74,75,76,79,80,81,85,86,88,89,90,91,92,93,94,104…	2n3j_A+2n3j_B|4mjh_A+4mjh_C|3q9q_A+3q9q_B|2klr_A+2klr_B|2ygd_A+2ygd_B
HSPB8	HSPB1	Q9UJY1	P04792	EBI-739074	EBI-352682	EBI-739417	6,7,8,9,10,11,12,16,17,20,29,30,32,33,34,35,36,37,38,43,60,61,62,63,64,65,66,67,68,70,71,74,77,84,93,94,95,98,101,102,103,106,107,108,110,111,112,113,114,115,116,126,127,128,129,130,131,132,133,134,135,136,137,138,139,140,141,142,143,144,145,151,152,153,154,155,156,157,158,165,167+27,33,34,36,37,38,41,42,43,44,48,49,50,51,52,53,54,56,85,86,87,88,89,95,96,97,100,101,102,106,107,109,110,111,112,113…	2n3j_A+2n3j_B|4mjh_A+4mjh_C|3q9q_A+3q9q_B|2klr_A+2klr_B|2ygd_A+2ygd_B
TERF2IP	TERF2	Q9NYB0	Q15554	EBI-750109	EBI-706637	EBI-764884	306,310,311,314,315,317,318,319,322,329,330,331,333,334,335,336,337,338,340,341,342,343,349,361,362,363,364,365,367,393,396,397+324,325,326,327,328,329,330,332,333,334,336,337,338,347,349,350,351,352,353,354,355	3k6g_A+3k6g_D
RAN	RANBP1	P62826	P43487	EBI-286642	EBI-1032909	EBI-8626224	9,11,29,30,31,32,33,34,35,36,38,51,52,53,54,55,56,57,58,59,84,114,115,116,117,139,140,141,142,143,144,145,152,153,154,155,156,157,158,163,167,168,169,170,171,176,177,178,179,180,181,182,183,184,185,186,187,188,189,190,191,193,194,197,198,200,201,202,203,204,205,206,207,208,209,210,211,212,213+22,23,24,25,26,27,28,29,30,31,32,33,34,35,36,37,38,39,40,41,42,54,56,57,58,60,63,65,66,67,68,69,70,71,72,…	1k5d_A+1k5d_B|1k5g_A+1k5g_B|5cll_A+5cll_B|5clq_A+5clq_B|1rrp_A+1rrp_B
RB1	E2F1	P06400	Q01094	EBI-491274	EBI-448924	EBI-8040048	829,830,831,832,833,834,835,836,845,848,851,852,854,855,857,858,859+267,268,269,270,271,272,273,274,275,276,277,278,279,280,281,282	2aze_C+2aze_B
CDK4	CCND2	P11802	P30279	EBI-295644	EBI-748789	EBI-768365	5,41,42,43,44,45,46,47,48,49,50,51,53,54,55,57,58,59,61,62,64,65,66,67,75,76,77,78,79,82,87,89,129,132,133,134,135,285,287,288+4,5,6,7,8,10,11,25,26,29,30,32,33,36,37,107,108,110,111,112,113,114,115,117,118,119,120,121,133,134,137,138,140,141,142,144,145,147,148,149,150,151,152,153,154	3g33_A+3g33_D|2w96_B+2w96_A|2w99_B+2w99_A|2w9f_B+2w9f_A|2w9z_B+2w9z_A
ACTL6A	ACTR5	O96019	Q9H9F9	EBI-355018	EBI-769418	EBI-769676	31,32,33,36,55,73,74,130,134,160,161,163,164,165,166,186,216,217,218,222,223,224,225,226,227,228,242,289,290,291,292,293,294,347,379,384,390,391,399,403,404,405,407,408,415,418,419,422,423,424,425,426,427+479,480,481,482,483,484,485,486,490,520,521,524,529,539,542,543,544,548,549,550,559,560,561,562,563,564,566,567,568,569	4b1z_B+4b1z_A|1o1g_1+1o1g_Y|1rfq_A+1rfq_B|1yxq_A+1yxq_B|2hmp_A+2hmp_B
ACTL6A	ACTR6	O96019	Q9GZN1	EBI-355018	EBI-769329	EBI-769938	31,55,92,126,127,128,129,130,131,132,134,164,186,189,190,194,196,216,217,218,222,223,224,225,226,227,228,289,290,291,292,293,294,321,335,337,338,379,384,415,418,419,422,423,424,425,426,427+21,33,53,103,104,107,123,164,186,188,189,190,191,192,194,227,228,272,273,276,285,286,287,288,290,305,306,307,308,309,310,311,312,344,345,348,353,374,375,384,385,386,387,388,389,391,392,393	1o1e_1+1o1e_Y|1o1f_0+1o1f_1|1o1g_1+1o1g_2|1rfq_A+1rfq_B|1yxq_A+1yxq_B
ERBB3	SYK	P21860	P43405	EBI-720706	EBI-78302	EBI-7871714	694,695,696,697,698,699,700,701,702,703,704,705,706,707,728,730,732,733,734,735,737,738,739,747,748,749,750,753,754,757,758,761,764,765,767,769,770,773,775,776,777,778,779,780,781,783,786,787,788,791,792,793,798,801,802,809,813,817,843,844,845,846,847,962,966,969,970+390,392,393,394,395,396,397,398,399,428,429,430,431,434,436,437,447,448,449,452,453,459,462,463,469,470,473,477,503,504,505,506,507…	4zse_A+4zse_B|5d41_A+5d41_B|5xgn_A+5xgn_B|2jiu_A+2jiu_B|2jiv_A+2jiv_B
SYK	ERBB2	P43405	P04626	EBI-78302	EBI-641062	EBI-7872191	390,392,393,394,395,397,398,399,408,409,410,411,414,418,422,425,426,428,429,430,431,434,436,437,438,439,440,441,442,444,447,448,449,452,453,454,459,462,463,469,473,477,484,487,488,489,503,504,505,506,507,584,585,586,587,588,589,590,593,595,597,598,599,600,602,603,606,607,609,610,611,612,614,615,616+704,705,706,707,708,709,710,711,712,713,714,715,716,717,718,724,725,726,727,728,733,735,739,741,743…	4zse_A+4zse_C|5d41_A+5d41_B|5xgn_A+5xgn_B|2jiu_B+2jiu_A|2jiv_A+2jiv_B
ERBB2	JAK1	P04626	P23458	EBI-641062	EBI-1383438	EBI-7872614	738,745,746,747,748,749,778,779,780,781,784,799,812,815,820,828,831,835,838,854,855,856,857,858,860,883,886,894,897,927,928,929,930,932,970,981,984,990,991,993+893,900,901,902,903,904,933,934,935,936,939,957,978,986,989,992,993,996,997,1012,1013,1014,1015,1016,1018,1042,1045,1053,1100,1101,1102,1103,1105,1143,1150,1154	2r4b_A+2r4b_B|3bbt_B+3bbt_D|3bbw_A+3bbw_B|3bce_A+3bce_C
SYK	EGFR	P43405	P00533	EBI-78302	EBI-297353	EBI-7875448	390,392,393,394,395,397,398,399,408,409,410,411,414,418,422,425,426,428,429,430,431,434,436,437,438,439,440,441,442,444,447,448,449,452,453,454,459,462,463,469,473,477,484,487,488,489,503,504,505,506,507,584,585,586,587,588,589,590,593,595,597,598,599,600,602,603,606,607,609,610,611,612,614,615,616+696,697,698,699,700,701,702,703,704,705,706,707,708,709,710,716,717,718,719,720,725,727,731,733,735…	4zse_A+4zse_C|5d41_A+5d41_B|5xgn_A+5xgn_B|2jiu_B+2jiu_A|2jiv_A+2jiv_B
ZAP70	EGFR	P43403	P00533	EBI-1211276	EBI-297353	EBI-7889327	353,354,355,356,361,362,363,364,365,366,394,395,396,397,400,415,416,436,444,447,450,451,454,455,470,471,472,473,474,476+730,737,738,739,740,741,770,771,772,773,776,791,804,807,808,812,820,823,827,830,846,847,848,849,850,852,962,969,973,974,975,976,982,983,984,985,987	2r4b_B+2r4b_A|3bbt_B+3bbt_D|3bbw_A+3bbw_B|3bce_A+3bce_B
YWHAE	YWHAZ	P62258	P63104	EBI-356498	EBI-347088	EBI-7980863	3,5,6,9,10,12,13,14,16,17,18,19,22,55,56,58,59,62,63,66,77,78,80,81,82,84,85,88,89,92+2,4,5,8,9,12,13,15,16,17,18,21,54,55,57,58,61,62,65,74,75,78,79,81,82,85,86,89	1a37_A+1a37_B|1a38_A+1a38_B|1a4o_A+1a4o_B|1ib1_A+1ib1_B|1qja_A+1qja_B
AURKB	INCENP	Q96GD4	Q9NQS7	EBI-624291	EBI-307907	EBI-7852108	70,72,78,79,80,81,93,94,95,96,99,100,101,102,103,110,113,114,119,120,122,123,126,127,130,133,139,140,141,142,143,144,145,146,147,150,153,156,158,210,211,213,334,335,336,337+841,842,843,845,846,847,851,852,854,855,856,858,859,860,862,863,864,865,866,867,868,869,870,871,872,873,874,875,876,877,878,879,880,881,882,883,884	4af3_A+4af3_D|5eyk_A+5eyk_D|5k3y_A+5k3y_D
INCENP	BIRC5	Q9NQS7	O15392	EBI-307907	EBI-518823	EBI-7852147	8,9,11,12,15,16,19,22,23,26,27,30,31,33,34,37,38,41,42,45,46,47+7,9,10,98,102,105,108,109,112,113,116,117,120,121,123,124,127,128,131,134,135,138,139,141	2qfa_C+2qfa_A
NHEJ1	XRCC4	Q9H9Q4	Q13426	EBI-847807	EBI-717592	EBI-847811	63,64,65,66,67,68,71,75,111,112,113,114,115,116,117,118,195,196,199+54,55,58,59,60,61,65,69,98,99,101,102,103,104,105,106,107,108,109,110,143,147,150	3rwr_E+3rwr_A|3q4f_B+3q4f_C|3sr2_C+3sr2_B
FLNA	FLNB	P21333	O75369	EBI-350432	EBI-352089	EBI-851975	47,51,54,55,58,59,60,61,62,63,64,65,66,68,69,70,72,73,76,85,86,87,96,97,98,99,115,116,117,118,120,154,156,226,230,233,234,235,236,237,240,243,244,245,271,272,273,274,276,282,363,364,365,367,368,369+24,27,28,31,32,33,34,35,36,38,39,41,42,43,45,46,49,60,61,63,64,69,70,71,72,85,89,129,199,203,206,207,208,209,210,213,216,217,218,239,241,244,245,246,247,249,282,308,309,310,311,313,316	4b7l_A+4b7l_B|2wfn_A+2wfn_B|3hop_A+3hop_B|3hor_A+3hor_B|3hoc_A+3hoc_B
POLG	POLG2	P54098	Q9UHN1	EBI-852624	EBI-852642	EBI-852658	232,447,453,454,457,458,461,465,468,469,471,472,474,478,484,494,497,507,508,509,510,538,539,541,542,544,545,546,548,549,552,553,555,556,557,559,566,567,568,569,570,573,580,585,586,587,588,605,655,658,782,783,790,831,833,834,1202,1205,1207+122,246,250,253,257,261,264,265,266,267,268,270,271,326,328,329,355,362,363,364,367,368,369,373,375,376,394,395,397,398,400,401,402,404,405,408,445,446,447,448,…	3ikm_A+3ikm_B|4ztu_A+4ztu_B|4ztz_A+4ztz_B|5c51_A+5c51_B|5c52_A+5c52_B
POLE4	POLE3	Q9NR33	Q9NRF9	EBI-867034	EBI-744901	EBI-867043	38,39,40,41,42,43,45,46,48,49,50,52,53,55,56,57,58,59,60,61,62,63,65,66,67,68,69,70,71,72,73,74,75,76,77,78,79,80,83,87,92,93,94,95,96,99,103,108,109,111,112+3,6,7,8,9,10,11,14,15,17,18,19,21,22,23,24,26,27,28,29,30,32,33,35,36,37,39,40,41,42,43,44,45,46,47,48,49,50,53,54,57,62,63,64,65,66,67,69,70,73,77,78,79,80,81,83,84,85,86,87,88,89,91,92,93	4awl_C+4awl_B|4csr_B+4csr_A|1n1j_B+1n1j_A|4g91_C+4g91_B|4g92_C+4g92_B
POLE2	POLE	P56282	Q07864	EBI-713847	EBI-348526	EBI-867115	92,117,118,119,120,121,122,123,124,126,127,128,130,131,134,186,188,190,198,199,200,203,223,333,335,370,371,372,374,375,379,382,383,384,385,456,457,460,461,462,463,465+2197,2201,2204,2207,2208,2211,2212,2214,2215,2216,2217,2219,2228,2229,2230,2231,2232,2233,2234,2235,2242,2243,2244,2248,2251,2252,2255,2269,2272,2273,2276,2277,2280,2281,2282	5vbn_A+5vbn_B
TAP2	TAP1	Q03519	Q03518	EBI-780781	EBI-747259	EBI-874922	193,197,200,201,204,205,208,209,211,212,215,216,219,220,222,223,226,227,230,231,233,234,235,236,237,238,241,242,243,244,245,246,247,249,250,253,254,255,258,261,321,325,328,329,330,331,332,333,334,335,336,337,338,339,340,341,342,343,344,345,346,347,348,349,350,351,352,354,355,356,358,359,362,363,367,370,371,372,373,374,375,376,377,378,381,382,384,385,388,389,392,393,396,397,399,400,406,410,413,416…	5u1d_B+5u1d_A|2ixf_A+2ixf_B|2ixe_A+2ixe_D|2hyd_A+2hyd_B|2onj_A+2onj_B
ERBB3	EGFR	P21860	P00533	EBI-720706	EBI-297353	EBI-875451	84,103,108,138,140,162,164,188,189,191,192,193,204,205,206,207,208,209,212,213,214,215,219,220,221,223,224,225,229,235,236,238,239,240,244,248,249,258,261,263,264,265,266,267,268,269,270,271,272,281,282,283,284,294,297,298,300,301,302,303,304,305,321,322,324,502,531,532,533,535,536,537,538,539,561,591,592,601,618,619+83,86,105,110,139,141,163,192,193,196,197,198,209,210,211,212,213,214,217,218,22…	1ivo_A+1ivo_B|1m6b_A+1m6b_B|2ahx_A+2ahx_B|3njp_A+3njp_B|3u7u_A+3u7u_B
EGFR	ERBB4	P00533	Q15303	EBI-297353	EBI-80371	EBI-875456	105,110,139,141,163,165,192,193,196,197,198,209,210,211,212,213,214,218,220,224,225,226,229,230,234,240,241,243,249,253,254,263,266,268,270,272,273,274,275,276,277,286,287,288,289,299,302,304,306,307,308,309,310,311,328,508,537,538,539,541,542,543,544,545,567,568,730,737,738,739,740,741,770,771,772,773,776,791,812,820,823,827,830,846,847,848,849,850,852,962,973+81,103,108,138,140,162,191,192,194,…	1ivo_A+1ivo_B|1m6b_A+1m6b_B|2ahx_A+2ahx_B|3bbt_B+3bbt_D|3bbw_A+3bbw_B
ERBB3	ERBB2	P21860	P04626	EBI-720706	EBI-641062	EBI-875459	108,212,213,214,215,219,223,224,225,229,238,239,248,249,258,261,263,264,265,266,267,268,269,270,271,272,281,282,283,284,294,297,298,300,301,302,303,304,305,321,322,324,591,592,601,618,619,770,809,810,813,816,817,846,847,923,924,925,926,927,928,929,930,932,937,938,939,941,942,945,946,949,950,951,953,954,966,969,970,971,972,973,974,975,977+105,222,223,232,233,247,248,251,257,258,267,270,272,273,274…	1ivo_A+1ivo_B|3njp_A+3njp_B|4riw_A+4riw_B|4rix_A+4rix_B|4riy_A+4riy_B
ERBB3	ERBB4	P21860	Q15303	EBI-720706	EBI-80371	EBI-875462	84,103,108,138,140,162,164,188,189,191,192,193,204,205,206,207,208,209,212,213,214,215,219,220,221,223,224,225,229,235,236,238,239,240,244,248,249,258,261,263,264,265,266,267,268,269,270,271,272,281,282,283,284,294,297,298,300,301,302,303,304,305,321,322,324,502,531,532,533,535,536,537,538,539,561,591,592,601,618,619+81,84,103,108,138,140,162,191,192,194,195,196,207,208,209,210,211,212,215,216,21…	1ivo_A+1ivo_B|1m6b_A+1m6b_B|2ahx_A+2ahx_B|3njp_A+3njp_B|3u7u_A+3u7u_B
ERBB2	ERBB4	P04626	Q15303	EBI-641062	EBI-80371	EBI-875465	105,222,223,224,225,228,232,233,234,238,247,248,257,258,267,270,272,273,274,275,276,277,278,279,280,281,290,291,292,293,303,306,307,308,310,311,312,313,314,315,332,333,335,602,603,611,614,631,632,644,700,702,703,704,705,706,707,840,872,970,974,975,978,981,982,985+108,215,216,226,227,241,242,245,251,252,261,264,266,267,268,270,271,272,273,274,275,284,285,286,287,297,300,301,303,304,305,306,307,308…	1ivo_A+1ivo_B|3njp_A+3njp_B|4riw_B+4riw_D|4rix_B+4rix_D|4riy_B+4riy_D
UBE2L6	RNF144B	O14933	Q7Z419	EBI-2129974	EBI-2129982	EBI-8032499	5,6,9,10,13,62,63,64,89,92,93,94,95,96,97,98,99,100,103+31,32,33,34,35,52,56,59,60,63,64,66,67,68,69,74,75,76,77,78,79,80,83	5udh_C+5udh_A|5tte_E+5tte_B
PATJ	MPP5	Q8NI35	Q8N3R9	EBI-724390	EBI-2513978	EBI-8222553	12,15,16,18,19,22,23,26,28,30,31,34,35,38,41,42,44,46,47,50,51,53,54,55,57,58,60,61,62,64,65+126,127,130,131,133,134,137,138,139,140,142,143,146,147,149,150,153,154,158,159,161,162,163,165,166,169,170,172,173,176,177	1vf6_A+1vf6_C|1y76_A+1y76_B
FN1	ITGA5	P02751	P08648	EBI-1220319	EBI-1382311	EBI-8062008	1476,1523,1524,1525,1528+200,227,228,230,262,263,264,265,266,268,269	4mmx_C+4mmx_A|4mmz_C+4mmz_A|4mmy_C+4mmy_A
CLIP1	MAPRE1	P30622	Q15691	EBI-2683569	EBI-1004115	EBI-8048903	66,67,68,69,76,77,78,79,80,81,82,83,84,85,86,87,96,98,99,103,104,106,117,118,119,122,123+213,214,215,216,217,218,219,220,221,222,225,229,244,245,246,247,248,249,250,251,252,253,254,255	3tq7_P+3tq7_A|1txq_A+1txq_B|2hkq_B+2hkq_A|2hl5_C+2hl5_A
MYCN	MAX	P04198	P61244	EBI-878369	EBI-751711	EBI-878383	393,394,396,397,398,399,400,401,403,404,406,407,408,409,417,418,419,420,421,422,423,424,425,426,427,429,430,431,433,434,436,437,440,441,443,444,447,448,450,451,452,453,454,455,456,457,458,461,462,463,464+35,36,38,39,40,41,42,43,45,46,48,49,50,51,58,59,60,61,62,63,64,65,66,67,68,70,71,72,74,75,77,78,81,82,84,85,87,88,89,91,92,93,94,95,96,97,98,99,101,102,103,105,106,108,109	1nkp_A+1nkp_B|5i4z_A+5i4z_B|5i50_A+5i50_B|1r05_A+1r05_B
TXNL4A	CD2BP2	P83876	O95400	EBI-746539	EBI-768015	EBI-7595892	93,94,95,108,110,111,114,117,118,121,122,125,127,130,131,132,133,134,135+281,321,324,326,327,328,330,331,334,335,336,338,339,340,341	1syx_A+1syx_B|4bws_A+4bws_C
STUB1	HSPA8	Q9UNE7	P11142	EBI-357085	EBI-351896	EBI-7902445	25,27,28,30,34,37,49,56,58,59,61,62,65,68,72,90,92,93,94,95,98,99,102,127,129,130,131,132,134,135+600,601,604,607,608,611,612,613,614,615,616,618,640,641,642,643,644,645,646	4kbq_A+4kbq_C
JUNB	FOS	P17275	P01100	EBI-748062	EBI-852851	EBI-8111391	281,285,288,289,290,292,293,296,297,299,300,303,304,306,307,309,310,311,313,314,317,318,320,321,324,325,327,328,331+150,154,155,156,157,158,159,161,162,163,165,166,168,169,171,172,173,175,176,179,180,182,183,186,187,189,190,192,193,194,196,197,200	1fos_F+1fos_E|1s9k_E+1s9k_D|1a02_J+1a02_F|5vpa_B+5vpa_A|5vpb_B+5vpb_A
ATF2	JUNB	P15336	P17275	EBI-1170906	EBI-748062	EBI-8143110	373,376,377,380,381,383,384,387,388,390,391,394,395,398,401,402,404,405,408,409,412,413+290,292,293,296,297,300,303,304,306,307,310,311,313,314,317,318,320,321,324,325,327,328	1t2k_D+1t2k_C
MAML1	NOTCH1	Q92585	P46531	EBI-908250	EBI-636374	EBI-908262	22,25,26,29,30,33,40,44,47,48+1970,1971,1972,1974,2005,2006,2007,2008,2010,2037,2038,2039,2071,2072,2073,2074,2103,2104,2105,2106,2107,2108,2109	2f8x_M+2f8x_K|3nbn_C+3nbn_B|3v79_M+3v79_K
FBXW2	SKP1	Q9UKT8	P63208	EBI-914727	EBI-307486	EBI-914753	50,51,52,53,54,55,56,57,59,60,61,63,64,67,68,69,71,72,73,74,75,76,77,78,79,80,81,82,83,84,85,86,87,88,89,93,117,120,121+51,53,54,82,95,96,97,98,99,100,101,102,104,105,108,113,116,117,120,121,123,124,125,126,127,128,129,130,131,132,135,136,137,138,139,140,141,142,143,144,145,146,149,150,152,153,154,155,156,157,158,159,160,161	2ovp_B+2ovp_A|2ovq_B+2ovq_A|2ovr_B+2ovr_A|5v4b_B+5v4b_A|1p22_A+1p22_B
SKP1	FBXW8	P63208	Q8N3Y1	EBI-307486	EBI-914770	EBI-914791	82,97,98,100,101,104,105,108,113,116,117,120,121,123,124,125,127,128,129,130,131,132,135,136,139,140,141,142,143,144,145,146,149,150,152,153,154,155,156,157,158,159,160,161+119,120,123,126,127,128,130,131,133,134,135,136,137,138,139,140,141,142,143,144,145,146,147,151,173,174,178,181,186,189,190,193,199	2ovp_A+2ovp_B|2ovq_A+2ovq_B|2ovr_A+2ovr_B|5v4b_A+5v4b_B
SKP1	FBXW7	P63208	Q969H0	EBI-307486	EBI-359574	EBI-914799	51,53,54,82,95,96,97,98,99,100,101,102,104,105,108,113,116,117,120,121,123,124,125,126,127,128,129,130,131,132,135,136,137,138,139,140,141,142,143,144,145,146,149,150,152,153,154,155,156,157,158,159,160,161+274,275,276,277,278,279,280,281,283,284,285,287,288,291,292,293,295,296,297,298,299,300,301,302,303,304,305,306,307,308,309,310,311,312,316,343,344,346,348,352,355,356,359,360,363,367	2ovp_A+2ovp_B|2ovq_A+2ovq_B|2ovr_A+2ovr_B|5v4b_A+5v4b_B|1p22_B+1p22_A
SKP1	KDM2A	P63208	Q9Y2K7	EBI-307486	EBI-765758	EBI-914839	80,81,82,101,104,105,108,117,120,121,123,124,127,128,129,130,131,132,135,136,139,141,142,143,144,145,146,149,150,153,154,155,156,157,159+893,894,897,898,900,901,902,903,904,905,906,908,909,911,912,913,914,915,916,917,918,919,920,921,944,945,948,951	5jh5_B+5jh5_A
TLN1	ITGB3	Q9Y490	P05106	EBI-2462036	EBI-702847	EBI-8180804	318,323,324,325,353,354,355,356,357,358,359,360,361,362,363,364,365,367,369,370,371,372,373,377,379,380,381,389,393,396,399,400,403+745,749,750,752,753,756,759,760,762,763,764,765,766,767,768,769,770,771,772,773,774,775,776,779	3g9w_A+3g9w_D
EIF4A1	EIF4G2	P60842	P78344	EBI-73449	EBI-296519	EBI-927940	35,41,44,45,48,52,53,251,261,262,264,265,266,267,268,269,270,271,272,273,274,295,296,297,298,320,321,322,323,324,396,397,398,399,400,402,403+48,49,50,52,53,78,79,82,83,85,86,87,88,89,90,91,92,95,96,98,99,121,124,125,127,128,132,291,292,293,296,299,300	2vso_A+2vso_E|2vsx_A+2vsx_E
POLR1A	POLR1B	O95602	Q9H9Y6	EBI-359472	EBI-355441	EBI-935215	12,13,14,15,16,17,18,19,20,24,26,27,28,29,30,31,54,65,66,67,68,69,75,76,77,78,89,91,92,299,302,303,305,306,308,309,311,317,324,401,402,417,418,420,421,427,428,429,430,431,432,433,434,435,436,437,438,439,440,441,442,443,444,446,447,448,449,450,459,461,462,465,466,467,549,551,553,554,555,556,557,558,559,561,562,572,573,574,576,579,582,587,588,589,590,591,593,595,597,598,599,600,601,603,604,607,608,…	4c2m_A+4c2m_B|4c3h_A+4c3h_B|4c3i_A+4c3i_B|4c3j_A+4c3j_B|5g5l_A+5g5l_B
GTF2E2	GTF2E1	P29084	P29083	EBI-2853321	EBI-5462215	EBI-8182405	158,159,160,161,162,163,164,165,166,190,191,192,193,194,195,196,201,203,205,206,207,208,209,210,211,212,213,214,215,217,218,219,220,221,222,223,224,225,226,227,228,230,231,233,234,236,237,238+16,19,20,21,22,23,24,25,26,28,29,31,32,35,36,39,41,51,52,53,54,55,58,65,67,68,69,70,101,102,103,104,105,106,107,108,109,110,111,112,113,114,115,116,117,119,174,180,183,184,187,188,191,199	5iy6_R+5iy6_Q|5iy7_R+5iy7_Q|5iy8_R+5iy8_Q|5iy9_R+5iy9_Q|5iya_R+5iya_Q
PTPN1	INSR	P18031	P06213	EBI-968788	EBI-475899	EBI-8288896	8,11,12,13,14,112,120,148,149,150,151,152,153,180,181,182,183,184,185,186,187,188,189,190,193,197,263,265,268,269,272+1046,1047,1048,1049,1084,1088,1108,1127,1128,1129,1169,1170,1171,1295,1296,1297,1300,1301	2b4s_A+2b4s_B
BTBD1	BTBD2	Q9H0C5	Q9BX70	EBI-935503	EBI-710091	EBI-935515	93,94,95,96,98,99,100,105,108,109,136,137,138,139,145,146,149,152,153,156,161,162,165,166,168,169,171,172,173,175,194,198,352,442,460,461,462,463,465,469,470,471,472+135,136,137,138,140,141,142,147,150,151,178,179,180,181,191,194,195,198,203,204,206,207,208,210,211,213,214,215,236,240,370,371,404,436,452,453,454,455,456,524	3no8_A+3no8_B|2vkp_A+2vkp_B|3htm_A+3htm_B
[truncated: 2,746 more rows]
