# Supplementary material for: Estimating dispensable content in the human interactome
Source: Nat Commun. 2019 Jul 19;10:3205. doi: 10.1038/s41467-019-11180-2 (PMC6642175; doi:10.1038/s41467-019-11180-2)
Supplement: Supplementary file 7 — Supplementary Data 4 [file 41467_2019_11180_MOESM7_ESM.xlsx]

## Sheet: (A) Y2H-SI_nondiseaseMut_∆∆G
protein	partner	protein_pos	mut_res	pdb_id	chain_id	chain_partner	chain_mut	bindprofx_ddg
P05161	Q9UMW8	83	N	5chv	C	A	SC81N	0.603
Q9UKG1	Q8NEU8	334	E	5c5b	A	B	DA334E	1.192
P38936	P24385	31	R	1jsu	C	B	TC42R	0.512
P38936	P30279	31	R	1jsu	C	B	TC42R	0.512
P38936	P30281	31	R	1jsu	C	B	TC42R	0.512
Q969J2	P57086	88	N	3lhr	B	A	TB44N	0.997
Q969J2	Q9NX65	88	N	3lhr	B	A	TB44N	0.997
Q969J2	Q96IT1	88	N	3lhr	B	A	TB44N	0.997
Q08043	O43707	776	R	1sjj	B	A	KB763R	0.46
Q08043	P12814	776	R	1sjj	B	A	KB763R	0.46
P17980	P62333	218	H	4cr2	M	L	RM213H	1.299
Q14CN4	Q6A162	428	H	3tnu	B	A	RB471H	1.581
Q5XKE5	P13646	393	V	3tnu	B	A	AB417V	0.002
Q5XKE5	P19012	393	V	3tnu	B	A	AB417V	0.002
Q5XKE5	Q15323	393	V	3tnu	B	A	AB417V	0.002
Q5XKE5	Q14525	393	V	3tnu	B	A	AB417V	0.002
Q5XKE5	O76015	393	V	3tnu	B	A	AB417V	0.002
O43790	P19012	214	G	3uf1	B	A	DB209G	0.965
P78385	Q15323	362	S	3tnu	B	A	GB421S	-0.314
P78385	O76015	362	S	3tnu	B	A	GB421S	-0.314
Q16548	Q16611	82	D	5agw	B	A	GB141D	0.0
P14136	P13646	295	N	3tnu	B	A	EB399N	0.365
P14136	P19012	295	N	3tnu	B	A	EB399N	0.365
Q3KQV3	Q8WTR7	425	H	5eh2	F	E	RF806H	1.299
Q3KQV3	Q9H9D4	425	H	5eh2	F	E	RF806H	1.299
P10073	Q9NX65	381	K	5ei9	F	E	VF776K	0.916
P10073	Q8TF39	381	K	5ei9	F	E	VF776K	0.916
Q96CA5	P55211	164	R	1nw9	A	B	NA340R	0.91
P26998	P05813	113	N	1blb	B	A	EB87N	0.61
P26998	P05813	105	Q	1blb	B	A	RB79Q	1.484

## Sheet: (B) Y2H-SI_diseaseMut_∆∆G
protein	partner	protein_pos	mut_res	pdb_id	chain_id	chain_partner	chain_mut	bindprofx_ddg
P19429	P02585	145	G	1ytz	I	C	RI112G	1.712
P09493	P67936	180	G	4a7f	B	H	EB180G	2.452
P09493	P67936	175	N	4a7f	B	H	DB175N	0.885
P07196	P19012	332	P	3tnu	B	A	AB413P	0.667
P04259	P13646	472	K	4zry	B	A	EB489K	0.34
P04259	P19012	472	K	4zry	B	A	EB489K	0.34
P04259	Q15323	472	K	4zry	B	A	EB489K	0.34
P04259	O76015	472	K	4zry	B	A	EB489K	0.34
P02538	P13646	472	K	4zry	B	A	EB489K	0.34
P02538	P19012	472	K	4zry	B	A	EB489K	0.34
P02538	Q15323	472	K	4zry	B	A	EB489K	0.34
P02538	O76015	472	K	4zry	B	A	EB489K	0.34
P02538	Q6A162	472	K	4zry	B	A	EB489K	0.34
P13647	P19012	463	P	3tnu	B	A	LB463P	4.032
P13647	Q15323	463	P	3tnu	B	A	LB463P	4.032
P13647	O76015	463	P	3tnu	B	A	LB463P	4.032
P13647	Q6A162	463	P	3tnu	B	A	LB463P	4.032
P02489	P02511	116	H	2klr	A	B	RA120H	1.691
P00492	Q9NRG1	48	H	5w8v	A	B	RA47H	1.474
P19429	P02585	157	V	4y99	C	A	AC157V	0.988
P13647	P19012	467	T	3tnu	B	A	IB467T	1.901
P13647	Q15323	467	T	3tnu	B	A	IB467T	1.901
P13647	O76015	467	T	3tnu	B	A	IB467T	1.901
P13647	Q6A162	467	T	3tnu	B	A	IB467T	1.901
P14136	P13646	373	K	4zry	B	A	EB489K	0.34
P14136	P19012	373	K	4zry	B	A	EB489K	0.34
P02538	P13646	462	N	3tnu	B	A	IB467N	1.1
P02538	P19012	462	N	3tnu	B	A	IB467N	1.1
P02538	Q15323	462	N	3tnu	B	A	IB467N	1.1
P02538	O76015	462	N	3tnu	B	A	IB467N	1.1
P02538	Q6A162	462	N	3tnu	B	A	IB467N	1.1
P02538	P13646	465	H	3tnu	B	A	YB470H	0.807
P02538	P19012	465	H	3tnu	B	A	YB470H	0.807
P02538	Q15323	465	H	3tnu	B	A	YB470H	0.807
P02538	O76015	465	H	3tnu	B	A	YB470H	0.807
P02538	Q6A162	465	H	3tnu	B	A	YB470H	0.807
P04259	P13646	461	K	3tnu	B	A	EB466K	3.365
P04259	P19012	461	K	3tnu	B	A	EB466K	3.365
P04259	Q15323	461	K	3tnu	B	A	EB466K	3.365
P04259	O76015	461	K	3tnu	B	A	EB466K	3.365
P07196	P19012	396	K	4zry	B	A	EB489K	0.34
P48668	P13646	472	K	4zry	B	A	EB489K	0.34
P48668	P19012	472	K	4zry	B	A	EB489K	0.34
P48668	Q15323	472	K	4zry	B	A	EB489K	0.34
P48668	O76015	472	K	4zry	B	A	EB489K	0.34
P48668	Q6A162	472	K	4zry	B	A	EB489K	0.34
P60891	P11908	115	V	3efh	A	B	MA115V	1.222
P60891	Q14558	115	V	4lzn	A	B	MA115V	1.46
P62140	Q6NXS1	49	R	2o8a	A	I	PA50R	2.323
P61764	O75558	42	P	4jeh	A	B	SA42P	1.256
P61764	Q8N4C7	42	P	4jeh	A	B	SA42P	1.256
Q719H9	Q96SI1	33	Y	5a15	B	A	EB28Y	0.0
P00492	Q9NRG1	68	F	1bzy	A	B	LA67F	2.495

## Sheet: (C) IntAct-SI_nondiseaseMut_∆∆G
protein	partner	protein_pos	mut_res	pdb_id	chain_id	chain_partner	chain_mut	bindprofx_ddg
P05161	Q9UMW8	83	N	5chv	C	A	SC81N	0.603
Q9NRD1	P63208	60	Q	3wso	A	B	RA53Q	0.0
Q96NY8	Q15223	53	L	3sku	F	E	FF53L	1.099
P54646	Q8IYT8	150	Q	5eak	B	A	DB186Q	0.0
P54646	Q13131	150	Q	4red	A	B	HA152Q	1.581
Q8N6P7	Q9GZX6	209	S	3dlq	R	I	AR209S	0.506
P33764	Q8WXG8	3	K	1m31	A	B	CA3K	2.026
P33764	P29034	3	K	3zwh	B	A	SB3K	1.115
P33764	Q8WXG8	87	Q	1m31	A	B	NA87Q	0.913
P33764	P29034	87	Q	3zwh	B	A	NB87Q	0.913
Q8WUM0	P57740	962	H	3i4r	B	A	RB962H	1.691
P62140	Q96QC0	67	H	4moy	A	B	QA68H	0.906
Q9H221	Q9H222	632	A	5nj3	B	A	KB616A	0.0
O95602	O15160	652	Q	5fj8	A	C	TA575Q	1.023
P42025	P60709	45	L	5adx	F	H	VF45L	0.321
Q8WXA8	P46098	163	K	4pir	B	A	SB136K	1.115
O43187	P10398	329	V	3p86	A	B	RA668V	1.595
Q15024	Q13868	5	A	2nn6	E	H	TE5A	0.895
Q15024	Q9NQT5	5	A	2nn6	A	G	PA5A	2.13
Q06190	P30153	711	Q	4i5l	B	A	TB127Q	1.023
Q9UKG1	Q8NEU8	334	E	5c5b	A	B	DA334E	1.192
P31930	O14949	269	H	4d6u	A	G	RA235H	0.0
P31930	P47985	269	H	4d6t	A	E	RA235H	2.068
Q9H095	P0DP25	418	V	4lzx	B	A	MB418V	-0.227
P31930	P47985	267	R	4d6t	A	E	PA233R	3.013
P02679	P02671	140	H	3ghg	C	A	YC114H	2.034
O15455	Q7L0X0	459	L	4li1	B	A	NB440L	0.484
O15516	O00327	208	C	4f3l	A	B	SA208C	1.248
O15455	Q7L0X0	643	S	5gs0	A	B	RA643S	0.0
Q9Y2C9	O00206	592	V	3j0a	B	A	TB649V	0.879
Q9HD67	P0DP25	700	Q	2bki	A	B	RA732Q	0.742
Q9HD67	P27482	700	Q	2bkh	A	B	RA732Q	0.742
Q96RT1	Q9UQ13	274	L	4u08	A	B	QA277L	0.453
Q9HD67	P27482	148	Y	2vas	A	B	KA142Y	0.217
P53609	P49354	103	V	1n4p	B	A	IB103V	0.591
Q29983	P26718	37	R	1hyr	C	A	WC14R	0.0
Q13608	O43933	939	Q	5c18	A	B	PA729Q	2.363
P38936	P30281	31	R	1jsu	C	B	TC42R	0.512
P38936	O96020	31	R	1jsu	C	B	TC42R	0.512
P38936	P24385	31	R	1jsu	C	B	TC42R	0.512
P38936	P78396	31	R	1jsu	C	B	TC42R	0.512
P38936	P14635	31	R	1jsu	C	B	TC42R	0.512
P38936	P24864	31	R	1jsu	C	B	TC42R	0.512
P38936	P30279	31	R	1jsu	C	B	TC42R	0.512
P38936	P20248	31	R	1jsu	C	B	TC42R	0.512
P28068	P06340	162	E	4h1l	B	A	IB148E	1.165
P28068	P13765	162	E	4gbx	D	B	AD144E	0.0
Q03518	Q03519	430	V	5u1d	A	B	AA370V	0.988
P00751	P01024	651	E	2xwb	F	A	DF626E	1.931
P28067	P28068	181	A	2bc4	A	B	GA155A	2.457
P28067	P01903	181	A	4fqx	C	A	GC155A	2.114
P06340	P28068	105	C	4h1l	A	B	YA79C	1.046
P13765	P28068	210	I	4i0p	D	B	VD184I	0.538
P28068	P28067	28	A	2bc4	B	A	TB10A	1.296
P28068	P13765	71	N	4h1l	B	E	EB52N	1.612
P28068	P28067	49	V	2bc4	B	A	DB31V	2.023
P28068	P06340	49	V	4i0p	B	C	DB31V	1.646
Q9BZY9	P61086	17	R	4tkp	B	A	PB16R	1.974
Q29983	P26718	174	V	1hyr	C	A	MC151V	0.399
Q03518	Q03519	578	I	2ixe	D	A	VD495I	0.0
P68431	P62805	109	K	1eqz	C	D	NC108K	1.484
P68431	P04908	109	K	5xf3	E	C	NE108K	0.616
Q03519	Q03518	374	T	5u1d	B	A	AB374T	1.076
Q969J2	P57086	88	N	3lhr	A	B	TA44N	0.997
Q969J2	Q96IT1	88	N	3lhr	A	B	TA44N	0.997
Q969J2	Q96JS3	88	N	3lhr	A	B	TA44N	0.997
Q969J2	Q9Y5A6	88	N	3lhr	B	A	TB44N	0.997
Q7L0X0	O15455	240	S	5gs0	B	A	NB517S	0.919
Q8NHV1	Q9UG22	83	G	2xtm	A	B	RA97G	1.319
P31321	P17612	40	V	4din	B	A	IB38V	0.0
P85037	Q01167	382	A	5ocn	A	B	NA349A	0.896
Q15113	P13497	89	T	5ckn	D	A	RD52T	1.21
P13497	Q15113	719	I	3dem	A	B	HA139I	2.042
Q9H0F6	Q96EP0	294	S	5x0w	B	A	PB294S	2.295
P13497	Q15113	817	A	3pof	A	B	VA236A	0.851
Q6R6M4	Q0WX57	341	G	4fip	E	A	IE434G	0.903
Q6R6M4	Q0WX57	332	N	2y6e	B	A	VB879N	0.874
Q6R6M4	Q0WX57	83	R	4fip	E	A	IE140R	0.814
Q6R6M4	Q0WX57	74	T	4fip	E	A	RE133T	1.21
P09913	P09914	121	R	4g1t	B	A	KB121R	0.46
P09913	O14879	121	R	4g1t	A	B	KA121R	0.46
Q5T764	P09914	188	P	4g1t	B	A	LB185P	1.861
Q5T764	O14879	188	P	4g1t	B	A	LB185P	1.861
Q9NQB0	P35222	15	K	2gl7	B	A	NB15K	1.233
Q08043	P12814	776	R	1sjj	B	A	KB763R	0.46
Q08043	O43707	776	R	1sjj	B	A	KB763R	0.46
Q9UNM6	P55036	13	S	5ln3	O	W	NO13S	0.919
P21917	P35368	194	G	4u15	A	B	FA232G	1.6
P21917	P08588	194	G	4daj	A	B	FA232G	1.6
Q13489	Q9NR28	260	R	1g73	C	A	FC270R	1.968
P17980	P62333	218	H	4cr2	M	L	RM213H	1.299
Q96NY9	Q96AY2	350	W	2zix	A	B	RA350W	1.747
Q96NY9	A4GXA9	350	W	4p0p	A	B	RA350W	1.354
Q96NY9	Q96AY2	390	H	2zix	A	B	NA390H	1.395
Q96NY9	A4GXA9	390	H	4p0p	A	B	NA390H	0.991
P26010	P13612	691	W	3ije	B	A	KB658W	0.901
O95678	P41219	367	V	3tnu	B	A	IB386V	0.201
O95678	O76015	367	V	3tnu	B	A	IB386V	0.201
O95678	Q7Z3Z0	367	V	4zry	B	A	IB398V	0.119
O95678	Q01546	367	V	4zry	B	A	IB398V	0.119
O95678	P19012	367	V	3tnu	B	A	IB386V	0.201
O95678	Q7Z3Y8	367	V	4zry	B	A	IB398V	0.119
O95678	Q2M2I5	367	V	4zry	B	A	IB398V	0.119
O95678	P08727	367	V	3tnu	B	A	IB386V	0.201
O95678	Q92764	367	V	3tnu	B	A	IB386V	0.201
O95678	P08670	367	V	3tnu	B	A	IB386V	0.201
O95678	P13646	367	V	3tnu	B	A	IB386V	0.201
O95678	Q14525	367	V	3tnu	B	A	IB386V	0.201
O95678	P17661	367	V	3tnu	B	A	IB386V	0.201
O95678	Q7Z3Y9	367	V	4zry	B	A	IB398V	0.119
O95678	O76011	367	V	3tnu	B	A	IB386V	0.201
O95678	Q6A162	367	V	3tnu	B	A	IB386V	0.201
O95678	P35900	367	V	3tnu	B	A	IB386V	0.201
O95678	Q15323	367	V	3tnu	B	A	IB386V	0.201
O95678	O76014	367	V	3tnu	B	A	IB386V	0.201
O95678	P12035	367	V	4zry	B	A	IB398V	0.119
O95678	P41219	427	T	3tnu	B	A	MB446T	1.237
O95678	O76015	427	T	3tnu	B	A	MB446T	1.237
O95678	Q7Z3Z0	427	T	4zry	B	A	LB458T	2.029
O95678	Q01546	427	T	1gk4	A	B	MA376T	0.79
O95678	P19012	427	T	3tnu	B	A	MB446T	1.237
O95678	Q7Z3Y8	427	T	4zry	B	A	LB458T	2.029
O95678	Q2M2I5	427	T	4zry	B	A	LB458T	2.029
O95678	P08727	427	T	3tnu	B	A	MB446T	1.237
O95678	Q92764	427	T	3tnu	B	A	MB446T	1.237
O95678	P08670	427	T	3tnu	B	A	MB446T	1.237
O95678	P13646	427	T	3tnu	B	A	MB446T	1.237
O95678	Q14525	427	T	3tnu	B	A	MB446T	1.237
O95678	P17661	427	T	3tnu	B	A	MB446T	1.237
O95678	Q7Z3Y9	427	T	4zry	B	A	LB458T	2.029
O95678	O76011	427	T	3tnu	B	A	MB446T	1.237
O95678	Q6A162	427	T	3tnu	B	A	MB446T	1.237
O95678	P35900	427	T	3tnu	B	A	MB446T	1.237
O95678	Q15323	427	T	3tnu	B	A	MB446T	1.237
O95678	O76014	427	T	3tnu	B	A	MB446T	1.237
O95678	P12035	427	T	1gk4	B	A	MB376T	0.807
Q14CN4	Q6A162	428	H	3tnu	B	A	RB471H	1.581
Q14CN4	P08727	428	H	3tnu	B	A	RB471H	1.581
Q14CN4	Q14532	428	H	3tnu	B	A	RB471H	1.581
Q14CN4	Q7Z3Y8	428	H	4zry	B	A	RB483H	0.0
Q14CN4	P02533	428	H	3tnu	B	A	RB471H	1.581
Q14CN4	Q14525	428	H	3tnu	B	A	RB471H	1.581
Q14CN4	O76015	428	H	3tnu	B	A	RB471H	1.581
Q14CN4	Q7Z3Z0	428	H	4zry	B	A	RB483H	0.0
Q14CN4	P13646	428	H	3tnu	B	A	RB471H	1.581
Q14CN4	P08779	428	H	3tnu	B	A	RB471H	1.581
Q14CN4	Q2M2I5	428	H	4zry	B	A	RB483H	0.0
Q14CN4	Q15323	428	H	3tnu	B	A	RB471H	1.581
Q14CN4	P19012	428	H	3tnu	B	A	RB471H	1.581
Q14CN4	Q92764	428	H	3tnu	B	A	RB471H	1.581
Q01546	O95678	283	T	3uf1	B	A	AB199T	0.07
Q01546	O43790	283	T	3uf1	A	B	AA199T	0.49
Q14CN4	P19012	264	C	3uf1	B	A	HB238C	0.217
Q5XKE5	O76015	393	V	3tnu	B	A	AB417V	0.002
Q5XKE5	P19012	393	V	3tnu	B	A	AB417V	0.002
Q5XKE5	Q14525	393	V	3tnu	B	A	AB417V	0.002
Q5XKE5	Q15323	393	V	3tnu	B	A	AB417V	0.002
Q5XKE5	O76011	393	V	3tnu	B	A	AB417V	0.002
Q5XKE5	Q7Z3Y7	393	V	4zry	B	A	AB429V	0.935
Q5XKE5	Q2M2I5	393	V	4zry	B	A	AB429V	0.935
Q5XKE5	P08779	393	V	3tnu	B	A	AB417V	0.002
Q5XKE5	P02533	393	V	3tnu	B	A	AB417V	0.002
Q5XKE5	Q7Z3Z0	393	V	4zry	B	A	AB429V	0.935
Q5XKE5	Q7Z3Y8	393	V	4zry	B	A	AB429V	0.935
Q5XKE5	P05783	393	V	3tnu	B	A	AB417V	0.002
Q5XKE5	Q92764	393	V	3tnu	B	A	AB417V	0.002
Q5XKE5	P08727	393	V	3tnu	B	A	AB417V	0.002
O43790	P19012	214	G	3uf1	A	B	DA209G	0.965
O43790	Q01546	214	G	3uf1	B	A	DB209G	0.965
Q7RTS7	P08779	424	K	3tnu	B	A	EB452K	2.58
Q7RTS7	Q7Z3Y9	424	K	4zry	B	A	DB464K	0.494
Q7RTS7	P08727	424	K	3tnu	B	A	EB452K	2.58
Q7RTS7	Q6A163	424	K	3tnu	B	A	EB452K	2.58
Q7RTS7	P19012	424	K	3tnu	B	A	EB452K	2.58
Q7RTS7	Q7Z3Z0	424	K	4zry	B	A	DB464K	0.494
Q7RTS7	O76015	424	K	3tnu	B	A	EB452K	2.58
Q7RTS7	O76014	424	K	3tnu	B	A	EB452K	2.58
Q7RTS7	Q7Z3Y8	424	K	4zry	B	A	DB464K	0.494
Q7RTS7	O76011	424	K	3tnu	B	A	EB452K	2.58
Q7RTS7	P13646	424	K	3tnu	B	A	EB452K	2.58
Q7RTS7	Q15323	424	K	3tnu	B	A	EB452K	2.58
Q7RTS7	Q92764	424	K	3tnu	B	A	EB452K	2.58
P78385	O76015	362	S	3tnu	B	A	GB421S	-0.314
P78385	Q15323	362	S	3tnu	B	A	GB421S	-0.314
P78385	Q92764	362	S	3tnu	B	A	GB421S	-0.314
P78385	Q7Z3Y8	362	S	4zry	B	A	GB433S	-0.318
P78385	P08779	362	S	3tnu	B	A	GB421S	-0.314
P78385	Q6A163	362	S	3tnu	B	A	GB421S	-0.314
P78385	P08727	362	S	3tnu	B	A	GB421S	-0.314
P78385	O76014	362	S	3tnu	B	A	GB421S	-0.314
P78385	Q6A162	362	S	3tnu	B	A	GB421S	-0.314
P78385	Q14525	362	S	3tnu	B	A	GB421S	-0.314
P78385	Q7Z3Z0	362	S	4zry	B	A	GB433S	-0.318
P78385	O76011	362	S	3tnu	B	A	GB421S	-0.314
P78385	P19012	362	S	3tnu	B	A	GB421S	-0.314
A6NCE7	Q9GZQ8	117	V	2zjd	C	A	EC117V	1.181
Q9Y2L9	Q96II8	259	H	4tzh	B	A	RB183H	1.299
Q13619	Q13620	644	R	4f52	C	A	EC654R	1.103
B2RNN3	P0C862	277	K	1c28	B	A	YB189K	0.0
Q6P3R8	Q96PY6	255	Q	4apc	B	A	EB254Q	0.982
Q9NPF4	Q96S44	98	H	2vwb	B	A	LB95H	1.838
O15315	O43502	172	W	1pzn	B	A	LB214W	2.222
Q8WXE9	P42566	321	R	2jxc	B	A	QB321R	0.681
P24278	Q8N680	89	T	3ga1	B	A	VB94T	-0.014
Q16548	Q16611	82	D	5agw	A	B	GA141D	0.0
P09105	P69905	83	V	1z8u	D	B	AD82V	0.988
P24394	P05112	97	E	1iar	B	A	DB72E	1.192
P24394	P31785	185	H	3bpl	B	C	RB160H	1.299
P24394	P78552	185	H	5e4e	B	C	RB160H	2.068
P49720	P49721	34	L	5le5	I	J	MI33L	0.0
P49720	P28074	34	L	5le5	W	K	MW33L	0.01
O14641	O14640	285	H	3fy5	B	A	QB272H	0.906
P14136	P08670	295	N	1gk4	A	B	EA329N	0.265
P14136	P19012	295	N	3tnu	B	A	EB399N	0.365
P14136	P07196	295	N	1gk4	B	A	EB329N	0.098
P14136	P41219	295	N	1gk4	A	B	EA329N	0.265
P14136	P17661	295	N	1gk4	B	A	EB329N	0.098
P14136	Q7Z3Y8	295	N	3tnu	B	A	EB399N	0.365
P14136	P13646	295	N	3tnu	B	A	EB399N	0.365
P14136	P08727	295	N	3tnu	B	A	EB399N	0.365
P14136	Q6A163	295	N	3tnu	B	A	EB399N	0.365
P14136	Q15323	295	N	3tnu	B	A	EB399N	0.365
P02749	P01130	325	R	2kri	A	B	CA306R	2.055
P02749	P01130	335	S	2kri	A	B	WA316S	2.156
O76014	P12035	306	D	4zry	A	B	IA351D	0.089
O76014	P04264	306	D	4zry	A	B	IA351D	0.089
O76014	P19013	306	D	4zry	A	B	IA351D	0.089
O76014	P17661	306	D	4zry	A	B	IA351D	0.089
O76014	P78385	306	D	4zry	A	B	IA351D	0.089
O76014	Q01546	306	D	4zry	A	B	IA351D	0.089
O76014	P04259	306	D	4zry	A	B	IA351D	0.089
O76014	Q7RTS7	306	D	4zry	A	B	IA351D	0.089
O76014	P48668	306	D	4zry	A	B	IA351D	0.089
O76014	P78386	306	D	4zry	A	B	IA351D	0.089
O76014	Q3SY84	306	D	4zry	A	B	IA351D	0.089
O76014	O43790	306	D	4zry	A	B	IA351D	0.089
O76014	O95678	306	D	4zry	A	B	IA351D	0.089
O76014	Q14533	306	D	4zry	A	B	IA351D	0.089
Q14532	O43790	369	Q	3tnu	A	B	RA388Q	0.872
Q14532	Q14CN4	369	Q	3tnu	A	B	RA388Q	0.872
Q6A163	Q8N1N4	383	M	3tnu	A	B	LA402M	1.519
Q6A163	P78385	383	M	3tnu	A	B	LA402M	1.519
Q6A163	Q7RTS7	383	M	3tnu	A	B	LA402M	1.519
Q6A163	Q01546	383	M	3tnu	A	B	LA402M	1.519
Q6A163	Q14533	383	M	3tnu	A	B	LA402M	1.519
Q6A163	P04259	383	M	3tnu	A	B	LA402M	1.519
Q6A163	P14136	383	M	3tnu	A	B	LA402M	1.519
Q6A163	P04264	383	M	3tnu	A	B	LA402M	1.519
Q6A163	P12035	383	M	3tnu	A	B	LA402M	1.519
Q6A163	O43790	383	M	3tnu	A	B	LA402M	1.519
Q6A163	P78386	383	M	3tnu	A	B	LA402M	1.519
Q96C10	Q9UPY3	76	A	5f98	A	C	RA320A	1.207
P08779	P48668	418	C	3tnu	A	B	RA416C	1.942
P08779	Q3SY84	418	C	3tnu	A	B	RA416C	1.942
P08779	P05787	418	C	3tnu	A	B	RA416C	1.942
P08779	P78386	418	C	3tnu	A	B	RA416C	1.942
P08779	Q01546	418	C	3tnu	A	B	RA416C	1.942
P08779	P04264	418	C	3tnu	A	B	RA416C	1.942
P08779	Q5XKE5	418	C	3tnu	A	B	RA416C	1.942
P08779	Q7RTS7	418	C	3tnu	A	B	RA416C	1.942
P08779	Q8N1N4	418	C	3tnu	A	B	RA416C	1.942
P08779	P35908	418	C	3tnu	A	B	RA416C	1.942
P08779	P78385	418	C	3tnu	A	B	RA416C	1.942
P08779	P41219	418	C	3tnu	A	B	RA416C	1.942
P08779	P13647	418	C	3tnu	A	B	RA416C	1.942
P08779	P12035	418	C	3tnu	A	B	RA416C	1.942
P08779	Q14533	418	C	3tnu	A	B	RA416C	1.942
P08779	P02538	418	C	3tnu	A	B	RA416C	1.942
P08779	O43790	418	C	3tnu	A	B	RA416C	1.942
P08779	Q14CN4	418	C	3tnu	A	B	RA416C	1.942
P08779	P19013	418	C	3tnu	A	B	RA416C	1.942
O76014	P12035	309	S	4zry	A	B	NA354S	0.0
O76014	P04264	309	S	4zry	A	B	NA354S	0.0
O76014	P19013	309	S	4zry	A	B	NA354S	0.0
O76014	P17661	309	S	4zry	A	B	NA354S	0.0
O76014	P78385	309	S	4zry	A	B	NA354S	0.0
O76014	Q01546	309	S	4zry	A	B	NA354S	0.0
O76014	P04259	309	S	4zry	A	B	NA354S	0.0
O76014	Q7RTS7	309	S	4zry	A	B	NA354S	0.0
O76014	P48668	309	S	4zry	A	B	NA354S	0.0
O76014	P78386	309	S	4zry	A	B	NA354S	0.0
O76014	Q3SY84	309	S	4zry	A	B	NA354S	0.0
O76014	O43790	309	S	4zry	A	B	NA354S	0.0
O76014	O95678	309	S	4zry	A	B	NA354S	0.0
O76014	Q14533	309	S	4zry	A	B	NA354S	0.0
Q9Y6Q6	O00300	192	V	3alq	R	V	AR176V	0.0
Q9Y6Q6	O00300	141	Y	3me4	A	B	HA142Y	1.573
P10415	Q07812	94	P	4bd8	A	B	SA55P	1.256
Q14324	Q8WZ42	624	I	3lcy	B	A	FB183I	1.433
Q03405	P00749	86	A	2i9b	E	A	TE64A	1.296
P43629	P30511	220	L	3wuw	G	A	PG199L	2.652
P15151	Q495A1	67	T	5v52	C	B	QC71T	1.164
Q8N423	P17693	322	H	3wuw	G	A	EG201H	1.712
P48546	P01275	354	Q	5vai	R	P	ER364Q	0.0
Q8N423	P17693	349	W	3wuw	G	A	SG227W	1.693
Q14318	O75344	87	D	4lav	B	A	AB16D	1.207
Q3KQV3	Q8WTR7	425	H	5ei9	E	F	RE806H	1.299
Q3KQV3	Q9H9D4	425	H	5eh2	F	E	RF806H	1.299
Q3KQV3	Q6ZNH5	425	H	5ei9	E	F	RE806H	1.299
Q3KQV3	Q5T619	425	H	5ei9	E	F	RE806H	1.299
Q3KQV3	Q96EG3	425	H	5ei9	E	F	RE806H	1.299
Q3KQV3	O43167	425	H	5ei9	E	F	RE806H	1.299
Q3KQV3	Q8TF50	425	H	5ei9	E	F	RE806H	1.299
Q3KQV3	Q96MX3	425	H	5eh2	F	E	RF806H	1.299
P10073	O15535	321	V	5v3g	A	G	EA744V	1.181
Q6ZNH5	Q3KQV3	387	T	5eh2	F	E	VF804T	0.921
Q6ZNH5	Q8WTR7	387	T	5ei9	E	F	VE804T	0.921
Q6ZNH5	Q96EG3	387	T	5eh2	F	E	VF804T	0.921
Q6ZNH5	Q9NQZ8	387	T	5ei9	E	F	VE804T	0.921
Q6ZNH5	Q8TF50	387	T	5ei9	E	F	VE804T	0.921
Q8NHL6	P17693	350	R	3wuw	G	A	SG227R	1.564
Q8NHL6	P17693	401	L	3wuw	G	A	FG276L	1.48
Q8NHL6	P17693	404	N	3wuw	G	A	SG279N	1.534
P43629	P30511	298	C	3wuw	G	A	RG277C	1.749
P43630	P30511	298	H	3wuw	G	A	RG277H	1.691
P40199	P13688	133	G	2qsq	B	A	EB99G	1.331
P10073	Q96IT1	381	K	5eh2	E	F	VE776K	0.916
P10073	Q969J2	381	K	5ei9	F	E	VF776K	0.916
P10073	Q9Y5A6	381	K	5ei9	F	E	VF776K	0.916
P10073	O14978	381	K	5ei9	F	E	VF776K	0.916
P10073	Q9H4T2	381	K	5ei9	F	E	VF776K	0.916
P10073	O15535	381	K	5eh2	E	F	VE776K	0.916
P10073	P17028	381	K	5ei9	F	E	VF776K	0.916
P10073	Q3MJ62	381	K	5ei9	F	E	VF776K	0.916
P10073	Q6P9G9	381	K	5ei9	F	E	VF776K	0.916
P19174	P62993	813	T	1gri	A	B	RA178T	1.21
Q96CA5	P55211	164	R	1nw9	A	B	NA340R	0.91
Q9H9F9	O96019	481	E	4b1z	A	B	IA287E	0.729
P26998	P05813	113	N	1blb	B	A	EB87N	0.61
P43320	P07315	65	S	3qk3	B	A	RB72S	1.64
P26998	P05813	105	Q	1blb	B	A	RB79Q	1.484
Q15759	Q16644	275	H	2onl	A	C	IA275H	0.451
Q9BQY4	Q99801	151	H	3a01	F	A	KF102H	0.0

## Sheet: (D) IntAct-SI_diseaseMut_∆∆G
protein	partner	protein_pos	mut_res	pdb_id	chain_id	chain_partner	chain_mut	bindprofx_ddg
Q00266	P31153	264	H	1o90	B	A	RB265H	1.299
Q5S007	P52564	2019	S	3com	A	B	GA169S	2.48
Q5S007	P46734	2019	S	3com	B	A	GB169S	0.0
Q5S007	O14733	2019	S	3com	B	A	GB169S	0.0
Q5S007	O14976	2019	S	3hyh	A	B	GA197S	1.24
Q5S007	Q9NQU5	2019	S	3com	B	A	GB169S	0.0
P40337	Q16665	112	H	1lqb	C	D	YC112H	1.657
P40337	Q16665	98	H	1lqb	C	D	YC98H	1.657
P40337	Q15369	166	F	1vcb	C	B	VC166F	1.348
P40337	Q15369	164	R	1vcb	C	B	QC164R	0.0
Q86UK0	O95477	1380	S	4yer	B	A	NB39S	0.919
P06865	P07686	178	H	1o7a	B	A	RB211H	1.299
O95292	Q9P0L0	56	S	1z9o	B	A	PB56S	2.295
Q9UGJ0	P54646	302	Q	4cfe	E	A	RE70Q	1.092
Q9UGJ0	Q13131	302	Q	4cfe	E	A	RE70Q	1.092
Q71U36	Q13509	402	H	1jff	A	B	RA402H	1.299
Q71U36	O00139	402	H	3edl	F	D	RF402H	1.299
Q71U36	O95239	402	H	2hxf	A	C	RA402H	1.299
Q71U36	Q15058	402	H	2hxf	A	C	RA402H	1.299
P04637	Q9H3D4	337	H	3q01	A	B	RA337H	1.731
P19429	P63316	145	G	1ytz	I	C	RI112G	1.712
P19429	P02585	145	G	1ytz	I	C	RI112G	1.712
P01112	Q07889	58	I	1bkd	R	S	TR58I	1.364
P01112	Q9NZL6	58	I	1bkd	R	S	TR58I	1.364
P02549	Q01082	28	H	3lbx	A	B	RA28H	1.299
P02549	P11277	28	H	3lbx	A	B	RA28H	1.299
P21802	P05230	321	A	3oj2	C	A	NC321A	0.0
P21802	P09038	321	A	1ii4	E	A	DE321A	1.618
P21802	O15520	321	A	1nun	B	A	NB321A	0.896
P22681	P62837	420	Q	4a4b	A	C	RA420Q	1.092
P07196	P08670	332	P	1gk4	A	B	QA343P	0.456
P07196	P17661	332	P	1gk4	A	B	QA343P	0.456
P07196	P14136	332	P	1gk4	A	B	QA343P	0.456
P07196	P19012	332	P	3tnu	B	A	AB413P	0.667
P07196	P13646	332	P	3tnu	B	A	AB413P	0.667
P07196	P05783	332	P	3tnu	B	A	AB413P	0.667
P07196	P07197	332	P	1gk4	A	B	QA343P	0.456
P02545	P20700	482	W	3jt0	B	A	KB69W	0.901
P02545	P20700	465	D	3jt0	B	A	GB53D	2.586
P02545	Q03252	465	D	3jt0	A	B	GA53D	2.586
P02533	P13647	415	H	3tnu	A	B	YA415H	1.229
P02533	O43790	415	H	3tnu	A	B	YA415H	1.229
P02533	P48668	415	H	3tnu	A	B	YA415H	1.229
P02533	Q5XKE5	415	H	3tnu	A	B	YA415H	1.229
P02533	P12035	415	H	3tnu	A	B	YA415H	1.229
P02533	P41219	415	H	3tnu	A	B	YA415H	1.229
P02533	Q14533	415	H	3tnu	A	B	YA415H	1.229
P02533	Q14CN4	415	H	3tnu	A	B	YA415H	1.229
P02533	P04264	415	H	3tnu	A	B	YA415H	1.229
P02533	Q8N1N4	415	H	3tnu	A	B	YA415H	1.229
P04259	P19012	472	K	4zry	B	A	EB489K	0.34
P04259	P08727	472	K	4zry	B	A	EB489K	0.34
P04259	O76015	472	K	4zry	B	A	EB489K	0.34
P04259	Q15323	472	K	4zry	B	A	EB489K	0.34
P04259	Q7Z3Y8	472	K	4zry	B	A	EB489K	0.34
P04259	O76014	472	K	4zry	B	A	EB489K	0.34
P04259	P13646	472	K	4zry	B	A	EB489K	0.34
P04259	Q7Z3Y7	472	K	4zry	B	A	EB489K	0.34
P04259	Q14525	472	K	4zry	B	A	EB489K	0.34
P04259	Q6A163	472	K	4zry	B	A	EB489K	0.34
P04259	Q92764	472	K	4zry	B	A	EB489K	0.34
P04259	Q7Z3Z0	472	K	4zry	B	A	EB489K	0.34
P04259	Q6A162	472	K	4zry	B	A	EB489K	0.34
P02538	P19012	472	K	4zry	B	A	EB489K	0.34
P02538	O76015	472	K	4zry	B	A	EB489K	0.34
P02538	Q15323	472	K	4zry	B	A	EB489K	0.34
P02538	Q6A162	472	K	4zry	B	A	EB489K	0.34
P02538	Q7Z3Y7	472	K	4zry	B	A	EB489K	0.34
P02538	O76011	472	K	4zry	B	A	EB489K	0.34
P02538	Q7Z3Y8	472	K	4zry	B	A	EB489K	0.34
P02538	Q7Z3Y9	472	K	4zry	B	A	EB489K	0.34
P02538	P08727	472	K	4zry	B	A	EB489K	0.34
P02538	P13646	472	K	4zry	B	A	EB489K	0.34
P02538	P08779	472	K	4zry	B	A	EB489K	0.34
P02538	Q7Z3Z0	472	K	4zry	B	A	EB489K	0.34
P02538	Q92764	472	K	4zry	B	A	EB489K	0.34
P02538	P05783	472	K	4zry	B	A	EB489K	0.34
P13647	P02533	463	P	3tnu	B	A	LB463P	4.032
P13647	O76015	463	P	3tnu	B	A	LB463P	4.032
P13647	P19012	463	P	3tnu	B	A	LB463P	4.032
P13647	Q15323	463	P	3tnu	B	A	LB463P	4.032
P13647	Q6A162	463	P	3tnu	B	A	LB463P	4.032
P13647	Q92764	463	P	3tnu	B	A	LB463P	4.032
P13647	P08727	463	P	3tnu	B	A	LB463P	4.032
P13647	Q7Z3Y8	463	P	4zry	B	A	LB475P	2.456
P13647	Q7Z3Y7	463	P	4zry	B	A	LB475P	2.456
P13647	P08779	463	P	3tnu	B	A	LB463P	4.032
P13647	Q7Z3Z0	463	P	4zry	B	A	LB475P	2.456
P13647	Q2M2I5	463	P	4zry	B	A	LB475P	2.456
P16144	Q15149	1281	W	3f7p	C	A	RC1281W	1.354
P04264	Q7Z3Y9	479	T	4zry	B	A	IB479T	2.251
P04264	Q15323	479	T	3tnu	B	A	IB467T	1.901
P04264	P08779	479	T	3tnu	B	A	IB467T	1.901
P04264	Q7Z3Y7	479	T	4zry	B	A	IB479T	2.251
P04264	Q7Z3Y8	479	T	4zry	B	A	IB479T	2.251
P04264	O76014	479	T	3tnu	B	A	IB467T	1.901
P04264	P19012	479	T	3tnu	B	A	IB467T	1.901
P04264	O76015	479	T	3tnu	B	A	IB467T	1.901
P04264	Q92764	479	T	3tnu	B	A	IB467T	1.901
P04264	Q14525	479	T	3tnu	B	A	IB467T	1.901
P04264	P13646	479	T	3tnu	B	A	IB467T	1.901
P04264	O76011	479	T	3tnu	B	A	IB467T	1.901
P04264	Q2M2I5	479	T	4zry	B	A	IB479T	2.251
P04264	P02533	479	T	3tnu	B	A	IB467T	1.901
P04264	Q6A163	479	T	3tnu	B	A	IB467T	1.901
P04264	P08727	479	T	3tnu	B	A	IB467T	1.901
P04264	Q7Z3Z0	479	T	4zry	B	A	IB479T	2.251
P14136	P07196	239	H	3trt	B	A	RB273H	0.263
P14136	P41219	239	H	3trt	A	B	RA273H	0.263
P11362	P09038	252	R	1ii4	E	A	PE253R	1.366
P11362	P05230	252	R	1ry7	B	A	PB250R	0.537
P11362	Q9GZV9	252	R	1nun	B	A	PB253R	2.323
P22607	P05230	250	R	1ry7	B	A	PB250R	0.537
P17661	P07196	345	P	1gk4	B	A	LB340P	0.673
P17661	P08670	345	P	1gk4	A	B	LA340P	1.047
P17661	P35900	345	P	3tnu	B	A	LB410P	1.727
P17661	P14136	345	P	1gk4	A	B	LA340P	1.047
P17661	O76014	345	P	3tnu	B	A	LB410P	1.727
P17661	O95678	345	P	3tnu	A	B	LA355P	1.973
P17661	P19012	345	P	3tnu	B	A	LB410P	1.727
P17661	P41219	345	P	1gk4	A	B	LA340P	1.047
P17661	Q14525	345	P	3tnu	B	A	LB410P	1.727
P17661	P13646	345	P	3tnu	B	A	LB410P	1.727
P02489	P02511	116	H	2klr	A	B	RA120H	1.691
P02489	P04792	116	H	2klr	A	B	RA120H	1.691
P02489	O14558	116	H	2klr	A	B	RA120H	1.691
P40763	P42224	637	M	4y5u	A	B	IA589M	0.788
P00492	Q9NRG1	48	H	5w8v	A	B	RA47H	1.474
Q13485	Q15796	500	T	1dd1	B	A	IB500T	0.361
Q15029	Q6P2Q9	262	W	3jb9	B	A	RB274W	1.354
Q9NQT5	Q9NPD3	31	A	2nn6	G	D	GG30A	2.114
Q9NQT5	Q9NQT4	31	A	2nn6	G	D	GG30A	2.114
O00459	P42336	373	R	4waf	B	A	GB376R	1.947
O00459	P42338	373	R	4waf	B	A	GB376R	1.947
P15056	P10398	505	F	4mnf	A	B	LA505F	1.977
P15056	P04049	505	F	4mnf	A	B	LA505F	1.977
P12814	P60709	105	I	3lue	K	A	VK119I	0.942
P19429	P63316	157	V	4y99	C	A	AC157V	0.988
P19429	P02585	157	V	4y99	C	A	AC157V	0.988
P40337	Q16665	107	G	1lqb	C	D	RC107G	1.319
P11362	P09038	348	R	1ii4	E	A	GE349R	1.947
P38398	Q99728	37	K	1jm7	A	B	TA37K	0.0
P38398	Q99728	41	R	1jm7	A	B	HA41R	0.0
P38398	Q99728	1	V	1jm7	A	B	MA1V	0.0
P13647	P02533	467	T	3tnu	B	A	IB467T	1.901
P13647	O76015	467	T	3tnu	B	A	IB467T	1.901
P13647	P19012	467	T	3tnu	B	A	IB467T	1.901
P13647	Q15323	467	T	3tnu	B	A	IB467T	1.901
P13647	Q6A162	467	T	3tnu	B	A	IB467T	1.901
P13647	Q92764	467	T	3tnu	B	A	IB467T	1.901
P13647	P08727	467	T	3tnu	B	A	IB467T	1.901
P13647	Q7Z3Y8	467	T	4zry	B	A	IB479T	2.251
P13647	Q7Z3Y7	467	T	4zry	B	A	IB479T	2.251
P13647	P08779	467	T	3tnu	B	A	IB467T	1.901
P13647	Q7Z3Z0	467	T	4zry	B	A	IB479T	2.251
P13647	Q2M2I5	467	T	4zry	B	A	IB479T	2.251
P02533	P13647	411	K	3tnu	A	B	EA411K	3.003
P02533	O43790	411	K	3tnu	A	B	EA411K	3.003
P02533	P48668	411	K	3tnu	A	B	EA411K	3.003
P02533	Q5XKE5	411	K	3tnu	A	B	EA411K	3.003
P02533	P12035	411	K	3tnu	A	B	EA411K	3.003
P02533	P41219	411	K	3tnu	A	B	EA411K	3.003
P02533	Q14533	411	K	3tnu	A	B	EA411K	3.003
P02533	Q14CN4	411	K	3tnu	A	B	EA411K	3.003
P02533	P04264	411	K	3tnu	A	B	EA411K	3.003
P02533	Q8N1N4	411	K	3tnu	A	B	EA411K	3.003
P17661	P07196	342	D	1gk4	B	A	NB337D	0.177
P17661	P08670	342	D	1gk4	A	B	NA337D	0.004
P17661	P35900	342	D	3tnu	B	A	CB407D	0.665
P17661	P14136	342	D	1gk4	A	B	NA337D	0.004
P17661	O76014	342	D	3tnu	B	A	CB407D	0.665
P17661	O95678	342	D	3tnu	A	B	KA352D	0.573
P17661	P19012	342	D	3tnu	B	A	CB407D	0.665
P17661	P41219	342	D	1gk4	A	B	NA337D	0.004
P17661	Q14525	342	D	3tnu	B	A	CB407D	0.665
P17661	P13646	342	D	3tnu	B	A	CB407D	0.665
P17661	P07196	357	P	3tnu	B	A	EB422P	0.63
P17661	P35900	357	P	3tnu	B	A	EB422P	0.63
P17661	O76014	357	P	3tnu	B	A	EB422P	0.63
P17661	P19012	357	P	3tnu	B	A	EB422P	0.63
P17661	Q14525	357	P	3tnu	B	A	EB422P	0.63
P17661	P13646	357	P	3tnu	B	A	EB422P	0.63
P17661	P07196	370	P	1gk4	B	A	LB365P	4.381
P17661	P08670	370	P	1gk4	A	B	LA365P	4.925
P17661	P35900	370	P	3tnu	B	A	LB435P	4.756
P17661	P14136	370	P	1gk4	A	B	LA365P	4.925
P17661	O76014	370	P	3tnu	B	A	LB435P	4.756
P17661	O95678	370	P	3tnu	A	B	VA380P	0.751
P17661	P19012	370	P	3tnu	B	A	LB435P	4.756
P17661	P41219	370	P	1gk4	A	B	LA365P	4.925
P17661	Q14525	370	P	3tnu	B	A	LB435P	4.756
P17661	P13646	370	P	3tnu	B	A	LB435P	4.756
P14136	P19012	373	K	4zry	B	A	EB489K	0.34
P14136	Q7Z3Y8	373	K	4zry	B	A	EB489K	0.34
P14136	P13646	373	K	4zry	B	A	EB489K	0.34
P14136	P08727	373	K	4zry	B	A	EB489K	0.34
P14136	Q6A163	373	K	4zry	B	A	EB489K	0.34
P14136	Q15323	373	K	4zry	B	A	EB489K	0.34
P02538	P19012	462	N	3tnu	B	A	IB467N	1.1
P02538	O76015	462	N	3tnu	B	A	IB467N	1.1
P02538	Q15323	462	N	3tnu	B	A	IB467N	1.1
P02538	Q6A162	462	N	3tnu	B	A	IB467N	1.1
P02538	Q7Z3Y7	462	N	4zry	B	A	IB479N	2.227
P02538	O76011	462	N	3tnu	B	A	IB467N	1.1
P02538	Q7Z3Y8	462	N	4zry	B	A	IB479N	2.227
P02538	Q7Z3Y9	462	N	4zry	B	A	IB479N	2.227
P02538	P08727	462	N	3tnu	B	A	IB467N	1.1
P02538	P13646	462	N	3tnu	B	A	IB467N	1.1
P02538	P08779	462	N	3tnu	B	A	IB467N	1.1
P02538	Q7Z3Z0	462	N	4zry	B	A	IB479N	2.227
P02538	Q92764	462	N	3tnu	B	A	IB467N	1.1
P02538	P05783	462	N	3tnu	B	A	IB467N	1.1
P02538	P19012	465	H	3tnu	B	A	YB470H	0.807
P02538	O76015	465	H	3tnu	B	A	YB470H	0.807
P02538	Q15323	465	H	3tnu	B	A	YB470H	0.807
P02538	Q6A162	465	H	3tnu	B	A	YB470H	0.807
P02538	Q7Z3Y7	465	H	4zry	B	A	YB482H	1.519
P02538	O76011	465	H	3tnu	B	A	YB470H	0.807
P02538	Q7Z3Y8	465	H	4zry	B	A	YB482H	1.519
P02538	Q7Z3Y9	465	H	4zry	B	A	YB482H	1.519
P02538	P08727	465	H	3tnu	B	A	YB470H	0.807
P02538	P13646	465	H	3tnu	B	A	YB470H	0.807
P02538	P08779	465	H	3tnu	B	A	YB470H	0.807
P02538	Q7Z3Z0	465	H	4zry	B	A	YB482H	1.519
P02538	Q92764	465	H	3tnu	B	A	YB470H	0.807
P02538	P05783	465	H	3tnu	B	A	YB470H	0.807
P04259	P19012	461	K	3tnu	B	A	EB466K	3.365
P04259	P08727	461	K	3tnu	B	A	EB466K	3.365
P04259	O76015	461	K	3tnu	B	A	EB466K	3.365
P04259	Q15323	461	K	3tnu	B	A	EB466K	3.365
P04259	Q7Z3Y8	461	K	4zry	B	A	EB478K	2.21
P04259	O76014	461	K	3tnu	B	A	EB466K	3.365
P04259	P13646	461	K	3tnu	B	A	EB466K	3.365
P04259	Q7Z3Y7	461	K	4zry	B	A	EB478K	2.21
P04259	Q14525	461	K	3tnu	B	A	EB466K	3.365
P04259	Q6A163	461	K	3tnu	B	A	EB466K	3.365
P04259	Q92764	461	K	3tnu	B	A	EB466K	3.365
P04259	Q7Z3Z0	461	K	4zry	B	A	EB478K	2.21
P04259	Q6A162	461	K	3tnu	B	A	EB466K	3.365
P07196	P19012	396	K	4zry	B	A	EB489K	0.34
P07196	P13646	396	K	4zry	B	A	EB489K	0.34
P07196	P05783	396	K	4zry	B	A	EB489K	0.34
P02545	P20700	486	N	3jt0	B	A	RB73N	1.213
P02545	Q03252	486	N	3jt0	A	B	RA73N	1.213
P40692	P54278	659	P	4fmn	A	B	RA672P	1.334
P40692	P54278	663	D	4fmn	A	B	EA676D	1.112
P40692	P54278	749	P	4fmn	A	B	LA762P	1.861
P40692	P54278	226	Q	3h4l	B	A	RB256Q	1.092
P33897	P28288	560	L	4lsg	A	B	EA489L	0.0
P40337	Q16665	78	S	1lqb	C	D	NC78S	0.919
P21953	P12694	163	V	1dtw	B	A	EB113V	1.755
P48668	O76015	472	K	4zry	B	A	EB489K	0.34
P48668	P19012	472	K	4zry	B	A	EB489K	0.34
P48668	Q15323	472	K	4zry	B	A	EB489K	0.34
P48668	Q6A162	472	K	4zry	B	A	EB489K	0.34
P48668	P08779	472	K	4zry	B	A	EB489K	0.34
P48668	Q7Z3Z0	472	K	4zry	B	A	EB489K	0.34
P48668	Q2M2I5	472	K	4zry	B	A	EB489K	0.34
P48668	P02533	472	K	4zry	B	A	EB489K	0.34
P48668	P05783	472	K	4zry	B	A	EB489K	0.34
P48668	Q14525	472	K	4zry	B	A	EB489K	0.34
P48668	O76011	472	K	4zry	B	A	EB489K	0.34
P48668	Q7Z3Y9	472	K	4zry	B	A	EB489K	0.34
P48668	Q7Z3Y8	472	K	4zry	B	A	EB489K	0.34
P48668	P08727	472	K	4zry	B	A	EB489K	0.34
P48668	Q92764	472	K	4zry	B	A	EB489K	0.34
P48668	O76014	472	K	4zry	B	A	EB489K	0.34
P60891	Q14558	115	V	4lzn	A	B	MA115V	1.46
P60891	P11908	115	V	3efh	A	B	MA115V	1.222
P60891	O60256	115	V	4lzn	A	B	MA115V	1.46
P42224	P52630	385	M	1yvl	B	A	TB1385M	1.111
P42224	P40763	385	M	1yvl	B	A	TB1385M	1.111
P40337	Q15369	158	P	1vcb	C	B	LC158P	3.901
P40337	Q15369	161	Q	1vcb	C	B	RC161Q	1.036
P04637	Q13625	276	G	4a63	A	B	AA296G	0.0
P04637	P10415	276	G	2mej	B	A	AB276G	0.907
P04637	Q8WUF5	276	G	4a63	A	B	AA296G	0.0
P40337	Q15369	82	P	1vcb	C	B	RC82P	0.642
Q9H3D4	Q96KQ4	247	R	4a63	A	B	HA197R	1.561
Q9H3D4	P04637	247	R	3q05	B	A	HB179R	1.939
Q9H3D4	Q13625	247	R	4a63	A	B	HA197R	1.561
Q15910	O75530	50	S	5hyn	A	B	LA50S	0.0
P60953	P27986	66	G	5hpy	B	A	RB68G	2.089
P60953	B2RTY4	66	G	5hpy	B	A	RB68G	2.089
P60953	P52565	66	G	5fr1	A	B	RA68G	1.712
Q09470	P22001	401	V	2a9h	B	A	GB104V	2.9
P28482	P51812	135	T	4nif	B	A	RB135T	1.21
P28482	Q15349	135	T	4nif	B	A	RB135T	1.21
P28482	Q9BUB5	135	T	4nif	B	A	RB135T	1.21
P36897	P62942	266	G	3h9r	A	B	DA269G	0.852
O43678	P28331	45	T	5xtb	F	M	KF45T	0.753
P49821	P19404	122	L	5lc5	F	E	PF102L	2.301
P49821	P19404	378	R	5lnk	1	2	S1358R	0.0
Q9H334	Q8IVH2	465	G	3qrf	F	G	RF337G	1.319
Q9H334	O15409	465	G	3qrf	F	G	RF337G	1.319
Q14738	P67775	200	K	2npp	B	C	EB114K	0.0
Q14738	P62714	200	K	2npp	B	C	EB114K	0.0
P30153	Q06190	258	H	4i5l	A	B	RA258H	1.299
P30153	Q13362	258	H	2iae	A	B	RA258H	1.691
P30153	Q15172	258	H	2iae	A	B	RA258H	1.691
P30153	Q16537	258	H	2iae	A	B	RA258H	1.691
P30153	Q14738	258	H	2iae	A	B	RA258H	1.691
P30153	Q9Y5P8	258	H	4i5l	A	B	RA258H	1.299
P30153	Q15173	258	H	2iae	A	B	RA258H	1.691
Q14738	P67775	197	K	2iae	B	C	EB121K	0.705
Q14738	P62714	197	K	2iae	B	C	EB121K	0.705
P06865	P07686	462	V	1o7a	B	A	EB491V	1.181
P40692	P54278	755	G	4fmn	A	B	RA768G	1.319
P46531	P78504	448	Q	5uk5	A	B	RA448Q	1.092
P40337	Q16665	111	N	1lqb	C	D	SC111N	0.0
Q06413	Q02078	24	K	5f28	B	A	RB24K	1.205
Q9ULV1	Q00604	105	V	5cl1	D	A	MD105V	0.399
P40763	P42224	344	H	1yvl	A	B	QA340H	0.906
P62140	P41236	49	R	2o8a	A	I	PA50R	2.323
P62140	Q6NXS1	49	R	2o8a	A	I	PA50R	2.323
P62140	O14990	49	R	2o8a	A	I	PA50R	2.323
P62140	Q12972	183	A	3v4y	A	B	EA184A	1.19
Q12948	Q99958	82	R	3qrf	G	F	TG341R	0.0
Q12948	Q99958	86	F	3qrf	G	F	LG345F	1.764
Q71U36	O00139	264	G	3edl	F	D	RF264G	1.319
P40763	P42224	614	G	4y5u	A	B	SA566G	1.141
Q8NBP7	P01130	374	H	3m0c	B	C	YB374H	1.657
P61764	O75558	42	P	4jeh	A	B	SA42P	1.256
P61764	Q8N4C7	42	P	4jeh	A	B	SA42P	1.256
Q00266	P31153	259	V	1o90	B	A	AB260V	0.988
P68400	P67870	47	G	1jwh	A	C	RA47G	0.0
Q719H9	Q96SI1	33	Y	5a15	B	A	EB28Y	0.0
O00459	P42336	376	E	4waf	B	A	KB379E	0.5
O00459	P42338	376	E	4waf	B	A	KB379E	0.5
O00459	P42336	564	E	2y3a	B	A	KB558E	0.338
O00459	P42338	564	E	2y3a	B	A	KB558E	0.338
P00492	Q9NRG1	68	F	1bzy	A	B	LA67F	2.495
Q71U36	Q13509	214	H	1jff	A	B	RA214H	1.299
O00571	Q04637	568	L	2vso	A	E	PA387L	2.652
Q14004	O75909	751	Q	4cxa	A	B	RA773Q	1.092
P04264	Q7Z3Y9	478	D	4zry	B	A	EB478D	2.467
P04264	Q15323	478	D	3tnu	B	A	EB466D	3.934
P04264	P08779	478	D	3tnu	B	A	EB466D	3.934
P04264	Q7Z3Y7	478	D	4zry	B	A	EB478D	2.467
P04264	Q7Z3Y8	478	D	4zry	B	A	EB478D	2.467
P04264	O76014	478	D	3tnu	B	A	EB466D	3.934
P04264	P19012	478	D	3tnu	B	A	EB466D	3.934
P04264	O76015	478	D	3tnu	B	A	EB466D	3.934
P04264	Q92764	478	D	3tnu	B	A	EB466D	3.934
P04264	Q14525	478	D	3tnu	B	A	EB466D	3.934
P04264	P13646	478	D	3tnu	B	A	EB466D	3.934
P04264	O76011	478	D	3tnu	B	A	EB466D	3.934
P04264	Q2M2I5	478	D	4zry	B	A	EB478D	2.467
P04264	P02533	478	D	3tnu	B	A	EB466D	3.934
P04264	Q6A163	478	D	3tnu	B	A	EB466D	3.934
P04264	P08727	478	D	3tnu	B	A	EB466D	3.934
P04264	Q7Z3Z0	478	D	4zry	B	A	EB478D	2.467
P21583	P10721	36	K	2e9w	C	A	NC11K	1.233
Q9BZS1	O15409	397	Q	2uzk	A	C	RA222Q	1.092
Q9BZS1	Q8IVH2	397	Q	2uzk	A	C	RA222Q	1.092
Q9BZS1	P55318	397	Q	2uzk	C	A	RC1222Q	1.092
P0DP25	Q9HD67	94	A	4l79	B	A	DB94A	0.539
P0DP25	P35579	94	A	4l79	B	A	DB94A	0.539
P40337	Q15369	184	P	1vcb	C	B	LC184P	2.043
P02533	P13647	388	H	3tnu	A	B	RA388H	1.947
P02533	O43790	388	H	3tnu	A	B	RA388H	1.947
P02533	P48668	388	H	3tnu	A	B	RA388H	1.947
P02533	Q5XKE5	388	H	3tnu	A	B	RA388H	1.947
P02533	P12035	388	H	3tnu	A	B	RA388H	1.947
P02533	P41219	388	H	3tnu	A	B	RA388H	1.947
P02533	Q14533	388	H	3tnu	A	B	RA388H	1.947
P02533	Q14CN4	388	H	3tnu	A	B	RA388H	1.947
P02533	P04264	388	H	3tnu	A	B	RA388H	1.947
P02533	Q8N1N4	388	H	3tnu	A	B	RA388H	1.947
O00459	P42336	557	H	2y3a	B	A	DB551H	1.703
O00459	P42338	557	H	2y3a	B	A	DB551H	1.703
P10644	P17612	269	G	2qcs	B	A	DB267G	1.724
P10644	P51817	269	G	2qcs	B	A	DB267G	1.724
Q9GZV9	P11362	123	W	1nun	A	B	GA160W	2.614
Q09470	P22001	405	L	2a9h	B	A	AB108L	1.165
P42224	P52630	355	D	1yvl	B	A	NB1355D	0.89
P42224	P40763	355	D	1yvl	B	A	NB1355D	0.89
P40337	Q16665	88	R	1lqb	C	D	WC88R	2.133
P40337	Q16665	105	P	1lqb	C	D	TC105P	1.13
P40337	Q15369	132	P	1vcb	C	B	QC132P	0.988
P40337	Q16665	80	R	1lqb	C	D	SC80R	1.168
P40337	Q15369	80	R	1vcb	C	B	SC80R	0.702
P40337	Q16665	115	Q	1lqb	C	D	HC115Q	1.581
Q06413	Q02078	38	P	5f28	B	A	LB38P	2.234
P02679	P02671	108	G	3ghg	C	A	AC82G	0.792
Q9UJY1	P02511	141	M	2n3j	A	B	RA140M	1.302
Q9UJY1	O14558	141	M	2n3j	B	A	RB140M	1.302
Q9UJY1	Q16082	141	M	2n3j	A	B	RA140M	1.302
Q9UJY1	P04792	141	M	2n3j	A	B	RA140M	1.302
P33897	P28288	660	W	5c76	A	B	RA542W	0.0
