# Supplementary material for: Estimating dispensable content in the human interactome
Source: Nat Commun. 2019 Jul 19;10:3205. doi: 10.1038/s41467-019-11180-2 (PMC6642175; doi:10.1038/s41467-019-11180-2)
Supplement: Supplementary file 8 — Supplementary Data 5 [file 41467_2019_11180_MOESM8_ESM.xlsx]

## Sheet: (A) Y2H-SI_nondisease_mut
dbSNP_ID	species	class	1000genome	date	genotype	submitterlink	allele_origin	alleles	het	se(het)	max_prob	min_prob	validated	validation	method	MAF	frequency_reporting_allele	count	assertion	gene	mut_position	variation_allele	frame	fxn-class	locus_id	mrna_acc	prot_acc	mut_res	protein	wt_context	mut_context_pos	wt_res	partners	physics_based_perturbations	physics_based_edgotype
rs1921	human	snp	yes	updated 2017-02-15 16:05	YES	YES	?	'A/C/G'	0.466328	0.125308	?	?	yes	notwithdrawn	byCluster,byFrequency,byHapMap	0.338858	A	5008	?	ISG15	83	A	2	missense	9636	NM_005101.3	NP_005092.1	N	P05161	LVVDKCDEPLSILVRNNKGRS	11	S	Q9UMW8	1	edgetic
rs4603	human	snp	yes	updated 2017-02-15 16:05	YES	YES	?	'C/T'	0.312308	0.242111	?	?	yes	notwithdrawn	byCluster,byFrequency,byHapMap	0.192093	C	5008	?	PSMB4	234	C	2	missense	5692	NM_002796.2	NP_002787.2	T	P28070	RDARSYNRFQIATVTEKGVEI	11	I	P25788	0	non-edgetic
rs7483	human	snp	yes	updated 2017-02-15 16:05	YES	YES	?	'A/G'	0.449738	0.150349	99	95	yes	notwithdrawn	byCluster,byFrequency,by2Hit2Allele,byHapMap	0.360623	T	5008	?	GSTM3	224	A	1	missense	2947	NM_000849.4	NP_000840.2	I	P21266	NKMAQWGNKPVC	11	V	Q03013,P46439	0,0	non-edgetic
rs9614	human	snp	yes	updated 2017-02-15 16:05	YES	YES	?	'A/C'	0.385922	0.209822	99	95	yes	notwithdrawn	byCluster,byFrequency,byHapMap	0.24361	G	5008	?	FBXO2	118	C	2	missense	26232	NM_012168.5	NP_036300.2	T	Q9UK22	DHWQQFYFLSKRRRNLLRNPC	11	K	P63208	0	non-edgetic
rs1044808	human	snp	yes	updated 2017-02-15 16:05	YES	YES	?	'C/G'	0.08992639999999999	0.192032	?	?	yes	notwithdrawn	byCluster,byFrequency,byHapMap	0.023162900000000004	C	5008	?	BOLA1	98	C	2	missense	51027	NM_001321025.1	NP_001307954.1	A	Q9Y3E2	LVHAALAEELGGPVHALAIQA	11	G	O76003	0	non-edgetic
rs1052053	human	snp	yes	updated 2017-02-15 16:05	YES	YES	?	'A/C/G'	0.474974	0.112533	?	?	yes	notwithdrawn	byCluster,byFrequency,by2Hit2Allele,byHapMap	0.447284	G	5008	?	PMF1	75	C	2	missense	11243	NM_001199653.1	NP_001186582.1	P	Q6P1K2	FYQLQPAMTQQIYDKFIAQLQ	11	Q	Q9H081	0	non-edgetic
rs1052571	human	snp	yes	updated 2017-02-15 16:05	YES	YES	?	'C/T'	0.499987	0.0025576	?	?	yes	notwithdrawn	byCluster,byFrequency,byHapMap	0.415335	G	5008	?	CASP9	28	T	2	missense	842	NM_001229.4	NP_001220.2	V	P55211	EELQVDQLWDALLSRELFRPH	11	A	Q13490,P98170,Q96CA5,Q96P09	0,0,0,0	non-edgetic
rs1052576	human	snp	yes	updated 2017-02-15 16:05	YES	YES	?	'A/G'	0.497271	0.036835900000000005	?	?	yes	notwithdrawn	byCluster,byFrequency,by2Hit2Allele,byHapMap	0.41513599999999995	T	5008	?	CASP9	221	G	2	missense	842	NM_001229.4	NP_001220.2	R	P55211	KMVLALLELAQQDHGALDCCV	11	Q	Q13490,P98170,Q96CA5,Q96P09	0,0,0,0	non-edgetic
rs1132312	human	snp	yes	updated 2017-02-15 16:05	YES	YES	?	'A/C/G/T'	0.497333	0.0364167	?	?	yes	notwithdrawn	byCluster,byFrequency,byHapMap	0.41513599999999995	A	5008	?	CASP9	136	A	3	missense	842	NM_001229.4	NP_001220.2	L	P55211	PRPVDIGSGGFGDVGALESLR	11	F	Q13490,P98170,Q96CA5,Q96P09	0,0,0,0	non-edgetic
rs2227963	human	snp	yes	updated 2017-02-15 16:05	YES	YES	?	'C/T'	0.171598	0.237388	?	?	yes	notwithdrawn	byCluster,byFrequency	0.140375	C	5008	?	GSTM5	179	C	2	missense	2949	NM_000851.3	NP_000842.2	P	P46439	IFEPKCLDAFLNLKDFISRFE	11	L	P21266	0	non-edgetic
rs2229059	human	snp	yes	updated 2017-02-15 16:05	YES	YES	?	'A/C/T'	0.106694	0.204853	?	?	yes	notwithdrawn	byCluster,byFrequency	0.0285543	C	5008	?	GSTM5	128	A	1	missense	2949	NM_000851.3	NP_000842.2	M	P46439	PDFEKLKPKYLEELPEKLKLY	11	L	P21266	0	non-edgetic
rs2229330	human	snp	yes	updated 2017-02-15 16:05	YES	YES	?	'G/T'	0.101738	0.201292	?	?	yes	notwithdrawn	byCluster,byFrequency,byHapMap	0.0347444	G	5008	?	ZBTB48	675	G	1	missense	3104	NM_001278647.1	NP_001265576.1	A	P10074	SFTGPGVLEPSLIITAAVPED	11	S	Q96BR9	0	non-edgetic
rs3088371	human	snp	yes	updated 2017-02-15 16:05	YES	YES	?	'A/T'	0.166675	0.23570500000000005	?	?	yes	notwithdrawn	byCluster,byFrequency,byHapMap	0.07348239999999999	T	5008	?	DR1	171	T	3	missense	1810	NM_001938.2	NP_001929.1	D	Q01658	SNQAGSSQDEEDDDDI	11	E	P20226	0	non-edgetic
rs4845112	human	snp	yes	updated 2017-02-15 16:05	YES	YES	?	'A/C/T'	0.14996800000000002	0.229131	?	?	yes	notwithdrawn	byCluster,byFrequency,by2Hit2Allele,byHapMap	0.107628	A	5008	?	RASSF5	277	T	1	missense	83593	NM_182663.3	NP_872604.1	W	Q8WWW0	EVNLAATTDKRTSFYLPLDAI	11	R	P61224,P61225	0,0	non-edgetic
rs12062278	human	snp	yes	updated 2017-02-15 16:05	YES	YES	?	'C/T'	0.03127	0.121067	?	?	yes	notwithdrawn	byCluster,byFrequency,by2Hit2Allele,byHapMap	0.053114999999999996	C	5008	?	BCAR3	464	G	2	missense	8412	NM_001261408.1	NP_001248337.1	G	O75815	HTELLTAKQNEAPGPRNSGVN	11	E	Q14511	0	non-edgetic
rs16835244	human	snp	yes	updated 2017-02-15 16:05	YES	YES	?	'G/T'	0.0399437	0.135559	?	?	yes	notwithdrawn	byCluster,byFrequency,byHapMap	0.038538300000000004	T	5008	?	AZIN2	288	T	1	missense	113451	NM_001293562.1	NP_001280491.1	S	Q96A70	RYYVTSAFTVAVSIIAKKEVL	11	A	Q9UMX2	0	non-edgetic
rs17848596	human	snp	yes	updated 2017-02-15 16:05	NO	YES	?	'C/G/T'	0.0906768	0.192661	?	?	yes	notwithdrawn	byCluster,byFrequency	0.09305110000000001	T	5008	?	PRKAA2	150	G	3	missense	5563	NM_006252.3	NP_006243.2	Q	P54646	LKPENVLLDAHMNAKIADFGL	11	H	O43741,P54619	0,0	non-edgetic
rs17854972	human	snp	yes	updated 2017-02-15 16:05	YES	YES	?	'A/G'	0.153731	0.230721	?	?	yes	notwithdrawn	byCluster,byFrequency	0.0401358	A	5008	?	GSTM5	67	A	1	missense	2949	NM_000851.3	NP_000842.2	T	P46439	FPNLPYLIDGAHKITQSNAIL	11	A	P21266	0	non-edgetic
rs35997569	human	snp	yes	updated 2017-02-15 16:05	YES	YES	?	'A/G'	0.0116288	0.0753604	?	?	yes	notwithdrawn	byCluster,byFrequency	0.0195687	G	5008	likely benign	ACTN2	604	G	1	missense	88	NM_001103.3	NP_001094.1	V	P35609	SSSNPYSTVTMDELRTKWDKV	11	M	Q8IY33	0	non-edgetic
rs41265897	human	snp	yes	updated 2017-02-15 16:05	YES	YES	?	'A/G'	0.055478199999999984	0.157039	?	?	yes	notwithdrawn	byCluster,byFrequency	0.0115815	A	5008	?	PHC2	145	T	2	missense	1912	NM_001330488.1	NP_001317417.1	V	Q8IXK0	SSSINLAASPAAAQLLNRAQS	11	A	Q96JM7	0	non-edgetic
rs78349214	human	snp	yes	updated 2017-02-15 16:05	NO	YES	?	'C/T'	0.0070261	0.058853099999999985	?	?	yes	notwithdrawn	byCluster,byFrequency	0.0129792	C	5008	?	BCAR3	733	G	2	missense	8412	NM_001261408.1	NP_001248337.1	S	O75815	TFEGTDMWEKNDQSCEIMLNH	11	N	Q14511	0	non-edgetic
rs78394637	human	snp	yes	updated 2017-02-15 16:05	NO	YES	?	'C/T'	0.022619	0.103913	?	?	yes	notwithdrawn	byCluster,byFrequency	0.0225639	T	5008	?	RASSF5	150	T	1	missense	83593	NM_182663.3	NP_872604.1	C	Q8WWW0	CGREVLRQALRCTNCKFTCHP	11	R	P61224,P61225	0,0	non-edgetic
rs78955679	human	snp	yes	updated 2017-02-15 16:05	NO	YES	?	'C/G'	0.0116606	0.0754609	?	?	yes	notwithdrawn	byCluster,byFrequency	0.0151757	C	5008	?	GSTM5	173	C	3	missense	2949	NM_000851.3	NP_000842.2	N	P46439	VLDMKRIFEPKCLDAFLNLKD	11	K	P21266	0	non-edgetic
rs80137217	human	snp	yes	updated 2017-02-15 16:05	YES	YES	?	'A/C'	0.0183745	0.0940724	?	?	yes	notwithdrawn	byCluster,byFrequency	0.0303514	A	5008	?	AZIN2	188	A	1	missense	113451	NM_001293562.1	NP_001280491.1	N	Q96A70	CRHLLENAKKHHVEVVGVSFH	11	H	Q9UMX2	0	non-edgetic
rs80257412	human	snp	yes	updated 2017-02-15 16:05	NO	YES	?	'A/G'	0.0143539	0.083492	?	?	yes	notwithdrawn	byCluster,byFrequency	0.025758799999999995	A	5008	likely benign	ACTN2	475	A	1	missense	88	NM_001103.3	NP_001094.1	N	P35609	AQELNELDYHDAVNVNDRCQK	11	D	Q8IY33	0	non-edgetic
rs112330158	human	snp	yes	updated 2017-02-15 16:05	YES	YES	?	'A/T'	6.6e-05	0.0057451	?	?	yes	notwithdrawn	byCluster,byFrequency	0.023562299999999998	T	5008	?	GSTM4	209	T	2	missense	2948	NM_000850.4	NP_000841.1	F	Q03013	KSSRFLPKPLYTRVAVWGNK	11	Y	P21266	0	non-edgetic
rs112419376	human	snp	yes	updated 2017-02-15 16:05	YES	YES	?	'A/G'	0.0001651	0.0090838	?	?	yes	notwithdrawn	byCluster,byFrequency	0.026158099999999997	G	5008	?	GSTM4	206	G	2	missense	2948	NM_000850.4	NP_000841.1	R	Q03013	AYMKSSRFLPKPLYTRVAVWG	11	K	P21266	0	non-edgetic
rs112611763	human	snp	yes	updated 2017-02-15 16:05	YES	YES	?	'C/G'	6.6e-05	0.0057452	?	?	yes	notwithdrawn	byCluster,byFrequency	0.0241613	G	5008	?	GSTM4	208	G	1	missense	2948	NM_000850.4	NP_000841.1	V	Q03013	MKSSRFLPKPLYTRVAVWGNK	11	L	P21266	0	non-edgetic
rs116188608	human	snp	yes	updated 2017-02-15 16:05	NO	YES	?	'C/T'	0.0080673	0.0629966	?	?	yes	notwithdrawn	byCluster,byFrequency	0.010782700000000001	T	5008	?	TRIM17	173	A	1	missense	51127	NM_001024940.2	NP_001020111.1	K	Q9Y577	LQAREEQSLAEWQGKVKERRE	11	E	Q9HCM9	0	non-edgetic
rs116545384	human	snp	yes	updated 2017-02-15 16:05	NO	YES	?	'A/C'	0.006634	0.05721	?	?	yes	notwithdrawn	byCluster,byFrequency	0.0105831	C	5008	?	BCAR3	561	G	1	missense	8412	NM_001261408.1	NP_001248337.1	G	O75815	VIAQHVLSMDCRVARILGVSE	11	C	Q14511	0	non-edgetic
rs149370166	human	snp	yes	updated 2017-02-15 16:05	NO	YES	?	'A/G'	0.0011383	0.0238295	?	?	yes	notwithdrawn	byCluster,byFrequency	0.0203674	A	5008	?	GSTM4	212	A	1	missense	2948	NM_000850.4	NP_000841.1	M	Q03013	RFLPKPLYTRVAVWGNK	11	V	P21266	0	non-edgetic
rs149817424	human	snp	yes	updated 2017-02-15 16:05	NO	YES	?	'C/G'	0.0205409	0.0992397	?	?	yes	notwithdrawn	byCluster,byFrequency	0.021765200000000002	G	5008	?	AZIN2	27	G	2	missense	113451	NM_001293562.1	NP_001280491.1	S	Q96A70	FSTRDLLKELTLGASQATTDE	11	T	Q9UMX2	0	non-edgetic
rs200675176	human	snp	yes	updated 2017-02-15 16:05	NO	YES	?	'A/G'	3.3e-05	0.0040626	?	?	yes	notwithdrawn	byCluster,byFrequency	0.019369	A	5008	?	GSTM4	211	A	2	missense	2948	NM_000850.4	NP_000841.1	K	Q03013	SRFLPKPLYTRVAVWGNK	11	R	P21266	0	non-edgetic
rs557745273	human	snp	yes	updated 2017-02-15 16:05	NO	YES	?	'C/T'	0.0005637000000000001	0.0167788	?	?	yes	notwithdrawn	byFrequency	0.151158	C	5008	?	AZIN2	104	C	2	missense	113451	NM_001293562.1	NP_001280491.1	T	Q96A70	AEMELVQHIGIPASKIICANP	11	I	Q9UMX2	0	non-edgetic
rs12366	human	snp	yes	updated 2017-02-15 16:05	YES	YES	?	'G/T'	0.485418	0.0841341	?	?	yes	notwithdrawn	byCluster,byFrequency,by2Hit2Allele,byHapMap	0.34165300000000004	T	5008	?	POLE4	17	T	2	missense	56655	NM_019896.2	NP_063949.2	V	Q9NR33	AGSGTPREEEGPAGEAAASQP	11	G	P25208	0	non-edgetic
rs1056104	human	snp	yes	updated 2017-02-15 16:05	YES	YES	?	'A/C/G'	0.184258	0.241206	?	?	yes	notwithdrawn	byCluster,byFrequency,byOtherPop,byHapMap	0.11521600000000001	A	5008	?	GEMIN6	140	A	2	missense	79833	NM_024775.9	NP_079051.9	D	Q8WXD5	AGVLTIDPPYGPENCSSSNEI	11	G	Q9H840	0	non-edgetic
rs1128416	human	snp	yes	updated 2017-02-15 16:05	YES	YES	?	'A/C/G'	0.496007	0.0445041	?	?	yes	notwithdrawn	byCluster,byFrequency,byHapMap	0.495407	G	5008	?	PPP1CB	67	C	3	missense	5500	NM_002709.2	NP_002700.1	H	P62140	PLKICGDIHGQYTDLLRLFEY	11	Q	Q96I34,Q6NXS1	0,0	non-edgetic
rs11546386	human	snp	yes	updated 2017-02-15 16:05	YES	YES	?	'A/G'	0.024934	0.108836	?	?	yes	notwithdrawn	byCluster,byFrequency	0.0177716	A	5008	?	EEF1B2	89	A	1	missense	1933	NM_001037663.1	NP_001032752.1	R	P24534	YGPADVEDTTGSGATDSKDDD	11	G	P26641	0	non-edgetic
rs41288789	human	snp	yes	updated 2017-02-15 16:05	YES	YES	?	'A/G'	0.06491759999999999	0.168061	?	?	yes	notwithdrawn	byCluster,byFrequency	0.0147764	A	5008	?	DPYSL5	512	A	1	missense	56896	NM_001253723.1	NP_001240652.1	T	Q9BPU6	PGKKEMGTPLADTPTRPVTRH	11	A	Q16555	0	non-edgetic
rs62176112	human	snp	yes	updated 2017-02-15 16:05	YES	YES	?	'A/G'	0.337621	0.234142	?	?	yes	notwithdrawn	byCluster,byFrequency	0.045726800000000005	A	5008	likely benign	PRKRA	11	T	2	missense	8575	NM_003690.4	NP_003681.1	L	O75569	MSQSRHRAEAPPLEREDSGTF	11	P	Q15633	0	non-edgetic
rs73976541	human	snp	yes	updated 2017-02-15 16:05	YES	YES	?	'C/T'	0.0133974	0.08074169999999999	?	?	yes	notwithdrawn	byCluster,byFrequency	0.026557499999999998	T	5008	?	HAT1	314	T	2	missense	8520	NM_003642.3	NP_003633.1	V	O14929	KLMQGFNEDMAIEAQQKFKIN	11	A	Q09028	0	non-edgetic
rs1799977	human	snp	yes	updated 2017-02-15 16:05	YES	YES	G(germline)/A(germline)/C(germline)	'A/C/G'	0.356928	0.225979	?	?	yes	notwithdrawn	byCluster,byFrequency,byOtherPop,byHapMap	0.129593	G	5008	benign	MLH1	219	G	1	missense	4292	NM_000249.3	NP_000240.1	V	P40692	NASTVDNIRSIFGNAVSRELI	11	I	P20585	0	non-edgetic
rs2229362	human	snp	yes	updated 2017-02-15 16:05	YES	YES	G(germline)/A(germline)	'A/G'	0.289928	0.246791	?	?	yes	notwithdrawn	byCluster,byFrequency,byHapMap	0.185104	T	5008	untested	BCL6	493	A	1	missense	604	NM_001130845.1	NP_001124317.1	T	P41182	PQHAEMCLHTAGPTFPEEMGE	11	A	O15156,Q8N143	0,0	non-edgetic
rs6762208	human	snp	yes	updated 2017-02-15 16:05	YES	YES	?	'A/C/T'	0.467773	0.122804	?	?	yes	notwithdrawn	byCluster,byFrequency,by2Hit2Allele,byHapMap	0.426917	A	5008	?	SENP2	301	T	2	missense	59343	NM_021627.2	NP_067640.2	M	Q9HC62	CSKGKITDTETMVGIRFENES	11	T	P55854,P61956	0,0	non-edgetic
rs9835485	human	snp	yes	updated 2017-02-15 16:05	YES	YES	?	'A/G'	0.386342	0.209549	?	?	yes	notwithdrawn	byCluster,byFrequency,by2Hit2Allele,byHapMap	0.220048	G	5008	?	ZKSCAN7	432	G	1	missense	55888	NM_001288590.1	NP_001275519.1	A	Q9P0L1	QTSQLIVHLRTHTGEKPYECS	11	T	Q9Y5A6,O43309,P57086,Q9NWS9,Q969J2	0,0,0,0,0	non-edgetic
rs9873604	human	snp	yes	updated 2017-02-15 16:05	YES	YES	?	'C/G/T'	0.381666	0.212563	?	?	yes	notwithdrawn	byCluster,byFrequency,by2Hit2Allele,byHapMap	0.247804	C	5008	?	ZKSCAN7	483	G	2	missense	55888	NM_001288590.1	NP_001275519.1	S	Q9P0L1	AKAFTQSSRLTDHQRTHTGEK	11	T	Q9Y5A6,O43309,P57086,Q9NWS9,Q969J2	0,0,0,0,0	non-edgetic
rs11544593	human	snp	yes	updated 2017-02-15 16:05	YES	YES	?	'A/G'	0.225837	0.24883	?	?	yes	notwithdrawn	byCluster,byFrequency,byHapMap	0.0726837	G	5008	?	APPL1	700	G	2	missense	26060	NM_012096.2	NP_036228.1	G	Q9UKG1	SSQSEESDLGEGGKKRESEA	11	E	Q8NEU8	0	non-edgetic
rs13081859	human	snp	yes	updated 2017-02-15 16:05	YES	YES	?	'C/T'	0.371406	0.218542	?	?	yes	notwithdrawn	byCluster,byFrequency,by2Hit2Allele,byHapMap	0.178115	C	5008	?	ZKSCAN7	153	C	2	missense	55888	NM_001288590.1	NP_001275519.1	S	Q9P0L1	SAPAQKQEMHFEETTALGTTK	11	F	Q9Y5A6,O43309,P57086,Q9NWS9,Q969J2	0,0,0,0,0	non-edgetic
rs34221642	human	snp	yes	updated 2017-02-15 16:05	YES	YES	?	'A/C'	0.0585409	0.160759	?	?	yes	notwithdrawn	byCluster,byFrequency	0.013778	C	5008	?	ARIH2	29	C	3	missense	10425	NM_001317333.1	NP_001304262.1	D	O95376	PNCEEEEEEEEDDPGDIEDYY	11	E	O14933	0	non-edgetic
rs61735096	human	snp	yes	updated 2017-02-15 16:05	YES	YES	?	'C/G'	0.0058526	0.0537779	?	?	yes	notwithdrawn	byCluster,byFrequency	0.0101837	G	5008	?	APPL1	334	G	3	missense	26060	NM_012096.2	NP_036228.1	E	Q9UKG1	DIDNCSVMAVDCEDRRYCFQI	11	D	Q8NEU8	1	edgetic
rs61752081	human	snp	yes	updated 2017-02-15 16:05	NO	YES	A(germline)/C(germline)	'A/C/G'	0.040620599999999986	0.136603	?	?	yes	notwithdrawn	byCluster,byFrequency	0.010782700000000001	A	5008	untested	BCL6	164	T	3	missense	604	NM_001130845.1	NP_001124317.1	D	P41182	IMAYRGREVVENNLPLRSAPG	11	E	O15156,Q8N143	0,0	non-edgetic
rs2920217	human	snp	yes	updated 2017-02-15 16:05	YES	YES	?	'G/T'	0.388143	0.208366	?	?	yes	notwithdrawn	byCluster,byFrequency,byOtherPop,by2Hit2Allele,byHapMap	0.202676	C	5008	?	ZBTB49	320	C	2	missense	166793	NM_001330625.1	NP_001317554.1	S	Q6ZSB9	KKLNFLKSQKYAEQVSEPKSD	11	Y	Q96BR9	0	non-edgetic
rs4689254	human	snp	yes	updated 2017-02-15 16:05	YES	YES	?	'A/G'	0.124216	0.216052	?	?	yes	notwithdrawn	byCluster,byFrequency	0.150759	A	5008	?	ZBTB49	348	A	1	missense	166793	NM_001330625.1	NP_001317554.1	T	Q6ZSB9	ESASKNTLEKASSQSAEEKES	11	A	Q96BR9	0	non-edgetic
rs10029206	human	snp	yes	updated 2017-02-15 16:05	YES	YES	?	'A/G'	0.0091186	0.06690410000000001	?	?	yes	notwithdrawn	byCluster,byFrequency,byHapMap	0.013778	G	5008	?	SEC24D	42	C	2	missense	9871	NM_001318066.1	NP_001304995.1	T	O94855	PSHTASPTGMMKPAGPLGATA	11	M	Q15437	0	non-edgetic
rs11569736	human	snp	yes	updated 2017-02-15 16:05	YES	YES	?	'A/C'	0.017628799999999997	0.0922152	?	?	yes	notwithdrawn	byCluster,byFrequency,byHapMap	0.024760400000000002	C	5008	?	SULT1B1	145	G	1	missense	27284	NM_014465.3	NP_055280.2	V	O43704	DVSVSYYHFDLMNNLQPFPGT	11	L	O00204,Q06520	0,0	non-edgetic
rs34293093	human	snp	yes	updated 2017-02-15 16:05	YES	YES	?	'A/G'	0.0693785	0.172846	?	?	yes	notwithdrawn	byCluster,byFrequency	0.0175719	T	5008	?	ZBTB49	642	T	2	missense	166793	NM_001330625.1	NP_001317554.1	V	Q6ZSB9	LPVHPVENSVAEFDSHSGGSY	11	A	Q96BR9	0	non-edgetic
rs75060923	human	snp	yes	updated 2017-02-15 16:05	NO	YES	?	'A/G'	0.102789	0.202061	?	?	yes	notwithdrawn	byCluster,byFrequency	0.10882599999999999	A	5008	?	ZBTB49	609	A	1	missense	166793	NM_001330625.1	NP_001317554.1	K	Q6ZSB9	LSQAIETSDLEKSQSSDSFSQ	11	E	Q96BR9	0	non-edgetic
rs26279	human	snp	yes	updated 2017-02-15 16:05	YES	YES	?	'A/G'	0.393772	0.204523	99	97	yes	notwithdrawn	byCluster,byFrequency,by2Hit2Allele,byHapMap	0.279752	G	5008	?	MSH3	1045	A	1	missense	4437	NM_002439.4	NP_002430.3	T	P20585	SEDESKLDPGAAEQVPDFVTF	11	A	P40692	0	non-edgetic
rs184967	human	snp	yes	updated 2017-02-15 16:05	YES	YES	?	'A/G'	0.221589	0.24838	99	87	yes	notwithdrawn	byCluster,byFrequency,by2Hit2Allele,byHapMap	0.0978435	A	5008	?	MSH3	949	G	2	missense	4437	NM_002439.4	NP_002430.3	R	P20585	MGAADNIYKGQSTFMEELTDT	11	Q	P40692	0	non-edgetic
rs1499280	human	snp	yes	updated 2017-02-15 16:05	YES	YES	?	'G/T'	0.167982	0.236163	99	95	yes	notwithdrawn	byCluster,byFrequency,byOtherPop,byHapMap	0.10063899999999999	C	5008	?	PELO	221	A	1	missense	53918	NM_015946.4	NP_057030.3	M	Q9BRX2	GFVREQFCDYLFQQAVKTDNK	11	L	Q9Y450	0	non-edgetic
rs1574197	human	snp	yes	updated 2017-02-15 16:05	NO	YES	?	'C/G'	0.0799831	0.183287	?	?	yes	notwithdrawn	byCluster,byFrequency	0.0417332	C	5008	?	MSH3	61	C	1	missense	4437	NM_002439.4	NP_002430.3	P	P20585	AAAAAAAAAAAAPPAPPAPAF	11	A	P40692	0	non-edgetic
rs1650697	human	snp	yes	updated 2017-02-15 16:05	YES	YES	?	'C/T'	0.17538099999999998	0.238604	?	?	yes	notwithdrawn	byCluster,byFrequency,by2Hit2Allele,byHapMap	0.23143000000000002	A	5008	?	MSH3	79	G	1	missense	4437	NM_002439.4	NP_002430.3	V	P20585	PAFPPQLPPHIATEIDRRKKR	11	I	P40692	0	non-edgetic
rs2001675	human	snp	yes	updated 2017-02-15 16:05	NO	YES	?	'C/G'	0.025467	0.109931	?	?	yes	notwithdrawn	byCluster,byFrequency	0.020766800000000002	C	5008	?	MSH3	60	C	1	missense	4437	NM_002439.4	NP_002430.3	P	P20585	GAAAAAAAAAAAAPPAPPAPA	11	A	P40692	0	non-edgetic
rs3734091	human	snp	yes	updated 2017-02-15 16:05	YES	YES	?	'A/C'	0.0453416	0.14357899999999998	?	?	yes	notwithdrawn	byCluster,byFrequency,byHapMap	0.028754000000000002	T	5008	?	XRCC4	247	T	1	missense	7518	NM_001318012.1	NP_001304941.1	S	Q13426	SENQTDLSGLASAAVSKDDSI	11	A	P49917	0	non-edgetic
rs28360135	human	snp	yes	updated 2017-02-15 16:05	YES	YES	?	'C/T'	0.0488452	0.148448	?	?	yes	notwithdrawn	byCluster,byFrequency,byHapMap	0.014377000000000001	C	5008	?	XRCC4	134	C	2	missense	7518	NM_001318012.1	NP_001304941.1	T	Q13426	RELICYCLDTIAENQAKNEHL	11	I	P49917	0	non-edgetic
rs112666038	human	snp	yes	updated 2017-02-15 16:05	YES	YES	?	'G/T'	0.0160451	0.0881197	?	?	yes	notwithdrawn	byCluster,byFrequency	0.0271565	T	5008	?	TARS	580	T	1	missense	6897	NM_001258437.1	NP_001245366.1	C	P26639	RFNLTYVSHDGDDKKRPVIVH	11	G	A2RTX5	0	non-edgetic
rs184133341	human	snp	yes	updated 2017-02-15 16:05	NO	YES	?	'C/G/T'	0.0224835	0.103642	?	?	yes	notwithdrawn	byCluster,byFrequency	0.021765200000000002	G	5008	?	PDCD6	3	G	2	missense	10016	NM_001267556.1	NP_001254485.1	G	O75340	MAAYSYRPGPGAG	3	A	Q9Y5Z4,Q9UBV8	0,0	non-edgetic
rs547282858	human	snp	yes	updated 2017-02-15 16:05	NO	YES	?	'A/C'	1.6800000000000002e-05	0.0029010000000000004	?	?	yes	notwithdrawn	byFrequency	0.042931300000000006	C	5008	?	CDC23	16	G	2	missense	8697	NM_004661.3	NP_004652.2	G	Q9UJX2	SMVPVAVTAAVAPVLSINSDF	11	V	Q9BS18	0	non-edgetic
rs557874766	human	snp	yes	updated 2017-02-15 16:05	NO	YES	?	'C/G/T'	0.0013579	0.0260257	?	?	yes	notwithdrawn	byFrequency	0.21785100000000002	G	5008	?	MSH3	67	G	1	missense	4437	NM_002439.4	NP_002430.3	A	P20585	AAAAAAPPAPPAPAFPPQLPP	11	P	P40692	0	non-edgetic
rs6577	human	snp	yes	updated 2017-02-15 16:05	YES	YES	?	'A/C'	0.20361	0.245658	?	?	yes	notwithdrawn	byCluster,byFrequency,byOtherPop,by2Hit2Allele,byHapMap	0.264776	G	5008	?	GSTA2	210	C	2	missense	2939	NM_000846.4	NP_000837.3	A	P09210	PGSPRKPPMDEKSLEESRKIF	11	E	O15217	0	non-edgetic
rs1801270	human	snp	yes	updated 2017-02-15 16:05	YES	YES	A(unknown)/C(germline)	'A/C/T'	0.252075	0.250023	?	?	yes	notwithdrawn	byCluster,byFrequency,by2Hit2Allele,byHapMap	0.25619000000000003	A	5008	benign	CDKN1A	31	A	3	missense	1026	NM_000389.4	NP_000380.1	R	P38936	LFGPVDSEQLSRDCDALMAGC	11	S	P24385,P30279,P30281	1,1,1	edgetic
rs1997660	human	snp	yes	updated 2017-02-15 16:05	YES	YES	?	'C/T'	0.479656	0.0987839	?	?	yes	notwithdrawn	byCluster,byFrequency,by2Hit2Allele,byHapMap	0.40834699999999996	A	5008	?	PGBD1	678	G	1	missense	84547	NM_001184743.1	NP_001171672.1	V	Q96JS3	KMKRGYFDFRIEENNEIILCR	11	I	P17028,P57086,Q9NWS9,P10073	0,0,0,0	non-edgetic
rs2071823	human	snp	yes	updated 2017-02-15 16:05	YES	YES	?	'C/G/T'	0.354614	0.227059	?	?	yes	notwithdrawn	byCluster,byFrequency,byOtherPop,by2Hit2Allele,byHapMap	0.182508	T	5008	?	PPIL1	81	C	3	missense	51645	NM_016059.4	NP_057143.1	H	Q9Y3C6	GRGGASIYGKQFEDELHPDLK	11	Q	Q13573	0	non-edgetic
rs2180314	human	snp	yes	updated 2017-02-15 16:05	YES	YES	?	'C/G'	0.483181	0.0901482	?	?	yes	notwithdrawn	byCluster,byFrequency,by2Hit2Allele,byHapMap	0.463658	C	5008	?	GSTA2	112	C	2	missense	2939	NM_000846.4	NP_000837.3	T	P09210	LGEMILLLPFSQPEEQDAKLA	11	S	O15217	0	non-edgetic
rs2232423	human	snp	yes	updated 2017-02-15 16:05	YES	YES	?	'C/T'	0.07072830000000001	0.174246	?	?	yes	notwithdrawn	byCluster,byFrequency,byHapMap	0.023162900000000004	G	5008	?	ZSCAN12	11	C	2	missense	9753	NM_001163391.1	NP_001156863.1	T	O43309	MASTWAIQAHMDQDEPLEVKI	11	M	Q8WTR7,Q9NX65,Q9P0L1,Q96IT1	0,0,0,0	non-edgetic
rs2232430	human	snp	yes	updated 2017-02-15 16:05	YES	YES	?	'A/G/T'	0.123444	0.2156	?	?	yes	notwithdrawn	byCluster,byFrequency,byHapMap	0.108027	T	5008	?	ZSCAN12	294	T	2	missense	9753	NM_001163391.1	NP_001156863.1	M	O43309	SQHSHLIEHQRIHTGDRPYKC	11	R	Q8WTR7,Q9NX65,Q9P0L1,Q96IT1	0,0,0,0	non-edgetic
rs2232434	human	snp	yes	updated 2017-02-15 16:05	YES	YES	?	'A/G'	0.190953	0.242927	?	?	yes	notwithdrawn	byCluster,byFrequency,byHapMap	0.10343499999999999	C	5008	?	ZSCAN12	392	G	1	missense	9753	NM_001163391.1	NP_001156863.1	D	O43309	RDKPYQCTQCNKSFSRRSILT	11	N	Q8WTR7,Q9NX65,Q9P0L1,Q96IT1	0,0,0,0	non-edgetic
rs2232448	human	snp	yes	updated 2017-02-15 16:05	YES	YES	?	'A/G'	0.0659827	0.169227	?	?	yes	notwithdrawn	byCluster,byFrequency,byHapMap	0.0834665	T	5008	?	ZBTB24	518	A	1	missense	9841	NM_014797.2	NP_055612.2	T	O43167	HLKIHSKEKHASDASSISGSS	11	A	O43298,Q9UIH9,Q9H165,Q96BR9	0,0,0,0	non-edgetic
rs2234951	human	snp	yes	updated 2017-02-15 16:05	YES	YES	?	'C/T'	0.10731	0.205279	?	?	yes	notwithdrawn	byCluster,byFrequency,byHapMap	0.0706869	A	5008	?	GSTA2	110	T	1	missense	2939	NM_000846.4	NP_000837.3	S	P09210	ADLGEMILLLPFSQPEEQDAK	11	P	O15217	0	non-edgetic
rs2854028	human	snp	yes	updated 2017-02-15 16:05	YES	YES	?	'A/G/T'	0.396251	0.202776	?	?	yes	notwithdrawn	byCluster,byFrequency,byHapMap	0.17492	T	5008	?	RING1	343	A	3	missense	6015	NM_002931.3	NP_002922.2	E	Q06587	GGEGGGAGGGDGPEEPALPSL	11	D	P35226,Q8IY57,Q8N488	0,0,0	non-edgetic
rs3800324	human	snp	yes	updated 2017-02-15 16:05	YES	YES	?	'A/G'	0.16431600000000002	0.234858	?	?	yes	notwithdrawn	byCluster,byFrequency,byHapMap	0.14736400000000002	A	5008	?	PGBD1	244	A	2	missense	84547	NM_001184743.1	NP_001171672.1	E	Q96JS3	HLSLTRRNLCGNSAQETVMSL	11	G	P17028,P57086,Q9NWS9,P10073	0,0,0,0	non-edgetic
rs3800325	human	snp	yes	updated 2017-02-15 16:05	YES	YES	?	'C/G'	0.28020700000000004	0.248168	?	?	yes	notwithdrawn	byCluster,byFrequency,byHapMap	0.263778	G	5008	?	PGBD1	248	G	1	missense	84547	NM_001184743.1	NP_001171672.1	E	Q96JS3	TRRNLCGNSAQETVMSLSPMT	11	Q	P17028,P57086,Q9NWS9,P10073	0,0,0,0	non-edgetic
rs3800326	human	snp	yes	updated 2017-02-15 16:05	YES	YES	?	'C/T'	0.0806915	0.183942	?	?	yes	notwithdrawn	byCluster,byFrequency,byHapMap	0.0656949	T	5008	?	PGBD1	256	T	2	missense	84547	NM_001184743.1	NP_001171672.1	L	Q96JS3	SAQETVMSLSPMTEEIVTKDR	11	P	P17028,P57086,Q9NWS9,P10073	0,0,0,0	non-edgetic
rs6456811	human	snp	yes	updated 2017-02-15 16:05	YES	YES	?	'C/G'	0.28231100000000003	0.247903	?	?	yes	notwithdrawn	byCluster,byFrequency,by2Hit2Allele,byHapMap	0.263179	G	5008	?	PGBD1	806	G	1	missense	84547	NM_001184743.1	NP_001171672.1	D	Q96JS3	VAHFYLEHNAHLSD	11	H	P17028,P57086,Q9NWS9,P10073	0,0,0,0	non-edgetic
rs9496891	human	snp	yes	updated 2017-02-15 16:05	YES	YES	?	'A/G'	0.0220204	0.102593	?	?	yes	notwithdrawn	byCluster,byFrequency,byHapMap	0.0413339	G	5008	likely benign	STX11	277	G	1	missense	8676	NM_003764.3	NP_003755.2	A	O75558	VQYEEKNPCRTLCCFCCPCLK	11	T	P61764,O00161	0,0	non-edgetic
rs9986596	human	snp	yes	updated 2017-02-15 16:05	YES	YES	?	'A/G/T'	0.225829	0.248835	?	?	yes	notwithdrawn	byCluster,byFrequency,by2Hit2Allele	0.139377	A	5008	?	ZKSCAN4	33	A	2	missense	387032	NM_019110.4	NP_061983.2	Y	Q969J2	LTVKVEKEEASALTAEVRAPC	11	S	P57086,Q9NX65,Q9P0L1,Q96IT1	0,0,0,0	non-edgetic
rs16893917	human	snp	yes	updated 2017-02-15 16:05	YES	YES	?	'A/G'	0.164374	0.234879	?	?	yes	notwithdrawn	byCluster,byFrequency,byHapMap	0.14736400000000002	A	5008	?	PGBD1	592	A	3	missense	84547	NM_001184743.1	NP_001171672.1	I	Q96JS3	WFEPYQEESTMKVDEDPDLGL	11	M	P17028,P57086,Q9NWS9,P10073	0,0,0,0	non-edgetic
rs17073498	human	snp	yes	updated 2017-02-15 16:05	YES	YES	?	'A/G'	0.0150223	0.0853551	?	?	yes	notwithdrawn	byCluster,byFrequency,byHapMap	0.0199681	A	5008	likely benign	STX11	49	A	2	missense	8676	NM_003764.3	NP_003755.2	Q	O75558	HILESLYRDIRDIQDENQLLV	11	R	P61764,O00161	0,0	non-edgetic
rs17847931	human	snp	yes	updated 2017-02-15 16:05	YES	YES	?	'C/T'	0.0115317	0.07505260000000001	?	?	yes	notwithdrawn	byCluster,byFrequency	0.013977600000000001	G	5008	?	RXRB	95	C	2	missense	6257	NM_001270401.1	NP_001257330.1	A	P28702	SSSPNPLPQGVPPPSPPGPPL	11	V	P10826,Q13133	0,0	non-edgetic
rs33932084	human	snp	yes	updated 2017-02-15 16:05	YES	YES	?	'A/G'	0.0942173	0.195529	?	?	yes	notwithdrawn	byCluster,byFrequency	0.0241613	G	5008	?	PGBD1	398	G	2	missense	84547	NM_001184743.1	NP_001171672.1	S	Q96JS3	KSWTKRDIKPNFPSWSALDSG	11	N	P17028,P57086,Q9NWS9,P10073	0,0,0,0	non-edgetic
rs34044517	human	snp	yes	updated 2017-02-15 16:05	YES	YES	?	'C/T'	0.0316411	0.121735	?	?	yes	notwithdrawn	byCluster,byFrequency	0.014976	C	5008	?	NEDD9	223	G	2	missense	4739	NM_001142393.1	NP_001135865.1	C	Q14511	VYDIPPTKGVYAIPPSACRDE	11	Y	O75815	0	non-edgetic
rs34184473	human	snp	yes	updated 2017-02-15 16:05	YES	YES	?	'A/C/G/T'	0.006765300000000001	0.0577673	?	?	yes	notwithdrawn	byCluster,byFrequency	0.010782700000000001	A	5008	?	NEDD9	304	A	2	missense	4739	NM_001142393.1	NP_001135865.1	Q	Q14511	HQSLSPNHPPPQLGQSVGSQN	11	P	O75815	0	non-edgetic
rs35027728	human	snp	yes	updated 2017-02-15 16:05	YES	YES	?	'G/T'	0.052739	0.153584	?	?	yes	notwithdrawn	byCluster,byFrequency	0.0353435	G	5008	?	ZNF165	286	G	1	missense	7718	NM_003447.3	NP_003438.1	V	P49910	ERRLNLNSNEFTHQKSCKHGT	11	F	Q9NWS9	0	non-edgetic
rs35220041	human	snp	yes	updated 2017-02-15 16:05	YES	YES	?	'C/T'	0.0479712	0.147256	?	?	yes	notwithdrawn	byCluster,byFrequency	0.0319489	G	5008	likely benign	PEX3	82	G	2	missense	8504	NM_003630.2	NP_003621.1	R	P56589	MLPTLREALMQQLNSESLTAL	11	Q	P40855	0	non-edgetic
rs41312309	human	snp	yes	updated 2017-02-15 16:05	YES	YES	?	'A/G'	0.136163	0.22257800000000005	?	?	yes	notwithdrawn	byCluster,byFrequency	0.028754000000000002	T	5008	?	PACSIN1	334	T	2	missense	29993	NM_001199583.2	NP_001186512.1	V	Q9BY11	EGVALTNATGAVESTSQAGDR	11	A	Q9UNF0,Q9UKS6	0,0	non-edgetic
rs61737163	human	snp	yes	updated 2017-02-15 16:05	YES	YES	?	'A/G'	0.0178067	0.092662	?	?	yes	notwithdrawn	byCluster,byFrequency	0.0245607	A	5008	?	TRIM38	132	A	1	missense	10475	NM_006355.4	NP_006346.1	I	O00635	KGHTTALVEDVCQGYKEKLQK	11	V	P63279	0	non-edgetic
rs61755989	human	snp	yes	updated 2017-02-15 16:05	YES	YES	?	'A/G/T'	0.011793799999999998	0.0758801	?	?	yes	notwithdrawn	byCluster,byFrequency	0.020766800000000002	A	5008	?	NEDD9	415	T	1	missense	4739	NM_001142393.1	NP_001135865.1	W	Q14511	DPDTAIERLQRLQQALEMGVS	11	R	O75815	0	non-edgetic
rs62638680	human	snp	yes	updated 2017-02-15 16:05	YES	YES	?	'A/G'	0.032851099999999994	0.12388	?	?	yes	notwithdrawn	byCluster,byFrequency	0.035742800000000005	A	5008	?	ZKSCAN4	22	T	1	missense	387032	NM_019110.4	NP_061983.2	F	Q969J2	DAQSAEDQTGLLTVKVEKEEA	11	L	P57086,Q9NX65,Q9P0L1,Q96IT1	0,0,0,0	non-edgetic
rs73740510	human	snp	yes	updated 2017-02-15 16:05	YES	YES	?	'A/C/G'	0.012735	0.0787738	?	?	yes	notwithdrawn	byCluster,byFrequency	0.020567099999999998	A	5008	?	GSTA2	143	G	3	missense	2939	NM_000846.4	NP_000837.3	Q	P09210	FPAFEKVLKSHGQDYLVGNKL	11	H	O15217	0	non-edgetic
rs78235403	human	snp	yes	updated 2017-02-15 16:05	NO	YES	?	'C/T'	0.0288589	0.116605	?	?	yes	notwithdrawn	byCluster,byFrequency	0.0141773	C	5008	?	TRIM38	165	C	2	missense	10475	NM_006355.4	NP_006346.1	T	O00635	TEQKLSTAMRITKWKEKVQIQ	11	I	P63279	0	non-edgetic
rs79222964	human	snp	yes	updated 2017-02-15 16:05	NO	YES	?	'A/G'	0.016982900000000002	0.0905706	?	?	yes	notwithdrawn	byCluster,byFrequency	0.018370599999999997	G	5008	likely benign	POLR1C	212	G	1	missense	9533	NM_001318876.1	NP_001305805.1	V	O15160	LRPGQEIDLLMHCVKGIGKDH	11	M	P52435,Q9Y2S0	0,0	non-edgetic
rs144128934	human	snp	yes	updated 2017-02-15 16:05	NO	YES	?	'C/G/T'	0.004532	0.04738680000000002	?	?	yes	notwithdrawn	byCluster,byFrequency	0.0101837	T	5008	?	ZKSCAN4	88	A	2	missense	387032	NM_019110.4	NP_061983.2	N	Q969J2	CGQWLQPEMHSKEQILELLVL	11	S	P57086,Q9NX65,Q9P0L1,Q96IT1	1,1,0,1	edgetic
rs2070215	human	snp	yes	updated 2017-02-15 16:05	YES	YES	?	'A/G'	0.363211	0.222897	?	?	yes	notwithdrawn	byCluster,byFrequency,byHapMap	0.19588699999999998	C	5008	?	MCM7	144	G	2	missense	4176	NM_005916.4	NP_005907.3	S	P33993	FELYFQGPSSNKPRVIREVRA	11	N	Q14566	0	non-edgetic
rs4075307	human	snp	yes	updated 2017-02-15 16:05	YES	YES	?	'C/T'	0.0195962	0.0970262	?	?	yes	notwithdrawn	byCluster,byFrequency,byHapMap	0.0347444	A	5008	?	MICALL2	519	T	2	missense	79778	NM_182924.3	NP_891554.1	L	Q8IY33	GLPSRMEPPAPLSTSSTSQAS	11	P	P12814,P35609	0,0	non-edgetic
rs4580937	human	snp	yes	updated 2017-02-15 16:05	YES	YES	?	'C/G/T'	0.156084	0.231693	?	?	yes	notwithdrawn	byCluster,byFrequency	0.09904149999999999	T	5008	?	MICALL2	663	A	2	missense	79778	NM_182924.3	NP_891554.1	H	Q8IY33	SLPARSPSPPRRRRLAVPASL	11	R	P12814,P35609	0,0	non-edgetic
rs10951154	human	snp	yes	updated 2017-02-15 16:05	YES	YES	?	'C/T'	0.35849200000000003	0.225232	?	?	yes	notwithdrawn	byCluster,byFrequency,byHapMap	0.21924899999999997	C	5008	benign	HOXA1	73	G	2	missense	3198	NM_005522.4	NP_005513.1	R	P49639	SPHHHHHHHHHHPQPATYQTS	11	H	P40425	0	non-edgetic
rs11980797	human	snp	yes	updated 2017-02-15 16:05	YES	YES	?	'A/C'	0.0714432	0.174978	?	?	yes	notwithdrawn	byCluster,byFrequency,byHapMap	0.086262	C	5008	?	MICALL2	711	G	1	missense	79778	NM_182924.3	NP_891554.1	V	Q8IY33	PHLQGKPGRPLSPANVPALPG	11	L	P12814,P35609	0,0	non-edgetic
rs12540098	human	snp	yes	updated 2017-02-15 16:05	YES	YES	?	'C/G/T'	0.256381	0.249961	?	?	yes	notwithdrawn	byCluster,byFrequency,by2Hit2Allele,byHapMap	0.206669	G	5008	?	MICALL2	480	A	1	missense	79778	NM_182924.3	NP_891554.1	T	Q8IY33	APGRPSPATAAVPSSQPKTEA	11	A	P12814,P35609	0,0	non-edgetic
rs59690840	human	snp	yes	updated 2017-02-15 16:05	YES	YES	?	'C/T'	0.0302717	0.119245	?	?	yes	notwithdrawn	byCluster,byFrequency	0.014976	T	5008	?	MICALL2	368	A	1	missense	79778	NM_182924.3	NP_891554.1	T	Q8IY33	AASHPAVPPSAPDPRPATPQG	11	A	P12814,P35609	0,0	non-edgetic
rs61287564	human	snp	yes	updated 2017-02-15 16:05	YES	YES	?	'C/T'	0.151678	0.229854	?	?	yes	notwithdrawn	byCluster,byFrequency	0.09904149999999999	C	5008	?	MICALL2	623	G	2	missense	79778	NM_182924.3	NP_891554.1	R	Q8IY33	AEPRAGEAPRKVSGSFAGSVH	11	K	P12814,P35609	0,0	non-edgetic
rs61741872	human	snp	yes	updated 2017-02-15 16:05	YES	YES	?	'A/C/G'	0.141655	0.2253030000000001	?	?	yes	notwithdrawn	byCluster,byFrequency	0.08586260000000001	A	5008	?	MICALL2	582	G	3	missense	79778	NM_182924.3	NP_891554.1	E	Q8IY33	MSTSLQEGQEDGPAGWRANLK	11	D	P12814,P35609	0,0	non-edgetic
rs61747084	human	snp	yes	updated 2017-02-15 16:05	YES	YES	?	'C/T'	0.041010000000000005	0.137198	?	?	yes	notwithdrawn	byCluster,byFrequency	0.0686901	C	5008	?	MICALL2	430	G	1	missense	79778	NM_182924.3	NP_891554.1	A	Q8IY33	FFQTSAVPPGTSLSGRGPTPS	11	T	P12814,P35609	0,0	non-edgetic
rs74829114	human	snp	yes	updated 2017-02-15 16:05	NO	YES	?	'A/G'	0.0108034	0.072698	?	?	yes	notwithdrawn	byCluster,byFrequency	0.0157748	A	5008	?	MICALL2	474	T	1	missense	79778	NM_182924.3	NP_891554.1	S	Q8IY33	EEAGAPAPGRPSPATAAVPSS	11	P	P12814,P35609	0,0	non-edgetic
rs75056037	human	snp	yes	updated 2017-02-15 16:05	YES	YES	?	'A/G'	0.249592	0.25	?	?	yes	notwithdrawn	byCluster,byFrequency	0.10223600000000001	A	5008	?	MICALL2	180	T	2	missense	79778	NM_182924.3	NP_891554.1	V	Q8IY33	GPPPKTDQALAGSLVSSTCGV	11	A	P12814,P35609	0,0	non-edgetic
rs2231524	human	snp	yes	updated 2017-02-15 16:05	YES	YES	?	'A/G'	0.07863880000000001	0.182031	?	?	yes	notwithdrawn	byCluster,byFrequency,byHapMap	0.0347444	G	5008	?	CHRAC1	126	G	2	missense	54108	NM_017444.5	NP_059140.1	R	Q9NRG0	EENDNDNESDHDEADS	11	H	Q9NRF9	0	non-edgetic
rs3764796	human	snp	yes	updated 2017-02-15 16:05	YES	YES	?	'A/G/T'	0.205339	0.245989	?	?	yes	notwithdrawn	byCluster,byFrequency,byHapMap	0.10563099999999999	G	5008	?	MTMR7	559	C	3	missense	9108	NM_004686.4	NP_004677.3	H	Q9Y216	QLNCTKVKSKQSEPSKHSGFS	11	Q	Q96QG7	0	non-edgetic
rs7815455	human	snp	yes	updated 2017-02-15 16:05	NO	YES	?	'A/G'	0.008274700000000001	0.06378769999999999	?	?	yes	notwithdrawn	byCluster,byFrequency	0.0125799	A	5008	?	NPM2	24	A	2	missense	10361	NM_001286680.1	NP_001273609.1	N	Q86SE8	VTTVLWGCELSQERRTWTFRP	11	S	P06748,O75607	0,0	non-edgetic
rs7825375	human	snp	yes	updated 2017-02-15 16:05	YES	YES	?	'A/G'	0.0214006	0.101204	?	?	yes	notwithdrawn	byCluster,byFrequency,byHapMap	0.0369409	A	5008	?	ZNF572	500	A	1	missense	137209	NM_152412.2	NP_689625.2	I	Q7Z3I7	HVEKPFESPDVGDFPHEWTWK	11	V	Q9Y2K1	0	non-edgetic
rs10105106	human	snp	yes	updated 2017-02-15 16:05	YES	YES	?	'A/G'	0.0752701	0.1788	?	?	yes	notwithdrawn	byCluster,byFrequency,byHapMap	0.0706869	A	5008	?	ZNF572	380	A	2	missense	137209	NM_152412.2	NP_689625.2	E	Q7Z3I7	NVIEECRIQLGEKPYRCCECG	11	G	Q9Y2K1	0	non-edgetic
rs10107774	human	snp	yes	updated 2017-02-15 16:05	YES	YES	?	'A/T'	0.0753025	0.178832	?	?	yes	notwithdrawn	byCluster,byFrequency,by2Hit2Allele,byHapMap	0.0706869	T	5008	?	ZNF572	448	T	1	missense	137209	NM_152412.2	NP_689625.2	C	Q7Z3I7	KPYKCPDCGESFSQSFNLIRH	11	S	Q9Y2K1	0	non-edgetic
rs77605100	human	snp	yes	updated 2017-02-15 16:05	NO	YES	?	'A/G'	0.0206832	0.0995681	?	?	yes	notwithdrawn	byCluster,byFrequency	0.023961700000000002	G	5008	?	NPM2	194	G	2	missense	10361	NM_001286680.1	NP_001273609.1	G	Q86SE8	EEEEIRASVRDKSPVKKAKAT	11	D	P06748,O75607	0,0	non-edgetic
rs78004199	human	snp	yes	updated 2017-02-15 16:05	NO	YES	?	'A/T'	0.0117284	0.07567460000000001	?	?	yes	notwithdrawn	byCluster,byFrequency	0.0203674	T	5008	?	ZNF572	308	T	1	missense	137209	NM_152412.2	NP_689625.2	C	Q7Z3I7	KPYKCLECEKSFGCNSTLIKH	11	S	Q9Y2K1	0	non-edgetic
rs1110061	human	snp	yes	updated 2017-02-15 16:05	YES	YES	?	'C/G'	0.208684	0.246562	99	95	yes	notwithdrawn	byCluster,byFrequency	0.325479	G	5008	benign	NR5A1	146	C	2	missense	2516	NM_004959.4	NP_004950.2	A	Q13285	PDYVLPPSLHGPEPKGLAAGP	11	G	P51843	0	non-edgetic
rs17502738	human	snp	yes	updated 2017-02-15 16:05	YES	YES	?	'C/T'	0.261302	0.249744	?	?	yes	notwithdrawn	byCluster,byFrequency,byHapMap	0.09365019999999999	C	5008	?	ZBTB5	300	G	2	missense	9925	NM_014872.2	NP_055687.1	G	O15062	SRATQVETSFDQEAAPEKSSF	11	D	O15156	0	non-edgetic
rs34119250	human	snp	yes	updated 2017-02-15 16:05	NO	YES	?	'A/C/G/T'	0.100155	0.200129	?	?	yes	notwithdrawn	byCluster,byFrequency	0.0341454	A	5008	?	TRAF1	46	A	2	missense	7185	NM_001190945.1	NP_001177874.1	Q	Q13077	LCCAGCLSENPRNGEDQICPK	11	P	Q9Y4K3	0	non-edgetic
rs61742531	human	snp	yes	updated 2017-02-15 16:05	YES	YES	?	'A/G'	0.009421700000000002	0.067986	?	?	yes	notwithdrawn	byCluster,byFrequency	0.0159744	A	5008	?	ATP6V1G1	89	A	2	missense	9550	NM_004888.3	NP_004879.1	Q	O75348	EKMTILQTYFRQNRDEVLDNL	11	R	Q96A05	0	non-edgetic
rs13991	human	snp	yes	updated 2017-02-15 16:05	YES	YES	?	'C/G'	0.367164	0.220845	?	?	yes	notwithdrawn	byCluster,byFrequency,byHapMap	0.16254000000000002	C	5008	?	GLRX3	21	C	3	missense	10539	NM_001199868.1	NP_001186797.1	H	O76003	AAVEEVGSAGQFEELLRLKAK	11	Q	Q9Y3E2	0	non-edgetic
rs303210	human	snp	yes	updated 2017-02-15 16:05	YES	YES	?	'C/G/T'	0.359596	0.224707	?	?	yes	notwithdrawn	byCluster,byFrequency,by2Hit2Allele,byHapMap	0.243011	T	5008	?	IFIT1	215	G	3	missense	3434	NM_001270927.1	NP_001257856.1	E	P09914	PLRQAVRLNPDNGYIKVLLAL	11	D	O14879	0	non-edgetic
rs303211	human	snp	yes	updated 2017-02-15 16:05	YES	YES	?	'A/C/G'	0.0756807	0.179203	?	?	yes	notwithdrawn	byCluster,byFrequency,byOtherPop,by2Hit2Allele,byHapMap	0.023362599999999997	A	5008	?	IFIT1	155	C	3	missense	3434	NM_001270927.1	NP_001257856.1	N	P09914	EGWALLKCGGKNYERAKACFE	11	K	O14879	0	non-edgetic
rs1050704	human	snp	yes	updated 2017-02-15 16:05	YES	YES	?	'A/G/T'	0.183863	0.241093	?	?	yes	notwithdrawn	byCluster,byFrequency	0.07228430000000001	C	5008	?	BNIP3	143	T	3	missense	664	NM_004052.3	NP_004043.3	S	Q12983	PRSQTPQDTNRASETDTHSIG	11	R	O60238	0	non-edgetic
rs2234962	human	snp	yes	updated 2017-02-15 16:05	YES	YES	?	'C/T'	0.291009	0.246614	?	?	yes	notwithdrawn	byCluster,byFrequency,byHapMap	0.0964457	C	5008	benign	BAG3	151	C	1	missense	9531	NM_004281.3	NP_004272.2	R	O95817	MPETTQPDKQCGQVAAAAAAQ	11	C	P11142	0	non-edgetic
rs2274217	human	snp	yes	updated 2017-02-15 16:05	YES	YES	?	'A/G'	0.352573	0.227989	?	?	yes	notwithdrawn	byCluster,byFrequency,byOtherPop,byHapMap	0.191094	T	5008	?	GLRX3	123	T	1	missense	10539	NM_001199868.1	NP_001186797.1	S	O76003	QRHASSGSFLPSANEHLKEDL	11	P	Q9Y3E2	0	non-edgetic
rs3858340	human	snp	yes	updated 2017-02-15 16:05	YES	YES	?	'C/T'	0.202094	0.245367	?	?	yes	notwithdrawn	byCluster,byFrequency,by2Hit2Allele,byHapMap	0.155551	T	5008	benign	BAG3	407	T	2	missense	9531	NM_004281.3	NP_004272.2	L	O95817	APSTAPAEATPPKPGEAEAPP	11	P	P11142	0	non-edgetic
rs4536103	human	snp	yes	updated 2017-02-15 16:05	YES	YES	G(germline)/A(germline)	'A/G'	0.485214	0.0847025	?	?	yes	notwithdrawn	byCluster,byFrequency,by2Hit2Allele	0.429912	G	5008	likely benign	NEUROG3	199	C	2	missense	50674	NM_020999.3	NP_066279.2	S	Q9Y4Z2	EERPGLLGATFSACLSPGSLA	11	F	Q99081	0	non-edgetic
rs11556626	human	snp	yes	updated 2017-02-15 16:05	YES	YES	?	'G/T'	0.307423	0.243316	?	?	yes	notwithdrawn	byCluster,byFrequency	0.189696	C	5008	?	BNIP3	39	G	1	missense	664	NM_004052.3	NP_004043.3	A	Q12983	GAQLGRGAPTSAFPPPAAEAH	11	S	O60238	0	non-edgetic
rs34407818	human	snp	yes	updated 2017-02-15 16:05	YES	YES	?	'C/T'	0.0274338	0.113861	?	?	yes	notwithdrawn	byCluster,byFrequency	0.044129400000000006	G	5008	?	IFIT3	394	G	2	missense	3437	NM_001031683.3	NP_001026853.1	G	O14879	EGLSISKKSTDKEEIKDQPQN	11	D	P09914	0	non-edgetic
rs41277236	human	snp	yes	updated 2017-02-15 16:05	YES	YES	T(germline)/C(germline)	'C/T'	0.101444	0.201075	?	?	yes	notwithdrawn	byCluster,byFrequency	0.0259585	T	5008	benign	NEUROG3	167	A	1	missense	50674	NM_020999.3	NP_066279.2	R	Q9Y4Z2	GELGSPGGSPGDWGSLYSPVS	11	G	Q99081	0	non-edgetic
rs45541140	human	snp	yes	updated 2017-02-15 16:05	YES	YES	?	'C/G'	0.0372196	0.131242	?	?	yes	notwithdrawn	byCluster,byFrequency	0.0189696	G	5008	?	BNIP3	36	C	1	missense	664	NM_004052.3	NP_004043.3	P	Q12983	LSPGAQLGRGAPTSAFPPPAA	11	A	O60238	0	non-edgetic
rs540874	human	snp	yes	updated 2017-02-15 16:05	YES	YES	?	'C/T'	0.4965	0.0416836	?	?	yes	notwithdrawn	byCluster,byFrequency,byOtherPop,by2Hit2Allele,byHapMap	0.416933	A	5008	?	ACTN3	776	G	2	missense	89	NM_001104.3	NP_001095.2	R	Q08043	RASFNHFDRKQNGMMEPDDFR	11	Q	O43707,P12814	0,0	non-edgetic
rs618838	human	snp	yes	updated 2017-02-15 16:05	YES	YES	?	'C/T'	0.4768810000000001	0.104999	99	95	yes	notwithdrawn	byCluster,byFrequency,by2Hit2Allele,byHapMap	0.39976	T	5008	?	ACTN3	628	C	1	missense	89	NM_001104.3	NP_001095.2	R	Q08043	WDMVRKLVPSCDQTLQEELAR	11	C	O43707,P12814	0,0	non-edgetic
rs948445	human	snp	yes	updated 2017-02-15 16:05	YES	YES	?	'C/T'	0.278917	0.248322	99	95	yes	notwithdrawn	byCluster,byFrequency,by2Hit2Allele,byHapMap	0.280152	C	5008	?	ACY3	8	A	2	missense	91703	NM_080658.1	NP_542389.1	Q	Q96HD9	MCSLPVPREPLRRVAVTG	8	R	P45381	0	non-edgetic
rs1671064	human	snp	yes	updated 2017-02-15 16:05	YES	YES	?	'C/T'	0.48313	0.0902784	?	?	yes	notwithdrawn	byCluster,byFrequency,byOtherPop,byHapMap	0.413538	G	5008	?	ACTN3	523	A	2	missense	89	NM_001104.3	NP_001095.2	Q	Q08043	RMEKLLETIDRLQLEFARRAA	11	R	O43707,P12814	0,0	non-edgetic
rs2229456	human	snp	yes	updated 2017-02-15 16:05	YES	YES	?	'A/C/T'	0.298593	0.245299	?	?	yes	notwithdrawn	byCluster,byFrequency,byHapMap	0.16274	C	5008	?	ACTN3	635	C	2	missense	89	NM_001104.3	NP_001095.2	A	Q08043	VPSCDQTLQEELARQQVNERL	11	E	O43707,P12814	0,0	non-edgetic
rs7106654	human	snp	yes	updated 2017-02-15 16:05	YES	YES	?	'A/G'	0.055692700000000005	0.157304	?	?	yes	notwithdrawn	byCluster,byFrequency,byHapMap	0.0986422	A	5008	?	PACSIN3	61	T	2	missense	29763	NM_001184974.1	NP_001171903.1	V	Q9UKS6	KAYAQQLADWARKWRGTVEKG	11	A	Q9BY11	0	non-edgetic
rs34037785	human	snp	yes	updated 2017-02-15 16:05	YES	YES	?	'A/C/G/T'	0.026172300000000003	0.11136300000000003	?	?	yes	notwithdrawn	byCluster,byFrequency	0.0509185	C	5008	?	PSMC3	218	C	3	missense	5702	NM_002804.4	NP_002795.2	H	P17980	HKEKFENLGIQPPKGVLMYGP	11	Q	P62333,O00233	1,0	edgetic
rs34510872	human	snp	yes	updated 2017-02-15 16:05	YES	YES	?	'C/G/T'	0.0928267	0.194413	?	?	yes	notwithdrawn	byCluster,byFrequency,byHapMap	0.023961700000000002	T	5008	?	BIRC2	506	G	2	missense	329	NM_001166.4	NP_001157.1	G	Q13490	IKQKTQIPLQARELIDTILVK	11	A	P55211,Q96CA5	0,0	non-edgetic
rs199517144	human	snp	yes	updated 2017-02-15 16:05	NO	YES	?	'A/G'	0.0008718999999999999	0.020861	?	?	yes	notwithdrawn	byCluster,byFrequency	0.010782700000000001	G	5008	?	OTUB1	11	G	2	missense	55611	NM_017670.2	NP_060140.2	R	Q96FW1	MAAEEPQQQKQEPLGSDSEGV	11	Q	P61077,Q9Y2X8	0,0	non-edgetic
rs411107	human	snp	yes	updated 2017-02-15 16:05	YES	YES	?	'C/T'	0.358538	0.22521	?	?	yes	notwithdrawn	byCluster,byFrequency,by2Hit2Allele	0.252396	T	5008	?	KRT6C	88	A	1	missense	286887	NM_173086.4	NP_775109.2	R	P48668	AISGGYGSRAGGSYGFGGAGS	11	G	P13646,P19012,Q15323,O76015,Q6A162	0,0,0,0,0	non-edgetic
rs412533	human	snp	yes	updated 2017-02-15 16:05	YES	YES	?	'C/T'	0.431498	0.171926	?	?	yes	notwithdrawn	byCluster,byFrequency,by2Hit2Allele,byHapMap	0.24960100000000002	T	5008	?	KRT6C	481	A	1	missense	286887	NM_173086.4	NP_775109.2	I	P48668	GEECRLNGEGVGQVNVSVVQS	11	V	P13646,P19012,Q15323,O76015,Q6A162	0,0,0,0,0	non-edgetic
rs585664	human	snp	yes	updated 2017-02-15 16:05	YES	YES	?	'C/T'	0.07023910000000001	0.173741	?	?	yes	notwithdrawn	byCluster,byFrequency,byHapMap	0.0271565	A	5008	?	KRT77	322	T	2	missense	374454	NM_175078.2	NP_778253.2	F	Q7Z794	THISDTNVILSMDNNRSLDLD	11	S	P19012,Q15323	0,0	non-edgetic
rs607426	human	snp	yes	updated 2017-02-15 16:05	YES	YES	?	'A/G'	0.010101700000000002	0.07034789999999999	99	91	yes	notwithdrawn	byCluster,byFrequency,byHapMap	0.020766800000000002	C	5008	?	KRT73	365	G	2	missense	319101	NM_175068.2	NP_778238.1	G	Q86Y46	RLIQRLRSEIESVKKQCANLE	11	E	P19012	0	non-edgetic
rs636127	human	snp	yes	updated 2017-02-15 16:05	YES	YES	?	'C/G/T'	0.07183710000000001	0.17538299999999998	?	?	yes	notwithdrawn	byCluster,byFrequency,byHapMap	0.0666933	T	5008	?	KRT77	533	G	1	missense	374454	NM_175078.2	NP_778253.2	G	Q7Z794	RSYRGGGARGRSGGGYGSGCG	11	R	P19012,Q15323	0,0	non-edgetic
rs638043	human	snp	yes	updated 2017-02-15 16:05	YES	YES	?	'A/C/T'	0.199854	0.244934	99	95	yes	notwithdrawn	byCluster,byFrequency,byHapMap	0.0720847	T	5008	benign	KRT2	219	A	2	missense	3849	NM_000423.2	NP_000414.2	D	P35908	KWELLQQMNVGTRPINLEPIF	11	G	P13646,P08727,Q15323,O76015,Q6A162	0,0,0,0,0	non-edgetic
rs641615	human	snp	yes	updated 2017-02-15 16:05	YES	YES	A(unknown)/C(germline)	'A/C/G'	0.366108	0.221413	?	?	yes	notwithdrawn	byCluster,byFrequency,by2Hit2Allele,byHapMap,suspect	0.215056	T	5008	untested	KRT5	197	A	3	missense	3852	NM_000424.3	NP_000415.2	E	P13647	RFLEQQNKVLDTKWTLLQEQG	11	D	P19012,Q15323,O76015,Q6A162	0,0,0,0	non-edgetic
rs659436	human	snp	yes	updated 2017-02-15 16:05	YES	YES	?	'A/C/G'	0.0054219	0.0517849	99	94	yes	notwithdrawn	byCluster,byFrequency,byHapMap	0.0117812	A	5008	?	KRT73	96	G	2	missense	319101	NM_175068.2	NP_778238.1	R	Q86Y46	FGSVALGSVCPSLCPPGGIHQ	11	P	P19012	0	non-edgetic
rs665470	human	snp	yes	updated 2017-02-15 16:05	YES	YES	?	'C/T'	0.331891	0.2362070000000001	?	?	yes	notwithdrawn	byCluster,byFrequency,byOtherPop,by2Hit2Allele,byHapMap	0.203075	T	5008	?	KRT71	122	A	1	missense	112802	NM_033448.2	NP_258259.1	K	Q3SY84	LAPLNVELDPEIQKVRAQERE	11	E	P13646,P19012,Q15323,O76015,Q6A162	0,0,0,0,0	non-edgetic
rs665522	human	snp	yes	updated 2017-02-15 16:05	YES	YES	?	'C/T'	0.331693	0.236276	?	?	yes	notwithdrawn	byCluster,byFrequency,by2Hit2Allele,byHapMap	0.203474	T	5008	?	KRT71	107	A	1	missense	112802	NM_033448.2	NP_258259.1	I	Q3SY84	CPPGGIHQVTVNESLLAPLNV	11	V	P13646,P19012,Q15323,O76015,Q6A162	0,0,0,0,0	non-edgetic
rs668313	human	snp	yes	updated 2017-02-15 16:05	YES	YES	?	'A/G'	0.0691654	0.172623	?	?	yes	notwithdrawn	byCluster,byFrequency,byHapMap	0.025559099999999998	T	5008	?	KRT77	183	A	2	missense	374454	NM_175078.2	NP_778253.2	Q	Q7Z794	NKFASFIDKVRFLEQQNQVLQ	11	R	P19012,Q15323	0,0	non-edgetic
rs1177573	human	snp	yes	updated 2017-02-15 16:05	YES	YES	?	'A/G'	0.0242672	0.107446	?	?	yes	notwithdrawn	byCluster,byFrequency,by2Hit2Allele,byHapMap	0.042931300000000006	T	5008	?	PSMD9	134	T	1	missense	5715	NM_002813.6	NP_002804.2	W	O00233	LGQSESQGPPRAFAKVNSISP	11	R	P17980,P62333	0,0	non-edgetic
rs1567759	human	snp	yes	updated 2017-02-15 16:05	YES	YES	?	'A/G/T'	0.483084	0.0904977	99	95	yes	notwithdrawn	byCluster,byFrequency,byOtherPop,by2Hit2Allele,byHapMap	0.40655	A	5008	?	KRT77	220	A	1	missense	374454	NM_175078.2	NP_778253.2	S	Q7Z794	NLEPLLENYIGDLRRQVDLLS	11	G	P19012,Q15323	0,0	non-edgetic
rs2066827	human	snp	yes	updated 2017-02-23 11:26	YES	YES	T(germline)/A(germline)	'A/C/G/T'	0.398718	0.201306	?	?	yes	notwithdrawn	byCluster,byFrequency,byHapMap	0.359225	G	5008	likely benign	CDKN1B	109	G	2	missense	1027	NM_004064.4	NP_004055.1	G	P46527	CKVPAQESQDVSGSRPAAPLI	11	V	P24385	0	non-edgetic
rs2071588	human	snp	yes	updated 2017-02-15 16:05	NO	YES	?	'C/G'	0.473804	0.111407	?	?	yes	notwithdrawn	byCluster,byFrequency,by2Hit2Allele,byHapMap	0.278754	G	5008	?	KRT81	52	C	1	missense	3887	NM_002281.3	NP_002272.2	R	Q14533	TGGFGSHSVCGGFRAGSCGRS	11	G	Q15323,O76015,Q6A162	0,0,0	non-edgetic
rs2230681	human	snp	yes	updated 2017-02-15 16:05	YES	YES	?	'C/T'	0.246958	0.249981	?	?	yes	notwithdrawn	byCluster,byFrequency,byHapMap	0.16633399999999998	T	5008	?	PSMD9	17	C	2	missense	5715	NM_001261400.2	NP_001248329.1	A	O00233	RQSGGSSQAGVVTVSDVQELM	11	V	P17980,P62333	0,0	non-edgetic
rs2292506	human	snp	yes	updated 2017-02-15 16:05	YES	YES	?	'C/T'	0.203541	0.245645	?	?	yes	notwithdrawn	byCluster,byFrequency,byOtherPop,byHapMap	0.186901	T	5008	?	KRT71	523	A	2	missense	112802	NM_033448.2	NP_258259.1	Q	Q3SY84	SLSAPSKKTSR	11	R	P13646,P19012,Q15323,O76015,Q6A162	0,0,0,0,0	non-edgetic
rs2634041	human	snp	yes	updated 2017-02-15 16:05	YES	YES	?	'C/T'	0.227761	0.249009	?	?	yes	notwithdrawn	byCluster,byFrequency,by2Hit2Allele,byHapMap	0.37559899999999996	C	5008	benign	KRT2	101	G	1	missense	3849	NM_000423.2	NP_000414.2	G	P35908	GRGGGFGGGSSFGGGSGFSGG	11	S	P13646,P08727,Q15323,O76015,Q6A162	0,0,0,0,0	non-edgetic
rs2638497	human	snp	yes	updated 2017-02-15 16:05	YES	YES	?	'C/T'	0.465642	0.126486	?	?	yes	notwithdrawn	byCluster,byFrequency,byHapMap	0.260383	A	5008	?	KRT79	81	C	2	missense	338785	NM_175834.2	NP_787028.1	S	Q5XKE5	ISVSVAGGALLGRALGGFGFG	11	L	P13646,P19012,Q15323,Q14525,O76015	0,0,0,0,0	non-edgetic
rs2638525	human	snp	yes	updated 2017-02-15 16:05	YES	YES	?	'A/G'	0.298088	0.245331	?	?	yes	notwithdrawn	byCluster,byFrequency,by2Hit2Allele,byHapMap	0.22164499999999998	A	5008	benign	KRT4	72	T	2	missense	3851	NM_002272.3	NP_002263.3	V	P19013	SMSVAGSRQGACFGGAGGFGT	11	A	P13646,P19012,Q14525,O76015,Q6A162	0,0,0,0,0	non-edgetic
rs2852464	human	snp	yes	updated 2017-02-15 16:05	YES	YES	?	'C/G/T'	0.4621270000000001	0.132296	?	?	yes	notwithdrawn	byCluster,byFrequency,by2Hit2Allele,byHapMap	0.359225	C	5008	benign	KRT83	279	G	3	missense	3889	NM_002282.3	NP_002273.3	M	P78385	DNSRDLNMDCIVAEIKAQYDD	11	I	Q15323,O76015	0,0	non-edgetic
rs2857663	human	snp	yes	updated 2017-02-15 16:05	YES	YES	?	'C/T'	0.209605	0.246715	?	?	yes	notwithdrawn	byCluster,byFrequency,by2Hit2Allele,byHapMap	0.127796	A	5008	benign	KRT83	149	T	1	missense	3889	NM_002282.3	NP_002273.3	C	P78385	LETKLQFYQNRECCQSNLEPL	11	R	Q15323,O76015	0,0	non-edgetic
rs2857671	human	snp	yes	updated 2017-02-15 16:05	YES	YES	?	'C/T'	0.420132	0.18318	?	?	yes	notwithdrawn	byCluster,byFrequency,by2Hit2Allele,byHapMap	0.263778	G	5008	benign	KRT83	493	T	1	missense	3889	NM_002282.3	NP_002273.3	Y	P78385	CGGGSCGQGRH	11	H	Q15323,O76015	0,0	non-edgetic
rs3782489	human	snp	yes	updated 2017-02-15 16:05	YES	YES	?	'A/G'	0.466169	0.125583	?	?	yes	notwithdrawn	byCluster,byFrequency,by2Hit2Allele,byHapMap	0.379393	A	5008	?	KRT77	367	T	2	missense	374454	NM_175078.2	NP_778253.2	M	Q7Z794	YQTKYQELQITAGRHGDDLKN	11	T	P19012,Q15323	0,0	non-edgetic
rs4251545	human	snp	yes	updated 2017-02-15 16:05	YES	YES	?	'A/G'	0.204315	0.24579	?	?	yes	notwithdrawn	byCluster,byFrequency,by2Hit2Allele,byHapMap	0.170527	A	5008	benign	IRAK4	428	A	1	missense	51135	NM_001114182.2	NP_001107654.1	T	Q9NWZ3	MNDADSTSVEAMYSVASQCLH	11	A	Q99836	0	non-edgetic
rs6580873	human	snp	yes	updated 2017-02-15 16:05	YES	YES	?	'A/C/T'	0.218355	0.248	?	?	yes	notwithdrawn	byCluster,byFrequency,byHapMap	0.06349840000000001	A	5008	?	KRT81	248	A	2	missense	3887	NM_002281.3	NP_002272.2	H	Q14533	FLRRLYEEEILILQSHISDTS	11	L	Q15323,O76015,Q6A162	0,0,0	non-edgetic
rs7302968	human	snp	yes	updated 2017-02-15 16:05	YES	YES	?	'A/C/G'	0.215115	0.247554	?	?	yes	notwithdrawn	byCluster,byFrequency,byHapMap	0.0662939	A	5008	?	KRT73	376	G	2	missense	319101	NM_175068.2	NP_778238.1	R	Q86Y46	SVKKQCANLETAIADAEQRGD	11	T	P19012	0	non-edgetic
rs7310138	human	snp	yes	updated 2017-02-15 16:05	YES	YES	?	'A/T'	0.302033	0.244525	?	?	yes	notwithdrawn	byCluster,byFrequency,by2Hit2Allele,byHapMap	0.142372	T	5008	?	KRT72	366	A	3	missense	140807	NM_001146225.1	NP_001139697.1	E	Q14CN4	EIGNVKKQCADLETAIADAEQ	11	D	Q6A162	0	non-edgetic
rs10783518	human	snp	yes	updated 2017-02-15 16:05	YES	YES	?	'A/C/G'	0.49391	0.0549034	?	?	yes	notwithdrawn	byCluster,byFrequency,by2Hit2Allele,byHapMap	0.327276	C	5008	?	KRT71	464	C	2	missense	112802	NM_033448.2	NP_258259.1	A	Q3SY84	SIISSTSGGSVYGFRPSMVSG	11	V	P13646,P19012,Q15323,O76015,Q6A162	0,0,0,0,0	non-edgetic
rs10783528	human	snp	yes	updated 2017-02-15 16:05	YES	YES	?	'C/T'	0.448499	0.151981	?	?	yes	notwithdrawn	byCluster,byFrequency,by2Hit2Allele,byHapMap	0.318291	T	5008	?	KRT77	336	A	1	missense	374454	NM_175078.2	NP_778253.2	N	Q7Z794	NRSLDLDSIIDAVRTQYELIA	11	D	P19012,Q15323	0,0	non-edgetic
rs11170164	human	snp	yes	updated 2017-02-15 16:05	YES	YES	G(germline)/A(unknown)	'A/G'	0.109574	0.206834	?	?	yes	notwithdrawn	byCluster,byFrequency,byHapMap	0.026557499999999998	T	5008	untested	KRT5	138	A	2	missense	3852	NM_000424.3	NP_000415.2	E	P13647	GGPGFPVCPPGGIQEVTVNQS	11	G	P19012,Q15323,O76015,Q6A162	0,0,0,0	non-edgetic
rs11170183	human	snp	yes	updated 2017-02-15 16:05	YES	YES	?	'A/C/T'	0.359064	0.224966	?	?	yes	notwithdrawn	byCluster,byFrequency,by2Hit2Allele,byHapMap	0.178115	A	5008	?	KRT72	428	A	2	missense	140807	NM_001146225.1	NP_001139697.1	H	Q14CN4	LALDMEIATYRKLLESEECRM	11	R	Q6A162	1	edgetic
rs11170187	human	snp	yes	updated 2017-02-15 16:05	YES	YES	?	'C/T'	0.474422	0.110159	?	?	yes	notwithdrawn	byCluster,byFrequency,by2Hit2Allele,byHapMap	0.372204	C	5008	?	KRT72	171	G	1	missense	140807	NM_001146225.1	NP_001139697.1	D	Q14CN4	QQLDLNNCRKNLEPIYEGYIS	11	N	Q6A162	0	non-edgetic
rs11540301	human	snp	yes	updated 2017-02-15 16:05	YES	YES	?	'C/G'	0.0790503	0.182418	?	?	yes	notwithdrawn	byCluster,byFrequency	0.11042300000000001	C	5008	?	KRT6A	552	G	2	missense	3853	NM_005554.3	NP_005545.1	S	P02538	VGGGSSTIKYTTTSSSSRKSY	11	T	P13646,P19012,Q15323,O76015,Q6A162	0,0,0,0,0	non-edgetic
rs11549949	human	snp	yes	updated 2017-02-15 16:05	YES	YES	G(germline)/A(unknown)	'A/C/G/T'	0.232675	0.249399	?	?	yes	notwithdrawn	byCluster,byFrequency,byHapMap	0.128794	T	5008	untested	KRT5	543	A	1	missense	3852	NM_000424.3	NP_000415.2	S	P13647	YSSSSGGVGLGGGLSVGGSGF	11	G	P19012,Q15323,O76015,Q6A162	0,0,0,0	non-edgetic
rs11549950	human	snp	yes	updated 2017-02-15 16:05	YES	YES	G(unknown)/A(germline)	'A/G'	0.239938	0.249797	?	?	yes	notwithdrawn	byCluster,byFrequency,byHapMap	0.151757	C	5008	untested	KRT5	528	G	1	missense	3852	NM_000424.3	NP_000415.2	G	P13647	GGLGGGLAGGSSGSYYSSSSG	11	S	P19012,Q15323,O76015,Q6A162	0,0,0,0	non-edgetic
rs11608915	human	snp	yes	updated 2017-02-15 16:05	YES	YES	?	'C/T'	0.499583	0.014428899999999996	?	?	yes	notwithdrawn	byCluster,byFrequency,byHapMap	0.400559	T	5008	?	KRT6C	182	A	2	missense	286887	NM_173086.4	NP_775109.2	Q	P48668	NKFASFIDKVRFLEQQNKVLD	11	R	P13646,P19012,Q15323,O76015,Q6A162	0,0,0,0,0	non-edgetic
rs11836126	human	snp	yes	updated 2017-02-15 16:05	YES	YES	?	'A/C/G'	0.0164837	0.0895512	?	?	yes	notwithdrawn	byCluster,byFrequency,byHapMap	0.0109824	A	5008	?	KRT6A	154	G	1	missense	3853	NM_005554.3	NP_005545.1	A	P02538	LLTPLNLQIDPTIQRVRAEER	11	P	P13646,P19012,Q15323,O76015,Q6A162	0,0,0,0,0	non-edgetic
rs12298348	human	snp	yes	updated 2017-02-15 16:05	NO	YES	?	'A/C/T'	0.0110355	0.0734581	?	?	yes	notwithdrawn	byCluster,byFrequency	0.014976	T	5008	?	KRT6C	234	A	2	missense	286887	NM_173086.4	NP_775109.2	H	P48668	QLDSIVGERGRLDSELRNMQD	11	R	P13646,P19012,Q15323,O76015,Q6A162	0,0,0,0,0	non-edgetic
rs12833456	human	snp	yes	updated 2017-02-15 16:05	YES	YES	?	'C/T'	0.474445	0.110112	?	?	yes	notwithdrawn	byCluster,byFrequency,byHapMap	0.37280399999999997	C	5008	?	KRT72	264	G	2	missense	140807	NM_001146225.1	NP_001139697.1	C	Q14CN4	TDEIKFFKCLYEGEITQIQSH	11	Y	Q6A162	0	non-edgetic
rs17118224	human	snp	yes	updated 2017-02-15 16:05	YES	YES	?	'C/T'	0.023899700000000003	0.106671	?	?	yes	notwithdrawn	byCluster,byFrequency,byHapMap	0.0311502	T	5008	?	KRT77	10	A	1	missense	374454	NM_175078.2	NP_778253.2	T	Q7Z794	MSHQFSSQSAFSSMSRRVYS	10	A	P19012,Q15323	0,0	non-edgetic
rs17688627	human	snp	yes	updated 2017-02-15 16:05	YES	YES	?	'A/G'	0.230068	0.249204	?	?	yes	notwithdrawn	byCluster,byFrequency,byHapMap	0.0720847	A	5008	?	KRT79	393	T	2	missense	338785	NM_175834.2	NP_787028.1	V	Q5XKE5	CQQLQTAIAEAEQRGELALKD	11	A	P13646,P19012,Q15323,Q14525,O76015	0,0,0,0,0	non-edgetic
rs17845411	human	snp	yes	updated 2017-02-15 16:05	YES	YES	?	'C/T'	0.381861	0.212397	?	?	yes	notwithdrawn	byCluster,byFrequency	0.309704	C	5008	?	KRT6A	21	G	2	missense	3853	NM_005554.3	NP_005545.1	S	P02538	HSSSRRGFSANSARLPGVSRS	11	N	P13646,P19012,Q15323,O76015,Q6A162	0,0,0,0,0	non-edgetic
rs28399541	human	snp	yes	updated 2017-02-15 16:05	YES	YES	?	'A/G'	0.0074278999999999986	0.0604877	?	?	yes	notwithdrawn	byCluster,byFrequency,byHapMap	0.012380200000000001	C	5008	?	BTG1	139	G	2	missense	694	NM_001731.2	NP_001722.1	S	P62324	PAGGSTQNSTNVQMVDSRISC	11	N	Q9UFF9	0	non-edgetic
rs34769047	human	snp	yes	updated 2017-02-15 16:05	YES	YES	?	'C/G'	0.0103164	0.07107580000000001	?	?	yes	notwithdrawn	byCluster,byFrequency	0.0175719	C	5008	?	KRT72	326	G	1	missense	140807	NM_001146225.1	NP_001139697.1	E	Q14CN4	TLYQTKIQELQVTAGQHGDDL	11	Q	Q6A162	0	non-edgetic
rs35417182	human	snp	yes	updated 2017-02-15 16:05	YES	YES	?	'C/T'	0.094646	0.19587	?	?	yes	notwithdrawn	byCluster,byFrequency	0.0810703	T	5008	?	KRT73	61	A	1	missense	319101	NM_175068.2	NP_778238.1	M	Q86Y46	LGGARSISFNVASGSGWAGGY	11	V	P19012	0	non-edgetic
rs35725856	human	snp	yes	updated 2017-02-15 16:05	YES	YES	?	'A/C/T'	0.0093319	0.0676692	?	?	yes	notwithdrawn	byCluster,byFrequency	0.0145767	T	5008	?	KRT80	238	A	1	missense	144501	NM_001081492.1	NP_001074961.1	I	Q6KB66	AAQVKDVSVTVGMDSRCHIDL	11	V	P19012,P35900	0,0	non-edgetic
rs41291993	human	snp	yes	updated 2017-02-15 16:05	NO	YES	?	'C/T'	0.0399413	0.13555599999999998	?	?	yes	notwithdrawn	byCluster,byFrequency	0.0373403	T	5008	?	ATP5B	62	A	2	missense	506	NM_001686.3	NP_001677.2	H	P06576	PSPKAGAATGRIVAVIGAVVD	11	R	P25705	0	non-edgetic
rs56207115	human	snp	yes	updated 2017-02-15 16:05	YES	YES	?	'A/G'	0.097936	0.198435	?	?	yes	notwithdrawn	byCluster,byFrequency	0.0802716	G	5008	?	KRT72	114	C	2	missense	140807	NM_001146225.1	NP_001139697.1	T	Q14CN4	KSLLAPLNVEMDPEIQRVRAQ	11	M	Q6A162	0	non-edgetic
rs56677856	human	snp	yes	updated 2017-02-15 16:05	YES	YES	?	'A/G/T'	0.0088561	0.0659515	?	?	yes	notwithdrawn	byCluster,byFrequency	0.0171725	G	5008	?	KRT86	214	G	2	missense	3892	NM_001320198.1	NP_001307127.1	G	O43790	AENEFVALKKDVDCAYLRKSD	11	D	P19012	1	edgetic
rs57242225	human	snp	yes	updated 2017-02-15 16:05	YES	YES	?	'C/T'	0.121305	0.214331	?	?	yes	notwithdrawn	byCluster,byFrequency	0.08047119999999999	T	5008	?	KRT72	73	A	1	missense	140807	NM_001146225.1	NP_001139697.1	S	Q14CN4	AARRGGGRLGGFVGTAFGSAG	11	G	Q6A162	0	non-edgetic
rs61485872	human	snp	yes	updated 2017-02-15 16:05	NO	YES	?	'A/C'	0.0075652	0.061036	?	?	yes	notwithdrawn	byCluster,byFrequency	0.0153754	C	5008	likely benign	KRT83	23	G	1	missense	3889	NM_002282.3	NP_002273.3	G	P78385	RPGNFSCVSACGPRPSRCCIT	11	C	Q15323,O76015	0,0	non-edgetic
rs61734905	human	snp	yes	updated 2017-02-15 16:05	YES	YES	?	'C/T'	0.018817700000000003	0.0951565	?	?	yes	notwithdrawn	byCluster,byFrequency	0.036741199999999995	T	5008	?	KRT71	90	A	1	missense	112802	NM_033448.2	NP_258259.1	R	Q3SY84	AGSMFGSVALGPVCPTVCPPG	11	G	P13646,P19012,Q15323,O76015,Q6A162	0,0,0,0,0	non-edgetic
rs61740861	human	snp	yes	updated 2017-02-15 16:05	YES	YES	?	'A/G'	0.0909414	0.192874	?	?	yes	notwithdrawn	byCluster,byFrequency	0.0676917	A	5008	?	KRT72	405	T	1	missense	140807	NM_001146225.1	NP_001139697.1	W	Q14CN4	ALHQAKEELARMLREYQELVS	11	R	Q6A162	0	non-edgetic
rs61746354	human	snp	yes	updated 2017-02-15 16:05	YES	YES	?	'C/T'	0.0795544	0.182889	?	?	yes	notwithdrawn	byCluster,byFrequency	0.025559099999999998	C	5008	?	KRT6B	497	G	2	missense	3854	NM_005555.3	NP_005546.2	C	P04259	SVVQSTVSSGYGGASGVGSGL	11	Y	P13646,P19012,Q15323,O76015	0,0,0,0	non-edgetic
rs61746355	human	snp	yes	updated 2017-02-15 16:05	YES	YES	?	'C/T'	0.049512699999999986	0.149348	?	?	yes	notwithdrawn	byCluster,byFrequency	0.014377000000000001	T	5008	?	KRT6B	499	A	1	missense	3854	NM_005555.3	NP_005546.2	S	P04259	VQSTVSSGYGGASGVGSGLGL	11	G	P13646,P19012,Q15323,O76015	0,0,0,0	non-edgetic
rs61747180	human	snp	yes	updated 2017-02-15 16:05	YES	YES	?	'C/G/T'	0.0134312	0.0808415	?	?	yes	notwithdrawn	byCluster,byFrequency	0.0241613	G	5008	benign	KRT5	48	G	1	missense	3852	NM_000424.3	NP_000415.2	G	P13647	SGGGGGGGFGRVSLAGACGVG	11	R	P19012,Q15323,O76015,Q6A162	0,0,0,0	non-edgetic
rs61747188	human	snp	yes	updated 2017-02-15 16:05	YES	YES	?	'A/C'	0.009824700000000002	0.069396	?	?	yes	notwithdrawn	byCluster,byFrequency	0.014377000000000001	C	5008	likely benign	KRT5	87	G	1	missense	3852	NM_000424.3	NP_000415.2	V	P13647	STSGGSFRNRFGAGAGGGYGF	11	F	P19012,Q15323,O76015,Q6A162	0,0,0,0	non-edgetic
rs61747194	human	snp	yes	updated 2017-02-15 16:05	YES	YES	?	'C/T'	0.007895000000000001	0.0623312	?	?	yes	notwithdrawn	byCluster,byFrequency	0.013378600000000001	T	5008	?	KRT72	37	A	2	missense	140807	NM_001146225.1	NP_001139697.1	Q	Q14CN4	IGSSSASFRARVKGSASFGSK	11	R	Q6A162	0	non-edgetic
rs62617088	human	snp	yes	updated 2017-02-15 16:05	YES	YES	?	'A/C/T'	0.0697453	0.17343599999999998	?	?	yes	notwithdrawn	byCluster,byFrequency	0.096845	A	5008	?	KRT6A	523	A	1	missense	3853	NM_005554.3	NP_005545.1	I	P02538	SSYSYGSGLGVGGGFSSSSGR	11	V	P13646,P19012,Q15323,O76015,Q6A162	0,0,0,0,0	non-edgetic
rs62639689	human	snp	yes	updated 2017-02-15 16:05	YES	YES	?	'C/G/T'	0.0505692	0.150756	?	?	yes	notwithdrawn	byCluster,byFrequency	0.0259585	C	5008	?	KRT77	302	C	3	missense	374454	NM_175078.2	NP_778253.2	F	Q7Z794	LTGEVNFLKYLFLTELSQVQT	11	L	P19012,Q15323	0,0	non-edgetic
rs73102423	human	snp	yes	updated 2017-02-15 16:05	YES	YES	?	'C/T'	0.07685460000000001	0.180335	?	?	yes	notwithdrawn	byCluster,byFrequency	0.047124599999999996	C	5008	?	KRT79	406	G	2	missense	338785	NM_175834.2	NP_787028.1	R	Q5XKE5	RGELALKDAQKKLGDLDVALH	11	K	P13646,P19012,Q15323,Q14525,O76015	0,0,0,0,0	non-edgetic
rs73320351	human	snp	yes	updated 2017-02-15 16:05	YES	YES	?	'A/G'	0.0189958	0.095588	?	?	yes	notwithdrawn	byCluster,byFrequency	0.0185703	A	5008	?	KRT72	300	T	1	missense	140807	NM_001146225.1	NP_001139697.1	C	Q14CN4	LDLDSIIAEVRAQYEEIALKS	11	R	Q6A162	0	non-edgetic
rs74095123	human	snp	yes	updated 2017-02-15 16:05	YES	YES	?	'C/T'	0.0207954	0.0998261	?	?	yes	notwithdrawn	byCluster,byFrequency	0.013778	T	5008	?	KRT71	13	A	1	missense	112802	NM_033448.2	NP_258259.1	T	Q3SY84	RQFTCKSGAAAKGGFSGCSAV	11	A	P13646,P19012,Q15323,O76015,Q6A162	0,0,0,0,0	non-edgetic
rs74095618	human	snp	yes	updated 2017-02-15 16:05	YES	YES	?	'A/G/T'	0.024197	0.107299	?	?	yes	notwithdrawn	byCluster,byFrequency	0.025758799999999995	A	5008	?	KRT81	462	A	2	missense	3887	NM_002281.3	NP_002272.2	E	Q14533	VCSAPCNGNVAVSTGLCAPCG	11	A	Q15323,O76015,Q6A162	0,0,0	non-edgetic
rs74660757	human	snp	yes	updated 2017-02-15 16:05	NO	YES	?	'C/T'	0.00499	0.0497003	?	?	yes	notwithdrawn	byCluster,byFrequency	0.013977600000000001	T	5008	?	KRT2	106	A	2	missense	3849	NM_000423.2	NP_000414.2	N	P35908	FGGGSSFGGGSGFSGGGFGGG	11	S	P13646,P08727,Q15323,O76015,Q6A162	0,0,0,0,0	non-edgetic
rs75633465	human	snp	yes	updated 2017-02-15 16:05	YES	YES	?	'C/T'	0.0130513	0.0797203	?	?	yes	notwithdrawn	byCluster,byFrequency	0.0169728	T	5008	?	KRT79	161	A	2	missense	338785	NM_175834.2	NP_787028.1	Q	Q5XKE5	NKFASFIDKVRFLEQQNKVLE	11	R	P13646,P19012,Q15323,Q14525,O76015	0,0,0,0,0	non-edgetic
rs78374723	human	snp	yes	updated 2017-02-15 16:05	YES	YES	?	'C/T'	0.022535	0.103729	?	?	yes	notwithdrawn	byCluster,byFrequency	0.0311502	T	5008	?	KRT77	109	A	1	missense	374454	NM_175078.2	NP_778253.2	R	Q7Z794	VGSTGAGGFGGGGFGGAGFGT	11	G	P19012,Q15323	0,0	non-edgetic
rs79897879	human	snp	yes	updated 2017-02-15 16:05	YES	YES	?	'G/T'	0.08158560000000001	0.184761	?	?	yes	notwithdrawn	byCluster,byFrequency	0.10004	G	5008	?	KRT81	13	C	1	missense	3887	NM_002281.3	NP_002272.2	R	Q14533	CGSGFGGRAFSCISACGPRPG	11	S	Q15323,O76015,Q6A162	0,0,0	non-edgetic
rs139252457	human	snp	yes	updated 2017-02-15 16:05	NO	YES	?	'C/T'	0.0279793	0.114921	?	?	yes	notwithdrawn	byCluster,byFrequency	0.0109824	T	5008	?	KRT79	86	A	2	missense	338785	NM_175834.2	NP_787028.1	E	Q5XKE5	AGGALLGRALGGFGFGSRAFM	11	G	P13646,P19012,Q15323,Q14525,O76015	0,0,0,0,0	non-edgetic
rs139895699	human	snp	yes	updated 2017-02-15 16:05	NO	YES	?	'C/T'	0.0076803	0.0614913	?	?	yes	notwithdrawn	byCluster,byFrequency	0.0115815	T	5008	?	KRT86	327	T	1	missense	3892	NM_001320198.1	NP_001307127.1	C	O43790	RTKEEINELNRMIQRLTAEVE	11	R	P19012	0	non-edgetic
rs140635030	human	snp	yes	updated 2017-02-15 16:05	NO	YES	?	'C/T'	0.0081727	0.0634	?	?	yes	notwithdrawn	byCluster,byFrequency	0.012380200000000001	T	5008	likely benign	KRT83	362	A	1	missense	3889	NM_002282.3	NP_002273.3	S	P78385	EAAVAQSEQQGEAALSDARCK	11	G	Q15323,O76015	0,0	non-edgetic
rs140989962	human	snp	yes	updated 2017-02-15 16:05	NO	YES	?	'C/T'	0.0092965	0.0675412	?	?	yes	notwithdrawn	byCluster,byFrequency	0.012380200000000001	T	5008	?	KRT6A	335	A	1	missense	3853	NM_005554.3	NP_005545.1	T	P02538	NRNLDLDSIIAEVKAQYEEIA	11	A	P13646,P19012,Q15323,O76015,Q6A162	0,0,0,0,0	non-edgetic
rs147359482	human	snp	yes	updated 2017-02-15 16:05	NO	YES	?	'C/T'	0.015250899999999996	0.0859817	?	?	yes	notwithdrawn	byCluster,byFrequency	0.0129792	T	5008	benign	KRT83	471	A	2	missense	3889	NM_002282.3	NP_002273.3	D	P78385	PCNGNLVVSTGLCKPCGQLNT	11	G	Q15323,O76015	0,0	non-edgetic
rs147498164	human	snp	yes	updated 2017-02-15 16:05	NO	YES	?	'C/T'	0.007026600000000001	0.058855	?	?	yes	notwithdrawn	byCluster,byFrequency	0.013578299999999998	T	5008	likely benign	KRT5	211	A	1	missense	3852	NM_000424.3	NP_000415.2	M	P13647	TLLQEQGTKTVRQNLEPLFEQ	11	V	P19012,Q15323,O76015,Q6A162	0,0,0,0	non-edgetic
rs150221772	human	snp	yes	updated 2017-02-15 16:05	NO	YES	?	'C/G'	0.0196721	0.0972063	?	?	yes	notwithdrawn	byCluster,byFrequency	0.026357799999999997	G	5008	?	KRT6B	189	C	3	missense	3854	NM_005555.3	NP_005546.2	N	P04259	DKVRFLEQQNKVLDTKWTLLQ	11	K	P13646,P19012,Q15323,O76015	0,0,0,0	non-edgetic
rs150913083	human	snp	yes	updated 2017-02-15 16:05	NO	YES	?	'C/G/T'	0.008252500000000001	0.0637045	?	?	yes	notwithdrawn	byCluster,byFrequency,suspect	0.0113818	C	5008	?	KRT6A	486	C	1	missense	3853	NM_005554.3	NP_005545.1	L	P02538	LNGEGVGQVNISVVQSTVSSG	11	I	P13646,P19012,Q15323,O76015,Q6A162	0,0,0,0,0	non-edgetic
rs199613662	human	snp	yes	updated 2017-02-15 16:05	NO	YES	?	'C/T'	0.03494559999999998	0.12748199999999998	?	?	yes	notwithdrawn	byCluster,byFrequency	0.010383400000000001	T	5008	?	KRT6A	241	A	2	missense	3853	NM_005554.3	NP_005545.1	D	P02538	ERGRLDSELRGMQDLVEDFKN	11	G	P13646,P19012,Q15323,O76015,Q6A162	0,0,0,0,0	non-edgetic
rs2232642	human	snp	yes	updated 2017-02-15 16:05	YES	YES	?	'A/G'	0.0189672	0.0955188	?	?	yes	notwithdrawn	byCluster,byFrequency,byHapMap	0.0353435	T	5008	likely benign	LIG4	857	A	1	missense	3981	NM_001098268.1	NP_001091738.1	T	P49917	FHGAKVVSCLAEGVSHVIIGE	11	A	Q13426	0	non-edgetic
rs7995033	human	snp	yes	updated 2017-02-15 16:05	YES	YES	?	'C/T'	0.420605	0.18274	?	?	yes	notwithdrawn	byCluster,byFrequency,by2Hit2Allele,byHapMap	0.492212	C	5008	?	MTMR6	319	G	1	missense	9107	NM_004685.3	NP_004676.3	V	Q9Y217	RHIKAVMDAAIFLAKAITVEN	11	I	Q96QG7	0	non-edgetic
rs8002514	human	snp	yes	updated 2017-02-15 16:05	YES	YES	?	'A/G/T'	0.392848	0.205169	?	?	yes	notwithdrawn	byCluster,byFrequency,by2Hit2Allele,byHapMap	0.34165300000000004	A	5008	?	CDC16	45	T	3	missense	8881	NM_001078645.2	NP_001072113.1	H	Q13042	EEPQDIYWLAQCLYLTAQYHR	11	Q	Q8NHZ8	0	non-edgetic
rs11556093	human	snp	yes	updated 2017-02-15 16:05	YES	YES	?	'A/G'	0.499928	0.0060122	?	?	yes	notwithdrawn	byCluster,byFrequency,byHapMap	0.367212	A	5008	?	NUP58	34	A	1	missense	9818	NM_001008564.1	NP_001008564.1	T	Q9BVL2	TGGVFSFGTGASSNPSVGLNF	11	A	P37198,Q7Z3B4	0,0	non-edgetic
rs17291173	human	snp	yes	updated 2017-02-15 16:05	YES	YES	?	'A/G/T'	0.0442116	0.141957	?	?	yes	notwithdrawn	byCluster,byFrequency,byHapMap	0.025559099999999998	A	5008	?	CDC16	229	T	3	missense	8881	NM_001078645.2	NP_001072113.1	D	Q13042	VIPESVDGLQENLDVVVSLAE	11	E	Q8NHZ8	0	non-edgetic
rs34885345	human	snp	yes	updated 2017-02-15 16:05	YES	YES	?	'C/T'	0.0122053	0.07716010000000001	?	?	yes	notwithdrawn	byCluster,byFrequency	0.023162900000000004	T	5008	?	MTMR6	131	A	1	missense	9107	NM_004685.3	NP_004676.3	T	Q9Y217	RLQGWQLIDLAEEYKRMGVPN	11	A	Q96QG7	0	non-edgetic
rs62619824	human	snp	yes	updated 2017-02-15 16:05	NO	YES	?	'A/C/T'	0.140974	0.224978	?	?	yes	notwithdrawn	byCluster,byFrequency	0.0571086	T	5008	?	MTMR6	599	A	1	missense	9107	NM_004685.3	NP_004676.3	T	Q9Y217	SPADNRYSEYAEEFSKSEPAV	11	A	Q96QG7	0	non-edgetic
rs79053319	human	snp	yes	updated 2017-02-15 16:05	NO	YES	?	'C/G/T'	0.0191475	0.0959538	?	?	yes	notwithdrawn	byCluster,byFrequency	0.023362599999999997	T	5008	?	MTMR6	414	A	2	missense	9107	NM_004685.3	NP_004676.3	D	Q9Y217	VWHLTEQFPQAFEFSEAFLLQ	11	A	Q96QG7	0	non-edgetic
rs13707	human	snp	yes	updated 2017-02-15 16:05	YES	YES	?	'A/G'	0.07885210000000001	0.182232	?	?	yes	notwithdrawn	byCluster,byFrequency,byHapMap	0.145767	G	5008	?	MTA1	612	A	1	missense	9112	NM_004689.3	NP_004680.2	T	Q13330	PSRGLANHGQARHMGPSRNLL	11	A	Q09028	0	non-edgetic
rs1040904	human	snp	yes	updated 2017-02-15 16:05	YES	YES	A(unknown)/C(germline)	'A/C/G'	0.117252	0.211848	?	?	yes	notwithdrawn	byCluster,byFrequency	0.0583067	A	5008	untested	RPGRIP1	96	A	2	missense	57096	NM_020366.3	NP_065099.3	Q	Q96KN7	RDLRVAEEAAPLSETARRGQK	11	P	Q92834	0	non-edgetic
rs3748361	human	snp	yes	updated 2017-02-15 16:05	YES	YES	?	'C/G'	0.447063	0.153839	?	?	yes	notwithdrawn	byCluster,byFrequency,byHapMap	0.295327	C	5008	benign	RPGRIP1	1033	C	1	missense	57096	NM_020366.3	NP_065099.3	Q	Q96KN7	SLNILNGNTPEQVNYTEWKFS	11	E	Q92834	0	non-edgetic
rs4983413	human	snp	yes	updated 2017-02-15 16:05	YES	YES	?	'A/G'	0.399285	0.200534	?	?	yes	notwithdrawn	byCluster,byFrequency,byHapMap	0.28494400000000003	A	5008	?	MTA1	372	A	1	missense	9112	NM_001203258.1	NP_001190187.1	I	Q13330	PNPNQISVNNVKAGVVNGTGA	11	V	Q09028	0	non-edgetic
rs6571751	human	snp	yes	updated 2017-02-15 16:05	YES	YES	G(unknown)/A(germline)	'A/G'	0.49539	0.0477885	?	?	yes	notwithdrawn	byCluster,byFrequency,by2Hit2Allele,byHapMap	0.477236	G	5008	untested	RPGRIP1	192	G	1	missense	57096	NM_020366.3	NP_065099.3	E	Q96KN7	TNENRGEVASKPSELVSGSNS	11	K	Q92834	0	non-edgetic
rs11551976	human	snp	yes	updated 2017-02-15 16:05	YES	YES	?	'A/C/G'	0.0700793	0.173576	?	?	yes	notwithdrawn	byCluster,byFrequency	0.0181709	T	5008	?	HSPA2	551	G	3	missense	3306	NM_021979.3	NP_068814.2	K	P54652	AKNALESYTYNIKQTVEDEKL	11	N	Q9NZL4	0	non-edgetic
rs34725281	human	snp	yes	updated 2017-02-15 16:05	YES	YES	?	'C/T'	0.026416900000000004	0.111851	?	?	yes	notwithdrawn	byCluster,byFrequency	0.025559099999999998	A	5008	likely benign	RPGRIP1	1240	A	2	missense	57096	NM_020366.3	NP_065099.3	E	Q96KN7	YLQLWQILESGRDILEQELDI	11	G	Q92834	0	non-edgetic
rs45456191	human	snp	yes	updated 2017-02-15 16:05	YES	YES	?	'A/T'	0.0346425	0.126969	?	?	yes	notwithdrawn	byCluster,byFrequency	0.0185703	A	5008	?	HSPA2	191	A	1	missense	3306	NM_021979.3	NP_068814.2	S	P54652	AIAYGLDKKGCAGGEKNVLIF	11	C	Q9NZL4	0	non-edgetic
rs45512391	human	snp	yes	updated 2017-02-15 16:05	NO	YES	?	'A/C'	0.167189	0.235886	?	?	yes	notwithdrawn	byCluster,byFrequency	0.0553115	A	5008	?	ZBTB1	203	A	2	missense	22890	NM_001123329.1	NP_001116801.1	N	Q9Y2K1	CKKSSVSKLSTPKERVSRRFG	11	T	Q7Z3I7,Q8TAU3	0,0	non-edgetic
rs74034910	human	snp	yes	updated 2017-02-15 16:05	YES	YES	?	'A/G'	0.008410700000000002	0.06430090000000001	?	?	yes	notwithdrawn	byCluster,byFrequency	0.0145767	A	5008	benign	RPGRIP1	598	A	2	missense	57096	NM_020366.3	NP_065099.3	Q	Q96KN7	EQLKDVAYGTRPLSLCLETLP	11	R	Q92834	0	non-edgetic
rs142796310	human	snp	yes	updated 2017-02-15 16:05	NO	YES	?	'C/T'	0.0058176	0.0536187	?	?	yes	notwithdrawn	byCluster,byFrequency	0.0101837	T	5008	?	RPGRIP1	806	T	2	missense	57096	NM_020366.3	NP_065099.3	I	Q96KN7	EPQNELWIEITKCCGLRSRWL	11	T	Q92834	0	non-edgetic
rs1138357	human	snp	yes	updated 2017-02-15 16:05	YES	YES	?	'A/G'	0.422657	0.180803	?	?	yes	notwithdrawn	byCluster,byFrequency,byHapMap	0.352037	T	5008	?	BCL2A1	19	A	2	missense	597	NM_001114735.1	NP_001108207.1	Y	Q16548	IYRLAQDYLQCVLQIPQPGSG	11	C	Q16611	0	non-edgetic
rs1138358	human	snp	yes	updated 2017-02-15 16:05	YES	YES	?	'G/T'	0.44662	0.154404	?	?	yes	notwithdrawn	byCluster,byFrequency,byOtherPop,byHapMap	0.458866	C	5008	?	BCL2A1	39	G	3	missense	597	NM_001114735.1	NP_001108207.1	K	Q16548	GPSKTSRVLQNVAFSVQKEVE	11	N	Q16611	0	non-edgetic
rs1143136	human	snp	yes	updated 2017-02-15 16:05	YES	YES	?	'G/T'	0.427546	0.176004	?	?	yes	notwithdrawn	byCluster,byFrequency	0.19229200000000002	A	5008	?	TARSL2	39	T	1	missense	123283	NM_152334.2	NP_689547.2	S	A2RTX5	VERLRDEQLNAPYSCQAEGPC	11	A	P26639	0	non-edgetic
rs1143138	human	snp	yes	updated 2017-02-15 16:05	YES	YES	?	'C/G'	0.48572	0.0832846	?	?	yes	notwithdrawn	byCluster,byFrequency	0.45866599999999996	C	5008	?	TARSL2	96	G	2	missense	123283	NM_152334.2	NP_689547.2	G	A2RTX5	ESAELEAAQEAGAQPPPSQSQ	11	A	P26639	0	non-edgetic
rs2899642	human	snp	yes	updated 2017-02-15 16:05	YES	YES	?	'C/G/T'	0.464087	0.129169	?	?	yes	notwithdrawn	byCluster,byFrequency,byOtherPop,by2Hit2Allele,byHapMap	0.231629	G	5008	?	RNF111	9	G	3	missense	54778	NM_001270528.1	NP_001257457.1	K	Q6ZNA4	MSQWTPEYNELYTLKVDMK	9	N	P51668,P61077,P63279	0,0,0	non-edgetic
rs3826007	human	snp	yes	updated 2017-02-15 16:05	YES	YES	?	'A/G'	0.358899	0.225036	?	?	yes	notwithdrawn	byCluster,byFrequency,byHapMap	0.203474	T	5008	?	BCL2A1	82	A	2	missense	597	NM_001114735.1	NP_001108207.1	D	Q16548	NQVMEKEFEDGIINWGRIVTI	11	G	Q16611	0	non-edgetic
rs8040674	human	snp	yes	updated 2017-02-15 16:05	NO	YES	?	'A/G'	0.48875	0.07415139999999999	?	?	yes	notwithdrawn	byCluster,byFrequency	0.297923	A	5008	?	CLK3	113	A	1	missense	1198	NM_001130028.1	NP_001123500.1	T	P49761	SRVEPRLATAASREGAGLPRA	11	A	P49760,P78362	0,0	non-edgetic
rs34080999	human	snp	yes	updated 2017-02-15 16:05	YES	YES	?	'G/T'	0.0215186	0.10147	?	?	yes	notwithdrawn	byCluster,byFrequency	0.038139	A	5008	?	BCL2A1	117	T	3	missense	597	NM_001114735.1	NP_001108207.1	D	Q16548	QIAPDVDTYKEISYFVAEFIM	11	E	Q16611	0	non-edgetic
rs35697691	human	snp	yes	updated 2017-02-15 16:05	YES	YES	?	'C/G'	0.10714	0.205161	?	?	yes	notwithdrawn	byCluster,byFrequency	0.0327476	G	5008	?	MAPK6	290	G	1	missense	5597	NM_002748.3	NP_002739.1	V	Q16659	QLLPGISREALDFLEQILTFS	11	L	Q8IW41	0	non-edgetic
rs139096840	human	snp	yes	updated 2017-02-15 16:05	NO	YES	?	'A/G'	0.0688775	0.172321	?	?	yes	notwithdrawn	byCluster,byFrequency	0.0345447	G	5008	?	CLK3	51	G	1	missense	1198	NM_001130028.1	NP_001123500.1	A	P49761	ARAAHLSGRGTYVRRDTAGGG	11	T	P49760,P78362	0,0	non-edgetic
rs27230	human	snp	yes	updated 2017-02-15 16:05	YES	YES	?	'A/C/G'	0.231669	0.249333	99	97	yes	notwithdrawn	byCluster,byFrequency,byOtherPop,byHapMap	0.0656949	G	5008	?	ZSCAN32	332	C	1	missense	54925	NM_001284527.1	NP_001271456.1	H	Q9NX65	RGRVPEPCIFYEEMNALSGSW	11	Y	P17028,P17029,O43309,Q9NWS9,Q96N95,P10073,Q969J2	0,0,0,0,0,0,0	non-edgetic
rs27241	human	snp	yes	updated 2017-02-15 16:05	YES	YES	?	'A/C/G/T'	0.448267	0.152283	99	97	yes	notwithdrawn	byCluster,byFrequency,byOtherPop,by2Hit2Allele,byHapMap	0.257388	G	5008	?	ZSCAN32	92	C	3	missense	54925	NM_001284527.1	NP_001271456.1	D	Q9NX65	LEQFLTILPEEIQTWVREQHP	11	E	P17028,P17029,O43309,Q9NWS9,Q96N95,P10073,Q969J2	0,0,0,nan,0,0,0	-
rs77638350	human	snp	yes	updated 2017-02-15 16:05	NO	YES	?	'G/T'	0.0065456	0.0568327	?	?	yes	notwithdrawn	byCluster,byFrequency	0.0127796	G	5008	?	NME3	18	C	1	missense	4832	NM_002513.2	NP_002504.2	P	Q13232	IFANLFPAACTGAHERTFLAV	11	T	P15531	0	non-edgetic
rs80294025	human	snp	yes	updated 2017-02-15 16:05	NO	YES	?	'C/T'	0.0104031	0.0713676	?	?	yes	notwithdrawn	byCluster,byFrequency	0.0129792	T	5008	?	HBQ1	83	T	2	missense	3049	NM_005331.4	NP_005322.1	V	P09105	RLDDLPHALSALSHLHACQLR	11	A	P02042	0	non-edgetic
rs4602	human	snp	yes	updated 2017-02-15 16:05	YES	YES	G(unknown)/C(germline)	'A/C/G'	0.4244	0.17918399999999998	?	?	yes	notwithdrawn	byCluster,byFrequency,by2Hit2Allele,byHapMap	0.25199699999999997	G	5008	untested	KRT19	60	A	2	missense	3880	NM_002276.4	NP_002267.2	D	P08727	ARFVSSSSSGAYGGGYGGVLT	11	A	P35908	0	non-edgetic
rs721957	human	snp	yes	updated 2017-02-15 16:05	YES	YES	?	'A/G'	0.4809229999999999	0.0957849	?	?	yes	notwithdrawn	byCluster,byFrequency,byOtherPop,byHapMap	0.30611	C	5008	?	KRT40	265	A	2	missense	125115	NM_182497.3	NP_872303.2	Y	Q6A162	NRVLDEMRCQCETVLANNRRE	11	C	P35908,P19013,P13647,P02538,P05787,Q14533,Q3SY84,Q14CN4,P48668	0,0,0,0,0,0,0,0,0	non-edgetic
rs721958	human	snp	yes	updated 2017-02-15 16:05	YES	YES	?	'C/G'	0.413649	0.188995	?	?	yes	notwithdrawn	byCluster,byFrequency,byOtherPop,by2Hit2Allele,byHapMap	0.36102199999999995	G	5008	?	KRT40	286	C	3	missense	125115	NM_182497.3	NP_872303.2	D	Q6A162	AEEWLAVQTEELNQQQLSSAE	11	E	P35908,P19013,P13647,P02538,P05787,Q14533,Q3SY84,Q14CN4,P48668	0,0,0,0,0,0,0,0,0	non-edgetic
rs760134	human	snp	yes	updated 2017-02-15 16:05	YES	YES	?	'C/G'	0.101193	0.20089	99	95	yes	notwithdrawn	byCluster,byFrequency,byHapMap	0.0742812	C	5008	benign	KRT13	146	G	2	missense	3860	NM_002274.3	NP_002265.2	G	P13646	IRDWHLKQSPASPERDYSPYY	11	A	P14136,P35908,P19013,P02538,P04259,P05787,P35900,Q3SY84,P48668,Q5XKE5	0,0,0,0,0,0,0,0,0,0	non-edgetic
rs897416	human	snp	yes	updated 2017-02-15 16:05	YES	YES	?	'C/T'	0.158143	0.232513	99	95	yes	notwithdrawn	byCluster,byFrequency,by2Hit2Allele,byHapMap	0.0662939	A	5008	?	KRT38	423	C	1	missense	8687	NM_006771.3	NP_006762.3	P	O76015	CKLPCNPCSTSPSCVTAPCAP	11	S	P35908,P19013,P13647,P02538,P04259,P05787,Q14533,P78385,Q3SY84,P48668,Q5XKE5	0,0,0,0,0,0,0,0,0,0,0	non-edgetic
rs897420	human	snp	yes	updated 2017-02-15 16:05	YES	YES	?	'C/G/T'	0.0168763	0.090297	99	95	yes	notwithdrawn	byCluster,byFrequency,byHapMap	0.0271565	G	5008	?	KRT15	421	A	2	missense	3866	NM_002275.3	NP_002266.2	D	P19012	EGQDAKMAGIAIREASSGGGG	11	A	P14136,P19013,P13647,P02538,P04259,P05787,O43790,P07196,P35900,Q3SY84,Q6KB66,P48668,Q86Y46,Q5XKE5,Q7Z794	0,0,0,0,0,0,0,0,0,0,0,0,0,0,0	non-edgetic
rs1050784	human	snp	yes	updated 2017-02-15 16:05	YES	YES	?	'A/G'	0.430513	0.17296	?	?	yes	notwithdrawn	byCluster,byFrequency,by2Hit2Allele,byHapMap	0.267173	T	5008	?	KRT15	147	G	1	missense	3866	NM_002275.3	NP_002266.2	A	P19012	IHDWYQKQTPTSPECDYSQYF	11	T	P14136,P19013,P13647,P02538,P04259,P05787,O43790,P07196,P35900,Q3SY84,Q6KB66,P48668,Q86Y46,Q5XKE5,Q7Z794	0,0,0,0,0,0,0,0,0,0,0,0,0,0,0	non-edgetic
rs1126642	human	snp	yes	updated 2017-02-15 16:05	YES	YES	G(germline)/A(unknown)	'A/G'	0.08647289999999999	0.1891	?	?	yes	notwithdrawn	byCluster,byFrequency,byHapMap	0.05730830000000001	T	5008	untested	GFAP	295	A	1	missense	2670	NM_001131019.2	NP_001124491.1	N	P14136	YRRQLQSLTCDLESLRGTNES	11	D	P13646,P19012	0,0	non-edgetic
rs1510068	human	snp	yes	updated 2017-02-15 16:05	YES	YES	?	'C/T'	0.414627	0.188143	?	?	yes	notwithdrawn	byCluster,byFrequency,by2Hit2Allele	0.36102199999999995	T	5008	?	KRT40	102	A	2	missense	125115	NM_182497.3	NP_872303.2	N	Q6A162	TMQFLNDRLASYLEKVRSLEE	11	S	P35908,P19013,P13647,P02538,P05787,Q14533,Q3SY84,Q14CN4,P48668	0,0,0,0,0,0,0,0,0	non-edgetic
rs1510069	human	snp	yes	updated 2017-02-15 16:05	YES	YES	?	'C/T'	0.414233	0.188487	?	?	yes	notwithdrawn	byCluster,byFrequency,byOtherPop,by2Hit2Allele,byHapMap	0.36102199999999995	C	5008	?	KRT40	37	G	1	missense	125115	NM_182497.3	NP_872303.2	A	Q6A162	CSVETACLPGTCATSRCQTPS	11	T	P35908,P19013,P13647,P02538,P05787,Q14533,Q3SY84,Q14CN4,P48668	0,0,0,0,0,0,0,0,0	non-edgetic
rs2010027	human	snp	yes	updated 2017-02-15 16:05	YES	YES	?	'C/T'	0.413677	0.18897	?	?	yes	notwithdrawn	byCluster,byFrequency,by2Hit2Allele,byHapMap	0.360823	T	5008	?	KRT40	235	A	2	missense	125115	NM_182497.3	NP_872303.2	H	Q6A162	KNHEEEVNLLREQLGDRLSVE	11	R	P35908,P19013,P13647,P02538,P05787,Q14533,Q3SY84,Q14CN4,P48668	0,0,0,0,0,0,0,0,0	non-edgetic
rs2627223	human	snp	yes	updated 2017-02-15 16:05	YES	YES	?	'C/T'	0.117821	0.2122	?	?	yes	notwithdrawn	byCluster,byFrequency,byHapMap	0.0934505	A	5008	benign	SEPT9	576	G	1	missense	10801	NM_001113491.1	NP_001106963.1	V	Q9UHD8	NEGSSAMANGMEEKEPEAPEM	11	M	Q14141	0	non-edgetic
rs6503627	human	snp	yes	updated 2017-02-15 16:05	YES	YES	?	'A/G'	0.119117	0.213002	?	?	yes	notwithdrawn	byCluster,byFrequency,by2Hit2Allele,byHapMap	0.0447284	A	5008	?	KRT31	82	T	2	missense	3881	NM_002277.2	NP_002268.2	V	Q15323	EKVRQLERDNAELENLIRERS	11	A	P35908,P13647,P02538,P04259,P05787,Q14533,P78385,Q3SY84,P48668,Q5XKE5,Q7Z794	0,0,0,0,0,0,0,0,0,0,0	non-edgetic
rs7212483	human	snp	yes	updated 2017-02-15 16:05	YES	YES	?	'C/T'	0.175536	0.2386530000000001	?	?	yes	notwithdrawn	byCluster,byFrequency,by2Hit2Allele,byHapMap	0.122005	T	5008	?	KRT20	129	A	2	missense	54474	NM_019010.2	NP_061883.1	N	P35900	AYYRQIEELRSQIKDAQLQNA	11	S	P13646,P19012,P08670,Q6KB66	0,0,0,0	non-edgetic
rs8064733	human	snp	yes	updated 2017-02-15 16:05	YES	YES	?	'A/G'	0.416146	0.186803	?	?	yes	notwithdrawn	byCluster,byFrequency,by2Hit2Allele,byHapMap	0.367612	G	5008	?	KRT40	390	C	1	missense	125115	NM_182497.3	NP_872303.2	R	Q6A162	ARLEGEINTYWGLLDSEDSRL	11	W	P35908,P19013,P13647,P02538,P05787,Q14533,Q3SY84,Q14CN4,P48668	nan,nan,nan,nan,nan,nan,nan,nan,nan	-
rs8074498	human	snp	yes	updated 2017-02-15 16:05	YES	YES	?	'A/T'	0.4999810000000001	0.0030635000000000003	?	?	yes	notwithdrawn	byCluster,byFrequency,byHapMap	0.382788	A	5008	?	ASPSCR1	252	A	2	missense	79058	NM_001251888.1	NP_001238817.1	Q	Q9BZE9	FVPFSGGGQRLGGPPGPTRPL	11	L	P55072	0	non-edgetic
rs9891361	human	snp	yes	updated 2017-02-15 16:05	YES	YES	?	'A/G'	0.253758	0.249972	?	?	yes	notwithdrawn	byCluster,byFrequency,by2Hit2Allele,byHapMap	0.29472800000000005	G	5008	benign	KRT13	187	T	2	missense	3860	NM_002274.3	NP_002265.2	V	P13646	ILEIDNARLAADDFRLKYENE	11	A	P14136,P35908,P19013,P02538,P04259,P05787,P35900,Q3SY84,P48668,Q5XKE5	0,0,0,0,0,0,0,0,0,0	non-edgetic
rs9908304	human	snp	yes	updated 2017-02-15 16:05	YES	YES	?	'A/G'	0.413883	0.188792	?	?	yes	notwithdrawn	byCluster,byFrequency,byHapMap	0.361222	A	5008	?	KRT40	153	T	2	missense	125115	NM_182497.3	NP_872303.2	M	Q6A162	IEDLQQKILCTKAENSRLAVQ	11	T	P35908,P19013,P13647,P02538,P05787,Q14533,Q3SY84,Q14CN4,P48668	0,0,0,0,0,0,0,0,0	non-edgetic
rs9908389	human	snp	yes	updated 2017-02-15 16:05	YES	YES	?	'A/G'	0.413804	0.188861	?	?	yes	notwithdrawn	byCluster,byFrequency,by2Hit2Allele,byHapMap	0.360823	G	5008	?	KRT40	303	C	2	missense	125115	NM_182497.3	NP_872303.2	T	Q6A162	SSAEQLQGCQMEILELKRTAS	11	M	P35908,P19013,P13647,P02538,P05787,Q14533,Q3SY84,Q14CN4,P48668	0,0,0,0,0,0,0,0,0	non-edgetic
rs11649834	human	snp	yes	updated 2017-02-15 16:05	YES	YES	?	'A/G'	0.194223	0.243698	?	?	yes	notwithdrawn	byCluster,byFrequency,byHapMap	0.067492	A	5008	?	KRT40	388	T	2	missense	125115	NM_182497.3	NP_872303.2	M	Q6A162	VKARLEGEINTYWGLLDSEDS	11	T	P35908,P19013,P13647,P02538,P05787,Q14533,Q3SY84,Q14CN4,P48668	0,0,0,0,0,0,0,0,0	non-edgetic
rs12450621	human	snp	yes	updated 2017-02-15 16:05	YES	YES	?	'C/T'	0.0933634	0.194846	?	?	yes	notwithdrawn	byCluster,byFrequency,byHapMap	0.0283546	T	5008	?	KRT33B	85	A	1	missense	3884	NM_002279.4	NP_002270.1	K	Q14525	RQLERDNAELENLIRERSQQQ	11	E	P19013,Q5XKE5	0,0	non-edgetic
rs16968862	human	snp	yes	updated 2017-02-15 16:05	YES	YES	?	'A/G'	0.230804	0.249262	?	?	yes	notwithdrawn	byCluster,byFrequency	0.14836300000000002	A	5008	?	KRT40	406	T	2	missense	125115	NM_182497.3	NP_872303.2	L	Q6A162	EDSRLSCSPCSTTCTSSNTCE	11	S	P35908,P19013,P13647,P02538,P05787,Q14533,Q3SY84,Q14CN4,P48668	0,0,0,0,0,0,0,0,0	non-edgetic
rs17843015	human	snp	yes	updated 2017-02-15 16:05	YES	YES	?	'A/G'	0.236765	0.249649	?	?	yes	notwithdrawn	byCluster,byFrequency	0.16154200000000002	G	5008	?	KRT40	85	C	2	missense	125115	NM_182497.3	NP_872303.2	S	Q6A162	GNCAWCEDGVFTSNEKETMQF	11	F	P35908,P19013,P13647,P02538,P05787,Q14533,Q3SY84,Q14CN4,P48668	0,0,0,0,0,0,0,0,0	non-edgetic
rs34085048	human	snp	yes	updated 2017-02-15 16:05	YES	YES	?	'A/G'	0.0420396	0.138753	?	?	yes	notwithdrawn	byCluster,byFrequency	0.0273562	A	5008	?	ASPSCR1	318	A	1	missense	79058	NM_001251888.1	NP_001238817.1	M	Q9BZE9	ERERPVDREPVDREPVVCHPD	11	V	P55072	0	non-edgetic
rs34494804	human	snp	yes	updated 2017-02-15 16:05	YES	YES	?	'A/G'	0.0069862	0.0586881	?	?	yes	notwithdrawn	byCluster,byFrequency,byHapMap	0.0113818	G	5008	?	VPS25	76	G	1	missense	84313	NM_032353.3	NP_115729.1	V	Q9BRG1	QRKLPVESIQIVLEELRKKGN	11	I	Q96H20	0	non-edgetic
rs34587622	human	snp	yes	updated 2017-02-15 16:05	YES	YES	?	'C/G/T'	0.168423	0.236316	?	?	yes	notwithdrawn	byCluster,byFrequency	0.0497204	T	5008	benign	SEPT9	145	T	2	missense	10801	NM_001113491.1	NP_001106963.1	L	Q9UHD8	AEVLGHKTPEPAPRRTEITIV	11	P	Q14141	0	non-edgetic
rs61741663	human	snp	yes	updated 2017-02-15 16:05	YES	YES	?	'C/T'	0.0107867	0.072643	?	?	yes	notwithdrawn	byCluster,byFrequency	0.0169728	C	5008	?	KRT33B	223	G	2	missense	3884	NM_002279.4	NP_002270.1	R	Q14525	VDAAPAVDLNQVLNETRNQYE	11	Q	P19013,Q5XKE5	0,0	non-edgetic
rs71373411	human	snp	yes	updated 2017-02-15 16:05	YES	YES	?	'A/C'	0.161978	0.233992	?	?	yes	notwithdrawn	byCluster,byFrequency,suspect	0.13558299999999998	C	5008	?	KRT33B	294	G	1	missense	3884	NM_002279.4	NP_002270.1	D	Q14525	IELQAQHNLRYSLENTLTESE	11	Y	P19013,Q5XKE5	0,0	non-edgetic
rs77281280	human	snp	yes	updated 2017-02-15 16:05	NO	YES	?	'C/T'	0.0116938	0.07556569999999999	?	?	yes	notwithdrawn	byCluster,byFrequency	0.0227636	T	5008	?	KRT15	15	A	1	missense	3866	NM_002275.3	NP_002266.2	S	P19012	FLQTSSSTFGGGSTRGGSLLA	11	G	P14136,P19013,P13647,P02538,P04259,P05787,O43790,P07196,P35900,Q3SY84,Q6KB66,P48668,Q86Y46,Q5XKE5,Q7Z794	0,0,0,0,0,0,0,0,0,0,0,0,0,0,0	non-edgetic
rs112544857	human	snp	yes	updated 2017-02-15 16:05	YES	YES	?	'A/G'	0.0462648	0.144886	?	?	yes	notwithdrawn	byCluster,byFrequency	0.0189696	A	5008	?	KRT31	234	T	2	missense	3881	NM_002277.2	NP_002268.2	V	Q15323	VLNETRSQYEALVETNRREVE	11	A	P35908,P13647,P02538,P04259,P05787,Q14533,P78385,Q3SY84,P48668,Q5XKE5,Q7Z794	0,0,0,0,0,0,0,0,0,0,0	non-edgetic
rs143255129	human	snp	yes	updated 2017-02-15 16:05	NO	YES	?	'A/G'	0.004987600000000001	0.0496882	?	?	yes	notwithdrawn	byCluster,byFrequency	0.0111821	A	5008	?	KRT40	130	T	1	missense	125115	NM_182497.3	NP_872303.2	S	Q6A162	RIQEQCEQDIPMVCPDYQRYF	11	P	P35908,P19013,P13647,P02538,P05787,Q14533,Q3SY84,Q14CN4,P48668	0,0,0,0,0,0,0,0,0	non-edgetic
rs150812789	human	snp	yes	updated 2017-02-15 16:05	NO	YES	?	'A/G'	0.368087	0.220353	?	?	yes	notwithdrawn	byCluster,byFrequency	0.216054	G	5008	?	KRT40	349	C	1	missense	125115	NM_182497.3	NP_872303.2	R	Q6A162	QYSSQLAQIQCLIDNLENQLA	11	C	P35908,P19013,P13647,P02538,P05787,Q14533,Q3SY84,Q14CN4,P48668	0,0,0,0,0,0,0,0,0	non-edgetic
rs2032729	human	snp	yes	updated 2017-02-15 16:05	YES	YES	?	'A/G'	0.295275	0.245866	?	?	yes	notwithdrawn	byCluster,byFrequency,byOtherPop,by2Hit2Allele,byHapMap	0.269369	T	5008	?	ZNF24	220	G	2	missense	7572	NM_006965.3	NP_008896.2	S	P17028	LESHEVPGTLNMGVPQIFKYG	11	N	Q9Y5A6,Q9NX65,Q9NWS9,Q96JS3,Q8TF39,Q96N95	0,0,0,0,0,0	non-edgetic
rs9963473	human	snp	yes	updated 2017-02-15 16:05	YES	YES	?	'A/C/T'	0.0283087	0.115555	?	?	yes	notwithdrawn	byCluster,byFrequency,byHapMap	0.0479233	A	5008	?	ZNF396	211	G	2	missense	252884	NM_001322286.1	NP_001309215.1	R	Q96N95	RQKTSLGIELHCNVSNILHMN	11	H	P17028,Q9NX65,Q9NWS9	0,0,0	non-edgetic
rs16976948	human	snp	yes	updated 2017-02-15 16:05	YES	YES	?	'A/G'	0.0106521	0.0721983	?	?	yes	notwithdrawn	byCluster,byFrequency,byHapMap	0.0177716	A	5008	?	IMPA2	88	A	1	missense	3613	NM_014214.2	NP_055029.1	T	O14732	FIAEEAAASGAKCVLTHSPTW	11	A	P29218	0	non-edgetic
rs79011243	human	snp	yes	updated 2017-02-15 16:05	NO	YES	?	'A/C'	0.0144834	0.0838567	?	?	yes	notwithdrawn	byCluster,byFrequency	0.024361	A	5008	?	ATP5A1	32	T	1	missense	498	NM_001001937.1	NP_001001937.1	S	P25705	SRNALGSSFIAARNFHASNTH	11	A	P06576	0	non-edgetic
rs13181	human	snp	yes	updated 2017-02-15 16:05	YES	YES	G(germline)/T(germline)	'A/G/T'	0.442769	0.15920399999999998	?	?	yes	notwithdrawn	byCluster,byFrequency,by2Hit2Allele,byHapMap	0.236621	G	5008	benign	ERCC2	751	C	1	missense	2068	NM_000400.3	NP_000391.1	Q	P18074	LEQLESEETLKRIEQIAQQL	11	K	Q6P1K8	0	non-edgetic
rs882610	human	snp	yes	updated 2017-02-15 16:05	YES	YES	?	'C/T'	0.386117	0.209695	99	95	yes	notwithdrawn	byCluster,byFrequency,by2Hit2Allele,byHapMap	0.284145	A	5008	?	ZNF446	387	A	2	missense	55663	NM_017908.3	NP_060378.1	H	Q9NWS9	GEVAFPHHPRRSLTGPRSYPC	11	R	P17028,Q9Y5A6,P49910,O15535,Q9UNY5,Q9NX65,Q9P0L1,Q9H4T2,Q8NF99,Q96JS3,Q96IT1,Q96N95,P10073	0,0,0,0,0,0,0,0,0,0,0,0,0	non-edgetic
rs893185	human	snp	yes	updated 2017-02-15 16:05	YES	YES	?	'G/T'	0.491529	0.06452569999999999	99	95	yes	notwithdrawn	byCluster,byFrequency,by2Hit2Allele,byHapMap	0.440296	C	5008	?	ZNF446	192	C	1	missense	55663	NM_001304453.1	NP_001291382.1	H	Q9NWS9	PPLAAQSPEGNHGHQEPASTS	11	N	P17028,Q9Y5A6,P49910,O15535,Q9UNY5,Q9NX65,Q9P0L1,Q9H4T2,Q8NF99,Q96JS3,Q96IT1,Q96N95,P10073	0,0,0,0,0,0,0,0,0,0,0,0,0	non-edgetic
rs917340	human	snp	yes	updated 2017-02-15 16:05	YES	YES	?	'A/G/T'	0.479325	0.0996095	99	95	yes	notwithdrawn	byCluster,byFrequency,by2Hit2Allele,byHapMap	0.378794	G	5008	?	ZNF264	183	T	2	missense	9422	NM_003417.4	NP_003408.1	L	O43296	QEQVSPGDRVRSHNSCESGKD	11	R	Q9Y473	0	non-edgetic
rs1062798	human	snp	yes	updated 2017-02-15 16:05	YES	YES	G(germline)/C(germline)	'C/G'	0.432504	0.17085699999999998	?	?	yes	notwithdrawn	byCluster,byFrequency,by2Hit2Allele	0.316294	G	5008	likely benign	NUP62	283	C	2	missense	23636	NM_001193357.1	NP_001180286.1	T	P37198	TAATATATTTSSSSTTGFALN	11	S	Q9BVL2,Q7Z3B4	0,0	non-edgetic
rs1799793	human	snp	yes	updated 2017-02-15 16:05	YES	YES	G(germline)/A(germline)	'A/G/T'	0.47063	0.117568	?	?	yes	notwithdrawn	byCluster,byFrequency,by2Hit2Allele,byHapMap	0.19448900000000002	T	5008	benign	ERCC2	312	A	1	missense	2068	NM_000400.3	NP_000391.1	N	P18074	DAHLANPVLPDEVLQEAVPGS	11	D	Q6P1K8	0	non-edgetic
rs2074858	human	snp	yes	updated 2017-02-15 16:05	YES	YES	?	'A/C/G'	0.479326	0.0995759	?	?	yes	notwithdrawn	byCluster,byFrequency,by2Hit2Allele,byHapMap	0.378395	G	5008	?	ZNF264	181	A	2	missense	9422	NM_003417.4	NP_003408.1	K	O43296	IGQEQVSPGDRVRSHNSCESG	11	R	Q9Y473	0	non-edgetic
rs2230694	human	snp	yes	updated 2017-02-15 16:05	YES	YES	?	'A/C/G/T'	0.189171	0.242487	?	?	yes	notwithdrawn	byCluster,byFrequency,byHapMap	0.185703	G	5008	?	SNRPA	80	C	3	missense	6626	NM_004596.4	NP_004587.1	N	P09012	RSMQGFPFYDKPMRIQYAKTD	11	K	P09661	0	non-edgetic
rs2285751	human	snp	yes	updated 2017-02-15 16:05	YES	YES	?	'C/T'	0.114459	0.210068	?	?	yes	notwithdrawn	byCluster,byFrequency,byHapMap	0.060303499999999996	T	5008	?	RNF126	68	A	1	missense	55658	NM_194460.2	NP_919442.1	M	Q9BV68	TDQSRPPLEHVDQHLFTLPQG	11	V	P46379	0	non-edgetic
rs2651079	human	snp	yes	updated 2017-02-15 16:05	YES	YES	?	'A/G'	0.498994	0.0224032	?	?	yes	notwithdrawn	byCluster,byFrequency,by2Hit2Allele,byHapMap	0.373802	C	5008	?	ZNF792	177	A	2	missense	126375	NM_175872.4	NP_787068.3	Q	Q3KQV3	KGSEFSANLPRKQVQQNVHNP	11	R	Q8WTR7,Q9H9D4	0,0	non-edgetic
rs3745489	human	snp	yes	updated 2017-02-15 16:05	YES	YES	?	'C/T'	0.0366499	0.130314	?	?	yes	notwithdrawn	byCluster,byFrequency,byHapMap	0.04732430000000002	T	5008	?	NUP62	139	A	1	missense	23636	NM_001193357.1	NP_001180286.1	S	P37198	VTSSQGTAPTGFVFGPSTTSV	11	G	Q9BVL2,Q7Z3B4	0,0	non-edgetic
rs8109165	human	snp	yes	updated 2017-02-15 16:05	YES	YES	?	'A/G'	0.492805	0.0595455	?	?	yes	notwithdrawn	byCluster,byFrequency,by2Hit2Allele,byHapMap	0.4377	G	5008	?	BIRC8	196	T	1	missense	112401	NM_033341.4	NP_203127.3	Y	Q96P09	EKLCKICMDRHIAVVFIPCGH	11	H	P55211	0	non-edgetic
rs10419876	human	snp	yes	updated 2017-02-15 16:05	YES	YES	?	'A/G'	0.0345531	0.126817	?	?	yes	notwithdrawn	byCluster,byFrequency,by2Hit2Allele,byHapMap	0.0644968	G	5008	?	ZNF473	59	G	1	missense	25888	NM_001006656.3	NP_001006657.1	G	Q8WTR7	RPNLTSHPDGSEDLEPLAGGS	11	S	O43309,P15622,Q3KQV3	0,0,0	non-edgetic
rs10419911	human	snp	yes	updated 2017-02-15 16:05	YES	YES	?	'A/G'	0.0342366	0.126278	?	?	yes	notwithdrawn	byCluster,byFrequency,by2Hit2Allele,byHapMap	0.0636981	G	5008	?	ZNF473	74	G	1	missense	25888	NM_001006656.3	NP_001006657.1	G	Q8WTR7	PLAGGSPEATSPDVTETKNSP	11	S	O43309,P15622,Q3KQV3	0,0,0	non-edgetic
rs10424809	human	snp	yes	updated 2017-02-15 16:05	YES	YES	?	'C/T'	0.033494800000000005	0.125002	?	?	yes	notwithdrawn	byCluster,byFrequency,byHapMap	0.0632987	T	5008	?	ZNF473	654	T	2	missense	25888	NM_001006656.3	NP_001006657.1	I	Q8WTR7	HPFKCNECGKTFSHSAHLSKH	11	T	O43309,P15622,Q3KQV3	0,0,0	non-edgetic
rs10426374	human	snp	yes	updated 2017-02-15 16:05	YES	YES	?	'G/T'	0.0335255	0.125055	?	?	yes	notwithdrawn	byCluster,byFrequency,byHapMap	0.0632987	G	5008	?	ZNF473	662	G	1	missense	25888	NM_001006656.3	NP_001006657.1	A	Q8WTR7	GKTFSHSAHLSKHQLIHAGEN	11	S	O43309,P15622,Q3KQV3	0,0,0	non-edgetic
rs10853751	human	snp	yes	updated 2017-02-15 16:05	YES	YES	?	'C/T'	0.481788	0.093672	?	?	yes	notwithdrawn	byCluster,byFrequency,byHapMap	0.385583	G	5008	?	EXOSC5	5	T	2	missense	56915	NM_020158.3	NP_064543.3	M	Q9NQT4	MEEETHTDAKIRAEN	5	T	Q96B26,Q9Y3B2	0,0	non-edgetic
rs11558955	human	snp	yes	updated 2017-02-15 16:05	YES	YES	?	'A/G'	0.0709483	0.17447200000000002	?	?	yes	notwithdrawn	byCluster,byFrequency	0.059105399999999995	G	5008	?	RAD23A	131	G	1	missense	5886	NM_001270362.1	NP_001257291.1	A	P54725	DKSPSEESAPTTSPESVSGSV	11	T	Q96IV0	0	non-edgetic
rs11569679	human	snp	yes	updated 2017-02-15 16:05	YES	YES	?	'A/G'	0.0226305	0.10393800000000004	?	?	yes	notwithdrawn	byCluster,byFrequency,byHapMap	0.0407348	T	5008	?	SULT2A1	261	A	1	missense	6822	NM_003167.3	NP_003158.2	T	Q06520	SGDWKNHFTVAQAEDFDKLFQ	11	A	O43704	0	non-edgetic
rs11569681	human	snp	yes	updated 2017-02-15 16:05	YES	YES	?	'C/G'	0.0122226	0.0772135	?	?	yes	notwithdrawn	byCluster,byFrequency,byHapMap	0.023961700000000002	G	5008	?	SULT2A1	63	C	1	missense	6822	NM_003167.3	NP_003158.2	P	Q06520	ILCLMHSKGDAKWIQSVPIWE	11	A	O43704	0	non-edgetic
rs16981705	human	snp	yes	updated 2017-02-15 16:05	YES	YES	?	'C/T'	0.0337242	0.125398	?	?	yes	notwithdrawn	byCluster,byFrequency,byHapMap	0.0636981	T	5008	?	ZNF473	164	T	2	missense	25888	NM_001006656.3	NP_001006657.1	M	Q8WTR7	RGLSPVSTVSTGEDSMVHNVS	11	T	O43309,P15622,Q3KQV3	0,0,0	non-edgetic
rs16981706	human	snp	yes	updated 2017-02-15 16:05	YES	YES	?	'A/G'	0.0334552	0.124933	?	?	yes	notwithdrawn	byCluster,byFrequency,byHapMap	0.0632987	G	5008	?	ZNF473	309	G	2	missense	25888	NM_001006656.3	NP_001006657.1	G	Q8WTR7	HPPSHDTQPGEHQKTHTDSKS	11	E	O43309,P15622,Q3KQV3	0,0,0	non-edgetic
rs34092035	human	snp	yes	updated 2017-02-15 16:05	YES	YES	?	'A/G'	0.0210516	0.100412	?	?	yes	notwithdrawn	byCluster,byFrequency	0.0371406	G	5008	?	BIRC8	165	C	2	missense	112401	NM_033341.4	NP_203127.3	S	Q96P09	SAQKDTTENELNQTSLQREIS	11	L	P55211	0	non-edgetic
rs34683072	human	snp	yes	updated 2017-02-15 16:05	YES	YES	?	'A/G'	0.0773224	0.180783	?	?	yes	notwithdrawn	byCluster,byFrequency	0.030151799999999996	A	5008	?	BIRC8	225	T	2	missense	112401	NM_033341.4	NP_203127.3	V	Q96P09	EAVDRCPMCSAVIDFKQRVFM	11	A	P55211	0	non-edgetic
rs34687332	human	snp	yes	updated 2017-02-15 16:05	YES	YES	?	'A/C/G'	0.0926979	0.194312	?	?	yes	notwithdrawn	byCluster,byFrequency,byHapMap	0.038338699999999996	C	5008	?	ZNF792	425	C	1	missense	126375	NM_175872.4	NP_787068.3	H	Q3KQV3	VHTGERPYKCNECGKFFSHIA	11	N	Q8WTR7,Q9H9D4	1,1	edgetic
rs35625154	human	snp	yes	updated 2017-02-15 16:05	YES	YES	?	'C/T'	0.140479	0.224734	?	?	yes	notwithdrawn	byCluster,byFrequency	0.04333069999999999	T	5008	?	ZNF175	144	T	1	missense	7728	NM_007147.3	NP_009078.1	C	Q9Y473	ILEELRLDADRTKKDEQNQIQ	11	R	O43296,P15622	0,0	non-edgetic
rs35880972	human	snp	yes	updated 2017-02-15 16:05	YES	YES	?	'A/C/T'	0.0393877	0.134699	?	?	yes	notwithdrawn	byCluster,byFrequency	0.0690895	T	5008	?	BIRC8	156	A	1	missense	112401	NM_033341.4	NP_203127.3	T	Q96P09	LEVLVADLVSAQKDTTENELN	11	A	P55211	0	non-edgetic
rs36095067	human	snp	yes	updated 2017-02-15 16:05	YES	YES	?	'A/C/T'	0.0578688	0.159962	?	?	yes	notwithdrawn	byCluster,byFrequency	0.0121805	T	5008	?	ZNF446	300	A	1	missense	55663	NM_017908.3	NP_060378.1	T	Q9NWS9	AWEGLSGAATPAPTVRPGTPP	11	P	P17028,Q9Y5A6,P49910,O15535,Q9UNY5,Q9NX65,Q9P0L1,Q9H4T2,Q8NF99,Q96JS3,Q96IT1,Q96N95,P10073	0,0,0,0,0,0,0,0,0,0,0,0,0	non-edgetic
rs45482396	human	snp	yes	updated 2017-02-15 16:05	NO	YES	?	'C/G/T'	0.0476237	0.146782	?	?	yes	notwithdrawn	byCluster,byFrequency	0.013977600000000001	T	5008	?	UBA2	551	G	2	missense	10054	NM_005499.2	NP_005490.1	R	Q9UBT2	DVEFEVVGDAPEKVGPKQAED	11	P	P63165	0	non-edgetic
rs60097262	human	snp	yes	updated 2017-02-15 16:05	YES	YES	?	'A/T'	0.0097325	0.06907619999999999	?	?	yes	notwithdrawn	byCluster,byFrequency	0.0199681	A	5008	?	ZNF175	363	A	1	missense	7728	NM_007147.3	NP_009078.1	N	Q9Y473	HQKTHTRKKPYKCHDCGKAFF	11	Y	O43296,P15622	0,0	non-edgetic
rs60710360	human	snp	yes	updated 2017-02-15 16:05	YES	YES	?	'C/T'	0.005123399999999999	0.0503533	?	?	yes	notwithdrawn	byCluster,byFrequency	0.010782700000000001	T	5008	?	ZSCAN22	321	T	2	missense	342945	NM_001321116.1	NP_001308045.1	V	P10073	LAQHQVVHTGAKPHECKECGK	11	A	Q9NX65,Q9NWS9,Q96JS3,Q96IT1,Q8TF39	0,0,0,0,0	non-edgetic
rs61730172	human	snp	yes	updated 2017-02-15 16:05	YES	YES	?	'A/G'	0.0335574	0.12511	?	?	yes	notwithdrawn	byCluster,byFrequency	0.0632987	A	5008	?	ZNF473	248	A	2	missense	25888	NM_001006656.3	NP_001006657.1	Q	Q8WTR7	VHQECEQGFDRNASLSVYPKT	11	R	O43309,P15622,Q3KQV3	0,0,0	non-edgetic
rs61730301	human	snp	yes	updated 2017-02-15 16:05	YES	YES	?	'A/G'	0.0218639	0.102244	?	?	yes	notwithdrawn	byCluster,byFrequency	0.0375399	A	5008	?	ZNF264	166	A	2	missense	9422	NM_003417.4	NP_003408.1	D	O43296	PECDGLGTADGVCSRIGQEQV	11	G	Q9Y473	0	non-edgetic
rs61731809	human	snp	yes	updated 2017-02-15 16:05	YES	YES	?	'C/G/T'	0.0094097	0.0679434	?	?	yes	notwithdrawn	byCluster,byFrequency	0.0169728	T	5008	?	ZNF446	347	G	3	missense	55663	NM_017908.3	NP_060378.1	L	Q9NWS9	CGRGFDWKSVFVIHHRTHTSG	11	F	P17028,Q9Y5A6,P49910,O15535,Q9UNY5,Q9NX65,Q9P0L1,Q9H4T2,Q8NF99,Q96JS3,Q96IT1,Q96N95,P10073	0,0,0,0,0,0,0,0,0,0,0,0,0	non-edgetic
rs61736479	human	snp	yes	updated 2017-02-15 16:05	YES	YES	?	'C/G'	0.114583	0.210148	?	?	yes	notwithdrawn	byCluster,byFrequency	0.147764	G	5008	?	ZNF175	133	G	2	missense	7728	NM_007147.3	NP_009078.1	C	Q9Y473	GEFTRDGSWCSILEELRLDAD	11	S	O43296,P15622	0,0	non-edgetic
rs61740189	human	snp	yes	updated 2017-02-15 16:05	YES	YES	?	'C/G'	0.0051122	0.0502987	?	?	yes	notwithdrawn	byCluster,byFrequency	0.010782700000000001	G	5008	?	ZSCAN22	250	G	1	missense	342945	NM_001321116.1	NP_001308045.1	V	P10073	EKPPSEDKFDLVDAYGTEPPY	11	L	Q9NX65,Q9NWS9,Q96JS3,Q96IT1,Q8TF39	0,0,0,0,0	non-edgetic
rs61745068	human	snp	yes	updated 2017-02-15 16:05	YES	YES	?	'C/T'	0.033600800000000014	0.125185	?	?	yes	notwithdrawn	byCluster,byFrequency	0.0632987	T	5008	?	ZNF473	223	T	1	missense	25888	NM_001006656.3	NP_001006657.1	C	Q8WTR7	ECGKSFSGSYRLTQHWITHTR	11	R	O43309,P15622,Q3KQV3	0,0,0	non-edgetic
rs73932407	human	snp	yes	updated 2017-02-15 16:05	YES	YES	?	'A/G'	0.033730500000000004	0.125409	?	?	yes	notwithdrawn	byCluster,byFrequency	0.0632987	G	5008	?	ZNF473	82	G	2	missense	25888	NM_001006656.3	NP_001006657.1	S	Q8WTR7	ATSPDVTETKNSPLMEDFFEE	11	N	O43309,P15622,Q3KQV3	0,0,0	non-edgetic
rs74433034	human	snp	yes	updated 2017-02-15 16:05	NO	YES	?	'A/G'	0.0100801	0.0702742	?	?	yes	notwithdrawn	byCluster,byFrequency	0.0167732	A	5008	?	ZNF473	535	A	2	missense	25888	NM_001006656.3	NP_001006657.1	N	Q8WTR7	ICGSTLKCHESVHAREKQGFF	11	S	O43309,P15622,Q3KQV3	0,0,0	non-edgetic
rs75421648	human	snp	yes	updated 2017-02-15 16:05	NO	YES	?	'A/G'	0.0158311	0.0875495	?	?	yes	notwithdrawn	byCluster,byFrequency	0.014377000000000001	A	5008	?	ZNF175	203	A	1	missense	7728	NM_007147.3	NP_009078.1	K	Q9Y473	KQPQKCCLFTESLKLNLEVNG	11	E	O43296,P15622	0,0	non-edgetic
rs76466205	human	snp	yes	updated 2017-02-15 16:05	NO	YES	?	'A/G'	0.015836799999999998	0.0875648	?	?	yes	notwithdrawn	byCluster,byFrequency	0.014377000000000001	A	5008	?	ZNF175	287	A	2	missense	7728	NM_007147.3	NP_009078.1	N	Q9Y473	KPDGCSECGGSFTQKSHLFAQ	11	S	O43296,P15622	0,0	non-edgetic
rs76696102	human	snp	yes	updated 2017-02-15 16:05	YES	YES	?	'G/T'	0.0121169	0.0768873	?	?	yes	notwithdrawn	byCluster,byFrequency	0.0125799	A	5008	?	HOMER3	224	T	1	missense	9454	NM_001145721.1	NP_001139193.1	S	Q9NSC5	RQQLEAQRAEAERLRQRVAEL	11	A	Q86YM7	0	non-edgetic
rs112562759	human	snp	yes	updated 2017-02-15 16:05	NO	YES	T(germline)/C(germline)	'C/T'	0.149669	0.228984	?	?	yes	notwithdrawn	byCluster,byFrequency	0.0359425	C	5008	untested	TNNT1	12	G	2	missense	7138	NM_001126132.2	NP_001119604.1	G	P13805	SDTEEQEYEEEQPEEEAAEEE	11	E	P09493,P06753	0,0	non-edgetic
rs138944686	human	snp	yes	updated 2017-02-15 16:05	NO	YES	?	'A/C/G'	0.017491299999999998	0.0918898	?	?	yes	notwithdrawn	byCluster,byFrequency	0.013778	A	5008	?	ZSCAN22	381	A	1	missense	342945	NM_001321116.1	NP_001308045.1	K	P10073	QRVHTGERPYECDACGKAFSQ	11	E	Q9NX65,Q9NWS9,Q96JS3,Q96IT1,Q8TF39	1,0,0,nan,1	edgetic
rs200278064	human	snp	yes	updated 2017-02-15 16:05	NO	YES	?	'C/T'	0.0224347	0.103509	?	?	yes	notwithdrawn	byCluster,byFrequency	0.019768400000000002	T	5008	?	ZNF792	614	A	1	missense	126375	NM_175872.4	NP_787068.3	T	Q3KQV3	ISSENRPYQGAVNYKLKLVHP	11	A	Q8WTR7,Q9H9D4	0,0	non-edgetic
rs201800628	human	snp	yes	updated 2017-02-15 16:05	NO	YES	?	'C/G'	0.022114	0.102801	?	?	yes	notwithdrawn	byCluster,byFrequency	0.019768400000000002	G	5008	?	ZNF792	605	C	2	missense	126375	NM_175872.4	NP_787068.3	T	Q3KQV3	LPCSQHTPEISSENRPYQGAV	11	S	Q8WTR7,Q9H9D4	0,0	non-edgetic
rs1077019	human	snp	yes	updated 2017-02-15 16:05	YES	YES	?	'C/G/T'	0.30771	0.243328	?	?	yes	notwithdrawn	byCluster,byFrequency,byHapMap	0.24660500000000002	C	5008	?	BIRC7	223	A	1	missense	79444	NM_139317.2	NP_647478.1	K	Q96CA5	AQEPGGVSPAEAQRAWWVLEP	11	E	Q13490,P55211	0,0	non-edgetic
rs2227891	human	snp	yes	updated 2017-02-15 16:05	YES	YES	?	'A/G'	0.278467	0.248374	?	?	yes	notwithdrawn	byCluster,byFrequency,by2Hit2Allele,byHapMap	0.162141	A	5008	?	PYGB	502	A	1	missense	5834	NM_002862.3	NP_002853.2	N	P11216	WLLLCNPGLADTIVEKIGEEF	11	D	P06737	0	non-edgetic
rs2228976	human	snp	yes	updated 2017-02-15 16:05	YES	YES	?	'A/G/T'	0.277882	0.248509	?	?	yes	notwithdrawn	byCluster,byFrequency,byHapMap	0.16234	T	5008	?	PYGB	303	A	1	missense	5834	NM_002862.3	NP_002853.2	T	P11216	RLKQEYFVVAATLQDIIRRFK	11	A	P06737	0	non-edgetic
rs2273526	human	snp	yes	updated 2017-02-15 16:05	YES	YES	?	'A/C/G'	0.217892	0.247935	?	?	yes	notwithdrawn	byCluster,byFrequency,by2Hit2Allele,byHapMap	0.115415	G	5008	likely benign	SEC23B	489	G	3	missense	10483	NM_001172745.1	NP_001166216.1	Q	Q15437	GAIQFVTHYQHSSTQRRIRVT	11	H	O94855	0	non-edgetic
rs6011693	human	snp	yes	updated 2017-02-15 16:05	YES	YES	?	'C/G'	0.0135797	0.0812739	?	?	yes	notwithdrawn	byCluster,byFrequency	0.024760400000000002	G	5008	?	BIRC7	187	G	2	missense	79444	NM_022161.3	NP_071444.1	G	Q96CA5	WDPWEEPEDAAPVAPSVPASG	11	A	Q13490,P55211	0,0	non-edgetic
rs11908302	human	snp	yes	updated 2017-02-15 16:05	YES	YES	?	'C/T'	0.019659	0.0971752	?	?	yes	notwithdrawn	byCluster,byFrequency,byHapMap	0.0327476	T	5008	?	BIRC7	204	T	1	missense	79444	NM_022161.3	NP_071444.1	S	Q96CA5	PASGYPELPTPRREVQSESAQ	11	P	Q13490,P55211	0,0	non-edgetic
rs17807673	human	snp	yes	updated 2017-02-15 16:05	YES	YES	?	'C/T'	0.199279	0.244801	?	?	yes	notwithdrawn	byCluster,byFrequency,byHapMap	0.0613019	T	5008	likely benign	SEC23B	433	T	2	missense	10483	NM_001172745.1	NP_001166216.1	L	Q15437	GPCVSLNVKGPCVSENELGVG	11	P	O94855	0	non-edgetic
rs41282996	human	snp	yes	updated 2017-02-15 16:05	YES	YES	?	'C/T'	0.0389992	0.13408499999999998	?	?	yes	notwithdrawn	byCluster,byFrequency	0.0219649	T	5008	?	BIRC7	60	T	1	missense	79444	NM_022161.3	NP_071444.1	W	Q96CA5	HVDGQILGQLRPLTEEEEEEG	11	R	Q13490,P55211	0,0	non-edgetic
rs41309927	human	snp	yes	updated 2017-02-15 16:05	YES	YES	?	'A/G'	0.08241810000000001	0.185516	?	?	yes	notwithdrawn	byCluster,byFrequency	0.0165735	A	5008	likely benign	SEC23B	426	A	1	missense	10483	NM_001172745.1	NP_001166216.1	I	Q15437	LKIAGAIGPCVSLNVKGPCVS	11	V	O94855	0	non-edgetic
rs61730982	human	snp	yes	updated 2017-02-15 16:05	YES	YES	?	'C/T'	0.013219899999999998	0.0802197	?	?	yes	notwithdrawn	byCluster,byFrequency	0.026357799999999997	T	5008	?	PARD6B	108	T	2	missense	84612	NM_032521.2	NP_115910.1	M	Q9BYG5	EADYSAFGTDTLIKKKNVLTN	11	T	P60953,Q9H4E5	0,0	non-edgetic
rs61737392	human	snp	yes	updated 2017-02-15 16:05	YES	YES	?	'A/G'	0.027703	0.114386	?	?	yes	notwithdrawn	byCluster,byFrequency	0.0403355	G	5008	?	BIRC7	164	G	2	missense	79444	NM_022161.3	NP_071444.1	R	Q96CA5	LLRSKGRDFVHSVQETHSQLL	11	H	Q13490,P55211	0,1	edgetic
rs79534510	human	snp	yes	updated 2017-02-15 16:05	NO	YES	?	'C/G'	0.007273699999999998	0.059866099999999985	?	?	yes	notwithdrawn	byCluster,byFrequency	0.0117812	G	5008	?	PYGB	514	G	2	missense	5834	NM_002862.3	NP_002853.2	S	P11216	IVEKIGEEFLTDLSQLKKLLP	11	T	P06737	0	non-edgetic
rs2248490	human	snp	yes	updated 2017-02-15 16:05	YES	YES	?	'C/G'	0.49998	0.0031723000000000003	?	?	yes	notwithdrawn	byCluster,byFrequency,byOtherPop,by2Hit2Allele,byHapMap	0.49700500000000003	C	5008	?	WDR4	71	C	3	missense	10785	NM_001260474.1	NP_001247403.1	N	P57081	SGAILASTFSKSGSYFALTDD	11	K	Q9UBP6	0	non-edgetic
rs4894	human	snp	yes	updated 2017-02-15 16:05	YES	YES	?	'A/C'	0.425223	0.178317	?	?	yes	notwithdrawn	byCluster,byFrequency,by2Hit2Allele,byHapMap	0.273762	C	5008	?	ATF4	22	C	2	missense	468	NM_001675.4	NP_001666.2	P	P18848	LVGDLMSPFDQSGLGAEESLG	11	Q	P53567	0	non-edgetic
rs139186	human	snp	yes	updated 2017-02-15 16:05	YES	YES	?	'A/C/T'	0.333418	0.235698	?	?	yes	notwithdrawn	byCluster,byFrequency,byHapMap	0.26877	A	5008	?	PARVG	307	T	1	missense	64098	NM_001137605.2	NP_001131077.1	W	Q9HBI0	IVNKDAKSTLRVLYGLFCKHT	11	R	Q13418	0	non-edgetic
rs760482	human	snp	yes	updated 2017-02-15 16:05	YES	YES	?	'A/C/G'	0.442831	0.159128	99	95	yes	notwithdrawn	byCluster,byFrequency,byOtherPop,by2Hit2Allele,byHapMap	0.41253999999999996	G	5008	?	DNAL4	12	G	3	missense	10126	NM_005740.2	NP_005731.1	E	O96015	GETEGKKDEADYKRLQTFPLV	11	D	Q96FJ2	0	non-edgetic
rs1803323	human	snp	yes	updated 2017-02-15 16:05	YES	YES	?	'C/G'	0.0082235	0.0635934	?	?	yes	notwithdrawn	byCluster,byFrequency,byHapMap	0.0171725	G	5008	?	ATF4	258	G	1	missense	468	NM_001675.4	NP_001666.2	A	P18848	SPGVLCGSARPKPYDPPGEKM	11	P	P53567	0	non-edgetic
rs1803324	human	snp	yes	updated 2017-02-15 16:05	YES	YES	?	'C/G'	0.0180175	0.0931886	?	?	yes	notwithdrawn	byCluster,byFrequency,by2Hit2Allele,byHapMap	0.0275559	C	5008	?	ATF4	322	C	3	missense	468	NM_001675.4	NP_001666.2	D	P18848	ELEKKNEALKERADSLAKEIQ	11	E	P53567	0	non-edgetic
rs2228181	human	snp	yes	updated 2017-02-15 16:05	YES	YES	?	'A/C/G'	0.0061926	0.0553006	?	?	yes	notwithdrawn	byCluster,byFrequency	0.0129792	A	5008	?	ATF4	201	A	1	missense	468	NM_001675.4	NP_001666.2	I	P18848	GDRKPDYTAYVAMIPQCIKEE	11	V	P53567	0	non-edgetic
rs3180408	human	snp	yes	updated 2017-02-15 16:05	YES	YES	?	'C/T'	0.435369	0.167745	?	?	yes	notwithdrawn	byCluster,byFrequency,by2Hit2Allele,byHapMap	0.297324	T	5008	?	USP18	169	T	2	missense	11274	NM_017414.3	NP_059110.2	M	Q9UMW8	HLVERLQALYTIRVKDSLICV	11	T	P05161	0	non-edgetic
rs3842780	human	snp	yes	updated 2017-02-15 16:05	NO	YES	?	'A/C/T'	0.0083529	0.0640841	?	?	yes	notwithdrawn	byCluster,byFrequency	0.013977600000000001	A	5008	?	PARVG	159	A	3	missense	64098	NM_001137605.2	NP_001131077.1	K	Q9HBI0	RFQPDLSLPTNVQVEVITIES	11	N	Q13418	0	non-edgetic
rs9608378	human	snp	yes	updated 2017-02-15 16:05	YES	YES	?	'A/C/G'	0.451477	0.14801	?	?	yes	notwithdrawn	byCluster,byFrequency,by2Hit2Allele,byHapMap	0.335863	C	5008	benign	CRYBB3	113	A	1	missense	1417	NM_004076.4	NP_004067.1	N	P26998	SLRPLNIDSPHHKLHLFENPA	11	H	P05813	1	edgetic
rs17670506	human	snp	yes	updated 2017-02-15 16:05	YES	YES	?	'A/G'	0.08143380000000001	0.184622	?	?	yes	notwithdrawn	byCluster,byFrequency,byHapMap	0.0251597	A	5008	likely benign	CRYBB3	105	A	2	missense	1417	NM_004076.4	NP_004067.1	Q	P26998	SRDSDSLLSLRPLNIDSPHHK	11	R	P05813	1	edgetic
rs35383004	human	snp	yes	updated 2017-02-15 16:05	YES	YES	?	'C/T'	0.0123755	0.0776826	?	?	yes	notwithdrawn	byCluster,byFrequency	0.0221645	C	5008	?	PACSIN2	175	G	2	missense	11252	NM_001184970.1	NP_001171899.1	S	Q9UNF0	EEKLAISREANSKADPSLNPE	11	N	Q9BY11	0	non-edgetic
rs112218090	human	snp	yes	updated 2017-02-15 16:05	YES	YES	?	'A/G'	0.0055795	0.0525224	?	?	yes	notwithdrawn	byCluster,byFrequency	0.0111821	A	5008	?	IFT27	139	T	1	missense	11020	NM_001177701.2	NP_001171172.1	W	Q9BW83	GRRAVDSAEARAWALGQGLEC	11	R	Q9Y547	0	non-edgetic
rs116892729	human	snp	yes	updated 2017-02-15 16:05	NO	YES	?	'A/C/G'	0.0143132	0.08337710000000001	?	?	yes	notwithdrawn	byCluster,byFrequency	0.013977600000000001	G	5008	likely benign	SNAP29	163	C	1	missense	9342	NM_004782.3	NP_004773.1	R	O95721	SKEQEAKYQASHPNLRKLDDT	11	S	P63027	0	non-edgetic
rs149306114	human	snp	yes	updated 2017-02-15 16:05	NO	YES	?	'A/G'	0.0130602	0.0797467	?	?	yes	notwithdrawn	byCluster,byFrequency	0.0113818	A	5008	?	USP18	25	A	1	missense	11274	NM_017414.3	NP_059110.2	N	Q9UMW8	ILAESSQSPADLEEKKEEDSN	11	D	P05161	0	non-edgetic
rs29281	human	snp	yes	updated 2017-02-15 16:05	YES	YES	G(germline)/T(germline)	'G/T'	0.021588099999999995	0.101627	?	?	yes	notwithdrawn	byCluster,byFrequency,byHapMap	0.028344400000000002	T	3775	likely benign	FMR1	145	T	1	missense	2332	NM_001185075.1	NP_001172004.1	S	Q06787	EDLRQMCAKEAAHKDFKKAVG	11	A	P51116	0	non-edgetic
rs1801687	human	snp	yes	updated 2017-02-15 16:05	YES	YES	G(germline)/A(germline)	'A/G'	0.182725	0.240778	?	?	yes	notwithdrawn	byCluster,byFrequency	0.129272	T	3775	untested	RPGR	425	A	2	missense	6103	NM_000328.2	NP_000319.1	K	Q92834	RERSPDSFSMRRTLPPIEGTL	11	R	Q96KN7	0	non-edgetic
rs1801688	human	snp	yes	updated 2017-02-15 16:05	YES	YES	G(germline)/A(germline)	'A/G'	0.17996900000000002	0.239991	?	?	yes	notwithdrawn	byCluster,byFrequency,byOtherPop,byHapMap	0.12953599999999998	T	3775	untested	RPGR	566	A	2	missense	6103	NM_000328.2	NP_000319.1	E	Q92834	GKACKQHVSQGIFMTQPATTI	11	G	Q96KN7	0	non-edgetic
rs5956583	human	snp	yes	updated 2017-02-15 16:05	YES	YES	?	'A/C'	0.444462	0.157113	?	?	yes	notwithdrawn	byCluster,byFrequency,byHapMap	0.303576	C	3775	benign	XIAP	423	C	2	missense	331	NM_001167.3	NP_001158.2	P	P98170	DLVNAQKDSMQDESSQTSLQK	11	Q	P55211,Q92851	0,0	non-edgetic
rs5963403	human	snp	yes	updated 2017-02-15 16:05	YES	YES	?	'A/C/T'	0.0141584	0.0829396	?	?	yes	notwithdrawn	byCluster,byFrequency,byHapMap	0.023841099999999997	A	3775	benign	RPGR	184	T	3	missense	6103	NM_000328.2	NP_000319.1	H	Q92834	LKNVSNVCVPQQVTIGKPVSW	11	Q	Q96KN7	0	non-edgetic
rs12849510	human	snp	yes	updated 2017-02-15 16:05	YES	YES	?	'A/C/G'	0.07632230000000001	0.17983	?	?	yes	notwithdrawn	byCluster,byFrequency,byHapMap	0.029139099999999998	A	3775	?	MID2	378	A	2	missense	11043	NM_012216.3	NP_036348.2	D	Q9UJV3	VLIPDINFNDAFENFALDFSR	11	A	O15344,P14373	0,0	non-edgetic
rs41303691	human	snp	yes	updated 2017-02-15 16:05	NO	YES	?	'A/G'	0.184287	0.241209	?	?	yes	notwithdrawn	byCluster,byFrequency	0.129272	A	3775	?	RPGR	756	T	1	missense	6103	XM_017029710.1	XP_016885199.1	W	Q92834	DDEVETDQNIRYGRKLIEQGN	11	R	Q96KN7	0	non-edgetic
rs62635003	human	snp	yes	updated 2017-02-15 16:05	NO	YES	G(unknown)/A(germline)	'A/G/T'	0.141031	0.225002	?	?	yes	notwithdrawn	byCluster,byFrequency	0.110199	C	3775	untested	RPGR	431	G	1	missense	6103	NM_000328.2	NP_000319.1	V	Q92834	SFSMRRTLPPIEGTLGLSACF	11	I	Q96KN7	0	non-edgetic
rs111631988	human	snp	yes	updated 2017-02-15 16:05	YES	YES	T(germline)/C(germline)	'C/T'	0.0344691	0.126674	?	?	yes	notwithdrawn	byCluster,byFrequency	0.0254305	C	3775	likely benign	RPGR	75	G	1	missense	6103	NM_000328.2	NP_000319.1	V	Q92834	GQLGLGSKSAISKPTCVKALK	11	I	Q96KN7	0	non-edgetic

## Sheet: (B) Y2H-SI_disease_mut
#AlleleID	Type	Name	GeneID	GeneSymbol	HGNC_ID	ClinicalSignificance	ClinSigSimple	LastEvaluated	RS# (dbSNP)	nsv/esv (dbVar)	RCVaccession	PhenotypeIDS	PhenotypeList	Origin	OriginSimple	Assembly	ChromosomeAccession	Chromosome	Start	Stop	ReferenceAllele	AlternateAllele	Cytogenetic	ReviewStatus	NumberSubmitters	Guidelines	TestedInGTR	OtherIDs	SubmitterCategories	VariationID	protein	rna_acc	cdna_mut	wt_res	mut_position	mut_res	prot_acc	wt_context	mut_context_pos	partners	physics_based_perturbations	physics_based_edgotype
16261	single nucleotide variant	NM_006363.6(SEC23B):c.325G>A (p.Glu109Lys)	10483	SEC23B	HGNC:10702	Pathogenic	1	Sep 15, 2017	121918221	-	RCV000001281;RCV000688348;RCV000688348;RCV000081407	MedGen:C1306589,OMIM:224100,Orphanet:ORPHA98873,SNOMED CT:68870007;MedGen:C1306589,OMIM:224100,Orphanet:ORPHA98873,SNOMED CT:68870007;MedGen:C4225179,OMIM:616858;MedGen:CN517202	Congenital dyserythropoietic anemia, type II;Congenital dyserythropoietic anemia, type II;RECLASSIFIED - VARIANT OF UNKNOWN SIGNIFICANCE;not provided	germline	germline	GRCh38	NC_000020.11	20	18515695	18515695	G	A	20p11.23	criteria provided, multiple submitters, no conflicts	3		N	HGMD:CM094612,OMIM Allelic Variant:610512.0001,UniProtKB (protein):Q15437#VAR_062296	3	1222	Q15437	NM_006363.6	c.325G>A	E	109	K	NP_006354.2	GGISEVNQPAELMPQFSTIEY	11	O94855	0	non-edgetic
16262	single nucleotide variant	NM_006363.6(SEC23B):c.40C>T (p.Arg14Trp)	10483	SEC23B	HGNC:10702	Pathogenic	1	Jul 17, 2017	121918222	-	RCV000001282;RCV000688744;RCV000688744;RCV000153924	MedGen:C1306589,OMIM:224100,Orphanet:ORPHA98873,SNOMED CT:68870007;MedGen:C1306589,OMIM:224100,Orphanet:ORPHA98873,SNOMED CT:68870007;MedGen:C4225179,OMIM:616858;MedGen:CN517202	Congenital dyserythropoietic anemia, type II;Congenital dyserythropoietic anemia, type II;RECLASSIFIED - VARIANT OF UNKNOWN SIGNIFICANCE;not provided	germline	germline	GRCh38	NC_000020.11	20	18510875	18510875	C	T	20p11.23	criteria provided, multiple submitters, no conflicts	4		N	HGMD:CM094610,OMIM Allelic Variant:610512.0002,UniProtKB (protein):Q15437#VAR_062294	3	1223	Q15437	NM_006363.6	c.40C>T	R	14	W	NP_006354.2	YLEFIQQNEERDGVRFSWNVW	11	O94855	0	non-edgetic
21020	single nucleotide variant	NM_004281.3(BAG3):c.626C>T (p.Pro209Leu)	9531	BAG3	HGNC:939	Pathogenic	1	Oct 23, 2017	121918312	-	RCV000648847;RCV000006347;RCV000648847;RCV000183317	MedGen:C3151293,OMIM:613881;MedGen:C2751831,OMIM:612954,Orphanet:ORPHA199340;MedGen:C2751831,OMIM:612954,Orphanet:ORPHA199340;MedGen:CN517202	Dilated cardiomyopathy 1HH;Myofibrillar myopathy, BAG3-related;Myofibrillar myopathy, BAG3-related;not provided	de novo;germline;unknown	germline	GRCh38	NC_000010.11	10	119672373	119672373	C	T	10q26.11	criteria provided, multiple submitters, no conflicts	5		N	OMIM Allelic Variant:603883.0001,UniProtKB (protein):O95817#VAR_063089	3	5981	O95817	NM_004281.3	c.626C>T	P	209	L	NP_004272.2	HQLPRGYISIPVIHEQNVTRP	11	P11142	0	non-edgetic
24941	single nucleotide variant	NM_000328.2(RPGR):c.179G>T (p.Gly60Val)	6103	RPGR	HGNC:10295	Pathogenic	1	May 21, 2018	62638634	-	RCV000010580;RCV000085072	MedGen:C1848295,OMIM:300029;MedGen:CN517202	Retinitis pigmentosa 15;not provided	germline	germline	GRCh38	NC_000023.11	X	38322921	38322921	C	A	Xp11.4	criteria provided, single submitter	3		N	OMIM Allelic Variant:312610.0006,UniProtKB (protein):Q92834#VAR_008501	3	9902	Q92834	NM_000328.2	c.179G>T	G	60	V	NP_000319.1	VTGNNKLYMFGSNNWGQLGLG	11	Q96KN7	0	non-edgetic
25991	single nucleotide variant	NM_000475.4(NR0B1):c.800G>C (p.Arg267Pro)	190	NR0B1	HGNC:7960	Pathogenic	1	Oct 05, 2017	104894888	-	RCV000011699	MedGen:C0342482,OMIM:300200,SNOMED CT:237764004	Congenital adrenal hypoplasia, X-linked	germline;maternal	germline	GRCh38	NC_000023.11	X	30308564	30308564	C	G	Xp21.2	criteria provided, single submitter	2		N	OMIM Allelic Variant:300473.0004,UniProtKB (protein):P51843#VAR_004738	3	10952	P51843	NM_000475.4	c.800G>C	R	267	P	NP_000466.2	AASAGLLKTLRFVKYLPCFQV	11	P62508,Q13285	0,0	non-edgetic
27458	single nucleotide variant	NM_000363.4(TNNI3):c.433C>G (p.Arg145Gly)	7137	TNNI3	HGNC:11947	Pathogenic	1	Jan 19, 2018	104894724	-	RCV000251781;RCV000013231;RCV000557688;RCV000211861;RCV000441050	MedGen:CN230736;MedGen:C1860752,OMIM:613690;Human Phenotype Ontology:HP:0001639,MedGen:C0007194,Orphanet:ORPHA217569;MedGen:C0949658,Orphanet:ORPHA155,SNOMED CT:83978005;MedGen:CN517202	Cardiovascular phenotype;Familial hypertrophic cardiomyopathy 7;Hypertrophic cardiomyopathy;Primary familial hypertrophic cardiomyopathy;not provided	germline	germline	GRCh38	NC_000019.10	19	55154146	55154146	G	C	19q13.42	criteria provided, multiple submitters, no conflicts	5	ACMG2013,ACMG2016	N	OMIM Allelic Variant:191044.0001,UniProtKB (protein):P19429#VAR_007603	3	12419	P19429	NM_000363.4	c.433C>G	R	145	G	NP_000354.4	LRGKFKRPTLRRVRISADAMM	11	P02585	1	edgetic
27463	single nucleotide variant	NM_000363.4(TNNI3):c.575G>A (p.Arg192His)	7137	TNNI3	HGNC:11947	Pathogenic	1	Apr 11, 2018	104894729	-	RCV000154212;RCV000619328;RCV000013237;RCV000629012;RCV000157534;RCV000159242	Human Phenotype Ontology:HP:0001638,MedGen:C0878544,Orphanet:ORPHA167848,SNOMED CT:85898001;MedGen:CN230736;MedGen:C1861861,OMIM:115210;Human Phenotype Ontology:HP:0001639,MedGen:C0007194,Orphanet:ORPHA217569;MedGen:C0949658,Orphanet:ORPHA155,SNOMED CT:83978005;MedGen:CN517202	Cardiomyopathy;Cardiovascular phenotype;Familial restrictive cardiomyopathy 1;Hypertrophic cardiomyopathy;Primary familial hypertrophic cardiomyopathy;not provided	germline	germline	GRCh38	NC_000019.10	19	55151892	55151892	C	T	19q13.42	criteria provided, multiple submitters, no conflicts	6	ACMG2013,ACMG2016	N	OMIM Allelic Variant:191044.0006,UniProtKB (protein):P19429#VAR_016084	3	12424	P19429	NM_000363.4	c.575G>A	R	192	H	NP_000354.4	EKENREVGDWRKNIDALSGME	11	P02585	0	non-edgetic
27494	single nucleotide variant	NM_001018005.1(TPM1):c.539A>G (p.Glu180Gly)	7168	TPM1	HGNC:12010	Pathogenic	1	Apr 17, 2017	104894502	-	RCV000013271;RCV000159367	MedGen:C1861863,OMIM:115196;MedGen:CN517202	Familial hypertrophic cardiomyopathy 3;not provided	germline	germline	GRCh38	NC_000015.10	15	63060915	63060915	A	G	15q22.2	criteria provided, single submitter	3	ACMG2013,ACMG2016	N	Leiden Muscular Dystrophy pages (TPM1):TPM1_00010,OMIM Allelic Variant:191010.0001,UniProtKB (protein):P09493#VAR_007602	3	12455	P09493	NM_001018005.1	c.539A>G	E	180	G	NP_001018005.1	VIIESDLERAEERAELSEGKC	11	P13805,P67936	0,1	edgetic
27495	single nucleotide variant	NM_001018005.1(TPM1):c.523G>A (p.Asp175Asn)	7168	TPM1	HGNC:12010	Pathogenic	1	Dec 11, 2017	104894503	-	RCV000622165;RCV000013272;RCV000474684;RCV000036340;RCV000159366	MedGen:CN230736;MedGen:C1861863,OMIM:115196;Human Phenotype Ontology:HP:0001639,MedGen:C0007194,Orphanet:ORPHA217569;MedGen:C0949658,Orphanet:ORPHA155,SNOMED CT:83978005;MedGen:CN517202	Cardiovascular phenotype;Familial hypertrophic cardiomyopathy 3;Hypertrophic cardiomyopathy;Primary familial hypertrophic cardiomyopathy;not provided	germline;unknown	germline	GRCh38	NC_000015.10	15	63060899	63060899	G	A	15q22.2	criteria provided, multiple submitters, no conflicts	9	ACMG2013,ACMG2016	N	Leiden Muscular Dystrophy pages (TPM1):TPM1_00009,OMIM Allelic Variant:191010.0002,UniProtKB (protein):P09493#VAR_007601	3	12456	P09493	NM_001018005.1	c.523G>A	D	175	N	NP_001018005.1	VARKLVIIESDLERAEERAEL	11	P13805,P67936	0,1	edgetic
27497	single nucleotide variant	NM_001018005.1(TPM1):c.160G>A (p.Glu54Lys)	7168	TPM1	HGNC:12010	Pathogenic	1	Oct 06, 2016	104894505	-	RCV000013274;RCV000159370	MedGen:C2678476,OMIM:611878;MedGen:CN517202	Dilated cardiomyopathy 1Y;not provided	germline	germline	GRCh38	NC_000015.10	15	63044072	63044072	G	A	15q22.2	criteria provided, single submitter	3	ACMG2013,ACMG2016	N	Leiden Muscular Dystrophy pages (TPM1):TPM1_00002,OMIM Allelic Variant:191010.0004,UniProtKB (protein):P09493#VAR_043987	3	12458	P09493	NM_001018005.1	c.160G>A	E	54	K	NP_001018005.1	VSLQKKLKGTEDELDKYSEAL	11	P13805,P67936	0,nan	-
27625	single nucleotide variant	NM_004985.4(KRAS):c.178G>C (p.Gly60Arg)	3845	KRAS	HGNC:6407	Pathogenic	1	Jun 08, 2018	104894359	-	RCV000521390;RCV000013416;RCV000157935;RCV000254661	MedGen:C1275081,Orphanet:ORPHA1340,SNOMED CT:403770008;MedGen:C3809005,OMIM:615278;MedGen:CN166718,Orphanet:ORPHA98733;MedGen:CN517202	Cardio-facio-cutaneous syndrome;Cardiofaciocutaneous syndrome 2;Rasopathy;not provided	germline	germline	GRCh38	NC_000012.12	12	25227346	25227346	C	G	12p12.1	reviewed by expert panel	5		N	OMIM Allelic Variant:190070.0009,UniProtKB (protein):P01116#VAR_026112	3	12586	P01116	NM_004985.4	c.178G>C	G	60	R	NP_004976.2	TCLLDILDTAGQEEYSAMRDQ	11	P10398	0	non-edgetic
27627	single nucleotide variant	NM_004985.4(KRAS):c.173C>T (p.Thr58Ile)	3845	KRAS	HGNC:6407	Pathogenic	1	Jun 01, 2018	104894364	-	RCV000211785;RCV000013419;RCV000704828;RCV000157933	MeSH:D009634,MedGen:C0028326,Orphanet:ORPHA648,SNOMED CT:205824006;MedGen:C1860991,OMIM:609942;MedGen:CN166718,Orphanet:ORPHA98733;MedGen:CN517202	Noonan syndrome;Noonan syndrome 3;Rasopathy;not provided	germline	germline	GRCh38	NC_000012.12	12	25227351	25227351	G	A	12p12.1	reviewed by expert panel	5		N	OMIM Allelic Variant:190070.0011,UniProtKB (protein):P01116#VAR_026111	3	12588	P01116	NM_004985.4	c.173C>T	T	58	I	NP_004976.2	GETCLLDILDTAGQEEYSAMR	11	P10398	0	non-edgetic
27633	single nucleotide variant	NM_004985.4(KRAS):c.15A>T (p.Lys5Asn)	3845	KRAS	HGNC:6407	Pathogenic	1	May 05, 2017	104894361	-	RCV000013425;RCV000623267;RCV000520745;RCV000153427	MedGen:C3809005,OMIM:615278;MeSH:D030342,MedGen:C0950123;MeSH:D009634,MedGen:C0028326,Orphanet:ORPHA648,SNOMED CT:205824006;MedGen:CN517202	Cardiofaciocutaneous syndrome 2;Inborn genetic diseases;Noonan syndrome;not provided	germline	germline	GRCh38	NC_000012.12	12	25245370	25245370	T	A	12p12.1	reviewed by expert panel	4		N	HGMD:CM070963,OMIM Allelic Variant:190070.0017,UniProtKB (protein):P01116#VAR_064849	3	12594	P01116	NM_004985.4	c.15A>T	K	5	N	NP_004976.2	MTEYKLVVVGAGGVG	5	P10398	0	non-edgetic
29067	single nucleotide variant	NM_006158.4(NEFL):c.995A>C (p.Gln332Pro)	4747	NEFL	HGNC:7739	Pathogenic	1	Nov 03, 2016	59443585	-	RCV000015072;RCV000057151	MedGen:C1843225,OMIM:607684,Orphanet:ORPHA99939;MedGen:CN517202	Charcot-Marie-Tooth disease type 2E;not provided	germline	germline	GRCh38	NC_000008.11	8	24955521	24955521	T	G	8p21.2	criteria provided, single submitter	3		N	OMIM Allelic Variant:162280.0001,UniProtKB (protein):P07196#VAR_009703	3	14028	P07196	NM_006158.4	c.995A>C	Q	332	P	NP_006149.2	CRGMNEALEKQLQELEDKQNA	11	P19012	1	edgetic
29672	single nucleotide variant	NM_005555.3(KRT6B):c.1414G>A (p.Glu472Lys)	3854	KRT6B	HGNC:6444	Pathogenic	1	Jun 17, 2016	60627726	-	RCV000015739;RCV000057023	MedGen:C3714949,OMIM:615728;MedGen:CN517202	Pachyonychia congenita 4;not provided	germline	germline	GRCh38	NC_000012.12	12	52447788	52447788	C	T	12q13.13	criteria provided, single submitter	3		N	OMIM Allelic Variant:148042.0001,UniProtKB (protein):P04259#VAR_023062	3	14633	P04259	NM_005555.3	c.1414G>A	E	472	K	NP_005546.2	IATYRKLLEGEECRLNGEGVG	11	P13646,P19012,Q15323,O76015	0,0,0,0	non-edgetic
29675	single nucleotide variant	NM_005554.4(KRT6A):c.1414G>A (p.Glu472Lys)	3853	KRT6A	HGNC:6443	Pathogenic	1	May 11, 2017	60554162	-	RCV000015742;RCV000056998	MedGen:C3714948,OMIM:615726;MedGen:CN517202	Pachyonychia congenita 3;not provided	germline	germline	GRCh38	NC_000012.12	12	52488338	52488338	C	T	12q13.13	criteria provided, single submitter	3		N	OMIM Allelic Variant:148041.0003,UniProtKB (protein):P02538#VAR_017077	3	14636	P02538	NM_005554.4	c.1414G>A	E	472	K	NP_005545.1	IATYRKLLEGEECRLNGEGVG	11	P13646,P19012,Q15323,O76015,Q6A162	0,0,0,0,0	non-edgetic
29678	single nucleotide variant	NM_000424.3(KRT5):c.1388T>C (p.Leu463Pro)	3852	KRT5	HGNC:6442	Pathogenic	1	Feb 28, 2017	57599352	-	RCV000015745;RCV000056553	MedGen:C0079299,OMIM:131900,Orphanet:ORPHA79399,SNOMED CT:90496008;MedGen:CN517202	Epidermolysis bullosa simplex, Koebner type;not provided	germline	germline	GRCh38	NC_000012.12	12	52516688	52516688	A	G	12q13.13	criteria provided, single submitter	3		N	OMIM Allelic Variant:148040.0002,UniProtKB (protein):P13647#VAR_003876	3	14639	P13647	NM_000424.3	c.1388T>C	L	463	P	NP_000415.2	YQELMNTKLALDVEIATYRKL	11	P19012,Q15323,O76015,Q6A162	1,1,1,1	edgetic
29679	single nucleotide variant	NM_000424.3(KRT5):c.482T>G (p.Ile161Ser)	3852	KRT5	HGNC:6442	Pathogenic	1	May 10, 2017	58058996	-	RCV000015746;RCV000056597	MedGen:C0080333,OMIM:131800,Orphanet:ORPHA79400;MedGen:CN517202	Epidermolysis bullosa simplex, Cockayne-Touraine type;not provided	germline	germline	GRCh38	NC_000012.12	12	52519815	52519815	A	C	12q13.13	criteria provided, single submitter	3		N	OMIM Allelic Variant:148040.0003,UniProtKB (protein):P13647#VAR_003872	3	14640	P13647	NM_000424.3	c.482T>G	I	161	S	NP_000415.2	TPLNLQIDPSIQRVRTEEREQ	11	P19012,Q15323,O76015,Q6A162	0,0,0,0	non-edgetic
29680	single nucleotide variant	NM_000424.3(KRT5):c.980T>C (p.Met327Thr)	3852	KRT5	HGNC:6442	Pathogenic	1	Jan 06, 2017	58072617	-	RCV000015747;RCV000056651	MedGen:C0080333,OMIM:131800,Orphanet:ORPHA79400;MedGen:CN517202	Epidermolysis bullosa simplex, Cockayne-Touraine type;not provided	germline	germline	GRCh38	NC_000012.12	12	52517702	52517702	A	G	12q13.13	criteria provided, single submitter	3		N	OMIM Allelic Variant:148040.0004,UniProtKB (protein):P13647#VAR_003874	3	14641	P13647	NM_000424.3	c.980T>C	M	327	T	NP_000415.2	HVSDTSVVLSMDNNRNLDLDS	11	P19012,Q15323,O76015,Q6A162	0,0,0,0	non-edgetic
29696	single nucleotide variant	NM_000424.3(KRT5):c.508G>A (p.Glu170Lys)	3852	KRT5	HGNC:6442	Pathogenic	1	Jun 08, 2016	59115483	-	RCV000015764;RCV000015763;RCV000056603	MedGen:C0080333,OMIM:131800,Orphanet:ORPHA79400;MedGen:C3715082,OMIM:601001;MedGen:CN517202	Epidermolysis bullosa simplex, Cockayne-Touraine type;Epidermolysis bullosa simplex, autosomal recessive;not provided	germline	germline	GRCh38	NC_000012.12	12	52519789	52519789	C	T	12q13.13	criteria provided, single submitter	3		N	OMIM Allelic Variant:148040.0020,UniProtKB (protein):P13647#VAR_026537	3	14657	P13647	NM_000424.3	c.508G>A	E	170	K	NP_000415.2	SIQRVRTEEREQIKTLNNKFA	11	P19012,Q15323,O76015,Q6A162	0,0,0,0	non-edgetic
31207	single nucleotide variant	NM_002055.4(GFAP):c.716G>A (p.Arg239His)	2670	GFAP	HGNC:4235	Pathogenic	1	May 16, 2017	59565950	-	RCV000017551;RCV000056899	MedGen:C0270726,OMIM:203450,Orphanet:ORPHA58,SNOMED CT:81854007;MedGen:CN517202	Alexander Disease;not provided	de novo;germline	germline	GRCh38	NC_000017.11	17	44913333	44913333	C	T	17q21.31	criteria provided, multiple submitters, no conflicts	5		N	OMIM Allelic Variant:137780.0002,UniProtKB (protein):P14136#VAR_017472	3	16168	P14136	NM_002055.4	c.716G>A	R	239	H	NP_002046.1	PDLTAALKEIRTQYEAMASSN	11	P13646,P19012	0,0	non-edgetic
31208	single nucleotide variant	NM_002055.4(GFAP):c.1246C>T (p.Arg416Trp)	2670	GFAP	HGNC:4235	Pathogenic	1	Oct 25, 2017	121909717	-	RCV000017552;RCV000056848	MedGen:C0270726,OMIM:203450,Orphanet:ORPHA58,SNOMED CT:81854007;MedGen:CN517202	Alexander Disease;not provided	de novo;germline	germline	GRCh38	NC_000017.11	17	44908075	44908075	G	A	17q21.31	criteria provided, single submitter	4		N	OMIM Allelic Variant:137780.0003,UniProtKB (protein):P14136#VAR_017476	3	16169	P14136	NM_002055.4	c.1246C>T	R	416	W	NP_002046.1	RNIVVKTVEMRDGEVIKESKQ	11	P13646,P19012	0,0	non-edgetic
31209	single nucleotide variant	NM_002055.4(GFAP):c.236G>A (p.Arg79His)	2670	GFAP	HGNC:4235	Pathogenic	1	Nov 08, 2016	59285727	-	RCV000017553;RCV000192110;RCV000056869	MedGen:C0270726,OMIM:203450,Orphanet:ORPHA58,SNOMED CT:81854007;MedGen:C0270726,OMIM:203450,Orphanet:ORPHA58,SNOMED CT:81854007;MedGen:CN517202	Alexander Disease;Alexander Disease;not provided	germline	germline	GRCh38	NC_000017.11	17	44915251	44915251	C	T	17q21.31	criteria provided, single submitter	4		N	OMIM Allelic Variant:137780.0004,UniProtKB (protein):P14136#VAR_017468	3	16170	P14136	NM_002055.4	c.236G>A	R	79	H	NP_002046.1	ERAEMMELNDRFASYIEKVRF	11	P13646,P19012	0,0	non-edgetic
31823	single nucleotide variant	NM_000400.3(ERCC2):c.335G>A (p.Arg112His)	2068	ERCC2	HGNC:3434	Pathogenic	1	Apr 30, 2015	121913020	-	RCV000018273;RCV000018274;RCV000424822	MedGen:C1866504,OMIM:601675;MedGen:C0268138,OMIM:278730,SNOMED CT:68637004;MedGen:CN517202	Trichothiodystrophy 1, photosensitive;Xeroderma pigmentosum, group D;not provided	germline	germline	GRCh38	NC_000019.10	19	45368655	45368655	C	T	19q13.32	criteria provided, single submitter	2		N	OMIM Allelic Variant:126340.0006,UniProtKB (protein):P18074#VAR_003622	3	16784	P18074	NM_000400.3	c.335G>A	R	112	H	NP_000391.1	LPFLGLALSSRKNLCIHPEVT	11	Q6P1K8	0	non-edgetic
31831	single nucleotide variant	NM_000400.3(ERCC2):c.2164C>T (p.Arg722Trp)	2068	ERCC2	HGNC:3434	Pathogenic	1	Apr 23, 2018	121913026	-	RCV000677676;RCV000018283;RCV000255624	MedGen:C1853102,OMIM:610756;MedGen:C1866504,OMIM:601675;MedGen:CN517202	Cerebrooculofacioskeletal syndrome 2;Trichothiodystrophy 1, photosensitive;not provided	germline;unknown	germline	GRCh38	NC_000019.10	19	45352235	45352235	G	A	19q13.32	criteria provided, multiple submitters, no conflicts	3		N	OMIM Allelic Variant:126340.0014,UniProtKB (protein):P18074#VAR_003630	3	16792	P18074	NM_000400.3	c.2164C>T	R	722	W	NP_000391.1	EGVQVAKYFLRQMAQPFHRED	11	Q6P1K8	0	non-edgetic
31999	single nucleotide variant	NM_000394.3(CRYAA):c.347G>A (p.Arg116His)	1409	CRYAA	HGNC:2388	Pathogenic	1	May 03, 2018	121912973	-	RCV000059327;RCV000018473;RCV000483566	MedGen:C1858679,OMIM:604219;MedGen:CN071376;MedGen:CN517202	Cataract, autosomal dominant;Cataract, autosomal dominant, multiple types, with microcornea;not provided	germline	germline	GRCh38	NC_000021.9	21	43172105	43172105	G	A	21q22.3	criteria provided, multiple submitters, no conflicts	3		N	OMIM Allelic Variant:123580.0004,OMIM Allelic Variant:123580.0007,UniProtKB (protein):P02489#VAR_046893	3	16960	P02489	NM_000394.3	c.347G>A	R	116	H	NP_000385.1	DHGYISREFHRRYRLPSNVDQ	11	P02511	1	edgetic
32118	single nucleotide variant	NM_000249.3(MLH1):c.131C>T (p.Ser44Phe)	4292	MLH1	HGNC:7127	Pathogenic	1	Sep 05, 2013	63751109	-	RCV000075169;RCV000018608	MedGen:C1333990,Orphanet:ORPHA144,SNOMED CT:315058005;MedGen:C1333991,OMIM:609310	Lynch syndrome;Lynch syndrome II	germline	germline	GRCh38	NC_000003.12	3	36996633	36996633	C	T	3p22.2	reviewed by expert panel	2	ACMG2013,ACMG2016	N	OMIM Allelic Variant:120436.0002,UniProtKB (protein):P40692#VAR_004436	3	17079	P40692	NM_000249.3	c.131C>T	S	44	F	NP_000240.1	EMIENCLDAKSTSIQVIVKEG	11	P20585	0	non-edgetic
32124	single nucleotide variant	NM_000249.3(MLH1):c.986A>C (p.His329Pro)	4292	MLH1	HGNC:7127	Pathogenic	1	Jun 06, 2017	63750710	-	RCV000215121;RCV000075954;RCV000018614	MedGen:C0027672,SNOMED CT:699346009;MedGen:C1333990,Orphanet:ORPHA144,SNOMED CT:315058005;MedGen:C1333991,OMIM:609310	Hereditary cancer-predisposing syndrome;Lynch syndrome;Lynch syndrome II	germline;unknown	germline	GRCh38	NC_000003.12	3	37020411	37020411	A	C	3p22.2	reviewed by expert panel	3	ACMG2013,ACMG2016	N	OMIM Allelic Variant:120436.0008,UniProtKB (protein):P40692#VAR_012918	3	17085	P40692	NM_000249.3	c.986A>C	H	329	P	NP_000240.1	EESILERVQQHIESKLLGSNS	11	P20585	0	non-edgetic
32127	single nucleotide variant	NM_000249.3(MLH1):c.199G>T (p.Gly67Trp)	4292	MLH1	HGNC:7127	Pathogenic	1	Sep 05, 2013	63750206	-	RCV000075475;RCV000018618;RCV000018619	MedGen:C1333990,Orphanet:ORPHA144,SNOMED CT:315058005;MedGen:C1333991,OMIM:609310;MedGen:C0265325,OMIM:276300,Orphanet:ORPHA252202,SNOMED CT:61665008	Lynch syndrome;Lynch syndrome II;Turcot syndrome	germline	germline	GRCh38	NC_000003.12	3	36996701	36996701	G	T	3p22.2	reviewed by expert panel	2	ACMG2013,ACMG2016	N	OMIM Allelic Variant:120436.0011,UniProtKB (protein):P40692#VAR_012903	3	17088	P40692	NM_000249.3	c.199G>T	G	67	W	NP_000240.1	KLIQIQDNGTGIRKEDLDIVC	11	P20585	0	non-edgetic
32133	single nucleotide variant	NM_000249.3(MLH1):c.350C>T (p.Thr117Met)	4292	MLH1	HGNC:7127	Pathogenic	1	Jun 18, 2018	63750781	-	RCV000570680;RCV000524293;RCV000075666;RCV000144599;RCV000018626;RCV000160518	MedGen:C0027672,SNOMED CT:699346009;MedGen:C0009405,Orphanet:ORPHA443090;MedGen:C1333990,Orphanet:ORPHA144,SNOMED CT:315058005;MedGen:C2936783,OMIM:120435;MedGen:C1333991,OMIM:609310;MedGen:CN517202	Hereditary cancer-predisposing syndrome;Hereditary nonpolyposis colon cancer;Lynch syndrome;Lynch syndrome I;Lynch syndrome II;not provided	germline;unknown	germline	GRCh38	NC_000003.12	3	37004444	37004444	C	T	3p22.2	reviewed by expert panel	12	ACMG2013,ACMG2016	N	OMIM Allelic Variant:120436.0017,UniProtKB (protein):P40692#VAR_004445	3	17094	P40692	NM_000249.3	c.350C>T	T	117	M	NP_000240.1	ISHVAHVTITTKTADGKCAYR	11	P20585	0	non-edgetic
32136	single nucleotide variant	NM_000249.3(MLH1):c.1942C>T (p.Pro648Ser)	4292	MLH1	HGNC:7127	Pathogenic	1	Mar 28, 2018	63750899	-	RCV000162472;RCV000075432;RCV000018629;RCV000018630	MedGen:C0027672,SNOMED CT:699346009;MedGen:C1333990,Orphanet:ORPHA144,SNOMED CT:315058005;MedGen:C1333991,OMIM:609310;MedGen:C0265325,OMIM:276300,Orphanet:ORPHA252202,SNOMED CT:61665008	Hereditary cancer-predisposing syndrome;Lynch syndrome;Lynch syndrome II;Turcot syndrome	germline	germline	GRCh38	NC_000003.12	3	37048562	37048562	C	T	3p22.2	reviewed by expert panel	3	ACMG2013,ACMG2016	N	OMIM Allelic Variant:120436.0020,UniProtKB (protein):P40692#VAR_022669	3	17097	P40692	NM_000249.3	c.1942C>T	P	648	S	NP_000240.1	GLPLLIDNYVPPLEGLPIFIL	11	P20585	0	non-edgetic
32138	single nucleotide variant	NM_000249.3(MLH1):c.2041G>A (p.Ala681Thr)	4292	MLH1	HGNC:7127	Pathogenic	1	Aug 01, 2018	63750217	-	RCV000213700;RCV000524270;RCV000075495;RCV000018632;RCV000519240;RCV000202172	MedGen:C0027672,SNOMED CT:699346009;MedGen:C0009405,Orphanet:ORPHA443090;MedGen:C1333990,Orphanet:ORPHA144,SNOMED CT:315058005;MedGen:C1333991,OMIM:609310;MedGen:CN517202;MedGen:CN169374	Hereditary cancer-predisposing syndrome;Hereditary nonpolyposis colon cancer;Lynch syndrome;Lynch syndrome II;not provided;not specified	germline;unknown	germline	GRCh38	NC_000003.12	3	37048955	37048955	G	A	3p22.2	reviewed by expert panel	11	ACMG2013,ACMG2016	N	OMIM Allelic Variant:120436.0022,UniProtKB (protein):P40692#VAR_004466	3	17099	P40692	NM_000249.3	c.2041G>A	A	681	T	NP_000240.1	ECFESLSKECAMFYSIRKQYI	11	P20585	0	non-edgetic
38612	single nucleotide variant	NM_000249.3(MLH1):c.1865T>A (p.Leu622His)	4292	MLH1	HGNC:7127	Pathogenic	1	Sep 05, 2013	63750693	-	RCV000075389;RCV000022505	MedGen:C1333990,Orphanet:ORPHA144,SNOMED CT:315058005;MedGen:C1333991,OMIM:609310	Lynch syndrome;Lynch syndrome II	germline	germline	GRCh38	NC_000003.12	3	37047652	37047652	T	A	3p22.2	reviewed by expert panel	2	ACMG2013,ACMG2016	N	OMIM Allelic Variant:120436.0033,UniProtKB (protein):P40692#VAR_012927	3	29657	P40692	NM_000249.3	c.1865T>A	L	622	H	NP_000240.1	VEFLKKKAEMLADYFSLEIDE	11	P20585	0	non-edgetic
38940	single nucleotide variant	NM_000194.2(HPRT1):c.143G>A (p.Arg48His)	3251	HPRT1	HGNC:5157	Pathogenic	1	May 10, 2018	387906725	-	RCV000690811;RCV000022877;RCV000022878;RCV000690811	MedGen:C0023374,OMIM:300322,Orphanet:ORPHA510,SNOMED CT:10406007;MedGen:C1845893;MedGen:C0268117,OMIM:300323,Orphanet:ORPHA79233,SNOMED CT:238007004;MedGen:C0268117,OMIM:300323,Orphanet:ORPHA79233,SNOMED CT:238007004	Lesch-Nyhan syndrome;Lesch-nyhan syndrome, neurologic variant;Partial hypoxanthine-guanine phosphoribosyltransferase deficiency;Partial hypoxanthine-guanine phosphoribosyltransferase deficiency	germline	germline	GRCh38	NC_000023.11	X	134475189	134475189	G	A	Xq26.2	criteria provided, single submitter	2		N	OMIM Allelic Variant:308000.0060,UniProtKB (protein):P00492#VAR_006761	3	29985	P00492	NM_000194.2	c.143G>A	R	48	H	NP_000185.1	PHGLIMDRTERLARDVMKEMG	11	Q9NRG1	1	edgetic
39772	single nucleotide variant	NM_203290.3(POLR1C):c.835C>T (p.Arg279Trp)	9533	POLR1C	HGNC:20194	Pathogenic	1	Dec 27, 2016	141156009	-	RCV000023800;RCV000382254	MedGen:C1855433,OMIM:248390;MedGen:CN517202	Mandibulofacial dysostosis, Treacher Collins type, autosomal recessive;not provided	germline	germline	GRCh38	NC_000006.12	6	43520961	43520961	C	T	6p21.1	criteria provided, single submitter	2		N	OMIM Allelic Variant:610060.0005,UniProtKB (protein):O15160#VAR_064900	3	30815	O15160	NM_203290.3	c.835C>T	R	279	W	NP_976035.1	GKKVARVANPRLDTFSREIFR	11	P52435,Q9Y2S0	0,0	non-edgetic
40313	single nucleotide variant	NM_006496.3(GNAI3):c.118G>C (p.Gly40Arg)	2773	GNAI3	HGNC:4387	Pathogenic	1	Sep 17, 2012	387907178	-	RCV000024332	MedGen:C4551996,OMIM:602483	Auriculocondylar syndrome 1	germline;inherited	germline	GRCh38	NC_000001.11	1	109548838	109548838	G	C	1p13.3	criteria provided, single submitter	2		N	OMIM Allelic Variant:139370.0001	3	31636	P08754	NM_006496.3	c.118G>C	G	40	R	NP_006487.1	AAKEVKLLLLGAGESGKSTIV	11	Q9UGC6	0	non-edgetic
40544	single nucleotide variant	NM_001018005.1(TPM1):c.688G>A (p.Asp230Asn)	7168	TPM1	HGNC:12010	Pathogenic	1	Jun 28, 2018	199476317	-	RCV000695968;RCV000036354;RCV000024580	Human Phenotype Ontology:HP:0001639,MedGen:C0007194,Orphanet:ORPHA217569;EFO:EFO_0000407,Human Phenotype Ontology:HP:0001644,MedGen:C0007193,Orphanet:ORPHA217604,SNOMED CT:195021004;MedGen:CN517202	Hypertrophic cardiomyopathy;Primary dilated cardiomyopathy;not provided	germline	germline	GRCh38	NC_000015.10	15	63062263	63062263	G	A	15q22.2	criteria provided, multiple submitters, no conflicts	6	ACMG2013,ACMG2016	N	Leiden Muscular Dystrophy pages (TPM1):TPM1_00015	2	31884	P09493	NM_001018005.1	c.688G>A	D	230	N	NP_001018005.1	RYEEEIKVLSDKLKEAETRAE	11	P13805,P67936	0,0	non-edgetic
48921	single nucleotide variant	NM_004985.4(KRAS):c.64C>G (p.Gln22Glu)	3845	KRAS	HGNC:6407	Pathogenic	1	Dec 04, 2017	121913236	-	RCV000654936	MedGen:CN166718,Orphanet:ORPHA98733	Rasopathy	germline	germline	GRCh38	NC_000012.12	12	25245321	25245321	G	C	12p12.1	criteria provided, single submitter	1		N	-	2	40451	P01116	NM_004985.4	c.64C>G	Q	22	E	NP_004976.2	GGVGKSALTIQLIQNHFVDEY	11	P10398	0	non-edgetic
48924	single nucleotide variant	NM_004985.4(KRAS):c.101C>T (p.Pro34Leu)	3845	KRAS	HGNC:6407	Pathogenic	1	Apr 03, 2017	104894366	-	RCV000150892;RCV000232330;RCV000157668	MeSH:D009634,MedGen:C0028326,Orphanet:ORPHA648,SNOMED CT:205824006;MedGen:CN166718,Orphanet:ORPHA98733;MedGen:CN517202	Noonan syndrome;Rasopathy;not provided	germline	germline	GRCh38	NC_000012.12	12	25245284	25245284	G	A	12p12.1	reviewed by expert panel	5		N	UniProtKB (protein):P01116#VAR_064852	2	40454	P01116	NM_004985.4	c.101C>T	P	34	L	NP_004976.2	IQNHFVDEYDPTIEDSYRKQV	11	P10398	nan	-
49660	single nucleotide variant	NM_006158.4(NEFL):c.293A>G (p.Asn98Ser)	4747	NEFL	HGNC:7739	Pathogenic	1	Mar 06, 2018	58982919	-	RCV000585792;RCV000554079;RCV000034136;RCV000057136	MedGen:C4693509,OMIM:617882;MedGen:C1843225,OMIM:607684,Orphanet:ORPHA99939;MedGen:C1843164,OMIM:607734,Orphanet:ORPHA101085;MedGen:CN517202	CHARCOT-MARIE-TOOTH DISEASE, DOMINANT INTERMEDIATE G;Charcot-Marie-Tooth disease type 2E;Charcot-Marie-Tooth disease, demyelinating, type 1f;not provided	germline	germline	GRCh38	NC_000008.11	8	24956223	24956223	T	C	8p21.2	criteria provided, multiple submitters, no conflicts	5		N	OMIM Allelic Variant:162280.0011,UniProtKB (protein):P07196#VAR_016023	3	41236	P07196	NM_006158.4	c.293A>G	N	98	S	NP_006149.2	TQEKAQLQDLNDRFASFIERV	11	P19012	0	non-edgetic
51193	single nucleotide variant	NM_001130004.1(ACTN1):c.313G>A (p.Val105Ile)	87	ACTN1	HGNC:163	Pathogenic	1	Nov 12, 2015	387907345	-	RCV000034866	MedGen:C3554663,OMIM:615193	Platelet-type bleeding disorder 15	germline;unknown	germline	GRCh38	NC_000014.9	14	68921033	68921033	C	T	14q24.1	criteria provided, single submitter	2		N	OMIM Allelic Variant:102575.0001,UniProtKB (protein):P12814#VAR_069912	3	42028	P12814	NM_001130004.1	c.313G>A	V	105	I	NP_001123476.1	KALDFIASKGVKLVSIGAEEI	11	Q08043,Q8IY33	0,0	non-edgetic
52558	single nucleotide variant	NM_000363.4(TNNI3):c.470C>T (p.Ala157Val)	7137	TNNI3	HGNC:11947	Pathogenic	1	May 14, 2018	397516353	-	RCV000578464;RCV000465603;RCV000211863;RCV000159227	MedGen:C1860752,OMIM:613690;Human Phenotype Ontology:HP:0001639,MedGen:C0007194,Orphanet:ORPHA217569;MedGen:C0949658,Orphanet:ORPHA155,SNOMED CT:83978005;MedGen:CN517202	Familial hypertrophic cardiomyopathy 7;Hypertrophic cardiomyopathy;Primary familial hypertrophic cardiomyopathy;not provided	germline	germline	GRCh38	NC_000019.10	19	55154109	55154109	G	A	19q13.42	criteria provided, multiple submitters, no conflicts	4	ACMG2013,ACMG2016	N	UniProtKB (protein):P19429#VAR_019873	2	43388	P19429	NM_000363.4	c.470C>T	A	157	V	NP_000354.4	VRISADAMMQALLGARAKESL	11	P02585	1	edgetic
52562	single nucleotide variant	NM_000363.4(TNNI3):c.544G>A (p.Glu182Lys)	7137	TNNI3	HGNC:11947	Pathogenic	1	Oct 12, 2015	397516355	-	RCV000678754;RCV000036303;RCV000159235	MedGen:CN235865;EFO:EFO_0000407,Human Phenotype Ontology:HP:0001644,MedGen:C0007193,Orphanet:ORPHA217604,SNOMED CT:195021004;MedGen:CN517202	Dilated cardiomyopathy;Primary dilated cardiomyopathy;not provided	germline	germline	GRCh38	NC_000019.10	19	55154035	55154035	C	T	19q13.42	criteria provided, multiple submitters, no conflicts	3	ACMG2013,ACMG2016	N	-	2	43392	P19429	NM_000363.4	c.544G>A	E	182	K	NP_000354.4	HLKQVKKEDTEKENREVGDWR	11	P02585	0	non-edgetic
77107	single nucleotide variant	NM_000424.3(KRT5):c.1400T>C (p.Ile467Thr)	3852	KRT5	HGNC:6442	Pathogenic	1	Jan 10, 2017	60271599	-	RCV000056556	MedGen:CN517202	not provided	germline	germline	GRCh38	NC_000012.12	12	52516676	52516676	A	G	12q13.13	criteria provided, single submitter	2		N	UniProtKB (protein):P13647#VAR_010466	2	66210	P13647	NM_000424.3	c.1400T>C	I	467	T	NP_000415.2	MNTKLALDVEIATYRKLLEGE	11	P19012,Q15323,O76015,Q6A162	1,1,1,1	edgetic
77145	single nucleotide variant	NM_000424.3(KRT5):c.502G>A (p.Glu168Lys)	3852	KRT5	HGNC:6442	Pathogenic	1	Aug 10, 2016	58619430	-	RCV000056601	MedGen:CN517202	not provided	germline	germline	GRCh38	NC_000012.12	12	52519795	52519795	C	T	12q13.13	criteria provided, single submitter	2		N	UniProtKB (protein):P13647#VAR_027722	2	66248	P13647	NM_000424.3	c.502G>A	E	168	K	NP_000415.2	DPSIQRVRTEEREQIKTLNNK	11	P19012,Q15323,O76015,Q6A162	0,0,0,0	non-edgetic
77154	single nucleotide variant	NM_000424.3(KRT5):c.538G>C (p.Ala180Pro)	3852	KRT5	HGNC:6442	Pathogenic	1	Jul 20, 2017	267607451	-	RCV000056613	MedGen:CN517202	not provided	germline	germline	GRCh38	NC_000012.12	12	52519759	52519759	C	G	12q13.13	criteria provided, single submitter	2		N	-	2	66257	P13647	NM_000424.3	c.538G>C	A	180	P	NP_000415.2	EQIKTLNNKFASFIDKVRFLE	11	P19012,Q15323,O76015,Q6A162	0,0,0,0	non-edgetic
77336	single nucleotide variant	NM_002055.4(GFAP):c.1117G>A (p.Glu373Lys)	2670	GFAP	HGNC:4235	Pathogenic	1	Apr 24, 2015	58075601	-	RCV000192173;RCV000056833	MedGen:C0270726,OMIM:203450,Orphanet:ORPHA58,SNOMED CT:81854007;MedGen:CN517202	Alexander Disease;not provided	germline	germline	GRCh38	NC_000017.11	17	44911246	44911246	C	T	17q21.31	criteria provided, single submitter	3		N	UniProtKB (protein):P14136#VAR_071563	3	66439	P14136	NM_002055.4	c.1117G>A	E	373	K	NP_002046.1	IATYRKLLEGEENRITIPVQT	11	P13646,P19012	0,0	non-edgetic
77345	single nucleotide variant	NM_002055.4(GFAP):c.1157A>T (p.Asn386Ile)	2670	GFAP	HGNC:4235	Pathogenic	1	May 10, 2017	61726471	-	RCV000192181;RCV000056842	MedGen:C0270726,OMIM:203450,Orphanet:ORPHA58,SNOMED CT:81854007;MedGen:CN517202	Alexander Disease;not provided	germline	germline	GRCh38	NC_000017.11	17	44910629	44910629	T	A	17q21.31	criteria provided, single submitter	3		N	-	3	66448	P14136	NM_002055.4	c.1157A>T	N	386	I	NP_002046.1	RITIPVQTFSNLQIRETSLDT	11	P13646,P19012	0,0	non-edgetic
77357	single nucleotide variant	NM_002055.4(GFAP):c.208C>T (p.Arg70Trp)	2670	GFAP	HGNC:4235	Pathogenic	1	Aug 10, 2018	60343255	-	RCV000192100;RCV000056855	MedGen:C0270726,OMIM:203450,Orphanet:ORPHA58,SNOMED CT:81854007;MedGen:CN517202	Alexander Disease;not provided	germline	germline	GRCh38	NC_000017.11	17	44915279	44915279	G	A	17q21.31	criteria provided, single submitter	3		N	UniProtKB (protein):P14136#VAR_071520	3	66460	P14136	NM_002055.4	c.208C>T	R	70	W	NP_002046.1	AGFKETRASERAEMMELNDRF	11	P13646,P19012	0,0	non-edgetic
77465	single nucleotide variant	NM_005554.4(KRT6A):c.1385T>A (p.Ile462Asn)	3853	KRT6A	HGNC:6443	Pathogenic	1	Mar 26, 2015	57629991	-	RCV000056988	MedGen:CN517202	not provided	germline	germline	GRCh38	NC_000012.12	12	52488367	52488367	A	T	12q13.13	criteria provided, single submitter	2		N	UniProtKB (protein):P02538#VAR_072459	2	66568	P02538	NM_005554.4	c.1385T>A	I	462	N	NP_005545.1	MNVKLALDVEIATYRKLLEGE	11	P13646,P19012,Q15323,O76015,Q6A162	1,1,1,1,1	edgetic
77467	single nucleotide variant	NM_005554.4(KRT6A):c.1387G>C (p.Ala463Pro)	3853	KRT6A	HGNC:6443	Pathogenic	1	Apr 06, 2015	267607462	-	RCV000056990	MedGen:CN517202	not provided	germline	germline	GRCh38	NC_000012.12	12	52488365	52488365	C	G	12q13.13	criteria provided, single submitter	2		N	UniProtKB (protein):P02538#VAR_072461	2	66570	P02538	NM_005554.4	c.1387G>C	A	463	P	NP_005545.1	NVKLALDVEIATYRKLLEGEE	11	P13646,P19012,Q15323,O76015,Q6A162	0,0,0,0,0	non-edgetic
77469	single nucleotide variant	NM_005554.4(KRT6A):c.1393T>C (p.Tyr465His)	3853	KRT6A	HGNC:6443	Pathogenic	1	Apr 10, 2015	267607463	-	RCV000056992	MedGen:CN517202	not provided	germline	germline	GRCh38	NC_000012.12	12	52488359	52488359	A	G	12q13.13	criteria provided, single submitter	2		N	UniProtKB (protein):P02538#VAR_072463	2	66572	P02538	NM_005554.4	c.1393T>C	Y	465	H	NP_005545.1	KLALDVEIATYRKLLEGEECR	11	P13646,P19012,Q15323,O76015,Q6A162	1,1,1,1,1	edgetic
77476	single nucleotide variant	NM_005554.4(KRT6A):c.487G>A (p.Glu163Lys)	3853	KRT6A	HGNC:6443	Pathogenic	1	Apr 19, 2016	267607464	-	RCV000057001	MedGen:CN517202	not provided	germline	germline	GRCh38	NC_000012.12	12	52492702	52492702	C	T	12q13.13	criteria provided, single submitter	2		N	-	2	66579	P02538	NM_005554.4	c.487G>A	E	163	K	NP_005545.1	DPTIQRVRAEEREQIKTLNNK	11	P13646,P19012,Q15323,O76015,Q6A162	0,0,0,0,0	non-edgetic
77481	single nucleotide variant	NM_005554.4(KRT6A):c.508C>T (p.Leu170Phe)	3853	KRT6A	HGNC:6443	Pathogenic	1	Feb 03, 2016	57448541	-	RCV000057006	MedGen:CN517202	not provided	germline	germline	GRCh38	NC_000012.12	12	52492681	52492681	G	A	12q13.13	criteria provided, single submitter	2		N	UniProtKB (protein):P02538#VAR_072449	2	66584	P02538	NM_005554.4	c.508C>T	L	170	F	NP_005545.1	RAEEREQIKTLNNKFASFIDK	11	P13646,P19012,Q15323,O76015,Q6A162	0,0,0,0,0	non-edgetic
77482	single nucleotide variant	NM_005554.4(KRT6A):c.511A>G (p.Asn171Asp)	3853	KRT6A	HGNC:6443	Pathogenic	1	Feb 15, 2016	62635294	-	RCV000128818;RCV000057007	MedGen:C3714948,OMIM:615726;MedGen:CN517202	Pachyonychia congenita 3;not provided	germline	germline	GRCh38	NC_000012.12	12	52492678	52492678	T	C	12q13.13	criteria provided, single submitter	3		N	UniProtKB (protein):P02538#VAR_072450	3	66585	P02538	NM_005554.4	c.511A>G	N	171	D	NP_005545.1	AEEREQIKTLNNKFASFIDKV	11	P13646,P19012,Q15323,O76015,Q6A162	0,0,0,0,0	non-edgetic
77496	single nucleotide variant	NM_005555.3(KRT6B):c.1381G>A (p.Glu461Lys)	3854	KRT6B	HGNC:6444	Pathogenic	1	Aug 13, 2015	267607473	-	RCV000057022	MedGen:CN517202	not provided	germline	germline	GRCh38	NC_000012.12	12	52447821	52447821	C	T	12q13.13	criteria provided, single submitter	2		N	-	2	66599	P04259	NM_005555.3	c.1381G>A	E	461	K	NP_005546.2	LMNVKLALDVEIATYRKLLEG	11	P13646,P19012,Q15323,O76015	1,1,1,1	edgetic
77568	single nucleotide variant	NM_006158.4(NEFL):c.1186G>A (p.Glu396Lys)	4747	NEFL	HGNC:7739	Pathogenic	1	Jul 05, 2018	62636503	-	RCV000585797;RCV000534161;RCV000057113	MedGen:C4693509,OMIM:617882;MedGen:C1843225,OMIM:607684,Orphanet:ORPHA99939;MedGen:CN517202	CHARCOT-MARIE-TOOTH DISEASE, DOMINANT INTERMEDIATE G;Charcot-Marie-Tooth disease type 2E;not provided	germline	germline	GRCh38	NC_000008.11	8	24953779	24953779	C	T	8p21.2	criteria provided, multiple submitters, no conflicts	4		N	OMIM Allelic Variant:162280.0010,UniProtKB (protein):P07196#VAR_021614	3	66671	P07196	NM_006158.4	c.1186G>A	E	396	K	NP_006149.2	IAAYRKLLEGEETRLSFTSVG	11	P19012	0	non-edgetic
95091	single nucleotide variant	NM_000249.3(MLH1):c.1038G>C (p.Gln346His)	4292	MLH1	HGNC:7127	Pathogenic	1	Sep 05, 2013	63751715	-	RCV000075086	MedGen:C1333990,Orphanet:ORPHA144,SNOMED CT:315058005	Lynch syndrome	germline	germline	GRCh38	NC_000003.12	3	37020463	37020463	G	C	3p22.2	reviewed by expert panel	1	ACMG2013,ACMG2016	N	-	2	89617	P40692	NM_000249.3	c.1038G>C	Q	346	H	NP_000240.1	GSNSSRMYFTQTLLPGLAGPS	11	P20585	0	non-edgetic
95105	single nucleotide variant	NM_000249.3(MLH1):c.104T>G (p.Met35Arg)	4292	MLH1	HGNC:7127	Pathogenic	1	Sep 05, 2013	63749906	-	RCV000075100	MedGen:C1333990,Orphanet:ORPHA144,SNOMED CT:315058005	Lynch syndrome	germline	germline	GRCh38	NC_000003.12	3	36993651	36993651	T	G	3p22.2	reviewed by expert panel	2	ACMG2013,ACMG2016	N	UniProtKB (protein):P40692#VAR_004434	2	89631	P40692	NM_000249.3	c.104T>G	M	35	R	NP_000240.1	IQRPANAIKEMIENCLDAKST	11	P20585	0	non-edgetic
95119	single nucleotide variant	NM_000249.3(MLH1):c.112A>C (p.Asn38His)	4292	MLH1	HGNC:7127	Pathogenic	1	Dec 28, 2015	63750580	-	RCV000129232;RCV000075115	MedGen:C0027672,SNOMED CT:699346009;MedGen:C1333990,Orphanet:ORPHA144,SNOMED CT:315058005	Hereditary cancer-predisposing syndrome;Lynch syndrome	germline	germline	GRCh38	NC_000003.12	3	36993659	36993659	A	C	3p22.2	reviewed by expert panel	3	ACMG2013,ACMG2016	N	UniProtKB (protein):P40692#VAR_043389	2	89645	P40692	NM_000249.3	c.112A>C	N	38	H	NP_000240.1	PANAIKEMIENCLDAKSTSIQ	11	P20585	0	non-edgetic
95156	single nucleotide variant	NM_000249.3(MLH1):c.121G>C (p.Asp41His)	4292	MLH1	HGNC:7127	Pathogenic	1	Jun 13, 2016	267607713	-	RCV000075155;RCV000255808	MedGen:C2936783,OMIM:120435;MedGen:CN517202	Lynch syndrome I;not provided	germline	germline	GRCh38	NC_000003.12	3	36996623	36996623	G	C	3p22.2	reviewed by expert panel	2	ACMG2013,ACMG2016	N	UniProtKB (protein):P40692#VAR_054522	2	89682	P40692	NM_000249.3	c.121G>C	D	41	H	NP_000240.1	AIKEMIENCLDAKSTSIQVIV	11	P20585	0	non-edgetic
95223	single nucleotide variant	NM_000249.3(MLH1):c.146T>A (p.Val49Glu)	4292	MLH1	HGNC:7127	Pathogenic	1	Sep 05, 2013	63750098	-	RCV000075223	MedGen:C1333990,Orphanet:ORPHA144,SNOMED CT:315058005	Lynch syndrome	germline	germline	GRCh38	NC_000003.12	3	36996648	36996648	T	A	3p22.2	reviewed by expert panel	1	ACMG2013,ACMG2016	N	-	2	89749	P40692	NM_000249.3	c.146T>A	V	49	E	NP_000240.1	CLDAKSTSIQVIVKEGGLKLI	11	P20585	0	non-edgetic
95292	single nucleotide variant	NM_000249.3(MLH1):c.1649T>C (p.Leu550Pro)	4292	MLH1	HGNC:7127	Pathogenic	1	Feb 07, 2018	63750193	-	RCV000570739;RCV000075292	MedGen:C0027672,SNOMED CT:699346009;MedGen:C2936783,OMIM:120435	Hereditary cancer-predisposing syndrome;Lynch syndrome I	germline	germline	GRCh38	NC_000003.12	3	37040276	37040276	T	C	3p22.2	reviewed by expert panel	2	ACMG2013,ACMG2016	N	UniProtKB (protein):P40692#VAR_043418	2	89818	P40692	NM_000249.3	c.1649T>C	L	550	P	NP_000240.1	LAQHQTKLYLLNTTKLSEELF	11	P20585	0	non-edgetic
95299	single nucleotide variant	NM_000249.3(MLH1):c.1667G>T (p.Ser556Ile)	4292	MLH1	HGNC:7127	Pathogenic	1	Sep 05, 2013	63751596	-	RCV000075299	MedGen:C1333990,Orphanet:ORPHA144,SNOMED CT:315058005	Lynch syndrome	germline	germline	GRCh38	NC_000003.12	3	37040294	37040294	G	T	3p22.2	reviewed by expert panel	1	ACMG2013,ACMG2016	N	-	2	89825	P40692	NM_000249.3	c.1667G>T	S	556	I	NP_000240.1	KLYLLNTTKLSEELFYQILIY	11	P20585	0	non-edgetic
95345	single nucleotide variant	NM_000249.3(MLH1):c.1745T>C (p.Leu582Pro)	4292	MLH1	HGNC:7127	Pathogenic	1	Sep 05, 2013	63751616	-	RCV000075347	MedGen:C1333990,Orphanet:ORPHA144,SNOMED CT:315058005	Lynch syndrome	germline	germline	GRCh38	NC_000003.12	3	37047532	37047532	T	C	3p22.2	reviewed by expert panel	1	ACMG2013,ACMG2016	N	-	2	89871	P40692	NM_000249.3	c.1745T>C	L	582	P	NP_000240.1	GVLRLSEPAPLFDLAMLALDS	11	P20585	0	non-edgetic
95408	single nucleotide variant	NM_000249.3(MLH1):c.189C>A (p.Asp63Glu)	4292	MLH1	HGNC:7127	Pathogenic	1	Sep 05, 2013	587778955	-	RCV000075413	MedGen:C1333990,Orphanet:ORPHA144,SNOMED CT:315058005	Lynch syndrome	germline	germline	GRCh38	NC_000003.12	3	36996691	36996691	C	A	3p22.2	reviewed by expert panel	1	ACMG2013,ACMG2016	N	UniProtKB (protein):P40692#VAR_043392	2	89934	P40692	NM_000249.3	c.189C>A	D	63	E	NP_000240.1	EGGLKLIQIQDNGTGIRKEDL	11	P20585	0	non-edgetic
95433	single nucleotide variant	NM_000249.3(MLH1):c.1961C>T (p.Pro654Leu)	4292	MLH1	HGNC:7127	Pathogenic	1	Sep 16, 2015	63750726	-	RCV000075439;RCV000215855	MedGen:C1333990,Orphanet:ORPHA144,SNOMED CT:315058005;MedGen:CN517202	Lynch syndrome;not provided	germline	germline	GRCh38	NC_000003.12	3	37048581	37048581	C	T	3p22.2	reviewed by expert panel	2	ACMG2013,ACMG2016	N	UniProtKB (protein):P40692#VAR_043431	2	89959	P40692	NM_000249.3	c.1961C>T	P	654	L	NP_000240.1	DNYVPPLEGLPIFILRLATEV	11	P20585	0	non-edgetic
95439	single nucleotide variant	NM_000249.3(MLH1):c.1976G>C (p.Arg659Pro)	4292	MLH1	HGNC:7127	Pathogenic	1	Sep 05, 2013	63749900	-	RCV000075447	MedGen:C1333990,Orphanet:ORPHA144,SNOMED CT:315058005	Lynch syndrome	germline	germline	GRCh38	NC_000003.12	3	37048596	37048596	G	C	3p22.2	reviewed by expert panel	1	ACMG2013,ACMG2016	N	UniProtKB (protein):P40692#VAR_004465	2	89965	P40692	NM_000249.3	c.1976G>C	R	659	P	NP_000240.1	PLEGLPIFILRLATEVNWDEE	11	P20585	0	non-edgetic
95454	single nucleotide variant	NM_000249.3(MLH1):c.1989G>T (p.Glu663Asp)	4292	MLH1	HGNC:7127	Pathogenic	1	May 22, 2018	63751662	-	RCV000524264;RCV000075462;RCV000256174	MedGen:C0009405,Orphanet:ORPHA443090;MedGen:C1333990,Orphanet:ORPHA144,SNOMED CT:315058005;MedGen:CN517202	Hereditary nonpolyposis colon cancer;Lynch syndrome;not provided	germline	germline	GRCh38	NC_000003.12	3	37048609	37048609	G	T	3p22.2	reviewed by expert panel	5	ACMG2013,ACMG2016	N	-	2	89980	P40692	NM_000249.3	c.1989G>T	E	663	D	NP_000240.1	LPIFILRLATEVNWDEEKECF	11	P20585	0	non-edgetic
95468	single nucleotide variant	NM_000249.3(MLH1):c.1A>G (p.Met1Val)	4292	MLH1	HGNC:7127	Pathogenic	1	Apr 16, 2018	587778967	-	RCV000629832;RCV000075477	MedGen:C0009405,Orphanet:ORPHA443090;MedGen:C2936783,OMIM:120435	Hereditary nonpolyposis colon cancer;Lynch syndrome I	germline	germline	GRCh38	NC_000003.12	3	36993548	36993548	A	G	3p22.2	reviewed by expert panel	2	ACMG2013,ACMG2016	N	-	2	89994	P40692	NM_000249.3	c.1A>G	M	1	V	NP_000240.1	MSFVAGVIRRL	1	P20585	0	non-edgetic
95488	single nucleotide variant	NM_000249.3(MLH1):c.2059C>T (p.Arg687Trp)	4292	MLH1	HGNC:7127	Pathogenic	1	Apr 24, 2018	63751275	-	RCV000215428;RCV000524272;RCV000075499;RCV000411954;RCV000481137	MedGen:C0027672,SNOMED CT:699346009;MedGen:C0009405,Orphanet:ORPHA443090;MedGen:C1333990,Orphanet:ORPHA144,SNOMED CT:315058005;MedGen:C1333991,OMIM:609310;MedGen:CN517202	Hereditary cancer-predisposing syndrome;Hereditary nonpolyposis colon cancer;Lynch syndrome;Lynch syndrome II;not provided	germline;unknown	germline	GRCh38	NC_000003.12	3	37048973	37048973	C	T	3p22.2	reviewed by expert panel	7	ACMG2013,ACMG2016	N	UniProtKB (protein):P40692#VAR_012931	2	90014	P40692	NM_000249.3	c.2059C>T	R	687	W	NP_000240.1	SKECAMFYSIRKQYISEESTL	11	P20585	0	non-edgetic
95523	single nucleotide variant	NM_000249.3(MLH1):c.2103G>C (p.Gln701His)	4292	MLH1	HGNC:7127	Pathogenic	1	Feb 21, 2018	63750603	-	RCV000694604;RCV000075534	MedGen:C0009405,Orphanet:ORPHA443090;MedGen:C1333990,Orphanet:ORPHA144,SNOMED CT:315058005	Hereditary nonpolyposis colon cancer;Lynch syndrome	germline	germline	GRCh38	NC_000003.12	3	37049017	37049017	G	C	3p22.2	reviewed by expert panel	3	ACMG2013,ACMG2016	N	-	2	90049	P40692	NM_000249.3	c.2103G>C	Q	701	H	NP_000240.1	ISEESTLSGQQSEVPGSIPNS	11	P20585	0	non-edgetic
95571	single nucleotide variant	NM_000249.3(MLH1):c.2246T>C (p.Leu749Pro)	4292	MLH1	HGNC:7127	Pathogenic	1	Jan 31, 2018	267607894	-	RCV000216146;RCV000627694;RCV000075583;RCV000478074	MedGen:C0027672,SNOMED CT:699346009;MedGen:C0009405,Orphanet:ORPHA443090;MedGen:C1333990,Orphanet:ORPHA144,SNOMED CT:315058005;MedGen:CN517202	Hereditary cancer-predisposing syndrome;Hereditary nonpolyposis colon cancer;Lynch syndrome;not provided	germline	germline	GRCh38	NC_000003.12	3	37050628	37050628	T	C	3p22.2	reviewed by expert panel	4	ACMG2013,ACMG2016	N	UniProtKB (protein):P40692#VAR_043437	2	90097	P40692	NM_000249.3	c.2246T>C	L	749	P	NP_000240.1	NILQLANLPDLYKVFERC	11	P20585	0	non-edgetic
95592	single nucleotide variant	NM_000249.3(MLH1):c.245C>T (p.Thr82Ile)	4292	MLH1	HGNC:7127	Pathogenic	1	Jun 30, 2018	63750005	-	RCV000222555;RCV000630024;RCV000075604;RCV000659867	MedGen:C0027672,SNOMED CT:699346009;MedGen:C0009405,Orphanet:ORPHA443090;MedGen:C1333990,Orphanet:ORPHA144,SNOMED CT:315058005;MedGen:C1333991,OMIM:609310	Hereditary cancer-predisposing syndrome;Hereditary nonpolyposis colon cancer;Lynch syndrome;Lynch syndrome II	germline	germline	GRCh38	NC_000003.12	3	37000992	37000992	C	T	3p22.2	reviewed by expert panel	4	ACMG2013,ACMG2016	N	-	2	90118	P40692	NM_000249.3	c.245C>T	T	82	I	NP_000240.1	DLDIVCERFTTSKLQSFEDLA	11	P20585	0	non-edgetic
95607	single nucleotide variant	NM_000249.3(MLH1):c.299G>C (p.Arg100Pro)	4292	MLH1	HGNC:7127	Pathogenic	1	Mar 09, 2018	63750266	-	RCV000075619	MedGen:C2936783,OMIM:120435	Lynch syndrome I	germline	germline	GRCh38	NC_000003.12	3	37001046	37001046	G	C	3p22.2	reviewed by expert panel	1	ACMG2013,ACMG2016	N	-	2	90133	P40692	NM_000249.3	c.299G>C	R	100	P	NP_000240.1	DLASISTYGFRGEALASISHV	11	P20585	0	non-edgetic
95624	single nucleotide variant	NM_000249.3(MLH1):c.306G>C (p.Glu102Asp)	4292	MLH1	HGNC:7127	Pathogenic	1	Sep 05, 2013	63751665	-	RCV000075636	MedGen:C1333990,Orphanet:ORPHA144,SNOMED CT:315058005	Lynch syndrome	germline	germline	GRCh38	NC_000003.12	3	37001053	37001053	G	C	3p22.2	reviewed by expert panel	1	ACMG2013,ACMG2016	N	-	2	90150	P40692	NM_000249.3	c.306G>C	E	102	D	NP_000240.1	ASISTYGFRGEALASISHVAH	11	P20585	0	non-edgetic
95641	single nucleotide variant	NM_000249.3(MLH1):c.320T>G (p.Ile107Arg)	4292	MLH1	HGNC:7127	Pathogenic	1	Jun 13, 2014	63750507	-	RCV000075654;RCV000160517	MedGen:C1333990,Orphanet:ORPHA144,SNOMED CT:315058005;MedGen:CN517202	Lynch syndrome;not provided	germline	germline	GRCh38	NC_000003.12	3	37004414	37004414	T	G	3p22.2	reviewed by expert panel	2	ACMG2013,ACMG2016	N	UniProtKB (protein):P40692#VAR_004444	2	90167	P40692	NM_000249.3	c.320T>G	I	107	R	NP_000240.1	YGFRGEALASISHVAHVTITT	11	P20585	0	non-edgetic
95673	single nucleotide variant	NM_000249.3(MLH1):c.382G>C (p.Ala128Pro)	4292	MLH1	HGNC:7127	Pathogenic	1	Sep 05, 2013	63750866	-	RCV000075687	MedGen:C1333990,Orphanet:ORPHA144,SNOMED CT:315058005	Lynch syndrome	germline	germline	GRCh38	NC_000003.12	3	37006992	37006992	G	C	3p22.2	reviewed by expert panel	1	ACMG2013,ACMG2016	N	UniProtKB (protein):P40692#VAR_012908	2	90199	P40692	NM_000249.3	c.382G>C	A	128	P	NP_000240.1	KTADGKCAYRASYSDGKLKAP	11	P20585	0	non-edgetic
95715	single nucleotide variant	NM_000249.3(MLH1):c.464T>G (p.Leu155Arg)	4292	MLH1	HGNC:7127	Pathogenic	1	Sep 05, 2013	63750891	-	RCV000075730	MedGen:C1333990,Orphanet:ORPHA144,SNOMED CT:315058005	Lynch syndrome	germline	germline	GRCh38	NC_000003.12	3	37008824	37008824	T	G	3p22.2	reviewed by expert panel	1	ACMG2013,ACMG2016	N	UniProtKB (protein):P40692#VAR_043397	2	90241	P40692	NM_000249.3	c.464T>G	L	155	R	NP_000240.1	NQGTQITVEDLFYNIATRRKA	11	P20585	0	non-edgetic
95732	single nucleotide variant	NM_000249.3(MLH1):c.544A>G (p.Arg182Gly)	4292	MLH1	HGNC:7127	Pathogenic	1	Jun 12, 2018	63750211	-	RCV000570187;RCV000684818;RCV000075747	MedGen:C0027672,SNOMED CT:699346009;MedGen:C0009405,Orphanet:ORPHA443090;MedGen:C1333990,Orphanet:ORPHA144,SNOMED CT:315058005	Hereditary cancer-predisposing syndrome;Hereditary nonpolyposis colon cancer;Lynch syndrome	germline	germline	GRCh38	NC_000003.12	3	37008904	37008904	A	G	3p22.2	reviewed by expert panel	4	ACMG2013,ACMG2016	N	UniProtKB (protein):P40692#VAR_012909	2	90258	P40692	NM_000249.3	c.544A>G	R	182	G	NP_000240.1	EYGKILEVVGRYSVHNAGISF	11	P20585	0	non-edgetic
95746	single nucleotide variant	NM_000249.3(MLH1):c.554T>G (p.Val185Gly)	4292	MLH1	HGNC:7127	Pathogenic	1	Feb 23, 2016	63750515	-	RCV000075761;RCV000218149	MedGen:C1333990,Orphanet:ORPHA144,SNOMED CT:315058005;MedGen:CN517202	Lynch syndrome;not provided	germline	germline	GRCh38	NC_000003.12	3	37011828	37011828	T	G	3p22.2	reviewed by expert panel	2	ACMG2013,ACMG2016	N	UniProtKB (protein):P40692#VAR_004447	2	90272	P40692	NM_000249.3	c.554T>G	V	185	G	NP_000240.1	KILEVVGRYSVHNAGISFSVK	11	P20585	0	non-edgetic
95748	single nucleotide variant	NM_000249.3(MLH1):c.55A>T (p.Ile19Phe)	4292	MLH1	HGNC:7127	Pathogenic	1	Jun 13, 2018	63750648	-	RCV000162610;RCV000075763;RCV000680175;RCV000483320	MedGen:C0027672,SNOMED CT:699346009;MedGen:C1333990,Orphanet:ORPHA144,SNOMED CT:315058005;MedGen:C2936783,OMIM:120435;MedGen:CN169374	Hereditary cancer-predisposing syndrome;Lynch syndrome;Lynch syndrome I;not specified	germline	germline	GRCh38	NC_000003.12	3	36993602	36993602	A	T	3p22.2	reviewed by expert panel	5	ACMG2013,ACMG2016	N	UniProtKB (protein):P40692#VAR_043383	2	90274	P40692	NM_000249.3	c.55A>T	I	19	F	NP_000240.1	RRLDETVVNRIAAGEVIQRPA	11	P20585	0	non-edgetic
95771	single nucleotide variant	NM_000249.3(MLH1):c.62C>A (p.Ala21Glu)	4292	MLH1	HGNC:7127	Pathogenic	1	Sep 05, 2013	63750706	-	RCV000075786	MedGen:C1333990,Orphanet:ORPHA144,SNOMED CT:315058005	Lynch syndrome	germline	germline	GRCh38	NC_000003.12	3	36993609	36993609	C	A	3p22.2	reviewed by expert panel	1	ACMG2013,ACMG2016	N	-	2	90297	P40692	NM_000249.3	c.62C>A	A	21	E	NP_000240.1	LDETVVNRIAAGEVIQRPANA	11	P20585	0	non-edgetic
95792	single nucleotide variant	NM_000249.3(MLH1):c.677G>A (p.Arg226Gln)	4292	MLH1	HGNC:7127	Pathogenic	1	Jul 02, 2018	63751711	-	RCV000132197;RCV000524312;RCV000075809;RCV000410542;RCV000202049	MedGen:C0027672,SNOMED CT:699346009;MedGen:C0009405,Orphanet:ORPHA443090;MedGen:C1333990,Orphanet:ORPHA144,SNOMED CT:315058005;MedGen:C1333991,OMIM:609310;MedGen:CN517202	Hereditary cancer-predisposing syndrome;Hereditary nonpolyposis colon cancer;Lynch syndrome;Lynch syndrome II;not provided	germline;unknown	germline	GRCh38	NC_000003.12	3	37012099	37012099	G	A	3p22.2	reviewed by expert panel	9	ACMG2013,ACMG2016	N	-	2	90318	P40692	NM_000249.3	c.677G>A	R	226	Q	NP_000240.1	IRSIFGNAVSRELIEIGCEDK	11	P20585	0	non-edgetic
95813	single nucleotide variant	NM_000249.3(MLH1):c.731G>A (p.Gly244Asp)	4292	MLH1	HGNC:7127	Pathogenic	1	Jun 16, 2017	63750303	-	RCV000573119;RCV000075830	MedGen:C0027672,SNOMED CT:699346009;MedGen:C1333990,Orphanet:ORPHA144,SNOMED CT:315058005	Hereditary cancer-predisposing syndrome;Lynch syndrome	germline	germline	GRCh38	NC_000003.12	3	37014485	37014485	G	A	3p22.2	reviewed by expert panel	2	ACMG2013,ACMG2016	N	UniProtKB (protein):P40692#VAR_012911	2	90339	P40692	NM_000249.3	c.731G>A	G	244	D	NP_000240.1	EDKTLAFKMNGYISNANYSVK	11	P20585	0	non-edgetic
95816	single nucleotide variant	NM_000249.3(MLH1):c.739T>C (p.Ser247Pro)	4292	MLH1	HGNC:7127	Pathogenic	1	Jun 01, 2018	63750948	-	RCV000629770;RCV000075833	MedGen:C0009405,Orphanet:ORPHA443090;MedGen:C1333990,Orphanet:ORPHA144,SNOMED CT:315058005	Hereditary nonpolyposis colon cancer;Lynch syndrome	germline	germline	GRCh38	NC_000003.12	3	37014493	37014493	T	C	3p22.2	reviewed by expert panel	2	ACMG2013,ACMG2016	N	UniProtKB (protein):P40692#VAR_043400	2	90342	P40692	NM_000249.3	c.739T>C	S	247	P	NP_000240.1	TLAFKMNGYISNANYSVKKCI	11	P20585	0	non-edgetic
95824	single nucleotide variant	NM_000249.3(MLH1):c.779T>G (p.Leu260Arg)	4292	MLH1	HGNC:7127	Pathogenic	1	Sep 05, 2013	63751283	-	RCV000075841	MedGen:C1333990,Orphanet:ORPHA144,SNOMED CT:315058005	Lynch syndrome	germline	germline	GRCh38	NC_000003.12	3	37014533	37014533	T	G	3p22.2	reviewed by expert panel	1	ACMG2013,ACMG2016	N	UniProtKB (protein):P40692#VAR_043401	2	90350	P40692	NM_000249.3	c.779T>G	L	260	R	NP_000240.1	NYSVKKCIFLLFINHRLVEST	11	P20585	0	non-edgetic
95862	single nucleotide variant	NM_000249.3(MLH1):c.83C>T (p.Pro28Leu)	4292	MLH1	HGNC:7127	Pathogenic	1	May 03, 2017	63750792	-	RCV000160552;RCV000075881	MedGen:C0027672,SNOMED CT:699346009;MedGen:C1333990,Orphanet:ORPHA144,SNOMED CT:315058005	Hereditary cancer-predisposing syndrome;Lynch syndrome	germline	germline	GRCh38	NC_000003.12	3	36993630	36993630	C	T	3p22.2	reviewed by expert panel	4	ACMG2013,ACMG2016	N	UniProtKB (protein):P40692#VAR_004433	2	90388	P40692	NM_000249.3	c.83C>T	P	28	L	NP_000240.1	RIAAGEVIQRPANAIKEMIEN	11	P20585	0	non-edgetic
95864	single nucleotide variant	NM_000249.3(MLH1):c.842C>T (p.Ala281Val)	4292	MLH1	HGNC:7127	Pathogenic	1	Sep 05, 2013	63749950	-	RCV000075883	MedGen:C1333990,Orphanet:ORPHA144,SNOMED CT:315058005	Lynch syndrome	germline	germline	GRCh38	NC_000003.12	3	37017557	37017557	C	T	3p22.2	reviewed by expert panel	1	ACMG2013,ACMG2016	N	-	2	90390	P40692	NM_000249.3	c.842C>T	A	281	V	NP_000240.1	SLRKAIETVYAAYLPKNTHPF	11	P20585	0	non-edgetic
95877	single nucleotide variant	NM_000249.3(MLH1):c.86C>G (p.Ala29Gly)	4292	MLH1	HGNC:7127	Pathogenic	1	Mar 10, 2015	63750216	-	RCV000218998;RCV000075896	MedGen:C0027672,SNOMED CT:699346009;MedGen:C1333990,Orphanet:ORPHA144,SNOMED CT:315058005	Hereditary cancer-predisposing syndrome;Lynch syndrome	germline	germline	GRCh38	NC_000003.12	3	36993633	36993633	C	G	3p22.2	reviewed by expert panel	2	ACMG2013,ACMG2016	N	-	2	90403	P40692	NM_000249.3	c.86C>G	A	29	G	NP_000240.1	IAAGEVIQRPANAIKEMIENC	11	P20585	0	non-edgetic
95882	single nucleotide variant	NM_000249.3(MLH1):c.883A>C (p.Ser295Arg)	4292	MLH1	HGNC:7127	Pathogenic	1	Sep 05, 2013	63751598	-	RCV000075901	MedGen:C1333990,Orphanet:ORPHA144,SNOMED CT:315058005	Lynch syndrome	germline	germline	GRCh38	NC_000003.12	3	37017598	37017598	A	C	3p22.2	reviewed by expert panel	2	ACMG2013,ACMG2016	N	-	2	90408	P40692	NM_000249.3	c.883A>C	S	295	R	NP_000240.1	PKNTHPFLYLSLEISPQNVDV	11	P20585	0	non-edgetic
95915	single nucleotide variant	NM_000249.3(MLH1):c.918T>A (p.Asn306Lys)	4292	MLH1	HGNC:7127	Pathogenic	1	Jun 23, 2017	587779054	-	RCV000529157;RCV000075934	MedGen:C0009405,Orphanet:ORPHA443090;MedGen:C2936783,OMIM:120435	Hereditary nonpolyposis colon cancer;Lynch syndrome I	germline	germline	GRCh38	NC_000003.12	3	37020343	37020343	T	A	3p22.2	reviewed by expert panel	2	ACMG2013,ACMG2016	N	-	2	90441	P40692	NM_000249.3	c.918T>A	N	306	K	NP_000240.1	LEISPQNVDVNVHPTKHEVHF	11	P20585	0	non-edgetic
101283	single nucleotide variant	NM_006363.6(SEC23B):c.1571C>T (p.Ala524Val)	10483	SEC23B	HGNC:10702	Pathogenic	1	Nov 18, 2013	398124225	-	RCV000081403	MedGen:CN517202	not provided	germline	germline	GRCh38	NC_000020.11	20	18543078	18543078	C	T	20p11.23	criteria provided, single submitter	1		N	HGMD:CM094617,UniProtKB (protein):Q15437#VAR_062306	2	95384	Q15437	NM_006363.6	c.1571C>T	A	524	V	NP_006354.2	HIEAAFDQEAAAVLMARLGVF	11	O94855	0	non-edgetic
132051	single nucleotide variant	NM_173086.4(KRT6C):c.1414G>A (p.Glu472Lys)	286887	KRT6C	HGNC:20406	Pathogenic	1	Jul 21, 2017	587777292	-	RCV000114418;RCV000255266	MedGen:C3810394,OMIM:615735,Orphanet:ORPHA402003;MedGen:CN517202	Palmoplantar keratoderma, nonepidermolytic, focal or diffuse;not provided	germline	germline	GRCh38	NC_000012.12	12	52469680	52469680	C	T	12q13.13	criteria provided, single submitter	2		N	OMIM Allelic Variant:612315.0003,UniProtKB (protein):P48668#VAR_071309	3	126527	P48668	NM_173086.4	c.1414G>A	E	472	K	NP_775109.2	IATYRKLLEGEECRLNGEGVG	11	P13646,P19012,Q15323,O76015,Q6A162	0,0,0,0,0	non-edgetic
132587	single nucleotide variant	NM_003165.3(STXBP1):c.847G>A (p.Glu283Lys)	6812	STXBP1	HGNC:11444	Pathogenic	1	Jun 19, 2017	587777310	-	RCV000525775;RCV000114939;RCV000440506	MedGen:C4552072,Orphanet:ORPHA1934;MedGen:C2677326,OMIM:612164;MedGen:CN517202	Early infantile epileptic encephalopathy;Early infantile epileptic encephalopathy 4;not provided	germline	germline	GRCh38	NC_000009.12	9	127668132	127668132	G	A	9q34.11	criteria provided, multiple submitters, no conflicts	3		N	OMIM Allelic Variant:602926.0008,UniProtKB (protein):P61764#VAR_071814	3	127076	P61764	NM_003165.3	c.847G>A	E	283	K	NP_003156.1	EARVKEVLLDEDDDLWIALRH	11	O75558,Q8N4C7	nan,nan	-
132703	single nucleotide variant	NM_003401.4(XRCC4):c.127T>C (p.Trp43Arg)	7518	XRCC4	HGNC:12831	Pathogenic	1	Dec 13, 2016	587779351	-	RCV000115044;RCV000190521;RCV000343573	MedGen:C0342573,OMIM:262400,Orphanet:ORPHA231662,SNOMED CT:71003000;MedGen:C4225288,OMIM:616541;MedGen:CN517202	Ateleiotic dwarfism;Short stature, microcephaly, and endocrine dysfunction;not provided	germline	germline	GRCh38	NC_000005.10	5	83105046	83105046	T	C	5q14.2	criteria provided, single submitter	3		N	OMIM Allelic Variant:194363.0001,UniProtKB (protein):Q13426#VAR_075822	3	127246	Q13426	NM_003401.4	c.127T>C	W	43	R	NP_003392.1	VITLTDGHSAWTGTVSESEIS	11	P49917	0	non-edgetic
137841	single nucleotide variant	NM_000400.3(ERCC2):c.2150C>G (p.Ala717Gly)	2068	ERCC2	HGNC:3434	Pathogenic	1	Apr 19, 2016	144564120	-	RCV000255243;RCV000120774	MedGen:CN517202;MedGen:CN169374	not provided;not specified	germline	germline	GRCh38	NC_000019.10	19	45352249	45352249	G	C	19q13.32	criteria provided, single submitter	2		N	-	2	134102	P18074	NM_000400.3	c.2150C>G	A	717	G	NP_000391.1	NLTVDEGVQVAKYFLRQMAQP	11	Q6P1K8	0	non-edgetic
150245	single nucleotide variant	NM_002764.3(PRPS1):c.337G>T (p.Ala113Ser)	5631	PRPS1	HGNC:9462	Pathogenic	1	Sep 03, 2014	587781261	-	RCV000143857	MedGen:C1844677,OMIM:304500	Deafness, X-linked 1	germline;inherited	germline	GRCh38	NC_000023.11	X	107640932	107640932	G	T	Xq22.3	criteria provided, single submitter	2		N	OMIM Allelic Variant:311850.0021	3	140571	P60891	NM_002764.3	c.337G>T	A	113	S	NP_002755.1	SRAPISAKLVANMLSVAGADH	11	P11908,Q14558	0,0	non-edgetic
150246	single nucleotide variant	NM_002764.3(PRPS1):c.343A>G (p.Met115Val)	5631	PRPS1	HGNC:9462	Pathogenic	1	Sep 03, 2014	587781262	-	RCV000143859;RCV000143858	MedGen:C1839566,OMIM:311070,Orphanet:ORPHA99014;MedGen:C1844677,OMIM:304500	Charcot-Marie-Tooth disease, X-linked recessive, type 5;Deafness, X-linked 1	germline;inherited	germline	GRCh38	NC_000023.11	X	107640938	107640938	A	G	Xq22.3	criteria provided, single submitter	2		N	OMIM Allelic Variant:311850.0022	3	140572	P60891	NM_002764.3	c.343A>G	M	115	V	NP_002755.1	APISAKLVANMLSVAGADHII	11	P11908,Q14558	1,1	edgetic
150247	single nucleotide variant	NM_002764.3(PRPS1):c.925G>T (p.Val309Phe)	5631	PRPS1	HGNC:9462	Pathogenic	1	Sep 03, 2014	587781263	-	RCV000143860	MedGen:C1839566,OMIM:311070,Orphanet:ORPHA99014	Charcot-Marie-Tooth disease, X-linked recessive, type 5	germline;inherited	germline	GRCh38	NC_000023.11	X	107650000	107650000	G	T	Xq22.3	criteria provided, single submitter	2		N	OMIM Allelic Variant:311850.0023	3	140573	P60891	NM_002764.3	c.925G>T	V	309	F	NP_002755.1	AIRRTHNGESVSYLFSHVPL	11	P11908,Q14558	0,0	non-edgetic
153713	single nucleotide variant	NM_001759.3(CCND2):c.839C>A (p.Thr280Asn)	894	CCND2	HGNC:1583	Pathogenic	1	Aug 08, 2016	587777620	-	RCV000133497;RCV000264513	MedGen:C4014742,OMIM:615938;MedGen:CN517202	Megalencephaly-polymicrogyria-polydactyly-hydrocephalus syndrome 3;not provided	germline	germline	GRCh38	NC_000012.12	12	4299978	4299978	C	A	12p13.32	criteria provided, single submitter	3		N	OMIM Allelic Variant:123833.0003,UniProtKB (protein):P30279#VAR_072371	3	143983	P30279	NM_001759.3	c.839C>A	T	280	N	NP_001750.1	KSEDELDQASTPTDVRDIDL	11	Q00535,P38936	0,0	non-edgetic
172928	single nucleotide variant	NM_001103.3(ACTN2):c.355G>A (p.Ala119Thr)	88	ACTN2	HGNC:164	Pathogenic	1	Apr 20, 2015	727502886	-	RCV000150148;RCV000169904;RCV000169905	Human Phenotype Ontology:HP:0001638,MedGen:C0878544,Orphanet:ORPHA167848,SNOMED CT:85898001;MedGen:C2677338,OMIM:612158;MedGen:CN229563	Cardiomyopathy;Dilated cardiomyopathy 1AA;Familial hypertrophic cardiomyopathy 23	germline	germline	GRCh38	NC_000001.11	1	236719007	236719007	G	A	1q43	criteria provided, single submitter	2		N	OMIM Allelic Variant:102573.0005,UniProtKB (protein):P35609#VAR_071970	3	162727	P35609	NM_001103.3	c.355G>A	A	119	T	NP_001094.1	SKGVKLVSIGAEEIVDGNVKM	11	Q8IY33	0	non-edgetic
175714	single nucleotide variant	NM_004985.4(KRAS):c.214A>T (p.Met72Leu)	3845	KRAS	HGNC:6407	Pathogenic	1	Nov 12, 2015	727504662	-	RCV000155926	MeSH:D009634,MedGen:C0028326,Orphanet:ORPHA648,SNOMED CT:205824006	Noonan syndrome	germline	germline	GRCh38	NC_000012.12	12	25227310	25227310	T	A	12p12.1	criteria provided, single submitter	1		N	-	2	179141	P01116	NM_004985.4	c.214A>T	M	72	L	NP_004976.2	EEYSAMRDQYMRTGEGFLCVF	11	P10398	0	non-edgetic
176214	single nucleotide variant	NM_000363.4(TNNI3):c.509G>A (p.Arg170Gln)	7137	TNNI3	HGNC:11947	Pathogenic	1	Apr 10, 2018	727503503	-	RCV000152076;RCV000540068;RCV000159232	Human Phenotype Ontology:HP:0001638,MedGen:C0878544,Orphanet:ORPHA167848,SNOMED CT:85898001;Human Phenotype Ontology:HP:0001639,MedGen:C0007194,Orphanet:ORPHA217569;MedGen:CN517202	Cardiomyopathy;Hypertrophic cardiomyopathy;not provided	germline	germline	GRCh38	NC_000019.10	19	55154070	55154070	C	T	19q13.42	criteria provided, multiple submitters, no conflicts	4	ACMG2013,ACMG2016	N	-	2	165516	P19429	NM_000363.4	c.509G>A	R	170	Q	NP_000354.4	GARAKESLDLRAHLKQVKKED	11	P02585	0	non-edgetic
179761	single nucleotide variant	NM_001018005.1(TPM1):c.276C>G (p.Ile92Met)	7168	TPM1	HGNC:12010	Pathogenic	1	Mar 01, 2012	730881157	-	RCV000159408	MedGen:CN517202	not provided	germline	germline	GRCh38	NC_000015.10	15	63057020	63057020	C	G	15q22.2	criteria provided, single submitter	1	ACMG2013,ACMG2016	N	-	2	181684	P09493	NM_001018005.1	c.276C>G	I	92	M	NP_001018005.1	EADVASLNRRIQLVEEELDRA	11	P13805,P67936	0,nan	-
179766	single nucleotide variant	NM_001018005.1(TPM1):c.428T>G (p.Ile143Ser)	7168	TPM1	HGNC:12010	Pathogenic	1	Feb 24, 2012	730881136	-	RCV000159362	MedGen:CN517202	not provided	germline	germline	GRCh38	NC_000015.10	15	63059616	63059616	T	G	15q22.2	criteria provided, single submitter	1	ACMG2013,ACMG2016	N	-	2	181663	P09493	NM_001018005.1	c.428T>G	I	143	S	NP_001018005.1	RAQKDEEKMEIQEIQLKEAKH	11	P13805,P67936	0,0	non-edgetic
179834	single nucleotide variant	NM_000363.4(TNNI3):c.617A>T (p.Lys206Ile)	7137	TNNI3	HGNC:11947	Pathogenic	1	Apr 03, 2013	730881082	-	RCV000159251	MedGen:CN517202	not provided	germline	germline	GRCh38	NC_000019.10	19	55151850	55151850	T	A	19q13.42	criteria provided, single submitter	1	ACMG2013,ACMG2016	N	-	2	181594	P19429	NM_000363.4	c.617A>T	K	206	I	NP_000354.4	DALSGMEGRKKKFES	11	P02585	0	non-edgetic
179844	single nucleotide variant	NM_000363.4(TNNI3):c.548A>C (p.Lys183Thr)	7137	TNNI3	HGNC:11947	Pathogenic	1	Feb 15, 2014	730881078	-	RCV000159237	MedGen:CN517202	not provided	germline	germline	GRCh38	NC_000019.10	19	55154031	55154031	T	G	19q13.42	criteria provided, single submitter	1	ACMG2013,ACMG2016	N	-	2	181587	P19429	NM_000363.4	c.548A>C	K	183	T	NP_000354.4	LKQVKKEDTEKENREVGDWRK	11	P02585	0	non-edgetic
202290	single nucleotide variant	NM_003165.3(STXBP1):c.568C>T (p.Arg190Trp)	6812	STXBP1	HGNC:11444	Pathogenic	1	Jul 04, 2018	796053355	-	RCV000548823;RCV000415749;RCV000189599	MedGen:C4552072,Orphanet:ORPHA1934;MedGen:C2677326,OMIM:612164;MedGen:CN517202	Early infantile epileptic encephalopathy;Early infantile epileptic encephalopathy 4;not provided	germline	germline	GRCh38	NC_000009.12	9	127663343	127663343	C	T	9q34.11	criteria provided, multiple submitters, no conflicts	3		N	-	3	207417	P61764	NM_003165.3	c.568C>T	R	190	W	NP_003156.1	CATLKEYPAVRYRGEYKDNAL	11	O75558,Q8N4C7	0,0	non-edgetic
202301	single nucleotide variant	NM_003165.3(STXBP1):c.875G>A (p.Arg292His)	6812	STXBP1	HGNC:11444	Pathogenic	1	Mar 01, 2018	796053361	-	RCV000636416;RCV000416099;RCV000623542;RCV000189606	MedGen:C4552072,Orphanet:ORPHA1934;MedGen:C2677326,OMIM:612164;MeSH:D030342,MedGen:C0950123;MedGen:CN517202	Early infantile epileptic encephalopathy;Early infantile epileptic encephalopathy 4;Inborn genetic diseases;not provided	de novo;germline	germline	GRCh38	NC_000009.12	9	127668160	127668160	G	A	9q34.11	criteria provided, multiple submitters, no conflicts	5		N	-	3	207424	P61764	NM_003165.3	c.875G>A	R	292	H	NP_003156.1	DEDDDLWIALRHKHIAEVSQE	11	O75558,Q8N4C7	0,0	non-edgetic
202320	single nucleotide variant	NM_003165.3(STXBP1):c.1439C>T (p.Pro480Leu)	6812	STXBP1	HGNC:11444	Pathogenic	1	Nov 10, 2017	796053368	-	RCV000471170;RCV000415832;RCV000189615	MedGen:C4552072,Orphanet:ORPHA1934;MedGen:C2677326,OMIM:612164;MedGen:CN517202	Early infantile epileptic encephalopathy;Early infantile epileptic encephalopathy 4;not provided	germline	germline	GRCh38	NC_000009.12	9	127678510	127678510	C	T	9q34.11	criteria provided, multiple submitters, no conflicts	3		N	UniProtKB (protein):P61764#VAR_073153	3	207432	P61764	NM_003165.3	c.1439C>T	P	480	L	NP_003156.1	EQTYQLSRWTPIIKDIMEDTI	11	O75558,Q8N4C7	0,0	non-edgetic
202327	single nucleotide variant	NM_003165.3(STXBP1):c.1651C>A (p.Arg551Ser)	6812	STXBP1	HGNC:11444	Pathogenic	1	Dec 11, 2012	796053373	-	RCV000189622	MedGen:CN517202	not provided	germline	germline	GRCh38	NC_000009.12	9	127682509	127682509	C	A	9q34.11	criteria provided, single submitter	1		N	-	2	207439	P61764	NM_003165.3	c.1651C>A	R	551	S	NP_003156.1	ILGGVSLNEMRCAYEVTQANG	11	O75558,Q8N4C7	0,0	non-edgetic
204356	single nucleotide variant	NM_057179.2(TWIST2):c.223G>A (p.Glu75Lys)	117581	TWIST2	HGNC:20670	Pathogenic	1	Oct 09, 2017	1553565140	-	RCV000190339;RCV000624473	MedGen:C1860224,OMIM:200110,Orphanet:ORPHA920;MeSH:D030342,MedGen:C0950123	Ablepharon macrostomia syndrome;Inborn genetic diseases	germline	germline	GRCh38	NC_000002.12	2	238848438	238848438	G	A	2q37.3	criteria provided, single submitter	2		N	OMIM Allelic Variant:607556.0004,UniProtKB (protein):Q8WVJ9#VAR_074675	3	208077	Q8WVJ9	NM_057179.2	c.223G>A	E	75	K	NP_476527.1	QSQRILANVRERQRTQSLNEA	11	Q99081	0	non-edgetic
205218	single nucleotide variant	NM_001039802.1(CDC42):c.196A>G (p.Arg66Gly)	998	CDC42	HGNC:1736	Pathogenic	1	Apr 06, 2018	797044870	-	RCV000190678;RCV000601199	MeSH:D030342,MedGen:C0950123;MedGen:C4225222,OMIM:616737	Inborn genetic diseases;Takenouchi-Kosaki syndrome	germline	germline	GRCh38	NC_000001.11	1	22086456	22086456	A	G	1p36.12	criteria provided, single submitter	2		N	OMIM Allelic Variant:116952.0002	3	208668	P60953	NM_001039802.1	c.196A>G	R	66	G	NP_001034891.1	FDTAGQEDYDRLRPLSYPQTD	11	Q9BYG5	0	non-edgetic
220983	single nucleotide variant	NM_000249.3(MLH1):c.2263A>G (p.Arg755Gly)	4292	MLH1	HGNC:7127	Pathogenic	1	Nov 24, 2015	267607900	-	RCV000206724	MedGen:C2936783,OMIM:120435	Lynch syndrome I	germline	germline	GRCh38	NC_000003.12	3	37050645	37050645	A	G	3p22.2	reviewed by expert panel	1	ACMG2013,ACMG2016	N	-	2	219292	P40692	NM_000249.3	c.2263A>G	R	755	G	NP_000240.1	NLPDLYKVFERC	11	P20585	0	non-edgetic
249186	single nucleotide variant	NM_206876.1(PPP1CB):c.146C>G (p.Pro49Arg)	5500	PPP1CB	HGNC:9282	Pathogenic	1	Jun 15, 2018	886037952	-	RCV000490622;RCV000257986	MedGen:C4479577,OMIM:617506;MedGen:CN517202	Noonan syndrome-like disorder with loose anagen hair 2;not provided	de novo;germline	germline	GRCh38	NC_000002.12	2	28776944	28776944	C	G	2p23.2	criteria provided, multiple submitters, no conflicts	4		N	OMIM Allelic Variant:600590.0001,UniProtKB (protein):P62140#VAR_076839	3	254648	P62140	NM_206876.1	c.146C>G	P	49	R	NP_996759.1	IKSREIFLSQPILLELEAPLK	11	Q96I34,Q6NXS1	0,1	edgetic
249187	single nucleotide variant	NM_206876.1(PPP1CB):c.548A>C (p.Glu183Ala)	5500	PPP1CB	HGNC:9282	Pathogenic	1	May 31, 2017	886037954	-	RCV000490621;RCV000257936	MedGen:C4479577,OMIM:617506;MedGen:CN517202	Noonan syndrome-like disorder with loose anagen hair 2;not provided	germline	germline	GRCh38	NC_000002.12	2	28783934	28783934	A	C	2p23.2	criteria provided, single submitter	2		N	OMIM Allelic Variant:600590.0003	3	254652	P62140	NM_206876.1	c.548A>C	E	183	A	NP_996759.1	GGLSPDLQSMEQIRRIMRPTD	11	Q96I34,Q6NXS1	0,0	non-edgetic
264301	single nucleotide variant	NM_003165.3(STXBP1):c.124T>C (p.Ser42Pro)	6812	STXBP1	HGNC:11444	Pathogenic	1	Apr 12, 2016	886041668	-	RCV000334893	MedGen:CN517202	not provided	germline	germline	GRCh38	NC_000009.12	9	127653751	127653751	T	C	9q34.11	criteria provided, single submitter	1		N	-	2	280467	P61764	NM_003165.3	c.124T>C	S	42	P	NP_003156.1	VVDQLSMRMLSSCCKMTDIMT	11	O75558,Q8N4C7	1,1	edgetic
264306	single nucleotide variant	NM_003165.3(STXBP1):c.1217G>A (p.Arg406His)	6812	STXBP1	HGNC:11444	Pathogenic	1	May 31, 2018	886041246	-	RCV000458588;RCV000416146;RCV000622955;RCV000369586	MedGen:C4552072,Orphanet:ORPHA1934;MedGen:C2677326,OMIM:612164;MeSH:D030342,MedGen:C0950123;MedGen:CN517202	Early infantile epileptic encephalopathy;Early infantile epileptic encephalopathy 4;Inborn genetic diseases;not provided	germline	germline	GRCh38	NC_000009.12	9	127675910	127675910	G	A	9q34.11	criteria provided, multiple submitters, no conflicts	5		N	UniProtKB (protein):P61764#VAR_073151	3	279904	P61764	NM_003165.3	c.1217G>A	R	406	H	NP_003156.1	DANVSTYDKIRIILLYIFLKN	11	O75558,Q8N4C7	0,0	non-edgetic
264604	single nucleotide variant	NM_014239.3(EIF2B2):c.3G>T (p.Met1Ile)	8892	EIF2B2	HGNC:3258	Pathogenic	1	Jan 30, 2017	767933078	-	RCV000271978	MedGen:CN517202	not provided	germline	germline	GRCh38	NC_000014.9	14	75002993	75002993	G	T	14q24.3	criteria provided, single submitter	1		N	-	2	280422	P49770	NM_014239.3	c.3G>T	M	1	I	NP_055054.1	MPGSAAKGSEL	1	Q9UI10	0	non-edgetic
264773	single nucleotide variant	NM_004782.3(SNAP29):c.2T>C (p.Met1Thr)	9342	SNAP29	HGNC:11133	Pathogenic	1	Feb 06, 2017	886041240	-	RCV000454300;RCV000280099	MedGen:C1837355,OMIM:608804,Orphanet:ORPHA280270;MedGen:CN517202	Leukodystrophy, hypomyelinating, 2;not provided	germline;paternal	germline	GRCh38	NC_000022.11	22	20859112	20859112	T	C	22q11.21	criteria provided, single submitter	2		N	-	2	279894	O95721	NM_004782.3	c.2T>C	M	1	T	NP_004773.1	MSAYPKSYNPF	1	P63027	0	non-edgetic
264805	single nucleotide variant	NM_000194.2(HPRT1):c.145C>T (p.Leu49Phe)	3251	HPRT1	HGNC:5157	Pathogenic	1	Sep 24, 2015	886041298	-	RCV000407541	MedGen:CN517202	not provided	germline	germline	GRCh38	NC_000023.11	X	134475191	134475191	C	T	Xq26.2	criteria provided, single submitter	1		N	-	2	279979	P00492	NM_000194.2	c.145C>T	L	49	F	NP_000185.1	HGLIMDRTERLARDVMKEMGG	11	Q9NRG1	0	non-edgetic
264815	single nucleotide variant	NM_001258221.1(KCTD1):c.97C>T (p.His33Tyr)	284252	KCTD1	HGNC:18249	Pathogenic	1	Sep 20, 2016	886041986	-	RCV000348728	MedGen:CN517202	not provided	germline	germline	GRCh38	NC_000018.10	18	26501139	26501139	G	A	18q11.2	criteria provided, single submitter	1		N	-	2	280853	Q719H9	NM_001258221.1	c.97C>T	H	33	Y	NP_001245150.1	AQLTKSNAPVHIDVGGHMYTS	11	Q96SI1	0	non-edgetic
265138	single nucleotide variant	NM_000194.2(HPRT1):c.202C>T (p.Leu68Phe)	3251	HPRT1	HGNC:5157	Pathogenic	1	Aug 17, 2016	886041930	-	RCV000330466	MedGen:CN517202	not provided	germline	germline	GRCh38	NC_000023.11	X	134475248	134475248	C	T	Xq26.2	criteria provided, single submitter	1		N	-	2	280785	P00492	NM_000194.2	c.202C>T	L	68	F	NP_000185.1	GGHHIVALCVLKGGYKFFADL	11	Q9NRG1	1	edgetic
268410	single nucleotide variant	NM_000194.2(HPRT1):c.580G>C (p.Asp194His)	3251	HPRT1	HGNC:5157	Pathogenic	1	Oct 19, 2015	267606863	-	RCV000343059	MedGen:CN517202	not provided	germline	germline	GRCh38	NC_000023.11	X	134498655	134498655	G	C	Xq26.2	criteria provided, single submitter	1		N	-	2	284173	P00492	NM_000194.2	c.580G>C	D	194	H	NP_000185.1	PDKFVVGYALDYNEYFRDLNH	11	Q9NRG1	0	non-edgetic
372442	single nucleotide variant	NM_000424.3(KRT5):c.472G>T (p.Asp158Tyr)	3852	KRT5	HGNC:6442	Pathogenic	1	Jul 12, 2017	763608512	-	RCV000435783	MedGen:CN517202	not provided	germline	germline	GRCh38	NC_000012.12	12	52519825	52519825	C	A	12q13.13	criteria provided, single submitter	1		N	-	2	379242	P13647	NM_000424.3	c.472G>T	D	158	Y	NP_000415.2	SLLTPLNLQIDPSIQRVRTEE	11	P19012,Q15323,O76015,Q6A162	0,0,0,0	non-edgetic
407537	single nucleotide variant	NM_003165.3(STXBP1):c.889G>A (p.Ala297Thr)	6812	STXBP1	HGNC:11444	Pathogenic	1	Mar 01, 2017	1064794322	-	RCV000485374	MedGen:CN517202	not provided	germline	germline	GRCh38	NC_000009.12	9	127668174	127668174	G	A	9q34.11	criteria provided, single submitter	1		N	-	2	420158	P61764	NM_003165.3	c.889G>A	A	297	T	NP_003156.1	LWIALRHKHIAEVSQEVTRSL	11	O75558,Q8N4C7	0,0	non-edgetic
408715	single nucleotide variant	NM_000424.3(KRT5):c.1A>G (p.Met1Val)	3852	KRT5	HGNC:6442	Pathogenic	1	Aug 22, 2015	1064793977	-	RCV000484793	MedGen:CN517202	not provided	germline	germline	GRCh38	NC_000012.12	12	52520296	52520296	T	C	12q13.13	criteria provided, single submitter	1		N	-	2	419591	P13647	NM_000424.3	c.1A>G	M	1	V	NP_000415.2	MSRQSSVSFRS	1	P19012,Q15323,O76015,Q6A162	0,0,0,0	non-edgetic
414713	single nucleotide variant	NM_177973.1(SULT2B1):c.446C>T (p.Pro149Leu)	6820	SULT2B1	HGNC:11459	Pathogenic	1	Jul 13, 2017	1114167424	-	RCV000490819;RCV000495825	MedGen:C4551630,OMIM:242300;MedGen:C4539754,OMIM:617571	Autosomal recessive congenital ichthyosis 1;ICHTHYOSIS, CONGENITAL, AUTOSOMAL RECESSIVE 14	germline	germline	GRCh38	NC_000019.10	19	48591631	48591631	C	T	19q13.33	criteria provided, single submitter	2		N	OMIM Allelic Variant:604125.0001	3	426107	O00204	NM_177973.1	c.446C>T	P	149	L	NP_814444.1	KAKVIYMGRNPRDVVVSLYHY	11	P50225,O43704	0,0	non-edgetic
414714	single nucleotide variant	NM_177973.1(SULT2B1):c.821G>A (p.Arg274Gln)	6820	SULT2B1	HGNC:11459	Pathogenic	1	Jul 13, 2017	762765702	-	RCV000490814;RCV000495827	MedGen:C3888093,OMIM:242100;MedGen:C4539754,OMIM:617571	Autosomal recessive congenital ichthyosis 2;ICHTHYOSIS, CONGENITAL, AUTOSOMAL RECESSIVE 14	germline	germline	GRCh38	NC_000019.10	19	48596914	48596914	G	A	19q13.33	criteria provided, single submitter	2		N	OMIM Allelic Variant:604125.0002	3	426108	O00204	NM_177973.1	c.821G>A	R	274	Q	NP_814444.1	LLDHRRGAFLRKGVCGDWKNH	11	P50225,O43704	0,0	non-edgetic
421698	single nucleotide variant	NM_003165.3(STXBP1):c.1631G>T (p.Gly544Val)	6812	STXBP1	HGNC:11444	Pathogenic	1	Sep 24, 2015	121918317	-	RCV000494083	MedGen:CN517202	not provided	germline	germline	GRCh38	NC_000009.12	9	127682489	127682489	G	T	9q34.11	criteria provided, single submitter	1		N	-	2	429757	P61764	NM_003165.3	c.1631G>T	G	544	V	NP_003156.1	GPRLIIFILGGVSLNEMRCAY	11	O75558,Q8N4C7	0,0	non-edgetic
424675	single nucleotide variant	NM_000194.2(HPRT1):c.47G>T (p.Gly16Val)	3251	HPRT1	HGNC:5157	Pathogenic	1	Jan 06, 2017	1135401801	-	RCV000496113	MedGen:C0023374,OMIM:300322,Orphanet:ORPHA510,SNOMED CT:10406007	Lesch-Nyhan syndrome	maternal	germline	GRCh38	NC_000023.11	X	134473378	134473378	G	T	Xq26.2	criteria provided, single submitter	1		N	-	2	431129	P00492	NM_000194.2	c.47G>T	G	16	V	NP_000185.1	PGVVISDDEPGYDLDLFCIPN	11	Q9NRG1	0	non-edgetic
425998	single nucleotide variant	NM_000424.3(KRT5):c.495G>C (p.Arg165Ser)	3852	KRT5	HGNC:6442	Pathogenic	1	Jun 19, 2017	267607456	-	RCV000497581	MedGen:CN517202	not provided	germline	germline	GRCh38	NC_000012.12	12	52519802	52519802	C	G	12q13.13	criteria provided, single submitter	1		N	-	2	432952	P13647	NM_000424.3	c.495G>C	R	165	S	NP_000415.2	LQIDPSIQRVRTEEREQIKTL	11	P19012,Q15323,O76015,Q6A162	0,0,0,0	non-edgetic
437720	single nucleotide variant	NM_000475.4(NR0B1):c.872G>C (p.Trp291Ser)	190	NR0B1	HGNC:7960	Pathogenic	1	Sep 20, 2017	1489209061	-	RCV000512779	MedGen:C0342482,OMIM:300200,SNOMED CT:237764004	Congenital adrenal hypoplasia, X-linked	germline	germline	GRCh38	NC_000023.11	X	30308492	30308492	C	G	Xp21.2	criteria provided, single submitter	1		N	-	2	444077	P51843	NM_000475.4	c.872G>C	W	291	S	NP_000466.2	DQQLVLVRNCWASLLMLELAQ	11	P62508,Q13285	0,0	non-edgetic
437724	single nucleotide variant	NM_000475.4(NR0B1):c.773C>A (p.Ala258Asp)	190	NR0B1	HGNC:7960	Pathogenic	1	Sep 20, 2017	1555973058	-	RCV000513598	MedGen:C0342482,OMIM:300200,SNOMED CT:237764004	Congenital adrenal hypoplasia, X-linked	maternal	germline	GRCh38	NC_000023.11	X	30308591	30308591	G	T	Xp21.2	criteria provided, single submitter	1		N	-	2	444081	P51843	NM_000475.4	c.773C>A	A	258	D	NP_000466.2	LKSPQVVCEAASAGLLKTLRF	11	P62508,Q13285	0,0	non-edgetic
444344	single nucleotide variant	NM_004959.4(NR5A1):c.938G>A (p.Arg313His)	2516	NR5A1	HGNC:7983	Pathogenic	1	Sep 08, 2017	1554721235	-	RCV000521048	MedGen:CN517202	not provided	germline	germline	GRCh38	NC_000009.12	9	124493082	124493082	C	T	9q33.3	criteria provided, single submitter	1		N	-	2	449434	Q13285	NM_004959.4	c.938G>A	R	313	H	NP_004950.2	SELLVFDHIYRQVQHGKEGSI	11	P51843	0	non-edgetic
490222	single nucleotide variant	NM_001174146.1(LMX1B):c.737G>A (p.Arg246Gln)	4010	LMX1B	HGNC:6654	Pathogenic	1	Jan 04, 2017	1191455921	-	RCV000594256	MedGen:CN517202	not provided	germline	germline	GRCh38	NC_000009.12	9	126693319	126693319	G	A	9q33.3	criteria provided, single submitter	1		N	-	2	498798	O60663	NM_001174146.1	c.737G>A	R	246	Q	NP_001167617.1	ASFEVSSKPCRKVRETLAAET	11	Q86U70	0	non-edgetic
511145	single nucleotide variant	NM_000249.3(MLH1):c.827T>G (p.Ile276Arg)	4292	MLH1	HGNC:7127	Pathogenic	1	Mar 09, 2018	1253275403	-	RCV000623903	MedGen:C2936783,OMIM:120435	Lynch syndrome I	germline	germline	GRCh38	NC_000003.12	3	37017542	37017542	T	G	3p22.2	reviewed by expert panel	1	ACMG2013,ACMG2016	N	-	2	520540	P40692	NM_000249.3	c.827T>G	I	276	R	NP_000240.1	LVESTSLRKAIETVYAAYLPK	11	P20585	0	non-edgetic
511990	single nucleotide variant	NM_001759.3(CCND2):c.841C>G (p.Pro281Ala)	894	CCND2	HGNC:1583	Pathogenic	1	Apr 28, 2015	587777621	-	RCV000623673	MeSH:D030342,MedGen:C0950123	Inborn genetic diseases	germline	germline	GRCh38	NC_000012.12	12	4299980	4299980	C	G	12p13.32	criteria provided, single submitter	1		N	-	2	520663	P30279	NM_001759.3	c.841C>G	P	281	A	NP_001750.1	SEDELDQASTPTDVRDIDL	11	Q00535,P38936	0,0	non-edgetic
512336	single nucleotide variant	NM_001614.4(ACTG1):c.1004G>A (p.Arg335His)	71	ACTG1	HGNC:144	Pathogenic	1	Apr 14, 2015	1555666392	-	RCV000622274	MeSH:D030342,MedGen:C0950123	Inborn genetic diseases	germline	germline	GRCh38	NC_000017.11	17	81510814	81510814	C	T	17q25.3	criteria provided, single submitter	1		N	-	2	520655	P63261	NM_001614.4	c.1004G>A	R	335	H	NP_001605.1	MKIKIIAPPERKYSVWIGGSI	11	P60709,P23528,Q9Y281,P60981	0,0,0,0	non-edgetic
513247	single nucleotide variant	NM_001349.3(DARS):c.1481G>A (p.Arg494His)	1615	DARS	HGNC:2678	Pathogenic	1	Dec 03, 2017	967111310	-	RCV000625842	MedGen:C3809008,OMIM:615281,Orphanet:ORPHA363412	Hypomyelination with brainstem and spinal cord involvement and leg spasticity	inherited	germline	GRCh38	NC_000002.12	2	135907341	135907341	C	T	2q21.3	criteria provided, single submitter	1		N	-	2	522693	P14868	NM_001349.3	c.1481G>A	R	494	H	NP_001340.2	HNVRQTSMFPRDPKRLTP	11	Q13155	0	non-edgetic
513345	single nucleotide variant	NM_014239.3(EIF2B2):c.922G>A (p.Val308Met)	8892	EIF2B2	HGNC:3258	Pathogenic	1	Dec 03, 2017	372548739	-	RCV000625780	MedGen:C1858991,OMIM:603896,Orphanet:ORPHA99854	Leukoencephalopathy with vanishing white matter	inherited	germline	GRCh38	NC_000014.9	14	75009054	75009054	G	A	14q24.3	criteria provided, single submitter	1		N	-	2	522641	P49770	NM_014239.3	c.922G>A	V	308	M	NP_055054.1	TEGDILEKVSVHCPVFDYVPP	11	Q9UI10	nan	-
538277	single nucleotide variant	NM_000381.3(MID1):c.1663A>G (p.Ile555Val)	4281	MID1	HGNC:7095	Pathogenic	1	Nov 01, 2016	398123341	-	RCV000659856	MedGen:C2936904,OMIM:300000,Orphanet:ORPHA306597,SNOMED CT:81771002	Opitz-Frias syndrome	germline	germline	GRCh38	NC_000023.11	X	10449709	10449709	T	C	Xp22.2	criteria provided, single submitter	1		N	-	2	547526	O15344	NM_000381.3	c.1663A>G	I	555	V	NP_000372.1	VVISGSTWYAIGLAYKSAPKH	11	Q9UJV3	0	non-edgetic
538280	single nucleotide variant	NM_000381.3(MID1):c.1393G>C (p.Ala465Pro)	4281	MID1	HGNC:7095	Pathogenic	1	Nov 01, 2016	1556004366	-	RCV000659852	MedGen:C2936904,OMIM:300000,Orphanet:ORPHA306597,SNOMED CT:81771002	Opitz-Frias syndrome	germline	germline	GRCh38	NC_000023.11	X	10459700	10459700	C	G	Xp22.2	criteria provided, single submitter	1		N	-	2	547523	O15344	NM_000381.3	c.1393G>C	A	465	P	NP_000372.1	SGTKYIFMVKAINQAGSRSSE	11	Q9UJV3	0	non-edgetic
584904	single nucleotide variant	NM_000328.2(RPGR):c.154G>A (p.Gly52Arg)	6103	RPGR	HGNC:10295	Pathogenic	1	Sep 07, 2017	-1	-	RCV000728997	MedGen:CN517202	not provided	germline	germline	GRCh38	NC_000023.11	X	38323399	38323399	C	T	Xp11.4	criteria provided, single submitter	1		N	-	2	593841	Q92834	NM_000328.2	c.154G>A	G	52	R	NP_000319.1	CGDEHSAVVTGNNKLYMFGSN	11	Q96KN7	0	non-edgetic

## Sheet: (C) IntAct-SI_nondisease_mut
dbSNP_ID	species	class	1000genome	date	genotype	submitterlink	allele_origin	alleles	het	se(het)	max_prob	min_prob	validated	validation	method	MAF	frequency_reporting_allele	count	assertion	gene	mut_position	variation_allele	frame	fxn-class	locus_id	mrna_acc	prot_acc	mut_res	protein	wt_context	mut_context_pos	wt_res	partners	physics_based_perturbations	physics_based_edgotype
rs1921	human	snp	yes	updated 2017-02-15 16:05	YES	YES	?	'A/C/G'	0.466328	0.125308	?	?	yes	notwithdrawn	byCluster,byFrequency,byHapMap	0.338858	A	5008	?	ISG15	83	A	2	missense	9636	NM_005101.3	NP_005092.1	N	P05161	LVVDKCDEPLSILVRNNKGRS	11	S	Q9UMW8	1	edgetic
rs4603	human	snp	yes	updated 2017-02-15 16:05	YES	YES	?	'C/T'	0.312308	0.242111	?	?	yes	notwithdrawn	byCluster,byFrequency,byHapMap	0.192093	C	5008	?	PSMB4	234	C	2	missense	5692	NM_002796.2	NP_002787.2	T	P28070	RDARSYNRFQIATVTEKGVEI	11	I	P25786,P25788,P20618	0,0,0	non-edgetic
rs4745	human	snp	yes	updated 2017-02-15 16:05	YES	YES	?	'A/T'	0.4946930000000001	0.0512403	?	?	yes	notwithdrawn	byCluster,byFrequency,byHapMap	0.319888	T	5008	?	EFNA1	159	T	2	missense	1942	NM_004428.2	NP_004419.2	V	P20827	GKITHSPQAHDNPQEKRLAAD	11	D	P29317	0	non-edgetic
rs4762	human	snp	yes	updated 2017-02-15 16:05	YES	YES	?	'C/T'	0.215749	0.247643	?	?	yes	notwithdrawn	byCluster,byFrequency,byHapMap	0.101637	A	5008	likely benign	AGT	207	T	2	missense	183	NM_000029.3	NP_000020.1	M	P01019	ADSQAQLLLSTVVGVFTAPGL	11	T	P00797	0	non-edgetic
rs4870	human	snp	yes	updated 2017-02-15 16:05	YES	YES	G(germline)/A(germline)	'A/G'	0.4960729999999999	0.0441397	?	?	yes	notwithdrawn	byCluster,byFrequency,by2Hit2Allele,byHapMap	0.385184	A	5008	untested	TNFRSF14	17	G	2	missense	8764	NM_001297605.1	NP_001284534.1	R	Q92956	WGPPPWRSTPKTDVLRLVLYL	11	K	O43557	0	non-edgetic
rs6330	human	snp	yes	updated 2017-02-15 16:05	YES	YES	?	'C/T'	0.463858	0.12947899999999998	?	?	yes	notwithdrawn	byCluster,byFrequency,byOtherPop,by2Hit2Allele,byHapMap	0.24740399999999999	A	5008	benign	NGF	35	T	2	missense	4803	NM_002506.2	NP_002497.2	V	P01138	NVPAGHTIPQAHWTKLQHSLD	11	A	P08138,P04629	0,0	non-edgetic
rs7483	human	snp	yes	updated 2017-02-15 16:05	YES	YES	?	'A/G'	0.449738	0.150349	99	95	yes	notwithdrawn	byCluster,byFrequency,by2Hit2Allele,byHapMap	0.360623	T	5008	?	GSTM3	224	A	1	missense	2947	NM_000849.4	NP_000840.2	I	P21266	NKMAQWGNKPVC	11	V	Q03013,P46439	0,0	non-edgetic
rs9614	human	snp	yes	updated 2017-02-15 16:05	YES	YES	?	'A/C'	0.385922	0.209822	99	95	yes	notwithdrawn	byCluster,byFrequency,byHapMap	0.24361	G	5008	?	FBXO2	118	C	2	missense	26232	NM_012168.5	NP_036300.2	T	Q9UK22	DHWQQFYFLSKRRRNLLRNPC	11	K	P63208	0	non-edgetic
rs15809	human	snp	yes	updated 2017-02-15 16:05	YES	YES	?	'C/G/T'	0.019146700000000003	0.0959531	?	?	yes	notwithdrawn	byCluster,byFrequency	0.0329473	G	5008	benign	CFH	1143	G	1	missense	3075	NM_000186.3	NP_000177.2	E	P08603	SVEYQCQNLYQLEGNKRITCR	11	Q	P01024	0	non-edgetic
rs221057	human	snp	yes	updated 2017-02-15 16:05	YES	YES	?	'C/G/T'	0.4004	0.199712	?	?	yes	notwithdrawn	byCluster,byFrequency,by2Hit2Allele,byHapMap	0.266973	G	5008	?	ARHGEF19	238	A	1	missense	128272	NM_153213.4	NP_694945.2	K	Q8IW93	AAREGKASGMEARSVEMSGDR	11	E	P61586	0	non-edgetic
rs221058	human	snp	yes	updated 2017-02-15 16:05	YES	YES	?	'A/C/G'	0.394241	0.204205	?	?	yes	notwithdrawn	byCluster,byFrequency,by2Hit2Allele,byHapMap	0.24401	G	5008	?	ARHGEF19	163	C	1	missense	128272	NM_153213.4	NP_694945.2	R	Q8IW93	PEAHAVFLEPGQVVQEQALST	11	G	P61586	0	non-edgetic
rs368844	human	snp	yes	updated 2017-02-15 16:05	YES	YES	?	'C/T'	0.13888499999999998	0.22395	?	?	yes	notwithdrawn	byCluster,byFrequency,by2Hit2Allele,byHapMap,suspect	0.10263599999999999	A	5008	?	HSPA6	577	A	2	missense	3310	NM_002155.4	NP_002146.2	Q	P17066	EDRRKMQDKCREVLAWLEHNQ	11	R	O95429	0	non-edgetic
rs369909	human	snp	yes	updated 2017-02-15 16:05	YES	YES	?	'C/G'	0.47744	0.103783	?	?	yes	notwithdrawn	byCluster,byFrequency,by2Hit2Allele,byHapMap	0.335064	G	5008	?	OBSCN	5269	G	1	missense	84033	NM_001098623.2	NP_001092093.2	V	Q5VST9	LPQVVEELRDLQVAPGTRLAK	11	L	Q8WZ42	0	non-edgetic
rs373610	human	snp	yes	updated 2017-02-15 16:05	YES	YES	?	'A/G'	0.430625	0.172843	?	?	yes	notwithdrawn	byCluster,byFrequency,by2Hit2Allele,byHapMap	0.315296	A	5008	?	OBSCN	4962	G	2	missense	84033	NM_001098623.2	NP_001092093.2	G	Q5VST9	GTCSLLITGLDRADAGCYTCQ	11	D	Q8WZ42	0	non-edgetic
rs435776	human	snp	yes	updated 2017-02-15 16:05	YES	YES	?	'C/T'	0.483469	0.0894003	?	?	yes	notwithdrawn	byCluster,byFrequency,by2Hit2Allele,byHapMap	0.26857	A	5008	?	OBSCN	4039	A	1	missense	84033	NM_001098623.2	NP_001092093.2	R	Q5VST9	DGAAAELLVRGVEQEDAGDYT	11	G	Q8WZ42	0	non-edgetic
rs437129	human	snp	yes	updated 2017-02-15 16:05	YES	YES	?	'A/G'	0.413758	0.1889	?	?	yes	notwithdrawn	byCluster,byFrequency,by2Hit2Allele,byHapMap	0.302716	A	5008	?	OBSCN	3300	A	1	missense	84033	NM_001098623.2	NP_001092093.2	T	Q5VST9	TATLRCELSKAAPVEWRKGSE	11	A	Q8WZ42	0	non-edgetic
rs453140	human	snp	yes	updated 2017-02-15 16:05	YES	YES	?	'C/T'	0.4154640000000001	0.187408	?	?	yes	notwithdrawn	byCluster,byFrequency,by2Hit2Allele	0.30630999999999997	T	5008	?	OBSCN	1532	T	2	missense	84033	NM_001098623.2	NP_001092093.2	V	Q5VST9	SFHLHVAEPKAVFAKEQPASR	11	A	Q8WZ42	0	non-edgetic
rs500049	human	snp	yes	updated 2017-02-15 16:05	YES	YES	?	'A/G'	0.471605	0.115721	?	?	yes	notwithdrawn	byCluster,byFrequency,byOtherPop,by2Hit2Allele,byHapMap	0.41094200000000003	C	5008	?	OBSCN	7172	T	2	missense	84033	NM_001098623.2	NP_001092093.2	V	Q5VST9	TPTLQRPQEQATMRKFSLGGR	11	A	Q8WZ42	0	non-edgetic
rs515299	human	snp	yes	updated 2017-02-15 16:05	YES	YES	?	'A/C/G/T'	0.0391672	0.134358	97	95	yes	notwithdrawn	byCluster,byFrequency,byOtherPop,byHapMap	0.0623003	T	5008	benign	CFH	890	T	2	missense	3075	NM_000186.3	NP_000177.2	I	P08603	TINSSRSSQESYAHGTKLSYT	11	S	P01024	0	non-edgetic
rs534399	human	snp	yes	updated 2017-02-15 16:05	YES	YES	?	'A/C/G/T'	0.0514642	0.15193299999999998	?	?	yes	notwithdrawn	byCluster,byFrequency,by2Hit2Allele,byHapMap	0.08706069999999999	T	5008	benign	CFH	1007	T	1	missense	3075	NM_000186.3	NP_000177.2	L	P08603	NAIPMGEKKDVYKAGEQVTYT	11	V	P01024	0	non-edgetic
rs744224	human	snp	yes	updated 2017-02-15 16:05	YES	YES	?	'A/G'	0.448958	0.151379	?	?	yes	notwithdrawn	byCluster,byFrequency,by2Hit2Allele,byHapMap	0.407149	A	5008	?	IQGAP3	663	T	1	missense	128239	NM_178229.4	NP_839943.2	C	Q86VI3	ALESAMAKKQRPADTAFWVQH	11	R	P63000	0	non-edgetic
rs753856	human	snp	yes	updated 2017-02-15 16:05	YES	YES	?	'C/G'	0.204835	0.245886	?	?	yes	notwithdrawn	byCluster,byFrequency,by2Hit2Allele,byHapMap	0.123203	G	5008	?	HSPA6	562	G	3	missense	3310	NM_002155.4	NP_002146.2	E	P17066	KGSLQEESLRDKIPEEDRRKM	11	D	O95429	0	non-edgetic
rs785467	human	snp	yes	updated 2017-02-15 16:05	YES	YES	?	'A/T'	0.424722	0.178808	?	?	yes	notwithdrawn	byCluster,byFrequency,by2Hit2Allele,byHapMap	0.317891	A	5008	?	PIK3R3	283	A	3	missense	8503	NM_001114172.1	NP_001107644.1	K	Q92569	SKMRLEQDLKNQALDNREIDK	11	N	P42336,P42338,O00329	0,0,0	non-edgetic
rs857725	human	snp	yes	updated 2017-02-15 16:05	YES	YES	?	'G/T'	0.397557	0.201809	?	?	yes	notwithdrawn	byCluster,byFrequency,byOtherPop,byHapMap	0.24560700000000002	G	5008	likely benign	SPTA1	1693	C	1	missense	6708	NM_003126.2	NP_003117.2	Q	P02549	QIVKKKDNVNKRFLNVQELAA	11	K	Q01082,P11277	0,0	non-edgetic
rs863931	human	snp	yes	updated 2017-02-15 16:05	YES	YES	?	'A/G/T'	0.487559	0.0779209	99	93	yes	notwithdrawn	byCluster,byFrequency,byOtherPop,by2Hit2Allele,byHapMap	0.40595	A	5008	likely benign	SPTA1	1568	C	1	missense	6708	NM_003126.2	NP_003117.2	R	P02549	VINLGNSLIECSACDGNEEAM	11	C	Q01082,P11277	0,0	non-edgetic
rs868188	human	snp	yes	updated 2017-02-15 16:05	YES	YES	?	'A/G'	0.477657	0.103306	?	?	yes	notwithdrawn	byCluster,byFrequency,by2Hit2Allele	0.40655	C	5008	?	ARHGEF11	1416	G	1	missense	9826	NM_014784.3	NP_055599.1	G	O15085	DPRRPSRSPPSLALRDVGMIF	11	S	P61586	0	non-edgetic
rs874516	human	snp	yes	updated 2017-02-15 16:05	YES	YES	?	'C/G/T'	0.487081	0.0795306	?	?	yes	notwithdrawn	byCluster,byFrequency,byOtherPop	0.407348	T	5008	?	CDK11A	660	C	3	missense	728642	NM_001313896.1	NP_001300825.1	N	Q9UQ88	WPGYSELPVVKKMTFSEHPYN	11	K	P68400	0	non-edgetic
rs945508	human	snp	yes	updated 2017-02-15 16:05	YES	YES	?	'A/G'	0.461189	0.13378800000000002	99	95	yes	notwithdrawn	byCluster,byFrequency,by2Hit2Allele,byHapMap	0.23761999999999997	T	5008	?	ARHGEF11	1427	G	2	missense	9826	NM_014784.3	NP_055599.1	R	O15085	LALRDVGMIFHTIEQLTLKLN	11	H	P61586	0	non-edgetic
rs952094	human	snp	yes	updated 2017-02-15 16:05	YES	YES	?	'A/G'	0.49721	0.0372471	?	?	yes	notwithdrawn	byCluster,byFrequency,by2Hit2Allele,byHapMap	0.49381	A	5008	likely benign	SPTA1	2265	C	2	missense	6708	NM_003126.2	NP_003117.2	T	P02549	NLEQQIQAKDIKGVSEETLKE	11	I	Q01082,P11277	0,0	non-edgetic
rs1043657	human	snp	yes	updated 2017-02-15 16:05	YES	YES	?	'A/C/G'	0.119632	0.213317	?	?	yes	notwithdrawn	byCluster,byFrequency,byHapMap	0.0375399	T	5008	?	AKR7A2	142	A	1	missense	8574	NM_001320979.1	NP_001307908.1	T	O43488	CPQVDLFYLHAPDHGTPVEET	11	A	O95154	0	non-edgetic
rs1044808	human	snp	yes	updated 2017-02-15 16:05	YES	YES	?	'C/G'	0.08992639999999999	0.192032	?	?	yes	notwithdrawn	byCluster,byFrequency,byHapMap	0.023162900000000004	C	5008	?	BOLA1	98	C	2	missense	51027	NM_001321025.1	NP_001307954.1	A	Q9Y3E2	LVHAALAEELGGPVHALAIQA	11	G	O76003	0	non-edgetic
rs1052053	human	snp	yes	updated 2017-02-15 16:05	YES	YES	?	'A/C/G'	0.474974	0.112533	?	?	yes	notwithdrawn	byCluster,byFrequency,by2Hit2Allele,byHapMap	0.447284	G	5008	?	PMF1	75	C	2	missense	11243	NM_001199653.1	NP_001186582.1	P	Q6P1K2	FYQLQPAMTQQIYDKFIAQLQ	11	Q	Q9H081,Q9H410	0,0	non-edgetic
rs1052571	human	snp	yes	updated 2017-02-15 16:05	YES	YES	?	'C/T'	0.499987	0.0025576	?	?	yes	notwithdrawn	byCluster,byFrequency,byHapMap	0.415335	G	5008	?	CASP9	28	T	2	missense	842	NM_001229.4	NP_001220.2	V	P55211	EELQVDQLWDALLSRELFRPH	11	A	O14727,P42574,Q96CA5,P98170,Q13490,Q13489	0,0,0,0,0,0	non-edgetic
rs1052576	human	snp	yes	updated 2017-02-15 16:05	YES	YES	?	'A/G'	0.497271	0.036835900000000005	?	?	yes	notwithdrawn	byCluster,byFrequency,by2Hit2Allele,byHapMap	0.41513599999999995	T	5008	?	CASP9	221	G	2	missense	842	NM_001229.4	NP_001220.2	R	P55211	KMVLALLELAQQDHGALDCCV	11	Q	O14727,P42574,Q96CA5,P98170,Q13490,Q13489	0,0,0,0,0,0	non-edgetic
rs1056513	human	snp	yes	updated 2017-02-15 16:05	YES	YES	?	'A/G'	0.491719	0.0638127	?	?	yes	notwithdrawn	byCluster,byFrequency,by2Hit2Allele,byHapMap	0.445088	A	5008	?	PATJ	1178	A	1	missense	10207	NM_176877.2	NP_795352.2	S	Q8NI35	NVHNKANKITGNQNQDTQEKK	11	G	Q8N3R9	0	non-edgetic
rs1058885	human	snp	yes	updated 2017-02-15 16:05	YES	YES	?	'C/T'	0.4719350000000001	0.115085	?	?	yes	notwithdrawn	byCluster,byFrequency,by2Hit2Allele,byHapMap	0.421526	C	5008	?	CSF1	408	C	2	missense	1435	NM_000757.5	NP_000748.3	P	P09603	PEPGSPRISSLRPQGLSNPST	11	L	P07333	0	non-edgetic
rs1059831	human	snp	yes	updated 2017-02-15 16:05	YES	YES	?	'A/G'	0.499063	0.0216226	?	?	yes	notwithdrawn	byCluster,byFrequency,byHapMap	0.252596	G	5008	?	CDK11A	93	T	1	missense	728642	NM_001313896.1	NP_001300825.1	W	Q9UQ88	LAIKPPQQMSRKEKVHHRKDE	11	R	P68400	0	non-edgetic
rs1061622	human	snp	yes	updated 2017-02-15 16:05	YES	YES	?	'G/T'	0.348602	0.229734	?	?	yes	notwithdrawn	byCluster,byFrequency,byOtherPop,byHapMap	0.194688	G	5008	?	TNFRSF1B	196	G	2	missense	7133	NM_001066.2	NP_001057.1	R	P20333	NVVAIPGNASMDAVCTSTSPT	11	M	P01375	0	non-edgetic
rs1065489	human	snp	yes	updated 2017-02-15 16:05	YES	YES	?	'G/T'	0.31453600000000004	0.241527	?	?	yes	notwithdrawn	byCluster,byFrequency,byHapMap	0.203275	T	5008	benign	CFH	936	T	3	missense	3075	NM_000186.3	NP_000177.2	D	P08603	CEGLPCKSPPEISHGVVAHMS	11	E	P01024	0	non-edgetic
rs1065674	human	snp	yes	updated 2017-02-15 16:05	YES	YES	?	'A/G'	0.358096	0.225422	?	?	yes	notwithdrawn	byCluster,byFrequency,byOtherPop,by2Hit2Allele,byHapMap	0.303315	C	5008	?	NUP133	406	G	2	missense	55746	NM_018230.2	NP_060700.2	R	Q8WUM0	PFQSEDLILCQLTVPNFSNQT	11	Q	P57740	0	non-edgetic
rs1079109	human	snp	yes	updated 2017-02-15 16:05	YES	YES	?	'C/T'	0.20582	0.246065	?	?	yes	notwithdrawn	byCluster,byFrequency,byHapMap	0.124201	T	5008	?	HSPA6	198	T	1	missense	3310	NM_002155.4	NP_002146.2	F	P17066	DRRGAGERNVLIFDLGGGTFD	11	L	O95429	0	non-edgetic
rs1132312	human	snp	yes	updated 2017-02-15 16:05	YES	YES	?	'A/C/G/T'	0.497333	0.0364167	?	?	yes	notwithdrawn	byCluster,byFrequency,byHapMap	0.41513599999999995	A	5008	?	CASP9	136	A	3	missense	842	NM_001229.4	NP_001220.2	L	P55211	PRPVDIGSGGFGDVGALESLR	11	F	O14727,P42574,Q96CA5,P98170,Q13490,Q13489	0,0,0,0,0,0	non-edgetic
rs1134767	human	snp	yes	updated 2017-02-15 16:05	YES	YES	?	'A/G'	0.488349	0.0754303	?	?	yes	notwithdrawn	byCluster,byFrequency,byHapMap	0.47484	A	5008	?	PATJ	1282	A	2	missense	10207	NM_176877.2	NP_795352.2	H	Q8NI35	EGPAAADGRMRIGDELLEINN	11	R	Q8N3R9	0	non-edgetic
rs1150912	human	snp	yes	updated 2017-02-15 16:05	YES	YES	?	'C/T'	0.418884	0.184332	?	?	yes	notwithdrawn	byCluster,byFrequency,byHapMap	0.299121	A	5008	?	OBSCN	4381	G	2	missense	84033	NM_001098623.2	NP_001092093.2	R	Q5VST9	HTWLLDDEPVHTSENAEVVFF	11	H	Q8WZ42	0	non-edgetic
rs1188697	human	snp	yes	updated 2017-02-15 16:05	YES	YES	?	'C/T'	0.420328	0.182998	?	?	yes	notwithdrawn	byCluster,byFrequency,by2Hit2Allele,byHapMap	0.31889	A	5008	?	OBSCN	2720	A	1	missense	84033	NM_001098623.2	NP_001092093.2	M	Q5VST9	PEDAGLYTCHVGSEETRARVR	11	V	Q8WZ42	0	non-edgetic
rs1188710	human	snp	yes	updated 2017-02-15 16:05	YES	YES	?	'C/G'	0.495616	0.0466126	?	?	yes	notwithdrawn	byCluster,byFrequency,by2Hit2Allele,byHapMap	0.461262	C	5008	?	OBSCN	5891	G	1	missense	84033	NM_001098623.2	NP_001092093.2	E	Q5VST9	SLMENYPGTLQALGEPIRQGH	11	Q	Q8WZ42	0	non-edgetic
rs1188721	human	snp	yes	updated 2017-02-15 16:05	YES	YES	?	'G/T'	0.425513	0.178031	?	?	yes	notwithdrawn	byCluster,byFrequency,byHapMap	0.30451300000000003	T	5008	?	OBSCN	2106	G	3	missense	84033	NM_001098623.2	NP_001092093.2	E	Q5VST9	MEVQLSHADVDGSWTRDGLRF	11	D	Q8WZ42	0	non-edgetic
rs1188722	human	snp	yes	updated 2017-02-15 16:05	YES	YES	?	'C/T'	0.4320479999999999	0.171344	?	?	yes	notwithdrawn	byCluster,byFrequency,byHapMap	0.336462	T	5008	?	OBSCN	2116	C	1	missense	84033	NM_001098623.2	NP_001092093.2	L	Q5VST9	DGSWTRDGLRFQQGPTCHLAV	11	F	Q8WZ42	0	non-edgetic
rs1188729	human	snp	yes	updated 2017-02-15 16:05	YES	YES	?	'C/G'	0.424707	0.178823	?	?	yes	notwithdrawn	byCluster,byFrequency,by2Hit2Allele,byHapMap	0.300719	C	5008	?	OBSCN	4642	G	2	missense	84033	NM_001098623.2	NP_001092093.2	C	Q5VST9	SRQVAAGEDVSLELEVVAEAG	11	S	Q8WZ42	0	non-edgetic
rs1188732	human	snp	yes	updated 2017-02-15 16:05	YES	YES	?	'A/G'	0.424059	0.179453	?	?	yes	notwithdrawn	byCluster,byFrequency,by2Hit2Allele,byHapMap	0.300719	T	5008	?	OBSCN	4450	C	1	missense	84033	NM_001098623.2	NP_001092093.2	R	Q5VST9	NAAVRAGAQACFTCTLSEAVP	11	C	Q8WZ42	0	non-edgetic
rs1286812	human	snp	yes	updated 2017-02-15 16:05	YES	YES	?	'C/G'	0.005012300000000001	0.0498097	?	?	yes	notwithdrawn	byCluster,byFrequency,byHapMap	0.0121805	C	5008	?	PATJ	599	C	3	missense	10207	NM_176877.2	NP_795352.2	H	Q8NI35	GGPVDTLGLLQPEDELLEVNG	11	Q	Q8N3R9	0	non-edgetic
rs1286823	human	snp	yes	updated 2017-02-15 16:05	YES	YES	?	'A/C'	0.14682	0.227714	?	?	yes	notwithdrawn	byCluster,byFrequency,byOtherPop,byHapMap	0.04612619999999999	C	5008	?	PATJ	362	C	2	missense	10207	NM_176877.2	NP_795352.2	A	Q8NI35	KGPGSDSSLFETYNVELVRKD	11	E	Q8N3R9	0	non-edgetic
rs1738023	human	snp	yes	updated 2017-02-15 16:05	YES	YES	?	'A/G'	0.289194	0.246909	?	?	yes	notwithdrawn	byCluster,byFrequency,byOtherPop,byHapMap	0.19229200000000002	T	5008	?	AKR7A3	215	G	1	missense	22977	NM_012067.2	NP_036199.2	D	O95154	LTGKYKYEDKNGKQPVGRFFG	11	N	O43488	0	non-edgetic
rs1738025	human	snp	yes	updated 2017-02-15 16:05	YES	YES	?	'A/G'	0.286062	0.247385	?	?	yes	notwithdrawn	byCluster,byFrequency,byHapMap	0.16852999999999999	T	5008	?	AKR7A3	323	G	1	missense	22977	NM_012067.2	NP_036199.2	A	O95154	DAFNQAWHLVTHECPNYFR	11	T	O43488	nan	-
rs1757153	human	snp	yes	updated 2017-02-15 16:05	YES	YES	?	'C/T'	0.453226	0.145599	?	?	yes	notwithdrawn	byCluster,byFrequency,by2Hit2Allele,byHapMap	0.284145	A	5008	?	OBSCN	908	A	1	missense	84033	NM_001098623.2	NP_001092093.2	T	Q5VST9	RKLQAEAGASATLSCEVAQAQ	11	A	Q8WZ42	0	non-edgetic
rs1771487	human	snp	yes	updated 2017-02-15 16:05	YES	YES	?	'C/G/T'	0.452657	0.14640899999999998	?	?	yes	notwithdrawn	byCluster,byFrequency,by2Hit2Allele,byHapMap	0.280351	A	5008	?	OBSCN	502	C	2	missense	84033	NM_001098623.2	NP_001092093.2	P	Q5VST9	FMAGDCQTSTQFCVSAPRKPP	11	Q	Q8WZ42	0	non-edgetic
rs2075164	human	snp	yes	updated 2017-02-15 16:05	YES	YES	?	'C/G/T'	0.0113559	0.0744916	?	?	yes	notwithdrawn	byCluster,byFrequency,byHapMap	0.013178899999999999	A	5008	likely benign	SEMA4A	510	A	2	missense	64218	NM_001193300.1	NP_001180229.1	Q	Q9H3S1	YESCVDCVLARDPHCAWDPES	11	R	Q9Y4D7	0	non-edgetic
rs2075995	human	snp	yes	updated 2017-02-15 16:05	YES	YES	?	'A/C'	0.495273	0.0483836	?	?	yes	notwithdrawn	byCluster,byFrequency,byHapMap	0.355232	A	5008	?	E2F2	226	T	3	missense	1870	NM_004091.3	NP_004082.1	H	Q14209	ELMNTEQALDQLIQSCSLSFK	11	Q	P06400	0	non-edgetic
rs2089891	human	snp	yes	updated 2017-02-15 16:05	YES	YES	?	'A/G'	0.117341	0.2119	?	?	yes	notwithdrawn	byCluster,byFrequency,byHapMap	0.0463259	C	5008	?	PPP1R15B	363	G	2	missense	84919	NM_032833.4	NP_116222.4	G	Q5SWA1	IPGNTQESTEEKIELLTTEVP	11	E	P62136,P36873	0,0	non-edgetic
rs2227963	human	snp	yes	updated 2017-02-15 16:05	YES	YES	?	'C/T'	0.171598	0.237388	?	?	yes	notwithdrawn	byCluster,byFrequency	0.140375	C	5008	?	GSTM5	179	C	2	missense	2949	NM_000851.3	NP_000842.2	P	P46439	IFEPKCLDAFLNLKDFISRFE	11	L	Q03013,P21266,P28161	0,0,0	non-edgetic
rs2228146	human	snp	yes	updated 2017-02-15 16:05	YES	YES	?	'A/G'	0.0329702	0.124089	100	99	yes	notwithdrawn	byCluster,byFrequency	0.05690890000000001	A	5008	?	IL6R	385	A	1	missense	3570	NM_000565.3	NP_000556.1	I	P08887	AFGTLLCIAIVLRFKKTWKLR	11	V	P05231,P40189	0,0	non-edgetic
rs2229059	human	snp	yes	updated 2017-02-15 16:05	YES	YES	?	'A/C/T'	0.106694	0.204853	?	?	yes	notwithdrawn	byCluster,byFrequency	0.0285543	C	5008	?	GSTM5	128	A	1	missense	2949	NM_000851.3	NP_000842.2	M	P46439	PDFEKLKPKYLEELPEKLKLY	11	L	Q03013,P21266,P28161	0,0,0	non-edgetic
rs2229165	human	snp	yes	updated 2017-02-15 16:05	YES	YES	?	'A/G'	0.0957564	0.196746	?	?	yes	notwithdrawn	byCluster,byFrequency,byHapMap	0.11142200000000001	A	5008	?	CSF1	438	A	1	missense	1435	NM_000757.5	NP_000748.3	R	P09603	SHSSGSVLPLGELEGRRSTRD	11	G	P07333	0	non-edgetic
rs2229166	human	snp	yes	updated 2017-02-15 16:05	YES	YES	?	'A/C/T'	0.358493	0.225493	?	?	yes	notwithdrawn	byCluster,byFrequency,byHapMap	0.316494	A	5008	?	CSF1	523	T	1	missense	1435	NM_000757.5	NP_000748.3	W	P09603	GGLLFYRWRRRSHQEPQRADS	11	R	P07333	0	non-edgetic
rs2229330	human	snp	yes	updated 2017-02-15 16:05	YES	YES	?	'G/T'	0.101738	0.201292	?	?	yes	notwithdrawn	byCluster,byFrequency,byHapMap	0.0347444	G	5008	?	ZBTB48	675	G	1	missense	3104	NM_001278647.1	NP_001265576.1	A	P10074	SFTGPGVLEPSLIITAAVPED	11	S	Q96BR9,Q9HCK0,Q15916,Q96PQ6,Q96EG3,Q9H9D4,Q96C00	0,0,0,0,0,0,0	non-edgetic
rs2229700	human	snp	yes	updated 2017-02-15 16:05	YES	YES	?	'C/T'	0.0044879	0.0471574	?	?	yes	notwithdrawn	byCluster,byFrequency,byHapMap	0.0109824	C	5008	?	TNFRSF1B	264	C	2	missense	7133	NM_001066.2	NP_001057.1	P	P20333	STGDFALPVGLIVGVTALGLL	11	L	P01375	0	non-edgetic
rs2230083	human	snp	yes	updated 2017-02-15 16:05	YES	YES	?	'A/G'	0.0781415	0.181562	?	?	yes	notwithdrawn	byCluster,byFrequency	0.05271569999999999	G	5008	?	CAPN2	68	G	1	missense	824	NM_001748.4	NP_001739.2	G	P17655	LGFKELGPYSSKTRGIEWKRP	11	S	P04632	0	non-edgetic
rs2230489	human	snp	yes	updated 2017-02-15 16:05	YES	YES	?	'A/G'	0.258564	0.249853	?	?	yes	notwithdrawn	byCluster,byFrequency,byOtherPop,byHapMap	0.172324	C	5008	?	NEK2	354	G	2	missense	4751	NM_001204182.1	NP_001191111.1	S	P51955	KLARAENLLKNYSLLKERKFL	11	N	Q8NG66	0	non-edgetic
rs2231198	human	snp	yes	updated 2017-02-15 16:05	YES	YES	?	'A/G'	0.4884020000000001	0.0752615	?	?	yes	notwithdrawn	byCluster,byFrequency	0.46325900000000003	T	5008	?	AKR7A3	138	A	1	missense	22977	NM_012067.2	NP_036199.2	M	O95154	CHQLHQEGKFVELGLSNYAAW	11	V	O43488	0	non-edgetic
rs2234163	human	snp	yes	updated 2017-02-15 16:05	YES	YES	G(germline)/A(germline)	'A/G'	0.0312703	0.121067	?	?	yes	notwithdrawn	byCluster,byFrequency,byHapMap	0.021166099999999997	A	5008	untested	TNFRSF14	117	A	1	missense	8764	NM_001297605.1	NP_001284534.1	T	Q92956	ASRNCSRTENAVCGCSPGHFC	11	A	O43557	0	non-edgetic
rs2234167	human	snp	yes	updated 2017-02-15 16:05	YES	YES	G(germline)/A(germline)	'A/G'	0.225503	0.248797	?	?	yes	notwithdrawn	byCluster,byFrequency,byHapMap	0.113818	A	5008	untested	TNFRSF14	241	A	1	missense	8764	NM_003820.3	NP_003811.2	I	Q92956	RGDVVKVIVSVQRKRQEAEGE	11	V	O43557	0	non-edgetic
rs2274064	human	snp	yes	updated 2017-02-15 16:05	YES	YES	?	'C/T'	0.499779	0.0105108	?	?	yes	notwithdrawn	byCluster,byFrequency,byOtherPop,by2Hit2Allele,byHapMap	0.491613	C	5008	benign	NCF2	181	G	2	missense	4688	NM_000433.3	NP_000424.2	R	P19878	LYEPVVIPVGKLFRPNERQVA	11	K	Q15080,P60953,P63000,P14598	0,0,0,0	non-edgetic
rs2275363	human	snp	yes	updated 2017-02-15 16:05	YES	YES	?	'A/G'	0.491568	0.0643816	?	?	yes	notwithdrawn	byCluster,byFrequency,by2Hit2Allele,byHapMap	0.392971	T	5008	?	RAP1GAP	107	A	1	missense	5909	NM_001145657.1	NP_001139129.1	T	P47736	KEHFNYYSLDAALGHLVFSLK	11	A	P61224	0	non-edgetic
rs2275558	human	snp	yes	updated 2017-02-15 16:05	YES	YES	?	'A/G'	0.418168	0.184985	?	?	yes	notwithdrawn	byCluster,byFrequency	0.30730799999999997	A	5008	?	PBX1	21	A	1	missense	5087	NM_001204961.1	NP_001191890.1	S	P40424	HAGVGMAGHPGLSQHLQDGAG	11	G	P31273,Q00444,P09067	0,0,0	non-edgetic
rs2295615	human	snp	yes	updated 2017-02-15 16:05	YES	YES	?	'C/G'	0.175806	0.238737	?	?	yes	notwithdrawn	byCluster,byFrequency,byHapMap	0.077476	G	5008	?	CD48	102	C	1	missense	962	NM_001256030.1	NP_001242959.1	Q	P09326	GALYISKVQKEDNSTYIMRVL	11	E	Q9BZW8	0	non-edgetic
rs2296308	human	snp	yes	updated 2017-02-15 16:05	YES	YES	?	'A/C/G/T'	0.248218	0.25	?	?	yes	notwithdrawn	byCluster,byFrequency,byOtherPop,by2Hit2Allele,byHapMap	0.18270799999999998	T	5008	?	RWDD3	86	A	3	missense	25950	NM_001128142.1	NP_001121614.1	K	Q9Y3V2	TRAQCVTVKENLLEQAESLLS	11	N	P63279	0	non-edgetic
rs2306120	human	snp	yes	updated 2017-02-15 16:05	YES	YES	?	'G/T'	0.488844	0.0738467	?	?	yes	notwithdrawn	byCluster,byFrequency,by2Hit2Allele,byHapMap	0.46885	T	5008	?	ACBD3	187	C	3	missense	64746	NM_022735.3	NP_073572.2	D	Q9H3P7	ASHKIEKEEQEKKRKEEEERR	11	E	Q9UBF8	0	non-edgetic
rs2498982	human	snp	yes	updated 2017-02-15 16:05	YES	YES	?	'C/G'	0.493694	0.0557982	?	?	yes	notwithdrawn	byCluster,byFrequency,by2Hit2Allele,byHapMap	0.429113	G	5008	?	PATJ	1360	C	1	missense	10207	NM_176877.2	NP_795352.2	L	Q8NI35	EPISSEEDGSVEVGIKQLPES	11	V	Q8N3R9	0	non-edgetic
rs2631092	human	snp	yes	updated 2017-02-15 16:05	YES	YES	?	'A/G'	0.0683582	0.171774	?	?	yes	notwithdrawn	byCluster,byFrequency,byHapMap	0.152556	C	5008	?	CEP170	213	A	1	missense	9859	NM_001042404.1	NP_001035863.1	S	Q5SW79	KNHEAGTSGCGIDAKQVEEQS	11	G	Q9Y4F5	0	non-edgetic
rs2642531	human	snp	yes	updated 2017-02-15 16:05	YES	YES	?	'C/G'	0.307786	0.2432300000000001	?	?	yes	notwithdrawn	byCluster,byFrequency,by2Hit2Allele,byHapMap	0.253794	C	5008	?	MYBPH	114	G	2	missense	4608	NM_004997.2	NP_004988.2	G	Q13203	GYVLELCREGASEWVPVSARP	11	A	Q8WZ42	0	non-edgetic
rs2794318	human	snp	yes	updated 2017-02-15 16:05	YES	YES	?	'A/G/T'	0.0090848	0.0667821	?	?	yes	notwithdrawn	byCluster,byFrequency,by2Hit2Allele,byHapMap	0.013977600000000001	G	5008	?	GTF2B	242	A	1	missense	2959	NM_001514.5	NP_001505.1	M	Q00403	ATHIARKAVELDLVPGRSPIS	11	L	P20226	0	non-edgetic
rs3006414	human	snp	yes	updated 2017-02-15 16:05	YES	YES	?	'A/G'	0.216977	0.247809	?	?	yes	notwithdrawn	byCluster,byFrequency,byHapMap	0.209065	A	5008	?	S100A7A	84	A	1	missense	338324	NM_176823.3	NP_789793.1	T	Q86SG5	EFLSLLGDIAADYHKQSHGAA	11	A	Q5SY68	nan	-
rs3014837	human	snp	yes	updated 2017-02-15 16:05	YES	YES	?	'C/G'	0.0751883	0.17872000000000002	?	?	yes	notwithdrawn	byCluster,byFrequency,byHapMap	0.0165735	C	5008	?	S100A7	28	C	3	missense	6278	NM_002963.3	NP_002954.2	D	P31151	HKYTRRDDKIEKPSLLTMMKE	11	E	Q5SY68	0	non-edgetic
rs3087477	human	snp	yes	updated 2017-02-15 16:05	YES	YES	G(germline)/A(germline)	'A/G'	0.013709	0.0816489	?	?	yes	notwithdrawn	byCluster,byFrequency,byHapMap	0.026557499999999998	T	5008	likely benign	ORC1	190	A	1	missense	4998	NM_001190818.1	NP_001177747.1	M	Q13415	QESAAKCQKPVRAKSKSAESP	11	V	O43913,Q13416,Q9UBD5,O43929	0,0,0,0	non-edgetic
rs3087481	human	snp	yes	updated 2017-02-15 16:05	YES	YES	T(germline)/C(germline)	'C/T'	0.0464883	0.1452	?	?	yes	notwithdrawn	byCluster,byFrequency,byHapMap	0.0371406	A	5008	likely benign	ORC1	466	T	2	missense	4998	NM_001190818.1	NP_001177747.1	M	Q13415	KVPKKSLKPRTPRCAAPQIRS	11	T	O43913,Q13416,Q9UBD5,O43929	0,0,0,0	non-edgetic
rs3087482	human	snp	yes	updated 2017-02-15 16:05	YES	YES	?	'A/C'	0.0082352	0.06363780000000001	?	?	yes	notwithdrawn	byCluster,byFrequency,byHapMap	0.0119808	G	5008	?	ORC1	180	C	3	missense	4998	NM_001190818.1	NP_001177747.1	H	Q13415	SELFAELNKPQESAAKCQKPV	11	Q	O43913,Q13416,Q9UBD5,O43929	0,0,0,0	non-edgetic
rs3125818	human	snp	yes	updated 2017-02-15 16:05	YES	YES	?	'C/T'	0.240456	0.249818	?	?	yes	notwithdrawn	byCluster,byFrequency,byHapMap	0.136382	A	5008	?	FBXO6	60	A	2	missense	26270	NM_018438.5	NP_060908.1	Q	Q9NRD1	LMTLWKRKCLREGFITKDWDQ	11	R	P63208	0	non-edgetic
rs3737515	human	snp	yes	updated 2017-02-15 16:05	YES	YES	?	'A/C/G'	0.381652	0.212538	?	?	yes	notwithdrawn	byCluster,byFrequency,byHapMap	0.22783499999999998	C	5008	likely benign	SPTA1	1858	G	1	missense	6708	NM_003126.2	NP_003117.2	V	P02549	GDTLAATQSLLMKHEALENDF	11	L	Q01082,P11277	0,0	non-edgetic
rs3737786	human	snp	yes	updated 2017-02-15 16:05	YES	YES	?	'A/G'	0.0354904	0.128396	?	?	yes	notwithdrawn	byCluster,byFrequency	0.0245607	G	5008	?	NECTIN4	53	C	1	missense	81607	NM_030916.2	NP_112178.2	L	Q96NY8	VLGQDAKLPCFYRGDSGEQVG	11	F	Q15223	1	edgetic
rs3762321	human	snp	yes	updated 2017-02-15 16:05	YES	YES	?	'C/T'	0.208842	0.246589	?	?	yes	notwithdrawn	byCluster,byFrequency,byHapMap	0.11741199999999999	A	5008	?	PATJ	303	A	1	missense	10207	NM_176877.2	NP_795352.2	R	Q8NI35	ILKIGGTNVQGMTSEQVAQVL	11	G	Q8N3R9	0	non-edgetic
rs3790525	human	snp	yes	updated 2017-02-15 16:05	YES	YES	?	'G/T'	0.0089748	0.066384	?	?	yes	notwithdrawn	byCluster,byFrequency,byHapMap	0.014377000000000001	C	5008	?	ZFYVE9	414	C	2	missense	9372	NM_004799.3	NP_004790.2	P	O95405	LTKLNEMNDSQVNEEKEKFLQ	11	Q	P84022,Q15796	0,0	non-edgetic
rs3795299	human	snp	yes	updated 2017-02-15 16:05	YES	YES	?	'C/G/T'	0.486505	0.0816182	?	?	yes	notwithdrawn	byCluster,byFrequency,by2Hit2Allele,byHapMap	0.466254	C	5008	?	IL22RA1	518	G	1	missense	58985	NM_021258.3	NP_067081.2	G	Q8N6P7	PMSLPLQPPSRPCSPSDQGPS	11	R	Q9GZX6	0	non-edgetic
rs3795783	human	snp	yes	updated 2017-02-15 16:05	YES	YES	?	'A/G'	0.138183	0.2236	?	?	yes	notwithdrawn	byCluster,byFrequency	0.08366610000000001	A	5008	?	OBSCN	2529	A	2	missense	84033	NM_001098623.2	NP_001092093.2	Q	Q5VST9	EGQMAELRILRLMPADAGVYR	11	R	Q8WZ42	0	non-edgetic
rs3795785	human	snp	yes	updated 2017-02-15 16:05	YES	YES	?	'C/T'	0.0921304	0.193848	?	?	yes	notwithdrawn	byCluster,byFrequency,byHapMap	0.08726039999999999	T	5008	?	OBSCN	2812	T	1	missense	84033	NM_001098623.2	NP_001092093.2	W	Q5VST9	SDAGEVVFSVRGLTSKASLIV	11	R	Q8WZ42	0	non-edgetic
rs3795787	human	snp	yes	updated 2017-02-15 16:05	NO	YES	?	'G/T'	0.0687535	0.172191	?	?	yes	notwithdrawn	byCluster,byFrequency	0.0766773	T	5008	?	OBSCN	2823	T	2	missense	84033	NM_001098623.2	NP_001092093.2	I	Q5VST9	GLTSKASLIVRERPAAIIKPL	11	R	Q8WZ42	0	non-edgetic
rs3795789	human	snp	yes	updated 2017-02-15 16:05	YES	YES	?	'G/T'	0.0974855	0.198089	?	?	yes	notwithdrawn	byCluster,byFrequency,byHapMap	0.0958466	T	5008	?	OBSCN	3372	T	3	missense	84033	NM_001098623.2	NP_001092093.2	D	Q5VST9	AHFIGRLRHQESIEGATATLR	11	E	Q8WZ42	0	non-edgetic
rs3795790	human	snp	yes	updated 2017-02-15 16:05	YES	YES	?	'A/T'	0.0975702	0.198154	?	?	yes	notwithdrawn	byCluster,byFrequency,byHapMap	0.0958466	T	5008	?	OBSCN	3373	T	1	missense	84033	NM_001098623.2	NP_001092093.2	C	Q5VST9	HFIGRLRHQESIEGATATLRC	11	S	Q8WZ42	0	non-edgetic
rs3795800	human	snp	yes	updated 2017-02-15 16:05	YES	YES	?	'C/T'	0.0927538	0.194354	?	?	yes	notwithdrawn	byCluster,byFrequency,byHapMap	0.086262	T	5008	?	OBSCN	4662	T	1	missense	84033	NM_001098623.2	NP_001092093.2	C	Q5VST9	GEVIWHKGMERIQPGGRFEVV	11	R	Q8WZ42	0	non-edgetic
rs3795801	human	snp	yes	updated 2017-02-15 16:05	YES	YES	?	'A/G/T'	0.30148600000000003	0.245091	?	?	yes	notwithdrawn	byCluster,byFrequency,byHapMap	0.173123	A	5008	?	OBSCN	4666	A	1	missense	84033	NM_001098623.2	NP_001092093.2	S	Q5VST9	WHKGMERIQPGGRFEVVSQGR	11	G	Q8WZ42	0	non-edgetic
rs3795809	human	snp	yes	updated 2017-02-15 16:05	YES	YES	?	'A/G'	0.2313530000000001	0.249304	?	?	yes	notwithdrawn	byCluster,byFrequency,byHapMap	0.0766773	A	5008	?	OBSCN	5575	A	2	missense	84033	NM_001098623.2	NP_001092093.2	H	Q5VST9	EDSKTPSASPRHGRSRPSSSI	11	R	Q8WZ42	0	non-edgetic
rs3795832	human	snp	yes	updated 2017-02-15 16:05	YES	YES	?	'C/T'	0.016381899999999998	0.08900880000000001	?	?	yes	notwithdrawn	byCluster,byFrequency,byHapMap,suspect	0.0113818	A	5008	?	LRRC8B	469	A	2	missense	23507	NM_001134476.1	NP_001127948.1	H	Q6P9F7	VSQLVNLKELRVYHSSLVVDH	11	R	Q8IWT6	nan	-
rs3820129	human	snp	yes	updated 2017-02-15 16:05	YES	YES	?	'A/G'	0.431	0.17245	?	?	yes	notwithdrawn	byCluster,byFrequency,byHapMap	0.181909	T	5008	?	BCL9	671	T	1	missense	607	NM_004326.3	NP_004317.2	S	O00512	MIPGSQRHMEPGNNPIFPRIP	11	P	P35222,Q9BRQ0,Q9Y3Y4	0,0,0	non-edgetic
rs4252716	human	snp	yes	updated 2017-02-15 16:05	YES	YES	?	'C/T'	0.0199538	0.0978711	?	?	yes	notwithdrawn	byCluster,byFrequency,byHapMap	0.0111821	C	5008	?	MDM4	175	C	2	missense	4194	NM_001204171.1	NP_001191100.1	T	O15151	CIHSREDEDLIENLAQDETSR	11	I	Q00987,P62837	0,0	non-edgetic
rs4653942	human	snp	yes	updated 2017-02-15 16:05	YES	YES	?	'A/G'	0.38663	0.209361	?	?	yes	notwithdrawn	byCluster,byFrequency,by2Hit2Allele,byHapMap	0.315296	A	5008	?	OBSCN	4534	A	2	missense	84033	NM_001098623.2	NP_001092093.2	H	Q5VST9	DPPEDAEVVARSSHTVTLSWA	11	R	Q8WZ42	0	non-edgetic
rs4845112	human	snp	yes	updated 2017-02-15 16:05	YES	YES	?	'A/C/T'	0.14996800000000002	0.229131	?	?	yes	notwithdrawn	byCluster,byFrequency,by2Hit2Allele,byHapMap	0.107628	A	5008	?	RASSF5	277	T	1	missense	83593	NM_182663.3	NP_872604.1	W	Q8WWW0	EVNLAATTDKRTSFYLPLDAI	11	R	Q13043,P01112,Q13188,P61224,P61225	0,0,0,0,0	non-edgetic
rs5745325	human	snp	yes	updated 2017-02-15 16:05	YES	YES	?	'A/G'	0.388085	0.208405	?	?	yes	notwithdrawn	byCluster,byFrequency,by2Hit2Allele,byHapMap	0.21285900000000002	A	5008	?	MSH4	97	A	1	missense	4438	NM_002440.3	NP_002431.2	T	O15457	NKRAYAENTVASNFTFGASSS	11	A	O43196	0	non-edgetic
rs5745549	human	snp	yes	updated 2017-02-15 16:05	YES	YES	?	'A/G'	0.08591439999999999	0.188616	?	?	yes	notwithdrawn	byCluster,byFrequency,byHapMap	0.0636981	A	5008	?	MSH4	914	A	2	missense	4438	NM_002440.3	NP_002431.2	N	O15457	LDPDSLRIYLSNLKKKYKEDF	11	S	O43196	0	non-edgetic
rs5746026	human	snp	yes	updated 2017-02-15 16:05	YES	YES	?	'A/G'	0.0558872	0.15754400000000002	?	?	yes	notwithdrawn	byCluster,byFrequency,byHapMap	0.0227636	A	5008	?	TNFRSF1B	232	A	1	missense	7133	NM_001066.2	NP_001057.1	K	P20333	TRSQHTQPTPEPSTAPSTSFL	11	E	P01375	0	non-edgetic
rs6537825	human	snp	yes	updated 2017-02-15 16:05	YES	YES	?	'A/G'	0.192464	0.243289	?	?	yes	notwithdrawn	byCluster,byFrequency,by2Hit2Allele,byHapMap	0.14357	A	5008	?	TRIM33	840	C	2	missense	51592	NM_015906.3	NP_056990.3	T	Q9UPN9	ALASLENHVKIEPADMNESCK	11	I	O15164,Q13263	0,0	non-edgetic
rs6658335	human	snp	yes	updated 2017-02-15 16:05	NO	YES	?	'A/G'	0.274294	0.248817	?	?	yes	notwithdrawn	byCluster,byFrequency	0.34365	T	5008	?	CDK11A	370	A	1	missense	728642	NM_001313896.1	NP_001300825.1	R	Q9UQ88	VPESRFDRDSGESEEAEEEVG	11	G	P68400	0	non-edgetic
rs6691166	human	snp	yes	updated 2017-02-15 16:05	YES	YES	?	'A/G'	0.118698	0.212744	?	?	yes	notwithdrawn	byCluster,byFrequency,by2Hit2Allele	0.053913699999999995	G	5008	?	TRIM33	67	C	2	missense	51592	NM_015906.3	NP_056990.3	A	Q9UPN9	GGAAGPDDGGVAAASSGSAQA	11	V	O15164,Q13263	0,0	non-edgetic
rs7516332	human	snp	yes	updated 2017-02-15 16:05	YES	YES	?	'A/G'	0.499833	0.009146799999999998	?	?	yes	notwithdrawn	byCluster,byFrequency,by2Hit2Allele,byHapMap	0.434904	G	5008	?	PATJ	400	G	1	missense	10207	NM_176877.2	NP_795352.2	V	Q8NI35	GEASGIYVKSIIPGSAAYHNG	11	I	Q8N3R9	0	non-edgetic
rs7528153	human	snp	yes	updated 2017-02-15 16:05	YES	YES	?	'A/T'	0.484405	0.08691669999999999	?	?	yes	notwithdrawn	byCluster,byFrequency,by2Hit2Allele,byHapMap	0.492212	T	5008	?	VAV3	298	T	1	missense	10451	NM_006113.4	NP_006104.4	S	Q9UKW4	AISSLDYISKTKEDVKLKLEE	11	T	P62993	0	non-edgetic
rs7547313	human	snp	yes	updated 2017-02-15 16:05	YES	YES	?	'C/T'	0.0530727	0.15401199999999998	?	?	yes	notwithdrawn	byCluster,byFrequency,byHapMap	0.10303499999999999	C	5008	likely benign	SPTA1	809	G	1	missense	6708	NM_003126.2	NP_003117.2	V	P02549	CRDTEDEEAWIQETEPSATST	11	I	Q01082,P11277	0,0	non-edgetic
rs9803965	human	snp	yes	updated 2017-02-15 16:05	YES	YES	?	'A/G'	0.0055442	0.0523582	?	?	yes	notwithdrawn	byCluster,byFrequency,byHapMap	0.0101837	G	5008	?	ZFYVE9	287	G	2	missense	9372	NM_004799.3	NP_004790.2	C	O95405	GCPAVKKQENYIPDEDLTGKI	11	Y	P84022,Q15796	0,0	non-edgetic
rs10157680	human	snp	yes	updated 2017-02-15 16:05	YES	YES	?	'A/G'	0.0164665	0.0892307	?	?	yes	notwithdrawn	byCluster,byFrequency	0.0273562	A	5008	?	CEP170	252	T	2	missense	9859	NM_001042404.1	NP_001035863.1	L	Q5SW79	EIPTKEFQQPSQITESTIHEI	11	S	Q9Y4F5	0	non-edgetic
rs10494217	human	snp	yes	updated 2017-02-15 16:05	YES	YES	?	'G/T'	0.248548	0.249996	?	?	yes	notwithdrawn	byCluster,byFrequency,byHapMap	0.0844649	T	5008	?	TBX15	156	A	1	missense	6913	NM_001330677.1	NP_001317606.1	N	Q96SF7	MRVKITGLDPHQQYYIAMDIV	11	H	O95947	0	non-edgetic
rs10919225	human	snp	yes	updated 2017-02-15 16:05	YES	YES	?	'A/G'	0.0054678	0.052000300000000006	?	?	yes	notwithdrawn	byCluster,byFrequency,by2Hit2Allele,byHapMap,suspect	0.0125799	G	5008	?	HSPA6	153	G	2	missense	3310	NM_002155.4	NP_002146.2	S	P17066	HAVITVPAYFNDSQRQATKDA	11	N	O95429	0	non-edgetic
rs10919226	human	snp	yes	updated 2017-02-15 16:05	YES	YES	?	'A/G'	0.0054686000000000005	0.052003699999999986	?	?	yes	notwithdrawn	byCluster,byFrequency,by2Hit2Allele,byHapMap,suspect	0.0125799	A	5008	?	HSPA6	154	A	1	missense	3310	NM_002155.4	NP_002146.2	N	P17066	AVITVPAYFNDSQRQATKDAG	11	D	O95429	0	non-edgetic
rs11204774	human	snp	yes	updated 2017-02-15 16:05	YES	YES	?	'A/G'	0.113197	0.209248	?	?	yes	notwithdrawn	byCluster,byFrequency,byHapMap	0.0549121	A	5008	?	GABPB2	62	A	1	missense	126626	NM_001323906.1	NP_001310835.1	I	Q8TAK5	STAEVLLRAGVSRDARTKVDR	11	V	Q06546	0	non-edgetic
rs11264496	human	snp	yes	updated 2017-02-15 16:05	YES	YES	?	'A/C/T'	0.0197388	0.0973641	?	?	yes	notwithdrawn	byCluster,byFrequency,byHapMap	0.018370599999999997	T	5008	?	IQGAP3	645	A	1	missense	128239	NM_178229.4	NP_839943.2	N	Q86VI3	PAVALRGVVPDCANGYQRALE	11	D	P63000	0	non-edgetic
rs11264498	human	snp	yes	updated 2017-02-15 16:05	YES	YES	?	'C/G'	0.497167	0.0375286	?	?	yes	notwithdrawn	byCluster,byFrequency,by2Hit2Allele,byHapMap	0.378195	G	5008	?	IQGAP3	410	C	1	missense	128239	NM_178229.4	NP_839943.2	L	Q86VI3	LMCPEAQLPPVYPVASSMYQL	11	V	P63000	0	non-edgetic
rs11538340	human	snp	yes	updated 2017-02-15 16:05	YES	YES	?	'A/C/G'	0.182285	0.240666	?	?	yes	notwithdrawn	byCluster,byFrequency	0.0864617	A	5008	likely benign	NDUFS2	20	A	1	missense	4720	NM_001166159.1	NP_001159631.1	T	O75306	FRGVAAQVLRPGAGVRLPIQP	11	P	O75489,P19404	0,0	non-edgetic
rs11552449	human	snp	yes	updated 2017-02-15 16:05	YES	YES	?	'C/G/T'	0.3339	0.235501	?	?	yes	notwithdrawn	byCluster,byFrequency,byHapMap	0.24221199999999998	T	5008	?	DCLRE1B	61	G	1	missense	64858	NM_022836.3	NP_073747.1	D	Q9H816	SPITAHLLHRHLQVSKQWIQA	11	H	Q15554,P54274	0,0	non-edgetic
rs11571117	human	snp	yes	updated 2017-02-15 16:05	YES	YES	?	'A/G'	0.0108627	0.0728929	?	?	yes	notwithdrawn	byCluster,byFrequency,byHapMap	0.018370599999999997	T	5008	benign	REN	217	A	1	missense	5972	NM_000537.3	NP_000528.1	R	P00797	TPIFDNIISQGVLKEDVFSFY	11	G	P01019	0	non-edgetic
rs11576415	human	snp	yes	updated 2017-02-15 16:05	YES	YES	G(germline)/C(germline)	'C/G'	0.144573	0.226683	?	?	yes	notwithdrawn	byCluster,byFrequency,byHapMap	0.0493211	G	5008	likely benign	NDUFS2	352	G	1	missense	4720	NM_001166159.1	NP_001159631.1	A	O75306	RIIAQCLNKMPPGEIKVDDAK	11	P	O75489,P19404	0,0	non-edgetic
rs11585049	human	snp	yes	updated 2017-02-15 16:05	YES	YES	?	'C/T'	0.112493	0.208786	?	?	yes	notwithdrawn	byCluster,byFrequency,byHapMap	0.044329099999999996	T	5008	?	OBSCN	6272	T	1	missense	84033	NM_001098623.2	NP_001092093.2	S	Q5VST9	PALQETGSQPPVTGTSEAPAV	11	P	Q8WZ42	0	non-edgetic
rs11802875	human	snp	yes	updated 2017-02-15 16:05	YES	YES	?	'C/T'	0.29093600000000003	0.246626	?	?	yes	notwithdrawn	byCluster,byFrequency,by2Hit2Allele,byHapMap	0.124002	T	5008	?	NUF2	229	T	2	missense	83540	NM_031423.3	NP_113611.2	L	Q9BZD4	KTKRLNELKLSVVSLKEIQES	11	S	O14777	0	non-edgetic
rs11805194	human	snp	yes	updated 2017-02-15 16:05	YES	YES	?	'C/T'	0.323135	0.239063	?	?	yes	notwithdrawn	byCluster,byFrequency,byHapMap	0.212061	C	5008	?	NUP133	294	G	1	missense	55746	NM_018230.2	NP_060700.2	V	Q8WUM0	SSFYSLTSSNISKWELDDSSE	11	I	P57740	0	non-edgetic
rs11806812	human	snp	yes	updated 2017-02-15 16:05	YES	YES	?	'C/T'	0.0174706	0.0918154	?	?	yes	notwithdrawn	byCluster,byFrequency,byHapMap	0.029952099999999995	C	5008	?	KCNA10	254	G	2	missense	3744	NM_005549.2	NP_005540.1	S	Q16322	DRELKVVRDPNLNMSKTVLSQ	11	N	Q09470	0	non-edgetic
rs11810627	human	snp	yes	updated 2017-02-15 16:05	YES	YES	?	'C/T'	0.488156	0.07603810000000001	?	?	yes	notwithdrawn	byCluster,byFrequency,by2Hit2Allele,byHapMap	0.33027199999999995	T	5008	?	OBSCN	4516	T	1	missense	84033	NM_001098623.2	NP_001092093.2	W	Q5VST9	FACRDAVASARLTVLGLPDPP	11	R	Q8WZ42	0	non-edgetic
rs12023551	human	snp	yes	updated 2017-02-15 16:05	NO	YES	?	'A/G'	0.0260201	0.111054	?	?	yes	notwithdrawn	byCluster,byFrequency	0.0129792	A	5008	?	OBSCN	1915	A	1	missense	84033	NM_001098623.2	NP_001092093.2	K	Q5VST9	LSTVVAEEGGEATFQCVVSPS	11	E	Q8WZ42	0	non-edgetic
rs12032393	human	snp	yes	updated 2017-02-15 16:05	YES	YES	?	'A/G'	0.264938	0.249553	?	?	yes	notwithdrawn	byCluster,byFrequency,byHapMap	0.150559	G	5008	?	LRRC8C	468	G	2	missense	84230	NM_032270.4	NP_115646.2	S	Q8TDW0	MIPATIAQLDNLQELSLHQCS	11	N	Q8IWT6	0	non-edgetic
rs12062278	human	snp	yes	updated 2017-02-15 16:05	YES	YES	?	'C/T'	0.03127	0.121067	?	?	yes	notwithdrawn	byCluster,byFrequency,by2Hit2Allele,byHapMap	0.053114999999999996	C	5008	?	BCAR3	464	G	2	missense	8412	NM_001261408.1	NP_001248337.1	G	O75815	HTELLTAKQNEAPGPRNSGVN	11	E	Q14511	0	non-edgetic
rs12090314	human	snp	yes	updated 2017-02-15 16:05	YES	YES	?	'C/T'	0.0471175	0.146078	?	?	yes	notwithdrawn	byCluster,byFrequency,by2Hit2Allele,byHapMap	0.08666130000000001	T	5008	likely benign	SPTA1	701	A	2	missense	6708	NM_003126.2	NP_003117.2	H	P02549	QFENNAEDLQRWLEDVEWQVT	11	R	Q01082,P11277	0,0	non-edgetic
rs12140153	human	snp	yes	updated 2017-02-15 16:05	NO	YES	?	'A/G/T'	0.115355	0.210647	?	?	yes	notwithdrawn	byCluster,byFrequency	0.026557499999999998	T	5008	?	PATJ	1543	A	2	missense	10207	NM_176877.2	NP_795352.2	D	Q8NI35	PVDLQKKAGRGLGLSIVGKRN	11	G	Q8N3R9	0	non-edgetic
rs12564283	human	snp	yes	updated 2017-02-15 16:05	YES	YES	?	'C/T'	0.27965100000000004	0.248235	?	?	yes	notwithdrawn	byCluster,byFrequency,byHapMap	0.17571900000000001	T	5008	?	ZNF648	42	A	1	missense	127665	NM_001009992.1	NP_001009992.1	K	Q5T619	NLESDDEDGGEAEKEGTADPV	11	E	Q96BR9,Q3ZCT1,Q3KQV3,Q9NYW8,Q96PQ6,Q96EG3,Q9H5H4	0,0,0,0,0,0,0	non-edgetic
rs12568050	human	snp	yes	updated 2017-02-15 16:05	YES	YES	?	'C/G/T'	0.279987	0.248202	?	?	yes	notwithdrawn	byCluster,byFrequency,by2Hit2Allele,byHapMap	0.17691700000000002	C	5008	?	ZNF648	111	A	3	missense	127665	NM_001009992.1	NP_001009992.1	K	Q5T619	ASWSRDVTKINETQGSPGASR	11	N	Q96BR9,Q3ZCT1,Q3KQV3,Q9NYW8,Q96PQ6,Q96EG3,Q9H5H4	0,0,0,0,0,0,0	non-edgetic
rs12721513	human	snp	yes	updated 2017-02-15 16:05	YES	YES	?	'A/C/G'	0.0185168	0.0944232	?	?	yes	notwithdrawn	byCluster,byFrequency,byHapMap	0.0313498	A	5008	?	CSF1	292	C	3	missense	1435	NM_000757.5	NP_000748.3	D	P09603	PSVGAFNPGMEDILDSAMGTN	11	E	P07333	0	non-edgetic
rs16829204	human	snp	yes	updated 2017-02-15 16:05	YES	YES	?	'C/T'	0.274624	0.248784	?	?	yes	notwithdrawn	byCluster,byFrequency,byHapMap	0.152556	T	5008	?	IL22RA1	205	A	1	missense	58985	NM_021258.3	NP_067081.2	I	Q8N6P7	TEFLGTIMICVPTWAKESAPY	11	V	Q9GZX6	0	non-edgetic
rs16830483	human	snp	yes	updated 2017-02-15 16:05	YES	YES	?	'C/T'	0.061235800000000014	0.163915	?	?	yes	notwithdrawn	byCluster,byFrequency,byHapMap	0.053913699999999995	C	5008	likely benign	SPTA1	1836	G	2	missense	6708	NM_003126.2	NP_003117.2	S	P02549	QNAEEEEAWINEKNALAVRGD	11	N	Q01082,P11277	nan,nan	-
rs16835244	human	snp	yes	updated 2017-02-15 16:05	YES	YES	?	'G/T'	0.0399437	0.135559	?	?	yes	notwithdrawn	byCluster,byFrequency,byHapMap	0.038538300000000004	T	5008	?	AZIN2	288	T	1	missense	113451	NM_001293562.1	NP_001280491.1	S	Q96A70	RYYVTSAFTVAVSIIAKKEVL	11	A	Q9UMX2	0	non-edgetic
rs16840544	human	snp	yes	updated 2017-02-15 16:05	YES	YES	?	'C/T'	0.0196236	0.0970913	?	?	yes	notwithdrawn	byCluster,byFrequency,byHapMap	0.0351438	T	5008	likely benign	SPTA1	152	A	1	missense	6708	NM_003126.2	NP_003117.2	N	P02549	LLLELTLEKGDQLLRALKFQQ	11	D	Q01082,P11277	0,0	non-edgetic
rs16852767	human	snp	yes	updated 2017-02-15 16:05	YES	YES	?	'A/C'	0.0227051	0.104101	?	?	yes	notwithdrawn	byCluster,byFrequency,byHapMap	0.0319489	C	5008	?	NUF2	239	C	1	missense	83540	NM_031423.3	NP_113611.2	R	Q9BZD4	SVVSLKEIQESLKTKIVDSPE	11	S	O14777	0	non-edgetic
rs17022678	human	snp	yes	updated 2017-02-15 16:05	YES	YES	?	'C/G'	0.0166398	0.089683	?	?	yes	notwithdrawn	byCluster,byFrequency,byHapMap	0.030551099999999998	C	5008	?	TBX15	493	G	1	missense	6913	NM_001330677.1	NP_001317606.1	A	Q96SF7	AGNAASSSSSPHMFGGSHMQQ	11	P	O95947	0	non-edgetic
rs17131746	human	snp	yes	updated 2017-02-15 16:05	YES	YES	?	'A/G'	0.0131274	0.079946	?	?	yes	notwithdrawn	byCluster,byFrequency,byHapMap	0.019369	A	5008	?	LRRC8B	288	A	1	missense	23507	NM_001134476.1	NP_001127948.1	N	Q6P9F7	YFLTHITLEIDCSVDVQAFTG	11	D	Q8IWT6	0	non-edgetic
rs17848596	human	snp	yes	updated 2017-02-15 16:05	NO	YES	?	'C/G/T'	0.0906768	0.192661	?	?	yes	notwithdrawn	byCluster,byFrequency	0.09305110000000001	T	5008	?	PRKAA2	150	G	3	missense	5563	NM_006252.3	NP_006243.2	Q	P54646	LKPENVLLDAHMNAKIADFGL	11	H	Q8IYT8,Q9UGJ0,P54619,O43741,Q9Y478,Q13131	0,0,0,0,0,1	edgetic
rs17849502	human	snp	yes	updated 2017-02-15 16:05	YES	YES	?	'A/G/T'	0.066217	0.169483	?	?	yes	notwithdrawn	byCluster,byFrequency	0.0181709	T	5008	likely benign	NCF2	389	A	3	missense	4688	NM_000433.3	NP_000424.2	Q	P19878	VSKKLELRLEHTKLSYRPRDS	11	H	Q15080,P60953,P63000,P14598	0,0,0,0	non-edgetic
rs17854972	human	snp	yes	updated 2017-02-15 16:05	YES	YES	?	'A/G'	0.153731	0.230721	?	?	yes	notwithdrawn	byCluster,byFrequency	0.0401358	A	5008	?	GSTM5	67	A	1	missense	2949	NM_000851.3	NP_000842.2	T	P46439	FPNLPYLIDGAHKITQSNAIL	11	A	Q03013,P21266,P28161	0,0,0	non-edgetic
rs17855962	human	snp	yes	updated 2017-02-15 16:05	YES	YES	?	'C/T'	0.0370221	0.130921	?	?	yes	notwithdrawn	byCluster,byFrequency,byHapMap	0.013378600000000001	C	5008	?	PPP1R15B	589	G	1	missense	84919	NM_032833.4	NP_116222.4	E	Q5SWA1	GENEKGCRDSKTPSESIVAIS	11	K	P62136,P36873	0,0	non-edgetic
rs17856201	human	snp	yes	updated 2017-02-15 16:05	YES	YES	?	'A/C/G'	0.263074	0.249665	?	?	yes	notwithdrawn	byCluster,byFrequency	0.1873	A	5008	?	NSL1	4	G	2	missense	25936	NM_001042549.1	NP_001036014.1	C	Q96IY1	MAGSPELVVLDPPW	4	S	Q9H081,Q9H410	0,0	non-edgetic
rs28362263	human	snp	yes	updated 2017-02-15 16:05	YES	YES	?	'A/G'	0.0176782	0.0923395	?	?	yes	notwithdrawn	byCluster,byFrequency	0.026557499999999998	A	5008	likely benign	PCSK9	443	A	1	missense	255738	NM_174936.3	NP_777596.2	T	Q8NBP7	QRVLTPNLVAALPPSTHGAGW	11	A	P01130	0	non-edgetic
rs28384811	human	snp	yes	updated 2017-02-15 16:05	NO	YES	G(germline)/C(germline)	'C/G'	0.167022	0.235828	?	?	yes	notwithdrawn	byCluster,byFrequency	0.045726800000000005	G	5008	benign	SKI	62	G	2	missense	6497	NM_003036.3	NP_003027.1	G	P12755	AKEAGAAAVPAPVPAATEPPP	11	A	P84022,Q13485,Q15796	0,0,0	non-edgetic
rs28730668	human	snp	yes	updated 2017-02-15 16:05	NO	YES	?	'A/G'	0.0169915	0.0905926	?	?	yes	notwithdrawn	byCluster,byFrequency	0.0319489	A	5008	?	PIK3CD	296	A	1	missense	5293	NM_005026.3	NP_005017.3	I	O00329	RDEQSNPAPQVQKPRAKPPPI	11	V	P01112,P27986,Q92569	0,0,0	non-edgetic
rs34001279	human	snp	yes	updated 2017-02-15 16:05	YES	YES	?	'C/G/T'	0.191229	0.242999	?	?	yes	notwithdrawn	byCluster,byFrequency	0.11361800000000001	T	5008	?	SH2D1B	122	A	3	missense	117157	NM_053282.4	NP_444512.2	K	O14796	GLKLELETFVNSNSDYVDVLP	11	N	O60880	0	non-edgetic
rs34214405	human	snp	yes	updated 2017-02-15 16:05	YES	YES	?	'G/T'	0.0054054	0.0517058	?	?	yes	notwithdrawn	byCluster,byFrequency	0.0117812	A	5008	likely benign	SPTA1	1330	T	2	missense	6708	NM_003126.2	NP_003117.2	I	P02549	DLTGIEILLERHQEHRADMEA	11	R	Q01082,P11277	0,0	non-edgetic
rs34379702	human	snp	yes	updated 2017-02-15 16:05	YES	YES	?	'A/C'	0.0059199	0.0540822	?	?	yes	notwithdrawn	byCluster,byFrequency	0.010383400000000001	A	5008	?	IL22RA1	209	T	1	missense	58985	NM_021258.3	NP_067081.2	S	Q8N6P7	GTIMICVPTWAKESAPYMCRV	11	A	Q9GZX6	1	edgetic
rs34392712	human	snp	yes	updated 2017-02-15 16:05	YES	YES	?	'C/G/T'	0.0085285	0.0647428	?	?	yes	notwithdrawn	byCluster,byFrequency	0.013378600000000001	A	5008	?	IPO13	894	C	3	missense	9670	NM_014652.3	NP_055467.3	N	O94829	CFADILFALNKHCFSLLSMWI	11	K	P63279,P61326,P62826,P47813,Q9Y5S9	0,0,0,0,0	non-edgetic
rs34577746	human	snp	yes	updated 2017-02-15 16:05	YES	YES	?	'C/G'	0.007344199999999999	0.060151	?	?	yes	notwithdrawn	byCluster,byFrequency	0.0117812	G	5008	likely benign	SPTA1	840	C	3	missense	6708	NM_003126.2	NP_003117.2	D	P02549	KLLNRHRVILENIASHEPRIQ	11	E	Q01082,P11277	0,0	non-edgetic
rs34631763	human	snp	yes	updated 2017-02-15 16:05	NO	YES	?	'A/G'	0.0850071	0.187823	?	?	yes	notwithdrawn	byCluster,byFrequency	0.019369	T	5008	benign	GFI1	36	A	2	missense	2672	NM_001127215.1	NP_001120687.1	N	Q99684	SLRLENVPAPSRADSTSNAGG	11	S	Q9NQX1	0	non-edgetic
rs34706737	human	snp	yes	updated 2017-02-15 16:05	YES	YES	?	'C/T'	0.018621900000000004	0.0946792	?	?	yes	notwithdrawn	byCluster,byFrequency	0.0345447	A	5008	likely benign	SPTA1	957	T	2	missense	6708	NM_003126.2	NP_003117.2	V	P02549	DLNSFGDSMKALRNQANACQQ	11	A	Q01082,P11277	0,0	non-edgetic
rs34846692	human	snp	yes	updated 2017-02-15 16:05	YES	YES	?	'A/G'	0.0324056	0.123096	?	?	yes	notwithdrawn	byCluster,byFrequency	0.0459265	C	5008	?	CD244	89	G	1	missense	51744	NM_001166663.1	NP_001160135.1	D	Q9BZW8	SNDRFSFIVKNLSLLIKAAQQ	11	N	P09326	0	non-edgetic
rs34900099	human	snp	yes	updated 2017-02-15 16:05	YES	YES	?	'A/G'	0.010523	0.0717689	?	?	yes	notwithdrawn	byCluster,byFrequency	0.01877	G	5008	?	IL22RA1	130	C	1	missense	58985	NM_021258.3	NP_067081.2	P	Q8N6P7	TLKPPDVTCISKVRSIQMIVH	11	S	Q9GZX6	0	non-edgetic
rs34970857	human	snp	yes	updated 2017-02-15 16:05	YES	YES	?	'A/C/T'	0.130021	0.21933200000000005	?	?	yes	notwithdrawn	byCluster,byFrequency	0.0726837	T	5008	?	KCNA10	220	A	1	missense	3744	NM_005549.2	NP_005540.1	M	Q16322	ESSSAARAVAVVSVLVVVISI	11	V	Q09470	0	non-edgetic
rs34973695	human	snp	yes	updated 2017-02-15 16:05	YES	YES	?	'C/T'	0.0383056	0.132987	?	?	yes	notwithdrawn	byCluster,byFrequency	0.013578299999999998	A	5008	likely benign	SPTA1	1485	T	1	missense	6708	NM_003126.2	NP_003117.2	F	P02549	LQRVLDRWKALKAQLIDERTK	11	L	Q01082,P11277	0,0	non-edgetic
rs34974993	human	snp	yes	updated 2017-02-15 16:05	YES	YES	?	'C/G/T'	0.0089236	0.06620219999999999	?	?	yes	notwithdrawn	byCluster,byFrequency	0.013378600000000001	G	5008	?	ERRFI1	158	C	1	missense	54206	NM_018948.3	NP_061821.1	L	Q9UJM3	RGSRPLPPLPISEALSLDDTD	11	I	P00533,P04626	0,0	non-edgetic
rs34980426	human	snp	yes	updated 2017-02-15 16:05	YES	YES	?	'A/G'	0.0178024	0.0926514	?	?	yes	notwithdrawn	byCluster,byFrequency	0.0161741	T	5008	?	IQGAP3	1124	A	1	missense	128239	NM_178229.4	NP_839943.2	T	Q86VI3	RLDIALRNLLAMTDKFLLAIT	11	A	P63000	0	non-edgetic
rs35121052	human	snp	yes	updated 2017-02-15 16:05	YES	YES	?	'C/G/T'	0.0547286	0.156108	?	?	yes	notwithdrawn	byCluster,byFrequency	0.10603	C	5008	likely benign	SPTA1	853	G	2	missense	6708	NM_003126.2	NP_003117.2	R	P02549	ASHEPRIQEITERGNKMVEEG	11	T	Q01082,P11277	0,0	non-edgetic
rs35155240	human	snp	yes	updated 2017-02-15 16:05	YES	YES	?	'C/T'	0.281554	0.24800100000000005	?	?	yes	notwithdrawn	byCluster,byFrequency	0.146965	T	5008	?	OBSCN	6271	T	1	missense	84033	NM_001098623.2	NP_001092093.2	S	Q5VST9	APALQETGSQPPVTGTSEAPA	11	P	Q8WZ42	0	non-edgetic
rs35186354	human	snp	yes	updated 2017-02-15 16:05	YES	YES	?	'C/T'	0.123763	0.215787	?	?	yes	notwithdrawn	byCluster,byFrequency	0.033746	T	5008	?	OBSCN	6805	T	1	missense	84033	NM_001098623.2	NP_001092093.2	W	Q5VST9	SSDNELAPFARAKSLPPSPVT	11	R	Q8WZ42	0	non-edgetic
rs35224927	human	snp	yes	updated 2017-02-15 16:05	YES	YES	?	'A/C/G/T'	0.0379245	0.132412	?	?	yes	notwithdrawn	byCluster,byFrequency	0.010782700000000001	G	5008	?	CD244	292	A	2	missense	51744	NM_001166663.1	NP_001160135.1	E	Q9BZW8	NHEQEQTFPGGGSTIYSMIQS	11	G	P09326	0	non-edgetic
rs35258161	human	snp	yes	updated 2017-02-15 16:05	YES	YES	?	'C/T'	0.0071937	0.0595409	?	?	yes	notwithdrawn	byCluster,byFrequency	0.013977600000000001	G	5008	likely benign	GLMN	336	C	2	missense	11146	NM_001319683.1	NP_001306612.1	S	Q92990	RTEESVISKGLELLENSLLRI	11	L	P62877	0	non-edgetic
rs35274867	human	snp	yes	updated 2017-02-15 16:05	YES	YES	?	'A/T'	0.0297771	0.118329	?	?	yes	notwithdrawn	byCluster,byFrequency	0.0141773	T	5008	likely benign	CFH	1050	T	1	missense	3075	NM_000186.3	NP_000177.2	Y	P08603	RPTCRDTSCVNPPTVQNAYIV	11	N	P01024	0	non-edgetic
rs35343172	human	snp	yes	updated 2017-02-15 16:05	YES	YES	?	'C/T'	0.013418	0.0808021	?	?	yes	notwithdrawn	byCluster,byFrequency	0.0245607	C	5008	likely benign	CFH	1059	C	2	missense	3075	NM_000186.3	NP_000177.2	T	P08603	VNPPTVQNAYIVSRQMSKYPS	11	I	P01024	0	non-edgetic
rs35385323	human	snp	yes	updated 2017-02-15 16:05	YES	YES	?	'C/G'	0.1053	0.203867	?	?	yes	notwithdrawn	byCluster,byFrequency	0.0638978	C	5008	?	ZFYVE9	134	C	3	missense	9372	NM_004799.3	NP_004790.2	N	O95405	DQCSAVEVGEKKCGNLACLPD	11	K	P84022,Q15796	0,0	non-edgetic
rs35401673	human	snp	yes	updated 2017-02-15 16:05	YES	YES	?	'A/C/T'	0.008846399999999999	0.0659171	?	?	yes	notwithdrawn	byCluster,byFrequency	0.0127796	C	5008	?	IL22RA1	407	G	1	missense	58985	NM_021258.3	NP_067081.2	V	Q8N6P7	DSWPPSYGVCMEGSGKDSPTG	11	M	Q9GZX6	0	non-edgetic
rs35434391	human	snp	yes	updated 2017-02-15 16:05	YES	YES	?	'G/T'	0.144067	0.226447	?	?	yes	notwithdrawn	byCluster,byFrequency	0.038538300000000004	T	5008	?	NECTIN4	104	A	1	missense	81607	NM_030916.2	NP_112178.2	T	Q96NY8	YEGRVEQPPPPRNPLDGSVLL	11	P	Q15223	0	non-edgetic
rs35453854	human	snp	yes	updated 2017-02-15 16:05	YES	YES	?	'C/T'	0.010033	0.070113	?	?	yes	notwithdrawn	byCluster,byFrequency	0.019169299999999997	C	5008	likely benign	CFH	551	C	2	missense	3075	NM_000186.3	NP_000177.2	T	P08603	ESNTGSTTGSIVCGYNGWSDL	11	I	P01024	0	non-edgetic
rs35688243	human	snp	yes	updated 2017-02-15 16:05	YES	YES	?	'A/G'	0.0091354	0.0669644	?	?	yes	notwithdrawn	byCluster,byFrequency	0.0159744	G	5008	?	SH2D1B	36	C	2	missense	117157	NM_053282.4	NP_444512.2	T	O14796	GNFLLRDSESIPGVLCLCVSF	11	I	O60880	0	non-edgetic
rs35783598	human	snp	yes	updated 2017-02-15 16:05	YES	YES	?	'A/T'	0.0071248000000000014	0.0592592	?	?	yes	notwithdrawn	byCluster,byFrequency	0.0121805	A	5008	?	DFFA	255	T	3	missense	1676	NM_004401.2	NP_004392.1	F	O00273	LREKQAPELSLSSQDLELVTK	11	L	O76075	0	non-edgetic
rs35867643	human	snp	yes	updated 2017-02-15 16:05	NO	YES	?	'C/G'	0.039893	0.135481	?	?	yes	notwithdrawn	byCluster,byFrequency	0.0229633	C	5008	?	S100A7A	28	C	3	missense	338324	NM_176823.3	NP_789793.1	D	Q86SG5	HKYTGRDGKIEKPSLLTMMKE	11	E	Q5SY68	0	non-edgetic
rs35937854	human	snp	yes	updated 2017-02-15 16:05	YES	YES	?	'C/T'	0.0074207	0.0604589	?	?	yes	notwithdrawn	byCluster,byFrequency	0.013578299999999998	G	5008	benign	NCF2	297	C	2	missense	4688	NM_000433.3	NP_000424.2	A	P19878	GLVPCNYLEPVELRIHPQQQP	11	V	Q15080,P60953,P63000,P14598	0,0,0,0	non-edgetic
rs35997569	human	snp	yes	updated 2017-02-15 16:05	YES	YES	?	'A/G'	0.0116288	0.0753604	?	?	yes	notwithdrawn	byCluster,byFrequency	0.0195687	G	5008	likely benign	ACTN2	604	G	1	missense	88	NM_001103.3	NP_001094.1	V	P35609	SSSNPYSTVTMDELRTKWDKV	11	M	Q8IY33,P12814,Q9H2S1	0,0,0	non-edgetic
rs36022742	human	snp	yes	updated 2017-02-15 16:05	YES	YES	?	'C/T'	0.154152	0.230896	?	?	yes	notwithdrawn	byCluster,byFrequency	0.142372	T	5008	?	S100A3	3	A	2	missense	6274	NM_002960.1	NP_002951.1	K	P33764	MARPLEQAVAAIV	3	R	Q8WXG8,P29034	1,1	edgetic
rs36043533	human	snp	yes	updated 2017-02-15 16:05	YES	YES	?	'A/C'	0.101301	0.200969	?	?	yes	notwithdrawn	byCluster,byFrequency	0.048322699999999996	G	5008	?	RSPO1	162	C	1	missense	284654	NM_001038633.3	NP_001033722.1	Q	Q2MKA7	EWSPWGPCSKKQQLCGFRRGS	11	K	Q9ULT6	0	non-edgetic
rs41265164	human	snp	yes	updated 2017-02-15 16:05	YES	YES	?	'A/C/G/T'	0.153917	0.230799	?	?	yes	notwithdrawn	byCluster,byFrequency	0.151757	A	5008	?	S100A3	87	A	3	missense	6274	NM_002960.1	NP_002951.1	Q	P33764	RSLACLCLYCHEYFKDCPSEP	11	H	Q8WXG8,P29034	1,1	edgetic
rs41265897	human	snp	yes	updated 2017-02-15 16:05	YES	YES	?	'A/G'	0.055478199999999984	0.157039	?	?	yes	notwithdrawn	byCluster,byFrequency	0.0115815	A	5008	?	PHC2	145	T	2	missense	1912	NM_001330488.1	NP_001317417.1	V	Q8IXK0	SSSINLAASPAAAQLLNRAQS	11	A	Q96JM7	0	non-edgetic
rs41269185	human	snp	yes	updated 2017-02-15 16:05	YES	YES	?	'A/G'	0.201204	0.245192	?	?	yes	notwithdrawn	byCluster,byFrequency	0.036541500000000005	A	5008	?	ARHGEF19	460	T	2	missense	128272	NM_153213.4	NP_694945.2	L	Q8IW93	SVCDVVLDHCPAFRRVYLPYV	11	P	P61586	0	non-edgetic
rs41269377	human	snp	yes	updated 2017-02-15 16:05	YES	YES	?	'A/G'	0.046614	0.145376	?	?	yes	notwithdrawn	byCluster,byFrequency	0.0195687	A	5008	?	CHML	209	T	2	missense	1122	NM_001821.3	NP_001812.2	V	P26374	DESKSTVEDKADEPIRNRITY	11	A	P61026,P61006,P62491,P20339,P51151	0,0,0,0,0	non-edgetic
rs41279678	human	snp	yes	updated 2017-02-15 16:05	YES	YES	?	'A/G'	0.157997	0.232455	?	?	yes	notwithdrawn	byCluster,byFrequency	0.0688898	A	5008	likely benign	GPSM2	127	A	2	missense	29899	NM_001321038.1	NP_001307967.1	Q	P81274	NFDEAIVCCQRHLDISRELND	11	R	Q14980,Q1MX18	0,0	non-edgetic
rs41289154	human	snp	yes	updated 2017-02-15 16:05	NO	YES	?	'G/T'	0.05934490000000001	0.161712	?	?	yes	notwithdrawn	byCluster,byFrequency	0.0113818	G	5008	?	NEGR1	347	C	2	missense	257194	NM_173808.2	NP_776169.2	S	Q7Z3B1	LTLSSFTSIFYLKNAILQ	11	Y	Q13449,Q9P121	0,0	non-edgetic
rs41305136	human	snp	yes	updated 2017-02-15 16:05	NO	YES	?	'A/G'	0.061411	0.164116	?	?	yes	notwithdrawn	byCluster,byFrequency	0.021765200000000002	A	5008	?	OBSCN	6984	A	2	missense	84033	NM_001098623.2	NP_001092093.2	Q	Q5VST9	PSSEACGEAQRLPSAPSGGAP	11	R	Q8WZ42	0	non-edgetic
rs41305731	human	snp	yes	updated 2017-02-15 16:05	NO	YES	?	'A/T'	0.0627132	0.165601	?	?	yes	notwithdrawn	byCluster,byFrequency	0.0171725	T	5008	?	OBSCN	1158	T	2	missense	84033	NM_001098623.2	NP_001092093.2	L	Q5VST9	AGGQRVSFHLHITEPKGVFAK	11	H	Q8WZ42	0	non-edgetic
rs41307728	human	snp	yes	updated 2017-02-15 16:05	NO	YES	?	'C/G/T'	0.0329417	0.124042	?	?	yes	notwithdrawn	byCluster,byFrequency	0.0315495	T	5008	?	NUP133	962	A	2	missense	55746	NM_018230.2	NP_060700.2	H	Q8WUM0	TLLGLANMETRYFAKKKTLLG	11	R	P57740	1	edgetic
rs41309181	human	snp	yes	updated 2017-02-15 16:05	NO	YES	?	'C/T'	0.0202128	0.0984777	?	?	yes	notwithdrawn	byCluster,byFrequency	0.0185703	C	5008	?	ZFYVE9	27	C	2	missense	9372	NM_004799.3	NP_004790.2	A	O95405	DEFEQNEDETVSSTLLDTKWN	11	V	P84022,Q15796	0,0	non-edgetic
rs55706639	human	snp	yes	updated 2017-02-15 16:05	NO	YES	?	'A/G'	0.0510405	0.151377	?	?	yes	notwithdrawn	byCluster,byFrequency	0.0571086	A	5008	?	OBSCN	1601	A	1	missense	84033	NM_001098623.2	NP_001092093.2	T	Q5VST9	LVVQEAGQADAGEYSCKAGDQ	11	A	Q8WZ42	0	non-edgetic
rs55760713	human	snp	yes	updated 2017-02-15 16:05	NO	YES	?	'A/G'	0.0195482	0.0969121	?	?	yes	notwithdrawn	byCluster,byFrequency	0.0115815	G	5008	?	OBSCN	1027	G	2	missense	84033	NM_001098623.2	NP_001092093.2	R	Q5VST9	KDGKKLSSSLKVHVEAKGCRR	11	K	Q8WZ42	0	non-edgetic
rs55985140	human	snp	yes	updated 2017-02-15 16:05	YES	YES	?	'A/C/G'	0.0541015	0.155327	?	?	yes	notwithdrawn	byCluster,byFrequency	0.0105831	A	5008	?	S100A7A	23	A	2	missense	338324	NM_176823.3	NP_789793.1	H	Q86SG5	MIDMFHKYTGRDGKIEKPSLL	11	R	Q5SY68	0	non-edgetic
rs56174824	human	snp	yes	updated 2017-02-15 16:05	YES	YES	?	'A/G'	0.279219	0.248287	?	?	yes	notwithdrawn	byCluster,byFrequency	0.140775	A	5008	?	OBSCN	7724	A	2	missense	84033	NM_001098623.2	NP_001092093.2	H	Q5VST9	LREYEALKGLRHPHLAQLHAA	11	R	Q8WZ42	0	non-edgetic
rs56249237	human	snp	yes	updated 2017-02-15 16:05	NO	YES	?	'A/G'	0.0194429	0.0966613	?	?	yes	notwithdrawn	byCluster,byFrequency	0.019768400000000002	A	5008	?	OBSCN	5016	A	2	missense	84033	NM_001098623.2	NP_001092093.2	Q	Q5VST9	AFRRAARRLHRLFRTKSPAEV	11	R	Q8WZ42	0	non-edgetic
rs56384735	human	snp	yes	updated 2017-02-15 16:05	YES	YES	?	'A/C/G'	0.0260448	0.111104	?	?	yes	notwithdrawn	byCluster,byFrequency	0.013178899999999999	A	5008	?	OBSCN	2618	A	2	missense	84033	NM_001098623.2	NP_001092093.2	N	Q5VST9	KGRRHTLVLKSIQRADAGIVR	11	S	Q8WZ42	0	non-edgetic
rs56993041	human	snp	yes	updated 2017-02-15 16:05	YES	YES	?	'A/C/T'	0.0146339	0.08428139999999999	?	?	yes	notwithdrawn	byCluster,byFrequency	0.0285543	T	5008	?	INPP5B	46	A	1	missense	3633	NM_005540.2	NP_005531.2	S	P32019	LGLVRYRLEHGGQEHALFLYT	11	G	P61006	0	non-edgetic
rs59454556	human	snp	yes	updated 2017-02-15 16:05	YES	YES	?	'A/C'	0.13109400000000002	0.219912	?	?	yes	notwithdrawn	byCluster,byFrequency	0.152556	C	5008	?	GABPB2	315	C	1	missense	126626	NM_001323906.1	NP_001310835.1	Q	Q8TAK5	GQQVLTVPAGKVAEETVIKEE	11	K	Q06546	0	non-edgetic
rs59573847	human	snp	yes	updated 2017-02-15 16:05	YES	YES	?	'A/C/T'	0.014196200000000003	0.083057	?	?	yes	notwithdrawn	byCluster,byFrequency	0.023961700000000002	A	5008	?	IQGAP3	593	A	2	missense	128239	NM_178229.4	NP_839943.2	H	Q86VI3	PGAVLWLEEIRQGVVRANQDT	11	R	P63000	0	non-edgetic
rs60225867	human	snp	yes	updated 2017-02-15 16:05	YES	YES	?	'A/G'	0.0387399	0.133676	?	?	yes	notwithdrawn	byCluster,byFrequency	0.0670927	G	5008	?	IQGAP3	10	C	1	missense	128239	NM_178229.4	NP_839943.2	R	Q86VI3	MERRAAGPGWAAYERLTAEE	10	W	P63000	0	non-edgetic
rs61730011	human	snp	yes	updated 2017-02-15 16:05	YES	YES	?	'A/C/G'	0.08439680000000001	0.187288	?	?	yes	notwithdrawn	byCluster,byFrequency	0.0415335	C	5008	?	TBX15	566	C	2	missense	6913	NM_001330677.1	NP_001317606.1	T	Q96SF7	QYLPSGMEHSMHMISPSPNNQ	11	M	O95947	0	non-edgetic
rs61730827	human	snp	yes	updated 2017-02-15 16:05	YES	YES	?	'A/G'	0.0082519	0.0637014	?	?	yes	notwithdrawn	byCluster,byFrequency	0.0141773	A	5008	?	OBSCN	7580	A	1	missense	84033	NM_001098623.2	NP_001092093.2	M	Q5VST9	ADGVLLVWKPVESYGPVTYIV	11	V	Q8WZ42	0	non-edgetic
rs61731550	human	snp	yes	updated 2017-02-15 16:05	YES	YES	?	'A/G/T'	0.0057558	0.0533365	?	?	yes	notwithdrawn	byCluster,byFrequency	0.0101837	A	5008	?	S100A3	22	A	1	missense	6274	NM_002960.1	NP_002951.1	S	P33764	IVCTFQEYAGRCGDKYKLCQA	11	R	Q8WXG8,P29034	0,0	non-edgetic
rs61743112	human	snp	yes	updated 2017-02-15 16:05	YES	YES	?	'C/T'	0.0210149	0.100328	?	?	yes	notwithdrawn	byCluster,byFrequency	0.039736400000000005	T	5008	?	PATJ	1197	T	1	missense	10207	NM_176877.2	NP_795352.2	S	Q8NI35	KKEKRQGTAPPPMKLPPPYKA	11	P	Q8N3R9	0	non-edgetic
rs61750905	human	snp	yes	updated 2017-02-15 16:05	YES	YES	?	'A/G'	0.0055375	0.0523266	?	?	yes	notwithdrawn	byCluster,byFrequency	0.010782700000000001	G	5008	?	PATJ	153	G	1	missense	10207	NM_176877.2	NP_795352.2	G	Q8NI35	GGLGFSVVALRSQNLGKVDIF	11	R	Q8N3R9	0	non-edgetic
rs61752484	human	snp	yes	updated 2017-02-15 16:05	NO	YES	T(germline)/C(germline)	'C/T'	0.0331974	0.12448499999999996	?	?	yes	notwithdrawn	byCluster,byFrequency	0.0109824	C	5008	benign	NOTCH2	1327	G	2	missense	4853	NM_024408.3	NP_077719.2	G	Q04721	GTCAVASNMPDGFICRCPPGF	11	D	Q06330	0	non-edgetic
rs61825301	human	snp	yes	updated 2017-02-15 16:05	YES	YES	?	'A/C/T'	0.369462	0.219738	?	?	yes	notwithdrawn	byCluster,byFrequency	0.145367	A	5008	?	OBSCN	4489	A	3	missense	84033	NM_001098623.2	NP_001092093.2	Q	Q5VST9	DWTVTADGSHHALLLRSAQPH	11	H	Q8WZ42	0	non-edgetic
rs62621412	human	snp	yes	updated 2017-02-15 16:05	YES	YES	?	'C/G'	0.084243	0.187149	?	?	yes	notwithdrawn	byCluster,byFrequency	0.08226839999999999	C	5008	?	GABPB2	314	C	1	missense	126626	NM_001323906.1	NP_001310835.1	R	Q8TAK5	DGQQVLTVPAGKVAEETVIKE	11	G	Q06546	0	non-edgetic
rs62621917	human	snp	yes	updated 2017-02-15 16:05	NO	YES	?	'C/T'	0.014101400000000004	0.08277580000000001	?	?	yes	notwithdrawn	byCluster,byFrequency	0.0303514	C	5008	?	BCAS2	4	G	1	missense	10286	NM_005872.2	NP_005863.1	A	O75934	MAGTGLVAGEVVVD	4	T	Q99459,Q9UMS4	0,0	non-edgetic
rs62623443	human	snp	yes	updated 2017-02-15 16:05	NO	YES	?	'C/T'	0.0374088	0.131548	?	?	yes	notwithdrawn	byCluster,byFrequency	0.0345447	T	5008	?	EXOSC10	74	A	1	missense	5394	NM_001001998.2	NP_001001998.1	K	Q01780	RSFPGFQAFCETQGDRLLQCM	11	E	Q9NQT5,Q13868	0,0	non-edgetic
rs75411588	human	snp	yes	updated 2017-02-15 16:05	NO	YES	?	'C/T'	0.0193837	0.0965201	?	?	yes	notwithdrawn	byCluster,byFrequency	0.032547900000000005	T	5008	?	NUP133	152	A	2	missense	55746	NM_018230.2	NP_060700.2	N	Q8WUM0	LQLPPSDFHWSADLVALSYSS	11	S	P57740	0	non-edgetic
rs75956311	human	snp	yes	updated 2017-02-15 16:05	NO	YES	?	'A/G'	0.0056225	0.0527221	?	?	yes	notwithdrawn	byCluster,byFrequency	0.0105831	A	5008	?	DFFA	305	T	2	missense	1676	NM_004401.2	NP_004392.1	F	O00273	LRLQQTQSLHSLRSISASKAS	11	S	O76075	0	non-edgetic
rs76016754	human	snp	yes	updated 2017-02-15 16:05	YES	YES	?	'A/T'	0.0162238	0.0885929	?	?	yes	notwithdrawn	byCluster,byFrequency	0.0335463	T	5008	?	FCGR2C	205	T	2	missense	9103	NM_201563.5	NP_963857.3	F	P31995	HCTGNIGYTLYSSKPVTITVQ	11	Y	P02741	0	non-edgetic
rs77877855	human	snp	yes	updated 2017-02-15 16:05	YES	YES	?	'C/G'	0.0613472	0.164043	?	?	yes	notwithdrawn	byCluster,byFrequency	0.053913699999999995	G	5008	likely benign	SPTA1	1998	C	1	missense	6708	NM_003126.2	NP_003117.2	P	P02549	ITDLKDKLISAQHNQSKAIEE	11	A	Q01082,P11277	0,0	non-edgetic
rs78349214	human	snp	yes	updated 2017-02-15 16:05	NO	YES	?	'C/T'	0.0070261	0.058853099999999985	?	?	yes	notwithdrawn	byCluster,byFrequency	0.0129792	C	5008	?	BCAR3	733	G	2	missense	8412	NM_001261408.1	NP_001248337.1	S	O75815	TFEGTDMWEKNDQSCEIMLNH	11	N	Q14511	0	non-edgetic
rs78394637	human	snp	yes	updated 2017-02-15 16:05	NO	YES	?	'C/T'	0.022619	0.103913	?	?	yes	notwithdrawn	byCluster,byFrequency	0.0225639	T	5008	?	RASSF5	150	T	1	missense	83593	NM_182663.3	NP_872604.1	C	Q8WWW0	CGREVLRQALRCTNCKFTCHP	11	R	Q13043,P01112,Q13188,P61224,P61225	0,0,0,0,0	non-edgetic
rs78394850	human	snp	yes	updated 2017-02-15 16:05	YES	YES	?	'A/G'	0.0620051	0.164797	?	?	yes	notwithdrawn	byCluster,byFrequency	0.054313099999999996	A	5008	likely benign	SPTA1	2016	T	1	missense	6708	NM_003126.2	NP_003117.2	C	P02549	IEERYAALLKRWEQLLEASAV	11	R	Q01082,P11277	0,0	non-edgetic
rs78955679	human	snp	yes	updated 2017-02-15 16:05	NO	YES	?	'C/G'	0.0116606	0.0754609	?	?	yes	notwithdrawn	byCluster,byFrequency	0.0151757	C	5008	?	GSTM5	173	C	3	missense	2949	NM_000851.3	NP_000842.2	N	P46439	VLDMKRIFEPKCLDAFLNLKD	11	K	Q03013,P21266,P28161	0,0,0	non-edgetic
rs79023478	human	snp	yes	updated 2017-02-15 16:05	NO	YES	?	'A/G'	0.0230259	0.104799	?	?	yes	notwithdrawn	byCluster,byFrequency	0.033746	A	5008	?	OBSCN	4344	A	2	missense	84033	NM_001098623.2	NP_001092093.2	Q	Q5VST9	LKVTAKNTVVRGLENVEALEG	11	R	Q8WZ42	0	non-edgetic
rs79226919	human	snp	yes	updated 2017-02-15 16:05	NO	YES	?	'A/G'	0.026711	0.112437	?	?	yes	notwithdrawn	byCluster,byFrequency	0.0447284	A	5008	?	PATJ	1555	A	2	missense	10207	NM_176877.2	NP_795352.2	N	Q8NI35	GLSIVGKRNGSGVFISDIVKG	11	S	Q8N3R9	0	non-edgetic
rs79902706	human	snp	yes	updated 2017-02-15 16:05	NO	YES	?	'A/G'	0.0093122	0.06759739999999999	?	?	yes	notwithdrawn	byCluster,byFrequency	0.0161741	A	5008	?	OBSCN	3517	A	1	missense	84033	NM_001098623.2	NP_001092093.2	K	Q5VST9	ICGLAMADAGEYLCVCGQERT	11	E	Q8WZ42	0	non-edgetic
rs80137217	human	snp	yes	updated 2017-02-15 16:05	YES	YES	?	'A/C'	0.0183745	0.0940724	?	?	yes	notwithdrawn	byCluster,byFrequency	0.0303514	A	5008	?	AZIN2	188	A	1	missense	113451	NM_001293562.1	NP_001280491.1	N	Q96A70	CRHLLENAKKHHVEVVGVSFH	11	H	Q9UMX2	0	non-edgetic
rs80257412	human	snp	yes	updated 2017-02-15 16:05	NO	YES	?	'A/G'	0.0143539	0.083492	?	?	yes	notwithdrawn	byCluster,byFrequency	0.025758799999999995	A	5008	likely benign	ACTN2	475	A	1	missense	88	NM_001103.3	NP_001094.1	N	P35609	AQELNELDYHDAVNVNDRCQK	11	D	Q8IY33,P12814,Q9H2S1	0,0,0	non-edgetic
rs80336474	human	snp	yes	updated 2017-02-15 16:05	YES	YES	?	'C/T'	0.006632300000000001	0.0572027	?	?	yes	notwithdrawn	byCluster,byFrequency	0.013578299999999998	T	5008	?	CHML	417	A	2	missense	1122	NM_001821.3	NP_001812.2	Q	P26374	QCFVVDKESGRCKAIIDHFGQ	11	R	P61026,P61006,P62491,P20339,P51151	0,0,0,0,0	non-edgetic
rs111682618	human	snp	yes	updated 2017-02-15 16:05	NO	YES	?	'C/T'	0.0155095	0.0866846	?	?	yes	notwithdrawn	byCluster,byFrequency	0.0259585	T	5008	?	AKR7A2	166	A	1	missense	8574	NM_003689.3	NP_003680.2	M	O43488	CQRLHQEGKFVELGLSNYASW	11	V	O95154	nan	-
rs112144116	human	snp	yes	updated 2017-02-15 16:05	YES	YES	?	'C/T'	0.0101815	0.07061920000000001	?	?	yes	notwithdrawn	byCluster,byFrequency	0.0127796	T	5008	?	IQGAP3	562	A	1	missense	128239	NM_178229.4	NP_839943.2	T	Q86VI3	AGLDDVSLPVAPRYHLLLVAA	11	A	P63000	0	non-edgetic
rs112216954	human	snp	yes	updated 2017-02-15 16:05	YES	YES	?	'C/T'	0.0105215	0.07176389999999999	?	?	yes	notwithdrawn	byCluster,byFrequency	0.0157748	C	5008	?	OBSCN	1448	C	2	missense	84033	NM_001098623.2	NP_001092093.2	A	Q5VST9	PKVVFAKEQPVHREVQAQAGA	11	V	Q8WZ42	0	non-edgetic
rs112265836	human	snp	yes	updated 2017-02-15 16:05	YES	YES	?	'C/T'	0.0073656999999999985	0.0602379	?	?	yes	notwithdrawn	byCluster,byFrequency	0.013778	T	5008	?	OBSCN	2247	T	2	missense	84033	NM_001098623.2	NP_001092093.2	F	Q5VST9	CDAHDAQSSASVKVQGRTYTL	11	S	Q8WZ42	0	non-edgetic
rs112330158	human	snp	yes	updated 2017-02-15 16:05	YES	YES	?	'A/T'	6.6e-05	0.0057451	?	?	yes	notwithdrawn	byCluster,byFrequency	0.023562299999999998	T	5008	?	GSTM4	209	T	2	missense	2948	NM_000850.4	NP_000841.1	F	Q03013	KSSRFLPKPLYTRVAVWGNK	11	Y	P21266,P46439	0,0	non-edgetic
rs112419376	human	snp	yes	updated 2017-02-15 16:05	YES	YES	?	'A/G'	0.0001651	0.0090838	?	?	yes	notwithdrawn	byCluster,byFrequency	0.026158099999999997	G	5008	?	GSTM4	206	G	2	missense	2948	NM_000850.4	NP_000841.1	R	Q03013	AYMKSSRFLPKPLYTRVAVWG	11	K	P21266,P46439	0,0	non-edgetic
rs112611763	human	snp	yes	updated 2017-02-15 16:05	YES	YES	?	'C/G'	6.6e-05	0.0057452	?	?	yes	notwithdrawn	byCluster,byFrequency	0.0241613	G	5008	?	GSTM4	208	G	1	missense	2948	NM_000850.4	NP_000841.1	V	Q03013	MKSSRFLPKPLYTRVAVWGNK	11	L	P21266,P46439	0,0	non-edgetic
rs113376653	human	snp	yes	updated 2017-02-15 16:05	YES	YES	?	'C/T'	0.006522399999999999	0.0567332	?	?	yes	notwithdrawn	byCluster,byFrequency	0.013578299999999998	T	5008	?	OBSCN	4558	T	1	missense	84033	NM_001098623.2	NP_001092093.2	C	Q5VST9	SDGGGGLCGYRVEVKEGATGQ	11	R	Q8WZ42	0	non-edgetic
rs114093703	human	snp	yes	updated 2017-02-15 16:05	NO	YES	?	'C/G'	0.029669	0.118128	?	?	yes	notwithdrawn	byCluster,byFrequency	0.013977600000000001	C	5008	?	MSH4	840	C	3	missense	4438	NM_002440.3	NP_002431.2	D	O15457	TYKLSKGLTEEKNYGLKAAEV	11	E	O43196	0	non-edgetic
rs114632913	human	snp	yes	updated 2017-02-15 16:05	NO	YES	?	'A/C/T'	0.0098639	0.0695339	?	?	yes	notwithdrawn	byCluster,byFrequency	0.0177716	A	5008	?	OBSCN	6971	A	2	missense	84033	NM_001098623.2	NP_001092093.2	N	Q5VST9	SHSLEHDSPSTPRPSSEACGE	11	T	Q8WZ42	0	non-edgetic
rs114860054	human	snp	yes	updated 2017-02-15 16:05	NO	YES	?	'C/T'	0.007256	0.0597944	?	?	yes	notwithdrawn	byCluster,byFrequency	0.0141773	T	5008	?	HIST3H3	8	A	1	missense	8290	NM_003493.2	NP_003484.1	T	Q16695	MARTKQTARKSTGGKAPR	8	A	P16104,P62805	0,0	non-edgetic
rs115447832	human	snp	yes	updated 2017-02-15 16:05	NO	YES	?	'A/G'	0.012687100000000002	0.07862949999999999	?	?	yes	notwithdrawn	byCluster,byFrequency	0.021365799999999997	G	5008	?	PATJ	1174	G	2	missense	10207	NM_176877.2	NP_795352.2	S	Q8NI35	RVIPNVHNKANKITGNQNQDT	11	N	Q8N3R9	0	non-edgetic
rs116188608	human	snp	yes	updated 2017-02-15 16:05	NO	YES	?	'C/T'	0.0080673	0.0629966	?	?	yes	notwithdrawn	byCluster,byFrequency	0.010782700000000001	T	5008	?	TRIM17	173	A	1	missense	51127	NM_001024940.2	NP_001020111.1	K	Q9Y577	LQAREEQSLAEWQGKVKERRE	11	E	Q9HCM9,Q8WV44	0,0	non-edgetic
rs116266256	human	snp	yes	updated 2017-02-15 16:05	NO	YES	?	'A/C/G'	0.0753483	0.178899	?	?	yes	notwithdrawn	byCluster,byFrequency	0.0129792	A	5008	?	OBSCN	4392	C	3	missense	84033	NM_001098623.2	NP_001092093.2	D	Q5VST9	TSENAEVVFFENGLRHLLLLK	11	E	Q8WZ42	0	non-edgetic
rs116357930	human	snp	yes	updated 2017-02-15 16:05	NO	YES	?	'C/G'	0.0094007	0.06791160000000003	?	?	yes	notwithdrawn	byCluster,byFrequency	0.0161741	C	5008	?	OBSCN	3627	C	3	missense	84033	NM_001098623.2	NP_001092093.2	N	Q5VST9	AMLTVRALPIKFTEGLRNEEA	11	K	Q8WZ42	0	non-edgetic
rs116427277	human	snp	yes	updated 2017-02-15 16:05	NO	YES	?	'A/C/G'	0.006634	0.0572109	?	?	yes	notwithdrawn	byCluster,byFrequency	0.0115815	C	5008	?	EXOC8	672	G	2	missense	149371	NM_175876.4	NP_787072.2	G	Q8IYI6	LRCEQDPEKKAFIRQNASFLY	11	A	P11234	0	non-edgetic
rs116544267	human	snp	yes	updated 2017-02-15 16:05	NO	YES	?	'A/C/G'	0.0077611999999999985	0.06180930000000001	?	?	yes	notwithdrawn	byCluster,byFrequency	0.0145767	C	5008	?	PATJ	802	A	1	missense	10207	NM_176877.2	NP_795352.2	N	Q8NI35	DKTEFSGTIHDINSSLILEAP	11	D	Q8N3R9	0	non-edgetic
rs116545384	human	snp	yes	updated 2017-02-15 16:05	NO	YES	?	'A/C'	0.006634	0.05721	?	?	yes	notwithdrawn	byCluster,byFrequency	0.0105831	C	5008	?	BCAR3	561	G	1	missense	8412	NM_001261408.1	NP_001248337.1	G	O75815	VIAQHVLSMDCRVARILGVSE	11	C	Q14511	0	non-edgetic
rs117147433	human	snp	yes	updated 2017-02-15 16:05	NO	YES	?	'C/G/T'	0.007289399999999999	0.0599304	?	?	yes	notwithdrawn	byCluster,byFrequency	0.010383400000000001	T	5008	?	OBSCN	1086	C	1	missense	84033	NM_001098623.2	NP_001092093.2	P	Q5VST9	KEQSVHNEVQAEAGASAMLSC	11	A	Q8WZ42	0	non-edgetic
rs117484136	human	snp	yes	updated 2017-02-15 16:05	NO	YES	?	'A/G'	0.0339191	0.12573399999999998	?	?	yes	notwithdrawn	byCluster,byFrequency	0.0245607	A	5008	?	OBSCN	63	A	1	missense	84033	NM_001098623.2	NP_001092093.2	N	Q5VST9	GARFRLAQDGDLYRLTILDLA	11	D	Q8WZ42	0	non-edgetic
rs117627593	human	snp	yes	updated 2017-02-15 16:05	NO	YES	?	'C/G/T'	0.015347799999999997	0.08624710000000001	?	?	yes	notwithdrawn	byCluster,byFrequency	0.0167732	T	5008	?	OBSCN	1422	G	3	missense	84033	NM_001098623.2	NP_001092093.2	W	Q5VST9	ACQADTGEYSCEAGGQRLSFS	11	C	Q8WZ42	0	non-edgetic
rs117771172	human	snp	yes	updated 2017-02-15 16:05	NO	YES	?	'C/T'	0.0360507	0.129328	?	?	yes	notwithdrawn	byCluster,byFrequency	0.033346600000000004	T	5008	?	EXOSC10	702	A	2	missense	5394	NM_001001998.2	NP_001001998.1	H	Q01780	FRMFLPSLGHRAPVSQAAKFD	11	R	Q9NQT5,Q13868	0,0	non-edgetic
rs138731942	human	snp	yes	updated 2017-02-15 16:05	NO	YES	?	'A/C/T'	0.223331	0.248579	?	?	yes	notwithdrawn	byCluster,byFrequency	0.0752796	T	5008	?	FCGR2C	316	A	3	missense	9103	NM_201563.5	NP_963857.3	K	P31995	DKNIYLTLPPNDHVNSNN	11	N	P02741	0	non-edgetic
rs138747765	human	snp	yes	updated 2017-02-15 16:05	NO	YES	?	'C/T'	0.398669	0.200992	?	?	yes	notwithdrawn	byCluster,byFrequency	0.19389	T	5008	?	FCGR2C	118	T	2	missense	9103	NM_201563.5	NP_963857.3	I	P31995	SGEYTCQTGQTSLSDPVHLTV	11	T	P02741	0	non-edgetic
rs142776685	human	snp	yes	updated 2017-02-15 16:05	NO	YES	?	'C/G/T'	0.0254776	0.109953	?	?	yes	notwithdrawn	byCluster,byFrequency	0.0129792	G	5008	?	OBSCN	2129	G	2	missense	84033	NM_001098623.2	NP_001092093.2	R	Q5VST9	GPTCHLAVRGPMHTLTLSGLR	11	P	Q8WZ42	0	non-edgetic
rs145088108	human	snp	yes	updated 2017-02-15 16:05	NO	YES	?	'A/G'	0.0234287	0.105667	?	?	yes	notwithdrawn	byCluster,byFrequency	0.0273562	A	5008	?	LCK	45	A	2	missense	3932	NM_001042771.2	NP_001036236.1	Q	P06239	TLLIRNGSEVRDPLVTYEGSN	11	R	P43403	0	non-edgetic
rs145104812	human	snp	yes	updated 2017-02-15 16:05	NO	YES	?	'A/G'	0.008253	0.0637053	?	?	yes	notwithdrawn	byCluster,byFrequency	0.0151757	A	5008	?	AKR7A3	309	T	2	missense	22977	NM_012067.2	NP_036199.2	L	O95154	LAAAEEGPLEPAVVDAFNQAW	11	P	O43488	0	non-edgetic
rs146073998	human	snp	yes	updated 2017-02-15 16:05	NO	YES	?	'G/T'	0.0268689	0.11275	?	?	yes	notwithdrawn	byCluster,byFrequency	0.0279553	T	5008	?	MAPKAPK2	51	T	2	missense	9261	NM_004759.4	NP_004750.1	V	P49137	QQFPQFHVKSGLQIKKNAIID	11	G	Q16539	0	non-edgetic
rs147741331	human	snp	yes	updated 2017-02-15 16:05	NO	YES	?	'C/T'	0.0240568	0.107003	?	?	yes	notwithdrawn	byCluster,byFrequency	0.0169728	T	5008	?	MYBPH	249	A	2	missense	4608	NM_004997.2	NP_004988.2	H	Q13203	SDSGRYELTVRVEDLEAKAVI	11	R	Q8WZ42	0	non-edgetic
rs148182255	human	snp	yes	updated 2017-02-15 16:05	NO	YES	?	'G/T'	0.08037360000000003	0.183649	?	?	yes	notwithdrawn	byCluster,byFrequency	0.010782700000000001	T	5008	?	AKR7A2	21	A	2	missense	8574	NM_001320979.1	NP_001307908.1	Q	O43488	RAAVHCALRSPPPEARALAMS	11	P	O95154	0	non-edgetic
rs149370166	human	snp	yes	updated 2017-02-15 16:05	NO	YES	?	'A/G'	0.0011383	0.0238295	?	?	yes	notwithdrawn	byCluster,byFrequency	0.0203674	A	5008	?	GSTM4	212	A	1	missense	2948	NM_000850.4	NP_000841.1	M	Q03013	RFLPKPLYTRVAVWGNK	11	V	P21266,P46439	0,0	non-edgetic
rs149817424	human	snp	yes	updated 2017-02-15 16:05	NO	YES	?	'C/G'	0.0205409	0.0992397	?	?	yes	notwithdrawn	byCluster,byFrequency	0.021765200000000002	G	5008	?	AZIN2	27	G	2	missense	113451	NM_001293562.1	NP_001280491.1	S	Q96A70	FSTRDLLKELTLGASQATTDE	11	T	Q9UMX2	0	non-edgetic
rs150312546	human	snp	yes	updated 2017-02-15 16:05	NO	YES	?	'C/G'	0.0297036	0.118193	?	?	yes	notwithdrawn	byCluster,byFrequency	0.0111821	C	5008	?	OBSCN	2789	C	1	missense	84033	NM_001098623.2	NP_001092093.2	R	Q5VST9	SSSRFQATRQGRKYILVVREA	11	G	Q8WZ42	0	non-edgetic
rs181345810	human	snp	yes	updated 2017-02-15 16:05	NO	YES	?	'A/C/G'	0.0374132	0.131614	?	?	yes	notwithdrawn	byCluster,byFrequency	0.0670927	G	5008	?	MAPKAPK2	25	G	1	missense	9261	NM_004759.4	NP_004750.1	A	P49137	PAPAPPPQPPTPALPHPPAQP	11	T	Q16539	0	non-edgetic
rs200028198	human	snp	yes	updated 2017-02-15 16:05	NO	YES	?	'A/C'	0.0829439	0.18599	?	?	yes	notwithdrawn	byCluster,byFrequency	0.192692	C	5008	?	MAPKAPK2	215	C	1	missense	9261	NM_004759.4	NP_004750.1	P	P49137	LTDFGFAKETTSHNSLTTPCY	11	T	Q16539	0	non-edgetic
rs200675176	human	snp	yes	updated 2017-02-15 16:05	NO	YES	?	'A/G'	3.3e-05	0.0040626	?	?	yes	notwithdrawn	byCluster,byFrequency	0.019369	A	5008	?	GSTM4	211	A	2	missense	2948	NM_000850.4	NP_000841.1	K	Q03013	SRFLPKPLYTRVAVWGNK	11	R	P21266,P46439	0,0	non-edgetic
rs200982240	human	snp	yes	updated 2017-02-15 16:05	NO	YES	?	'C/T'	0.230136	0.24921	?	?	yes	notwithdrawn	byCluster,byFrequency	0.22783499999999998	T	5008	?	CDK11A	393	A	1	missense	728642	NM_001313896.1	NP_001300825.1	N	Q9UQ88	TPQSSALTEGDYVPDSPALLP	11	D	P68400	0	non-edgetic
rs368813522	human	snp	yes	updated 2017-02-15 16:05	NO	YES	?	'A/G'	0.0191187	0.0958844	?	?	yes	notwithdrawn	byCluster,byFrequency	0.0115815	A	5008	?	RNF19B	97	T	2	missense	127544	NM_001127361.2	NP_001120833.1	V	Q6ZMZ0	EAEAEAAAAAAEPGFDDEEAA	11	A	O14933,P68036	0,0	non-edgetic
rs370748254	human	snp	yes	updated 2017-02-15 16:05	NO	YES	?	'G/T'	0.430092	0.173398	?	?	yes	notwithdrawn	byCluster,byFrequency	0.133986	G	5008	?	FCGR2C	134	G	2	missense	9103	NM_201563.5	NP_963857.3	G	P31995	VHLTVLSEWLVLQTPHLEFQE	11	V	P02741	0	non-edgetic
rs538667090	human	snp	yes	updated 2017-02-15 16:05	NO	YES	?	'C/T'	3.47e-05	0.0041637	?	?	yes	notwithdrawn	byFrequency	0.0173722	T	5008	?	RERE	1192	A	2	missense	473	NM_001042681.1	NP_001036146.1	Q	Q9P2R6	REREKEKEKEREREREREREA	11	R	Q13547	0	non-edgetic
rs547905371	human	snp	yes	updated 2017-02-15 16:05	NO	YES	?	'G/T'	0.0225045	0.103662	?	?	yes	notwithdrawn	byFrequency	0.0113818	G	5008	?	KCNA3	84	C	2	missense	3738	NM_002232.4	NP_002223.3	A	P22001	PQGGCGGGGCDRYEPLPPSLP	11	D	Q09470	0	non-edgetic
rs549693323	human	snp	yes	updated 2017-02-15 16:05	NO	YES	?	'C/G'	0.0209421	0.100162	?	?	yes	notwithdrawn	byFrequency	0.0105831	C	5008	?	EXOC8	52	G	2	missense	149371	NM_175876.4	NP_787072.2	G	Q8IYI6	QEHRQRIQALAEETAQNLKRN	11	A	P11234	0	non-edgetic
rs557745273	human	snp	yes	updated 2017-02-15 16:05	NO	YES	?	'C/T'	0.0005637000000000001	0.0167788	?	?	yes	notwithdrawn	byFrequency	0.151158	C	5008	?	AZIN2	104	C	2	missense	113451	NM_001293562.1	NP_001280491.1	T	Q96A70	AEMELVQHIGIPASKIICANP	11	I	Q9UMX2	0	non-edgetic
rs560787602	human	snp	yes	updated 2017-02-15 16:05	NO	YES	?	'G/T'	0.0013918	0.0263431	?	?	yes	notwithdrawn	byFrequency	0.158147	G	5008	?	CFH	437	G	1	missense	3075	NM_000186.3	NP_000177.2	A	P08603	TTVTCMENGWSPTPRCIRVKT	11	S	P01024	0	non-edgetic
rs570282927	human	snp	yes	updated 2017-02-15 16:05	NO	YES	?	'A/C/T'	0.0134845	0.0809975	?	?	yes	notwithdrawn	byFrequency	0.0613019	A	5008	?	HDAC1	241	A	3	missense	3065	NM_004964.2	NP_004955.2	L	Q13547	GIDDESYEAIFKPVMSKVMEM	11	F	Q9Y618,Q92769,Q13330,O94776,Q9BTC8,Q9P2R6	0,0,0,0,0,0	non-edgetic
rs571837891	human	snp	yes	updated 2017-02-15 16:05	NO	YES	?	'A/C'	0.00065	0.0180163	?	?	yes	notwithdrawn	byFrequency	0.192692	C	5008	?	MAPKAPK2	214	C	1	missense	9261	NM_004759.4	NP_004750.1	P	P49137	KLTDFGFAKETTSHNSLTTPC	11	T	Q16539	0	non-edgetic
rs587716293	human	snp	yes	updated 2017-02-15 16:05	NO	YES	?	'C/G'	0.0836354	0.186609	?	?	yes	notwithdrawn	byFrequency	0.04373	G	5008	?	APH1A	165	C	1	missense	51107	NM_001077628.2	NP_001071096.1	P	Q96BI3	YYFLTSAFLTAAIILLHTFWG	11	A	Q92542	0	non-edgetic
rs7185	human	snp	yes	updated 2017-02-15 16:05	YES	YES	?	'C/T'	0.208261	0.246491	?	?	yes	notwithdrawn	byCluster,byFrequency,byOtherPop,by2Hit2Allele,byHapMap	0.163938	C	5008	?	FARSB	585	A	1	missense	10056	NM_005687.4	NP_005678.3	I	Q9NSD9	TMPCSSLEINVGPFL	11	V	Q9Y285	0	non-edgetic
rs12366	human	snp	yes	updated 2017-02-15 16:05	YES	YES	?	'G/T'	0.485418	0.0841341	?	?	yes	notwithdrawn	byCluster,byFrequency,by2Hit2Allele,byHapMap	0.34165300000000004	T	5008	?	POLE4	17	T	2	missense	56655	NM_019896.2	NP_063949.2	V	Q9NR33	AGSGTPREEEGPAGEAAASQP	11	G	Q9NRF9,P25208	0,0	non-edgetic
rs692243	human	snp	yes	updated 2017-02-15 16:05	YES	YES	?	'C/G'	0.29311	0.2462550000000001	?	?	yes	notwithdrawn	byCluster,byFrequency,byHapMap	0.18131	C	5008	?	PRKAG3	71	G	1	missense	53632	NM_017431.2	NP_059127.2	A	Q9UGI9	TRQKSVEEGEPPGQGEGPRSR	11	P	O43741	0	non-edgetic
rs744426	human	snp	yes	updated 2017-02-15 16:05	YES	YES	?	'C/T'	0.28817800000000005	0.247068	?	?	yes	notwithdrawn	byCluster,byFrequency,byOtherPop,by2Hit2Allele,byHapMap	0.208067	A	5008	likely benign	TTN	23306	T	1	missense	7273	NM_001256850.1	NP_001243779.1	C	Q8WZ42	GSRVIGYHLERKERNSILWVK	11	R	Q5VST9,O15273,O75147,P54296,Q14324,Q13203,P52179	0,0,0,0,0,0,0	non-edgetic
rs744427	human	snp	yes	updated 2017-02-15 16:05	YES	YES	?	'C/T'	0.0092951	0.06753610000000003	?	?	yes	notwithdrawn	byCluster,byFrequency,byHapMap	0.0163738	G	5008	likely benign	TTN	23350	C	2	missense	7273	NM_001256850.1	NP_001243779.1	T	Q8WZ42	FRVSAENIVGIGKPSKVSECY	11	I	Q5VST9,O15273,O75147,P54296,Q14324,Q13203,P52179	0,0,0,0,0,0,0	non-edgetic
rs1001238	human	snp	yes	updated 2017-02-15 16:05	YES	YES	?	'A/G'	0.458155	0.138461	99	95	yes	notwithdrawn	byCluster,byFrequency,byOtherPop,by2Hit2Allele,byHapMap	0.48722	T	5008	likely benign	TTN	17060	G	1	missense	7273	NM_001256850.1	NP_001243779.1	D	Q8WZ42	KEFMEVEEGTNVNIVAKIKGV	11	N	Q5VST9,O15273,O75147,P54296,Q14324,Q13203,P52179	0,0,0,0,0,0,0	non-edgetic
rs1039898	human	snp	yes	updated 2017-02-15 16:05	YES	YES	?	'A/G'	0.232887	0.249414	99	95	yes	notwithdrawn	byCluster,byFrequency,byOtherPop,byHapMap	0.20726799999999998	C	5008	benign	OBSL1	723	A	2	missense	23363	NM_001173408.1	NP_001166879.1	K	O75147	SPVHILSPQDRVSLTFTTSER	11	R	Q8WZ42	0	non-edgetic
rs1041973	human	snp	yes	updated 2017-02-15 16:05	YES	YES	?	'A/C'	0.354586	0.227072	?	?	yes	notwithdrawn	byCluster,byFrequency,by2Hit2Allele,byHapMap	0.281949	A	5008	?	IL1RL1	78	A	2	missense	9173	NM_003856.3	NP_003847.2	E	Q01638	SGQLLKFLPAAVADSGIYTCI	11	A	O95760	0	non-edgetic
rs1042821	human	snp	yes	updated 2017-02-15 16:05	YES	YES	T(germline)/C(germline)	'C/G/T'	0.336528	0.23456	?	?	yes	notwithdrawn	byCluster,byFrequency	0.200879	A	5008	benign	MSH6	39	A	2	missense	2956	NM_000179.2	NP_000170.1	E	P52701	REGGRAAAAPGASPSPGGDAA	11	G	P43246	0	non-edgetic
rs1046356	human	snp	yes	updated 2017-02-15 16:05	YES	YES	?	'A/G'	0.136535	0.222768	?	?	yes	notwithdrawn	byCluster,byFrequency,byOtherPop,byHapMap	0.09524760000000004	T	5008	?	CWC22	794	A	2	missense	57703	NM_020943.2	NP_065994.1	Q	Q9HCG8	YTSDKDVPSERNNYSRVANDR	11	R	P38919	0	non-edgetic
rs1048108	human	snp	yes	updated 2017-02-15 16:05	YES	YES	T(germline)/C(germline)	'C/T'	0.492233	0.0618321	?	?	yes	notwithdrawn	byCluster,byFrequency,byHapMap	0.33127	A	5008	likely benign	BARD1	24	T	1	missense	580	NM_000465.2	NP_000456.2	S	Q99728	IRSGNEPRSAPAMEPDGRGAW	11	P	P38398,Q9Y2X7	0,0	non-edgetic
rs1056104	human	snp	yes	updated 2017-02-15 16:05	YES	YES	?	'A/C/G'	0.184258	0.241206	?	?	yes	notwithdrawn	byCluster,byFrequency,byOtherPop,byHapMap	0.11521600000000001	A	5008	?	GEMIN6	140	A	2	missense	79833	NM_024775.9	NP_079051.9	D	Q8WXD5	AGVLTIDPPYGPENCSSSNEI	11	G	Q9H840	0	non-edgetic
rs1128416	human	snp	yes	updated 2017-02-15 16:05	YES	YES	?	'A/C/G'	0.496007	0.0445041	?	?	yes	notwithdrawn	byCluster,byFrequency,byHapMap	0.495407	G	5008	?	PPP1CB	67	C	3	missense	5500	NM_002709.2	NP_002700.1	H	P62140	PLKICGDIHGQYTDLLRLFEY	11	Q	O14974,Q12972,P41236,Q96I34,Q6NXS1,O60237,P62136,Q96QC0,Q96T49,O14990,Q9BZL4	0,0,0,0,0,0,0,1,0,0,0	edgetic
rs1143676	human	snp	yes	updated 2017-02-15 16:05	YES	YES	?	'A/G'	0.387903	0.208525	?	?	yes	notwithdrawn	byCluster,byFrequency,byHapMap	0.209465	G	5008	?	ITGA4	878	A	2	missense	3676	NM_000885.5	NP_000876.3	Q	P13612	SAMQTLKGIVRFLSKTDKRLL	11	R	P05556,P26010,P02751	0,0,0	non-edgetic
rs1250259	human	snp	yes	updated 2017-02-15 16:05	YES	YES	?	'A/T'	0.355207	0.226785	?	?	yes	notwithdrawn	byCluster,byFrequency,by2Hit2Allele,byHapMap	0.20487199999999997	T	5008	?	FN1	15	T	2	missense	2335	NM_001306129.1	NP_001293058.1	L	P02751	PGPGLLLLAVQCLGTAVPSTG	11	Q	P08648,P06756,P05106,P05556,P13612	0,0,0,0,0	non-edgetic
rs1552280	human	snp	yes	updated 2017-02-15 16:05	YES	YES	?	'C/T'	0.07573769999999999	0.179256	99	95	yes	notwithdrawn	byCluster,byFrequency,byHapMap	0.0798722	G	5008	likely benign	TTN	1295	T	2	missense	7273	NM_001256850.1	NP_001243779.1	L	Q8WZ42	ESEAVESGFDSRIKNYRILEG	11	S	Q5VST9,O15273,O75147,P54296,Q14324,Q13203,P52179	0,0,0,0,0,0,0	non-edgetic
rs1805085	human	snp	yes	updated 2017-02-15 16:05	YES	YES	G(germline)/A(unknown)	'A/G'	0.0234935	0.105805	?	?	yes	notwithdrawn	byCluster,byFrequency,byOtherPop,byHapMap	0.0447284	T	5008	benign	MSTN	55	A	1	missense	2660	NM_005259.2	NP_005250.1	T	O14793	RQNTKSSRIEAIKIQILSKLR	11	A	Q13705	0	non-edgetic
rs1883085	human	snp	yes	updated 2017-02-15 16:05	YES	YES	?	'A/C'	0.134069	0.221495	?	?	yes	notwithdrawn	byCluster,byFrequency,byHapMap	0.076278	G	5008	benign	TTN	4283	C	3	missense	7273	NM_001256850.1	NP_001243779.1	F	Q8WZ42	TVKIQEAEGGLIKEDGPMIHT	11	L	Q5VST9,O15273,O75147,P54296,Q14324,Q13203,P52179	0,0,0,0,0,0,0	non-edgetic
rs1983210	human	snp	yes	updated 2017-02-15 16:05	YES	YES	?	'C/G'	0.378909	0.214202	?	?	yes	notwithdrawn	byCluster,byFrequency,by2Hit2Allele,byHapMap	0.275359	C	5008	benign	OBSL1	1365	C	3	missense	23363	NM_001173431.1	NP_001166902.1	D	O75147	EEPLLVKLVSELTPLTVHEGD	11	E	Q8WZ42	0	non-edgetic
rs2017800	human	snp	yes	updated 2017-02-15 16:05	YES	YES	T(germline)/C(germline)	'C/G/T'	0.07480160000000001	0.178344	?	?	yes	notwithdrawn	byCluster,byFrequency,by2Hit2Allele,byHapMap	0.133986	T	5008	benign	DES	31	G	3	missense	1674	NM_001927.3	NP_001918.3	R	P17661	APGFPLGSPLSSPVFPRAGFG	11	S	P07196,P08670,P35900,P14136,O76014,O95678,P19012,P41219,Q14525,P13646	0,0,0,0,0,0,0,0,0,0	non-edgetic
rs2042995	human	snp	yes	updated 2017-02-15 16:05	YES	YES	?	'A/G'	0.4571560000000001	0.139952	?	?	yes	notwithdrawn	byCluster,byFrequency,byOtherPop,by2Hit2Allele,byHapMap	0.477835	C	5008	likely benign	TTN	10205	G	1	missense	7273	NM_001256850.1	NP_001243779.1	V	Q8WZ42	IVTEEKIHVAISKRVEPPPKV	11	I	Q5VST9,O15273,O75147,P54296,Q14324,Q13203,P52179	0,0,0,0,0,0,0	non-edgetic
rs2042996	human	snp	yes	updated 2017-02-15 16:05	YES	YES	?	'C/T'	0.455531	0.142326	?	?	yes	notwithdrawn	byCluster,byFrequency,by2Hit2Allele,byHapMap	0.492412	G	5008	likely benign	TTN	19762	T	2	missense	7273	NM_001256850.1	NP_001243779.1	I	Q8WZ42	DGGAKIDGYITSYREEEQPAD	11	T	Q5VST9,O15273,O75147,P54296,Q14324,Q13203,P52179	0,0,0,0,0,0,0	non-edgetic
rs2070094	human	snp	yes	updated 2017-02-15 16:05	YES	YES	G(germline)/A(germline)	'A/G'	0.470394	0.118011	?	?	yes	notwithdrawn	byCluster,byFrequency,by2Hit2Allele,byHapMap	0.366214	T	5008	likely benign	BARD1	507	A	1	missense	580	NM_000465.3	NP_000456.2	M	Q99728	PLHDAAKNGHVDIVKLLLSYG	11	V	P38398,Q9Y2X7	0,0	non-edgetic
rs2219078	human	snp	yes	updated 2017-02-15 16:05	YES	YES	?	'A/G'	0.403465	0.197353	?	?	yes	notwithdrawn	byCluster,byFrequency,byOtherPop,by2Hit2Allele,byHapMap	0.34984	A	5008	?	SULT1C3	179	A	1	missense	442038	NM_001008743.2	NP_001008743.1	R	Q6IMI6	EKFMSGKVVGGSWFDHVKGWW	11	G	O00204	0	non-edgetic
rs2227982	human	snp	yes	updated 2017-02-15 16:05	YES	YES	?	'C/T'	0.151719	0.229871	?	?	yes	notwithdrawn	byCluster,byFrequency,byHapMap	0.13678099999999999	A	5008	?	PDCD1	215	T	2	missense	5133	NM_005018.2	NP_005009.2	V	Q15116	TGQPLKEDPSAVPVFSVDYGE	11	A	Q9NZQ7	0	non-edgetic
rs2228139	human	snp	yes	updated 2017-02-15 16:05	YES	YES	?	'A/C/G'	0.11771199999999996	0.212263	?	?	yes	notwithdrawn	byCluster,byFrequency,byHapMap	0.0393371	G	5008	?	IL1R1	124	A	2	missense	3554	NM_000877.3	NP_000868.1	E	P14778	VENEPNLCYNAQAIFKQKLPV	11	A	Q9NPH3	0	non-edgetic
rs2228456	human	snp	yes	updated 2017-02-15 16:05	YES	YES	T(germline)/C(germline)	'C/T'	0.0127095	0.0786971	?	?	yes	notwithdrawn	byCluster,byFrequency	0.0253594	G	5008	likely benign	BARD1	645	C	1	missense	580	NM_000465.3	NP_000456.2	R	Q99728	WVKACLRRKVCEQEEKYEIPE	11	C	P38398,Q9Y2X7	0,0	non-edgetic
rs2229240	human	snp	yes	updated 2017-02-15 16:05	YES	YES	?	'A/G/T'	0.112347	0.208717	?	?	yes	notwithdrawn	byCluster,byFrequency	0.036541500000000005	T	5008	?	CD8A	93	T	3	missense	925	NM_001145873.1	NP_001139345.1	S	P01732	GLDTQRFSGKRLGDTFVLTLS	11	R	P17693	0	non-edgetic
rs2229506	human	snp	yes	updated 2017-02-15 16:05	YES	YES	?	'C/G/T'	0.245102	0.249952	?	?	yes	notwithdrawn	byCluster,byFrequency,byHapMap	0.113419	T	5008	?	SPTBN1	204	G	3	missense	6711	NM_003128.2	NP_003119.2	E	Q01082	NIHNFTTSWRDGMAFNALIHK	11	D	P02549,Q13813	0,0	non-edgetic
rs2229571	human	snp	yes	updated 2017-02-15 16:05	YES	YES	G(germline)/C(germline)	'C/G'	0.495257	0.0484641	?	?	yes	notwithdrawn	byCluster,byFrequency,byOtherPop,by2Hit2Allele,byHapMap	0.459265	G	5008	likely benign	BARD1	378	C	3	missense	580	NM_000465.3	NP_000456.2	S	Q99728	CKRKVGGTSGRKNSNMSDEFI	11	R	P38398,Q9Y2X7	0,0	non-edgetic
rs2244492	human	snp	yes	updated 2017-02-15 16:05	YES	YES	?	'A/G'	0.479792	0.0984658	?	?	yes	notwithdrawn	byCluster,byFrequency,byOtherPop,by2Hit2Allele,byHapMap	0.413339	T	5008	likely benign	TTN	10305	A	1	missense	7273	NM_001256850.1	NP_001243779.1	R	Q8WZ42	PPAKVPEVQKGVVTEEKITIV	11	G	Q5VST9,O15273,O75147,P54296,Q14324,Q13203,P52179	0,0,0,0,0,0,0	non-edgetic
rs2278196	human	snp	yes	updated 2017-02-15 16:05	YES	YES	?	'C/T'	0.0604798	0.16304000000000002	?	?	yes	notwithdrawn	byCluster,byFrequency,byOtherPop,byHapMap	0.0654952	T	5008	likely benign	TTN	31886	A	1	missense	7273	NM_001256850.1	NP_001243779.1	I	Q8WZ42	CKVTGHPKPIVKWYRQGKEII	11	V	Q5VST9,O15273,O75147,P54296,Q14324,Q13203,P52179	0,0,0,0,0,0,0	non-edgetic
rs2288563	human	snp	yes	updated 2017-02-15 16:05	YES	YES	?	'C/T'	0.0565511	0.158359	?	?	yes	notwithdrawn	byCluster,byFrequency,byHapMap	0.030551099999999998	C	5008	likely benign	TTN	12383	G	2	missense	7273	NM_001256850.1	NP_001243779.1	R	Q8WZ42	AEGGKRFLTLHKVKLDQAGEV	11	H	Q5VST9,O15273,O75147,P54296,Q14324,Q13203,P52179	0,0,0,0,0,0,0	non-edgetic
rs2288569	human	snp	yes	updated 2017-02-15 16:05	YES	YES	?	'A/G'	0.290185	0.246749	?	?	yes	notwithdrawn	byCluster,byFrequency,byHapMap	0.21245999999999998	T	5008	likely benign	TTN	17838	A	2	missense	7273	NM_001256850.1	NP_001243779.1	H	Q8WZ42	KGFCQVNVVDRPGPPVGPVSF	11	R	Q5VST9,O15273,O75147,P54296,Q14324,Q13203,P52179	0,0,0,0,0,0,0	non-edgetic
rs2291310	human	snp	yes	updated 2017-02-15 16:05	YES	YES	?	'C/T'	0.253355	0.249977	?	?	yes	notwithdrawn	byCluster,byFrequency,byOtherPop,by2Hit2Allele,byHapMap	0.191094	C	5008	likely benign	TTN	3419	A	2	missense	7273	NM_001256850.1	NP_001243779.1	N	Q8WZ42	EDEGTYTFVASNAVGQVSSTA	11	S	Q5VST9,O15273,O75147,P54296,Q14324,Q13203,P52179	0,0,0,0,0,0,0	non-edgetic
rs2291311	human	snp	yes	updated 2017-02-15 16:05	YES	YES	?	'C/T'	0.25497600000000004	0.24995	?	?	yes	notwithdrawn	byCluster,byFrequency,byOtherPop,by2Hit2Allele,byHapMap	0.195088	C	5008	likely benign	TTN	3261	A	1	missense	7273	NM_001256850.1	NP_001243779.1	M	Q8WZ42	QSGKPARFCAVISGRPQPKIS	11	V	Q5VST9,O15273,O75147,P54296,Q14324,Q13203,P52179	0,0,0,0,0,0,0	non-edgetic
rs2292880	human	snp	yes	updated 2017-02-15 16:05	YES	YES	?	'C/T'	0.0226657	0.104015	?	?	yes	notwithdrawn	byCluster,byFrequency,byHapMap	0.013778	T	5008	?	MLPH	139	T	1	missense	79083	NM_001042467.2	NP_001035932.1	W	Q9BV36	FKRFGSAKVIRSLHGRLQGGA	11	R	P51159	0	non-edgetic
rs2292884	human	snp	yes	updated 2017-02-15 16:05	YES	YES	?	'A/G'	0.410994	0.191261	?	?	yes	notwithdrawn	byCluster,byFrequency,by2Hit2Allele,byHapMap	0.371406	G	5008	?	MLPH	347	G	2	missense	79083	NM_024101.6	NP_077006.1	R	Q9BV36	SESQIFELNKHISAVECLLTY	11	H	P51159	0	non-edgetic
rs2302154	human	snp	yes	updated 2017-02-15 16:05	YES	YES	?	'A/G'	0.106059	0.204404	?	?	yes	notwithdrawn	byCluster,byFrequency,byHapMap	0.048722	C	5008	?	HJURP	4	G	1	missense	55355	NM_001282962.1	NP_001269891.1	A	Q8NCD3	MLGTLRAMEGEDVE	4	T	P49450,P62805	0,0	non-edgetic
rs2303838	human	snp	yes	updated 2017-02-15 16:05	YES	YES	?	'A/G'	0.366866	0.2210030000000001	?	?	yes	notwithdrawn	byCluster,byFrequency,byOtherPop,byHapMap	0.351238	T	5008	likely benign	TTN	20718	A	1	missense	7273	NM_001256850.1	NP_001243779.1	I	Q8WZ42	VKVLDTPGPPVNVTVKEISKD	11	V	Q5VST9,O15273,O75147,P54296,Q14324,Q13203,P52179	0,0,0,0,0,0,0	non-edgetic
rs2306636	human	snp	yes	updated 2017-02-15 16:05	YES	YES	?	'C/T'	0.140343	0.224667	?	?	yes	notwithdrawn	byCluster,byFrequency,byHapMap	0.08127000000000001	T	5008	likely benign	TTN	2831	A	2	missense	7273	NM_001256850.1	NP_001243779.1	N	Q8WZ42	DTVPVKWFHKSVEIKPSDKHR	11	S	Q5VST9,O15273,O75147,P54296,Q14324,Q13203,P52179	0,0,nan,0,nan,0,0	-
rs2307397	human	snp	yes	updated 2017-02-15 16:05	YES	YES	G(germline)/C(germline)	'C/G'	0.0732715	0.176825	?	?	yes	notwithdrawn	byCluster,byFrequency,byHapMap	0.0171725	C	5008	likely benign	ORC4	56	G	1	missense	5000	NM_001190879.2	NP_001177808.1	V	O43929	HLSELLKRTALHGESNSVLII	11	L	O43913,Q9UBD5,Q13416,Q13415	0,0,0,0	non-edgetic
rs2562829	human	snp	yes	updated 2017-02-15 16:05	YES	YES	?	'C/G/T'	0.134101	0.221511	?	?	yes	notwithdrawn	byCluster,byFrequency,byHapMap	0.0760783	G	5008	benign	TTN	4215	C	1	missense	7273	NM_001256850.1	NP_001243779.1	P	Q8WZ42	PEVESKYLISTEEVSYFNVQS	11	T	Q5VST9,O15273,O75147,P54296,Q14324,Q13203,P52179	0,0,0,0,0,0,0	non-edgetic
rs2562832	human	snp	yes	updated 2017-02-15 16:05	YES	YES	G(germline)/A(germline)	'A/G/T'	0.0762671	0.179769	?	?	yes	notwithdrawn	byCluster,byFrequency,byHapMap	0.0513179	A	5008	likely benign	TTN	8225	T	3	missense	7273	NM_001256850.1	NP_001243779.1	H	Q8WZ42	NIAGKDSCSAQLGVQEPPRFI	11	Q	Q5VST9,O15273,O75147,P54296,Q14324,Q13203,P52179	0,0,0,0,0,0,0	non-edgetic
rs2627037	human	snp	yes	updated 2017-02-15 16:05	YES	YES	?	'A/G'	0.306283	0.243582	?	?	yes	notwithdrawn	byCluster,byFrequency,byOtherPop,by2Hit2Allele,byHapMap	0.273163	A	5008	benign	TTN	3491	T	1	missense	7273	NM_001256850.1	NP_001243779.1	S	Q8WZ42	LELLSESPVYPTKFDSEKEGT	11	P	Q5VST9,O15273,O75147,P54296,Q14324,Q13203,P52179	0,0,0,0,0,0,0	non-edgetic
rs2627043	human	snp	yes	updated 2017-02-15 16:05	YES	YES	?	'A/C/T'	0.426862	0.176691	?	?	yes	notwithdrawn	byCluster,byFrequency,byOtherPop,by2Hit2Allele,byHapMap	0.444888	T	5008	likely benign	TTN	8038	A	2	missense	7273	NM_001256850.1	NP_001243779.1	E	Q8WZ42	VASSAVLVIKARKLPPFFARK	11	A	Q5VST9,O15273,O75147,P54296,Q14324,Q13203,P52179	0,0,0,0,0,0,0	non-edgetic
rs2742347	human	snp	yes	updated 2017-02-15 16:05	YES	YES	?	'A/G'	0.173335	0.2379550000000001	?	?	yes	notwithdrawn	byCluster,byFrequency,byOtherPop,byHapMap	0.144768	T	5008	likely benign	TTN	4525	A	2	missense	7273	NM_001256850.1	NP_001243779.1	K	Q8WZ42	GAALSPSPNWRISDAENKHIL	11	R	Q5VST9,O15273,O75147,P54296,Q14324,Q13203,P52179	0,0,0,0,0,0,0	non-edgetic
rs3087386	human	snp	yes	updated 2017-02-15 16:05	YES	YES	?	'C/T'	0.4885890000000001	0.0746691	?	?	yes	notwithdrawn	byCluster,byFrequency,by2Hit2Allele,byHapMap	0.419728	A	5008	?	REV1	257	C	2	missense	51455	NM_001037872.2	NP_001032961.1	S	Q9UBZ9	NSVASRLSPAFSQEEDKAEKS	11	F	Q9UI95	0	non-edgetic
rs3087399	human	snp	yes	updated 2017-02-15 16:05	YES	YES	?	'A/G'	0.23842600000000005	0.249732	?	?	yes	notwithdrawn	byCluster,byFrequency,byOtherPop,byHapMap	0.167931	C	5008	?	REV1	373	G	2	missense	51455	NM_001037872.2	NP_001032961.1	S	Q9UBZ9	MWKCELTEFVNTLQRQSNGIF	11	N	Q9UI95	0	non-edgetic
rs3087403	human	snp	yes	updated 2017-02-15 16:05	YES	YES	?	'A/G'	0.391914	0.205816	?	?	yes	notwithdrawn	byCluster,byFrequency,byOtherPop,byHapMap	0.22583899999999998	T	5008	?	REV1	138	A	1	missense	51455	NM_001037872.2	NP_001032961.1	M	Q9UBZ9	PYQLYTKQSSVQKGLSFNPVC	11	V	Q9UI95	0	non-edgetic
rs3731745	human	snp	yes	updated 2017-02-15 16:05	YES	YES	?	'C/T'	0.0511327	0.151498	?	?	yes	notwithdrawn	byCluster,byFrequency,byHapMap	0.0223642	G	5008	likely benign	TTN	24781	C	2	missense	7273	NM_001256850.1	NP_001243779.1	T	Q8WZ42	SDGGSEIIGYIVEKRDRSGIR	11	I	Q5VST9,O15273,O75147,P54296,Q14324,Q13203,P52179	0,0,0,0,0,0,0	non-edgetic
rs3731746	human	snp	yes	updated 2017-02-15 16:05	YES	YES	A(germline)/C(germline)	'A/C/T'	0.358841	0.225083	?	?	yes	notwithdrawn	byCluster,byFrequency,byHapMap	0.342252	A	5008	likely benign	TTN	24980	A	2	missense	7273	NM_001256850.1	NP_001243779.1	K	Q8WZ42	RIHIPFKGRPTPEITWSREEG	11	T	Q5VST9,O15273,O75147,P54296,Q14324,Q13203,P52179	0,0,0,0,0,0,0	non-edgetic
rs3731749	human	snp	yes	updated 2017-02-15 16:05	YES	YES	?	'A/G'	0.292403	0.246378	?	?	yes	notwithdrawn	byCluster,byFrequency,byHapMap	0.209265	T	5008	likely benign	TTN	30897	A	2	missense	7273	NM_001256850.1	NP_001243779.1	H	Q8WZ42	GSQVTGYIVERKEVRADRWVR	11	R	Q5VST9,O15273,O75147,P54296,Q14324,Q13203,P52179	0,0,0,0,0,0,0	non-edgetic
rs3731752	human	snp	yes	updated 2017-02-15 16:05	YES	YES	?	'G/T'	0.07531489999999999	0.178844	?	?	yes	notwithdrawn	byCluster,byFrequency,byHapMap	0.07807510000000001	A	5008	likely benign	TTN	32637	T	2	missense	7273	NM_001256850.1	NP_001243779.1	V	Q8WZ42	TAYVGENVRFGVTITVHPEPH	11	G	Q5VST9,O15273,O75147,P54296,Q14324,Q13203,P52179	0,0,0,0,0,0,0	non-edgetic
rs3731847	human	snp	yes	updated 2017-02-15 16:05	YES	YES	?	'A/C/T'	0.497083	0.0383677	?	?	yes	notwithdrawn	byCluster,byFrequency	0.4936100000000001	G	5008	?	ATL2	18	A	1	missense	64225	NM_001135673.3	NP_001129145.1	R	Q8NHH9	ARGQQPHQGLWRRRRTSDPSA	11	W	Q6DD88	0	non-edgetic
rs3751107	human	snp	yes	updated 2017-02-15 16:05	YES	YES	?	'C/T'	0.264119	0.249601	?	?	yes	notwithdrawn	byCluster,byFrequency,byHapMap	0.178714	A	5008	?	MLPH	172	A	2	missense	79083	NM_001042467.2	NP_001035932.1	D	Q9BV36	SDQTDEDGEPGSEAQAQAQPF	11	G	P51159	0	non-edgetic
rs3751109	human	snp	yes	updated 2017-02-15 16:05	YES	YES	?	'A/G'	0.277477	0.248485	?	?	yes	notwithdrawn	byCluster,byFrequency,byHapMap	0.178714	C	5008	?	MLPH	153	C	2	missense	79083	NM_001042467.2	NP_001035932.1	P	Q9BV36	GRLQGGAGPELISEERSGDSD	11	L	P51159	0	non-edgetic
rs3813243	human	snp	yes	updated 2017-02-15 16:05	YES	YES	?	'A/G'	0.0791336	0.182496	?	?	yes	notwithdrawn	byCluster,byFrequency,byHapMap	0.0792732	T	5008	likely benign	TTN	23807	A	2	missense	7273	NM_001256850.1	NP_001243779.1	N	Q8WZ42	QGYIVEKCDVSVGEWTMCTPP	11	S	Q5VST9,O15273,O75147,P54296,Q14324,Q13203,P52179	0,0,0,0,0,0,0	non-edgetic
rs3813245	human	snp	yes	updated 2017-02-15 16:05	YES	YES	?	'C/T'	0.0510501	0.15139	?	?	yes	notwithdrawn	byCluster,byFrequency,byHapMap	0.0223642	G	5008	likely benign	TTN	23933	C	1	missense	7273	NM_001256850.1	NP_001243779.1	H	Q8WZ42	TSLVLDNVNRYDSGKYTLTLE	11	Y	Q5VST9,O15273,O75147,P54296,Q14324,Q13203,P52179	0,0,0,0,0,0,0	non-edgetic
rs3813246	human	snp	yes	updated 2017-02-15 16:05	YES	YES	?	'A/G'	0.0509468	0.151254	?	?	yes	notwithdrawn	byCluster,byFrequency,byHapMap	0.0223642	C	5008	likely benign	TTN	24119	G	2	missense	7273	NM_001256850.1	NP_001243779.1	S	Q8WZ42	RVKSLQAVITNLTQGEEYLFR	11	N	Q5VST9,O15273,O75147,P54296,Q14324,Q13203,P52179	0,0,0,0,0,0,0	non-edgetic
rs3829746	human	snp	yes	updated 2017-02-15 16:05	YES	YES	?	'A/G'	0.457126	0.139995	?	?	yes	notwithdrawn	byCluster,byFrequency,by2Hit2Allele,byHapMap	0.491613	T	5008	likely benign	TTN	26134	G	1	missense	7273	NM_001256850.1	NP_001243779.1	V	Q8WZ42	DSPSAPVNLTIREVKKDSVTL	11	I	Q5VST9,O15273,O75147,P54296,Q14324,Q13203,P52179	0,0,0,0,0,0,0	non-edgetic
rs3829747	human	snp	yes	updated 2017-02-15 16:05	YES	YES	?	'A/G'	0.289202	0.246907	?	?	yes	notwithdrawn	byCluster,byFrequency,byHapMap	0.208666	T	5008	likely benign	TTN	32953	A	2	missense	7273	NM_001256850.1	NP_001243779.1	H	Q8WZ42	LDRVVQKRPKRIRLSRWEQFY	11	R	Q5VST9,O15273,O75147,P54296,Q14324,Q13203,P52179	0,0,0,0,0,0,0	non-edgetic
rs3917320	human	snp	yes	updated 2017-02-15 16:05	YES	YES	?	'A/C/G'	0.0801618	0.183456	?	?	yes	notwithdrawn	byCluster,byFrequency,by2Hit2Allele,byHapMap	0.0463259	C	5008	?	IL1R1	456	G	1	missense	3554	NM_000877.3	NP_000868.1	G	P14778	KSRRLIIILVRETSGFSWLGG	11	R	Q9NPH3	0	non-edgetic
rs4148211	human	snp	yes	updated 2017-02-15 16:05	YES	YES	?	'A/G'	0.489838	0.0705537	?	?	yes	notwithdrawn	byCluster,byFrequency,by2Hit2Allele,byHapMap	0.434704	G	5008	benign	ABCG8	54	G	2	missense	64241	NM_022437.2	NP_071882.1	C	Q9H221	PNTLEVRDLNYQVDLASQVPW	11	Y	Q9H222	0	non-edgetic
rs4148217	human	snp	yes	updated 2017-02-15 16:05	YES	YES	?	'A/C/T'	0.337163	0.234341	?	?	yes	notwithdrawn	byCluster,byFrequency,by2Hit2Allele,byHapMap	0.215655	A	5008	benign	ABCG8	400	A	2	missense	64241	NM_022437.2	NP_071882.1	K	Q9H221	TKMPGAVQQFTTLIRRQISND	11	T	Q9H222	0	non-edgetic
rs4832242	human	snp	yes	updated 2017-02-15 16:05	YES	YES	?	'C/G'	0.255552	0.249938	?	?	yes	notwithdrawn	byCluster,byFrequency,by2Hit2Allele,byHapMap	0.245008	G	5008	?	POLR1A	150	G	1	missense	25885	NM_015425.4	NP_056240.2	A	O95602	RILNRFLEENPDPSASEIREE	11	P	Q9H9Y6,P19388,O15160,P61218	0,0,0,0	non-edgetic
rs4893852	human	snp	yes	updated 2017-02-15 16:05	YES	YES	?	'A/C/G'	0.146726	0.22768	?	?	yes	notwithdrawn	byCluster,byFrequency,by2Hit2Allele,byHapMap	0.127396	G	5008	likely benign	TTN	9401	C	2	missense	7273	NM_001256850.1	NP_001243779.1	T	Q8WZ42	RVVEKTTATFIAKVGGDPIPN	11	I	Q5VST9,O15273,O75147,P54296,Q14324,Q13203,P52179	0,0,0,0,0,0,0	non-edgetic
rs4894048	human	snp	yes	updated 2017-02-15 16:05	YES	YES	?	'C/T'	0.122107	0.21481	?	?	yes	notwithdrawn	byCluster,byFrequency,by2Hit2Allele,byHapMap	0.08746010000000001	T	5008	likely benign	TTN	2392	A	1	missense	7273	NM_001256850.1	NP_001243779.1	S	Q8WZ42	ESVEGVWMKDGQEVQPSDRVH	11	G	Q5VST9,O15273,O75147,P54296,Q14324,Q13203,P52179	0,0,0,0,0,0,0	non-edgetic
rs4988956	human	snp	yes	updated 2017-02-15 16:05	YES	YES	?	'A/G'	0.455849	0.14186700000000002	?	?	yes	notwithdrawn	byCluster,byFrequency,by2Hit2Allele	0.385383	A	5008	?	IL1RL1	433	A	1	missense	9173	NM_016232.4	NP_057316.3	T	Q01638	DMLPGEDVVTAVETNIRKSRR	11	A	O95760	0	non-edgetic
rs6433818	human	snp	yes	updated 2017-02-15 16:05	YES	YES	?	'A/T'	0.182843	0.24081100000000005	?	?	yes	notwithdrawn	byCluster,byFrequency,byHapMap	0.0686901	A	5008	?	CWC22	773	A	3	missense	57703	NM_020943.2	NP_065994.1	R	Q9HCG8	RSEKHRDQNSSGSNWRDPITK	11	S	P38919	0	non-edgetic
rs6544718	human	snp	yes	updated 2017-02-15 16:05	YES	YES	?	'C/G/T'	0.265963	0.249496	?	?	yes	notwithdrawn	byCluster,byFrequency,by2Hit2Allele,byHapMap	0.0770767	T	5008	benign	ABCG8	632	C	2	missense	64241	NM_022437.2	NP_071882.1	A	Q9H221	IAVSGDKILSVMELDSYPLYA	11	V	Q9H222	0	non-edgetic
rs6720173	human	snp	yes	updated 2017-02-15 16:05	YES	YES	?	'C/G'	0.331424	0.236369	?	?	yes	notwithdrawn	byCluster,byFrequency,by2Hit2Allele,byHapMap	0.24001599999999998	C	5008	benign	ABCG5	604	G	1	missense	64240	NM_022436.2	NP_071881.1	E	Q9H222	VTTNPMCAFTQGIQFIEKTCP	11	Q	Q9H221	0	non-edgetic
rs6722745	human	snp	yes	updated 2017-02-15 16:05	YES	YES	?	'C/T'	0.476502	0.105816	?	?	yes	notwithdrawn	byCluster,byFrequency,by2Hit2Allele,byHapMap	0.491613	T	5008	?	SULT1C3	194	C	2	missense	442038	NM_001008743.2	NP_001008743.1	T	Q6IMI6	HVKGWWAAKDMHRILYLFYED	11	M	O00204	nan	-
rs6723526	human	snp	yes	updated 2017-02-15 16:05	YES	YES	?	'C/T'	0.152264	0.230104	?	?	yes	notwithdrawn	byCluster,byFrequency,byHapMap	0.0509185	C	5008	likely benign	TTN	12679	G	1	missense	7273	NM_001256850.1	NP_001243779.1	E	Q8WZ42	ANVTVEARLIKVEKPLYGVEV	11	K	Q5VST9,O15273,O75147,P54296,Q14324,Q13203,P52179	0,0,0,0,0,0,0	non-edgetic
rs6753459	human	snp	yes	updated 2017-02-15 16:05	YES	YES	?	'C/T'	0.394748	0.203833	?	?	yes	notwithdrawn	byCluster,byFrequency,by2Hit2Allele,byHapMap	0.353634	T	5008	?	C2ORF88	56	T	2	missense	84281	NM_001042519.1	NP_001035984.1	I	Q9BSF0	EEVKEPPGTNTVILEYAHRLS	11	T	P10644	0	non-edgetic
rs6756629	human	snp	yes	updated 2017-02-15 16:05	YES	YES	?	'A/C/G'	0.120403	0.213787	?	?	yes	notwithdrawn	byCluster,byFrequency,byHapMap	0.0670927	A	5008	likely benign	ABCG5	50	T	1	missense	64240	NM_022436.2	NP_071881.1	C	Q9H222	ILHASYSVSHRVRPWWDITSC	11	R	Q9H221	0	non-edgetic
rs7562325	human	snp	yes	updated 2017-02-15 16:05	YES	YES	?	'C/G/T'	0.46811	0.122204	?	?	yes	notwithdrawn	byCluster,byFrequency,by2Hit2Allele,byHapMap	0.343051	T	5008	?	ITGA4	961	G	3	missense	3676	NM_000885.5	NP_000876.3	Q	P13612	IELNKDENVAHVLLEGLHHQR	11	H	P05556,P26010,P02751	0,0,0	non-edgetic
rs7582826	human	snp	yes	updated 2017-02-15 16:05	YES	YES	?	'C/G'	0.0376427	0.131926	?	?	yes	notwithdrawn	byCluster,byFrequency,by2Hit2Allele,byHapMap	0.066893	G	5008	?	ATL2	420	C	1	missense	64225	NM_001135673.3	NP_001129145.1	H	Q8NHH9	APSDLERKHLDLKEVAIKQFR	11	D	Q6DD88	0	non-edgetic
rs7601000	human	snp	yes	updated 2017-02-15 16:05	YES	YES	?	'A/T'	0.301156	0.24471	?	?	yes	notwithdrawn	byCluster,byFrequency	0.12060699999999999	T	5008	?	ATG4B	354	A	2	missense	23192	NM_013325.4	NP_037457.3	Q	Q9Y4P1	GALPMFELVELQPSHLACPDV	11	L	O95166,Q9GZQ8,P60520,Q9H0R8,Q9BXW4,Q9H492	0,0,0,0,0,0	non-edgetic
rs9282574	human	snp	yes	updated 2017-02-15 16:05	YES	YES	?	'A/G/T'	0.009139	0.0669809	?	?	yes	notwithdrawn	byCluster,byFrequency,byHapMap	0.0181709	A	5008	likely benign	ABCG8	210	A	1	missense	64241	NM_022437.2	NP_071882.1	M	Q9H221	CADTRVGNMYVRGLSGGERRR	11	V	Q9H222	0	non-edgetic
rs9808377	human	snp	yes	updated 2017-02-15 16:05	YES	YES	?	'A/G'	0.455361	0.142572	?	?	yes	notwithdrawn	byCluster,byFrequency,by2Hit2Allele,byHapMap	0.492812	A	5008	likely benign	TTN	27755	C	2	missense	7273	NM_001256850.1	NP_001243779.1	T	Q8WZ42	SFTNVTETQFIISGLTQNSQY	11	I	Q5VST9,O15273,O75147,P54296,Q14324,Q13203,P52179	0,0,0,0,0,0,0	non-edgetic
rs10192036	human	snp	yes	updated 2017-02-15 16:05	YES	YES	?	'A/C'	0.453975	0.144548	?	?	yes	notwithdrawn	byCluster,byFrequency,by2Hit2Allele,byHapMap	0.38198899999999997	A	5008	?	IL1RL1	501	A	1	missense	9173	NM_016232.4	NP_057316.3	K	Q01638	LQAEALQDSLQHLMKVQGTIK	11	Q	O95760	0	non-edgetic
rs10192157	human	snp	yes	updated 2017-02-15 16:05	YES	YES	?	'C/T'	0.4565	0.14091800000000002	?	?	yes	notwithdrawn	byCluster,byFrequency,by2Hit2Allele,byHapMap	0.385184	T	5008	?	IL1RL1	549	T	2	missense	9173	NM_016232.4	NP_057316.3	I	Q01638	SKIPRKASSLTPLAAQKQ	11	T	O95760	0	non-edgetic
rs10206753	human	snp	yes	updated 2017-02-15 16:05	YES	YES	?	'C/T'	0.456779	0.140508	?	?	yes	notwithdrawn	byCluster,byFrequency,by2Hit2Allele,byHapMap	0.385184	C	5008	?	IL1RL1	551	C	2	missense	9173	NM_016232.4	NP_057316.3	S	Q01638	IPRKASSLTPLAAQKQ	11	L	O95760	0	non-edgetic
rs10497520	human	snp	yes	updated 2017-02-15 16:05	YES	YES	?	'C/T'	0.424383	0.17913800000000002	?	?	yes	notwithdrawn	byCluster,byFrequency,byHapMap	0.4998	T	5008	likely benign	TTN	1201	G	1	missense	7273	NM_001256850.1	NP_001243779.1	E	Q8WZ42	TQVTAFVQEPKVGETAPGFVY	11	K	Q5VST9,O15273,O75147,P54296,Q14324,Q13203,P52179	0,0,0,0,0,0,0	non-edgetic
rs10498111	human	snp	yes	updated 2017-02-15 16:05	YES	YES	?	'A/C/T'	0.0861625	0.188834	?	?	yes	notwithdrawn	byCluster,byFrequency,byHapMap	0.08945689999999999	C	5008	?	EPHA4	625	T	3	missense	2043	NM_001304536.1	NP_001291465.1	N	P54764	EIDASCIKIEKVIGVGEFGEV	11	K	P52799,O43921,P52803	0,0,0	non-edgetic
rs10932814	human	snp	yes	updated 2017-02-15 16:05	YES	YES	?	'C/T'	0.0278795	0.114728	?	?	yes	notwithdrawn	byCluster,byFrequency,byHapMap	0.0389377	T	5008	benign	OBSL1	1578	G	2	missense	23363	NM_015311.2	NP_056126.1	R	O75147	VTGEWARGGVQLYPGPKCHIH	11	Q	Q8WZ42	0	non-edgetic
rs11546386	human	snp	yes	updated 2017-02-15 16:05	YES	YES	?	'A/G'	0.024934	0.108836	?	?	yes	notwithdrawn	byCluster,byFrequency	0.0177716	A	5008	?	EEF1B2	89	A	1	missense	1933	NM_001037663.1	NP_001032752.1	R	P24534	YGPADVEDTTGSGATDSKDDD	11	G	P26641	0	non-edgetic
rs11692435	human	snp	yes	updated 2017-02-15 16:05	YES	YES	?	'A/G'	0.12842	0.218445	?	?	yes	notwithdrawn	byCluster,byFrequency,byHapMap	0.023762000000000002	A	5008	?	ACTR1B	143	T	2	missense	10120	NM_005735.3	NP_005726.1	V	P42025	NVPALFISMQAVLSLYATGRT	11	A	P60709,Q13561	0,0	non-edgetic
rs11883500	human	snp	yes	updated 2017-02-15 16:05	YES	YES	?	'A/C/T'	0.238156	0.249719	?	?	yes	notwithdrawn	byCluster,byFrequency,by2Hit2Allele,byHapMap	0.13119	T	5008	?	MLPH	289	A	2	missense	79083	NM_001042467.2	NP_001035932.1	N	Q9BV36	PGGSHRMALGTAAALGSNVIR	11	T	P51159	0	non-edgetic
rs11890468	human	snp	yes	updated 2017-02-15 16:05	YES	YES	?	'C/T'	0.023174	0.105119	?	?	yes	notwithdrawn	byCluster,byFrequency,byHapMap	0.0421326	C	5008	likely benign	ABCA12	274	G	2	missense	26154	NM_173076.2	NP_775099.2	R	Q86UK0	QLLSSFPNVFQNDTSLSNLFD	11	Q	O95477	0	non-edgetic
rs11890512	human	snp	yes	updated 2017-02-15 16:05	YES	YES	?	'G/T'	0.11008	0.207177	?	?	yes	notwithdrawn	byCluster,byFrequency,byHapMap	0.16513599999999998	G	5008	benign	ABCA12	237	C	1	missense	26154	NM_173076.2	NP_775099.2	H	Q86UK0	KQFSQLSSDPNNQKIVFQEIV	11	N	O95477	0	non-edgetic
rs11903115	human	snp	yes	updated 2017-02-15 16:05	YES	YES	?	'A/T'	0.0114248	0.0747119	?	?	yes	notwithdrawn	byCluster,byFrequency,byHapMap	0.024361	A	5008	?	CWC22	741	T	2	missense	57703	NM_020943.2	NP_065994.1	V	Q9HCG8	DKLIRNQQTNDRKQKERRQEH	11	D	P38919	0	non-edgetic
rs11903659	human	snp	yes	updated 2017-02-15 16:05	YES	YES	?	'A/G'	0.00455	0.0474792	?	?	yes	notwithdrawn	byCluster,byFrequency,byHapMap	0.0111821	A	5008	?	SULT1C3	88	A	1	missense	442038	NM_001008743.2	NP_001008743.1	T	Q6IMI6	CKRAQTLDRHAFLELKFPHKE	11	A	O00204	0	non-edgetic
rs12328317	human	snp	yes	updated 2017-02-15 16:05	YES	YES	?	'A/G/T'	0.0435575	0.141002	?	?	yes	notwithdrawn	byCluster,byFrequency,byHapMap	0.07488020000000001	A	5008	?	PRKAG3	139	A	3	missense	53632	NM_017431.2	NP_059127.2	L	Q9UGI9	STDDVELATEFPATEAWECEL	11	F	O43741	0	non-edgetic
rs12463674	human	snp	yes	updated 2017-02-15 16:05	YES	YES	?	'A/G'	0.361457	0.22378	?	?	yes	notwithdrawn	byCluster,byFrequency,byHapMap	0.129992	G	5008	likely benign	TTN	24584	C	2	missense	7273	NM_001256850.1	NP_001243779.1	T	Q8WZ42	ADVHGKPLPTIEWLRGDKEIE	11	I	Q5VST9,O15273,O75147,P54296,Q14324,Q13203,P52179	0,0,0,0,0,0,0	non-edgetic
rs12476289	human	snp	yes	updated 2017-02-15 16:05	YES	YES	?	'A/C/T'	0.132131	0.220473	?	?	yes	notwithdrawn	byCluster,byFrequency,byHapMap	0.0752796	T	5008	likely benign	TTN	1572	A	2	missense	7273	NM_001256850.1	NP_001243779.1	Q	Q8WZ42	LKNVNIKEGSRLEMKVRATGN	11	R	Q5VST9,O15273,O75147,P54296,Q14324,Q13203,P52179	0,0,0,0,0,0,0	non-edgetic
rs12693164	human	snp	yes	updated 2017-02-15 16:05	YES	YES	?	'C/T'	0.294304	0.246043	?	?	yes	notwithdrawn	byCluster,byFrequency,by2Hit2Allele,byHapMap	0.2470050000000001	C	5008	likely benign	TTN	8486	G	2	missense	7273	NM_001256850.1	NP_001243779.1	S	Q8WZ42	TLQFSRVEPANAGKYTCQIKN	11	N	Q5VST9,O15273,O75147,P54296,Q14324,Q13203,P52179	0,0,0,0,0,0,0	non-edgetic
rs12693166	human	snp	yes	updated 2017-02-15 16:05	YES	YES	?	'C/G/T'	0.293451	0.246217	?	?	yes	notwithdrawn	byCluster,byFrequency,by2Hit2Allele,byHapMap	0.2470050000000001	G	5008	likely benign	TTN	7145	C	1	missense	7273	NM_001256850.1	NP_001243779.1	H	Q8WZ42	WYRDGVLLRDDENLQTSFVDN	11	D	Q5VST9,O15273,O75147,P54296,Q14324,Q13203,P52179	0,0,0,0,0,0,0	non-edgetic
rs13390491	human	snp	yes	updated 2017-02-15 16:05	YES	YES	?	'C/T'	0.293099	0.246257	?	?	yes	notwithdrawn	byCluster,byFrequency,byHapMap	0.24381	T	5008	likely benign	TTN	8108	A	2	missense	7273	NM_001256850.1	NP_001243779.1	N	Q8WZ42	ATLQILQTDQSHIGQYNCSAS	11	S	Q5VST9,O15273,O75147,P54296,Q14324,Q13203,P52179	0,0,0,0,0,0,0	non-edgetic
rs13398235	human	snp	yes	updated 2017-02-15 16:05	YES	YES	?	'A/G'	0.138928	0.223971	?	?	yes	notwithdrawn	byCluster,byFrequency,byHapMap	0.11142200000000001	A	5008	likely benign	TTN	8577	T	2	missense	7273	NM_001256850.1	NP_001243779.1	L	Q8WZ42	VSGLKIINVAPSDSGVYSFEV	11	P	Q5VST9,O15273,O75147,P54296,Q14324,Q13203,P52179	0,0,0,0,0,0,0	non-edgetic
rs13424615	human	snp	yes	updated 2017-02-15 16:05	YES	YES	?	'A/C'	0.012871	0.0791823	?	?	yes	notwithdrawn	byCluster,byFrequency,byHapMap	0.0219649	A	5008	?	CFLAR	203	A	1	missense	8837	NM_001127183.2	NP_001120655.1	I	O15519	SLKDPSNNFRLHNGRSKEQRL	11	L	Q14790,Q92851	0,0	non-edgetic
rs16853238	human	snp	yes	updated 2017-02-15 16:05	YES	YES	?	'C/G'	0.0383999	0.13313699999999998	?	?	yes	notwithdrawn	byCluster,byFrequency,byHapMap	0.0702875	G	5008	likely benign	ABCA12	199	C	3	missense	26154	NM_173076.2	NP_775099.2	C	Q86UK0	SGYIVDDAFSWTFLGRNVFNK	11	W	O95477	0	non-edgetic
rs16866378	human	snp	yes	updated 2017-02-15 16:05	YES	YES	?	'A/G'	0.0853292	0.188105	?	?	yes	notwithdrawn	byCluster,byFrequency,byHapMap	0.09205269999999999	G	5008	likely benign	TTN	34115	C	2	missense	7273	NM_001256850.1	NP_001243779.1	A	Q8WZ42	SNVSISRSRNVYSLEIRNASV	11	V	Q5VST9,O15273,O75147,P54296,Q14324,Q13203,P52179	0,0,0,0,0,0,0	non-edgetic
rs16866380	human	snp	yes	updated 2017-02-15 16:05	YES	YES	?	'A/G'	0.0770294	0.180503	?	?	yes	notwithdrawn	byCluster,byFrequency,byHapMap	0.0792732	A	5008	likely benign	TTN	33620	T	2	missense	7273	NM_001256850.1	NP_001243779.1	L	Q8WZ42	KRVKSPEPSHPKAVSPTETKP	11	P	Q5VST9,O15273,O75147,P54296,Q14324,Q13203,P52179	0,0,0,0,0,0,0	non-edgetic
rs16866406	human	snp	yes	updated 2017-02-15 16:05	YES	YES	?	'A/G'	0.291063	0.246605	?	?	yes	notwithdrawn	byCluster,byFrequency,byHapMap	0.21305900000000005	A	5008	likely benign	TTN	18221	T	2	missense	7273	NM_001256850.1	NP_001243779.1	L	Q8WZ42	GGIYSLTVENPAGSKTVSVKV	11	P	Q5VST9,O15273,O75147,P54296,Q14324,Q13203,P52179	0,0,0,0,0,0,0	non-edgetic
rs16866412	human	snp	yes	updated 2017-02-15 16:05	YES	YES	?	'A/G'	0.0669018	0.170221	?	?	yes	notwithdrawn	byCluster,byFrequency,byHapMap	0.0726837	A	5008	likely benign	TTN	15520	T	2	missense	7273	NM_001256850.1	NP_001243779.1	V	Q8WZ42	PVDVEVHNPTAEAMTITWKPP	11	A	Q5VST9,O15273,O75147,P54296,Q14324,Q13203,P52179	0,0,0,0,0,0,0	non-edgetic
rs16866465	human	snp	yes	updated 2017-02-15 16:05	YES	YES	?	'C/G/T'	0.290871	0.246644	?	?	yes	notwithdrawn	byCluster,byFrequency,byHapMap	0.23881799999999997	G	5008	likely benign	TTN	7827	C	2	missense	7273	NM_001256850.1	NP_001243779.1	A	Q8WZ42	ELELFEVQPLESGDYSCLVTN	11	E	Q5VST9,O15273,O75147,P54296,Q14324,Q13203,P52179	0,0,0,0,0,0,0	non-edgetic
rs16866538	human	snp	yes	updated 2017-02-15 16:05	YES	YES	?	'A/G'	0.216933	0.247803	?	?	yes	notwithdrawn	byCluster,byFrequency,byHapMap	0.23602199999999998	A	5008	likely benign	TTN	328	T	1	missense	7273	NM_001256850.1	NP_001243779.1	C	Q8WZ42	IRSVRSPLLMRKTQASTVATG	11	R	Q5VST9,O15273,O75147,P54296,Q14324,Q13203,P52179	0,0,0,0,0,0,0	non-edgetic
rs17035911	human	snp	yes	updated 2017-02-15 16:05	YES	YES	?	'A/G'	0.0088133	0.06579489999999999	?	?	yes	notwithdrawn	byCluster,byFrequency,byHapMap	0.0163738	G	5008	?	SULT1C3	148	G	2	missense	442038	NM_001008743.2	NP_001008743.1	C	Q6IMI6	ARNPKDCLVSYYHFHRMASFM	11	Y	O00204	0	non-edgetic
rs28362304	human	snp	yes	updated 2017-02-15 16:05	YES	YES	?	'C/T'	0.0490965	0.148788	?	?	yes	notwithdrawn	byCluster,byFrequency,byHapMap	0.0455272	T	5008	?	IL1R1	344	T	2	missense	3554	NM_000877.3	NP_000868.1	M	P14778	FQKHMIGICVTLTVIIVCSVF	11	T	Q9NPH3	0	non-edgetic
rs33985460	human	snp	yes	updated 2017-02-15 16:05	YES	YES	?	'A/G'	0.0905723	0.192569	?	?	yes	notwithdrawn	byCluster,byFrequency	0.0307508	A	5008	?	PRKAG3	340	T	1	missense	53632	NM_017431.2	NP_059127.2	W	Q9UGI9	FLHIFGSLLPRPSFLYRTIQD	11	R	O43741	0	non-edgetic
rs34070843	human	snp	yes	updated 2017-02-15 16:05	NO	YES	?	'C/T'	0.0351296	0.12779200000000002	?	?	yes	notwithdrawn	byCluster,byFrequency	0.0161741	C	5008	benign	TTN	3762	G	1	missense	7273	NM_001256850.1	NP_001243779.1	V	Q8WZ42	QEIATFVKDTILKAALITEEN	11	I	Q5VST9,O15273,O75147,P54296,Q14324,Q13203,P52179	0,0,0,0,0,0,0	non-edgetic
rs34302587	human	snp	yes	updated 2017-02-15 16:05	YES	YES	?	'A/G'	0.0072765	0.0598773	?	?	yes	notwithdrawn	byCluster,byFrequency	0.019169299999999997	C	5008	?	POLR1A	815	G	1	missense	25885	NM_015425.4	NP_056240.2	V	O95602	KPKADVKRQRIIEESTHCGPQ	11	I	Q9H9Y6,P19388,O15160,P61218	0,0,0,0	non-edgetic
rs34689457	human	snp	yes	updated 2017-02-15 16:05	YES	YES	T(germline)/C(germline)	'C/T'	0.0254248	0.109845	?	?	yes	notwithdrawn	byCluster,byFrequency	0.044129400000000006	T	5008	benign	NHEJ1	14	A	1	missense	79840	NM_024782.2	NP_079058.1	T	Q9H9Q4	LEQGLLMQPWAWLQLAENSLL	11	A	Q13426	0	non-edgetic
rs34727427	human	snp	yes	updated 2017-02-15 16:05	YES	YES	?	'C/T'	0.388754	0.20796	?	?	yes	notwithdrawn	byCluster,byFrequency,byHapMap	0.236422	C	5008	?	HOXD4	123	C	1	missense	3233	NM_014621.2	NP_055436.2	P	P09016	YSQSDPKQPPSGTALKQPAVV	11	S	Q9BYU1	0	non-edgetic
rs34873284	human	snp	yes	updated 2017-02-15 16:05	YES	YES	?	'A/G'	0.0638418	0.16686900000000002	?	?	yes	notwithdrawn	byCluster,byFrequency	0.014377000000000001	C	5008	?	ATL2	272	G	2	missense	64225	NM_001135673.3	NP_001129145.1	S	Q8NHH9	FLEKRLQVKQNQHEELQNVRK	11	N	Q6DD88	0	non-edgetic
rs34892520	human	snp	yes	updated 2017-02-15 16:05	YES	YES	?	'A/G'	0.145146	0.226949	?	?	yes	notwithdrawn	byCluster,byFrequency	0.10223600000000001	T	5008	?	POLR1A	1141	A	1	missense	25885	NM_015425.4	NP_056240.2	T	O95602	SRRKYQKKAAACPDPSLSVWR	11	A	Q9H9Y6,P19388,O15160,P61218	0,nan,0,0	-
rs35009641	human	snp	yes	updated 2017-02-15 16:05	YES	YES	?	'A/G'	0.08128710000000001	0.184488	?	?	yes	notwithdrawn	byCluster,byFrequency	0.0153754	A	5008	likely benign	OBSL1	368	T	1	missense	23363	NM_001173408.1	NP_001166879.1	C	O75147	AVLECKVPNSRIPTAWFREDQ	11	R	Q8WZ42	0	non-edgetic
rs35012125	human	snp	yes	updated 2017-02-15 16:05	YES	YES	?	'C/G'	0.0142171	0.083105	?	?	yes	notwithdrawn	byCluster,byFrequency	0.0185703	G	5008	?	SDPR	130	C	3	missense	8436	NM_004657.5	NP_004648.1	D	O95810	KVSAHTRAVKERMDRQCAQVK	11	E	Q969G5,Q6NZI2	0,0	non-edgetic
rs35050588	human	snp	yes	updated 2017-02-15 16:05	YES	YES	?	'C/G/T'	0.0220433	0.10269	?	?	yes	notwithdrawn	byCluster,byFrequency	0.0379393	C	5008	?	PRKAG3	153	A	1	missense	53632	NM_017431.2	NP_059127.2	M	Q9UGI9	EAWECELEGLLEERPALCLSP	11	L	O43741	0	non-edgetic
rs35093541	human	snp	yes	updated 2017-02-15 16:05	YES	YES	?	'A/G'	0.0078063	0.0619854	?	?	yes	notwithdrawn	byCluster,byFrequency	0.020567099999999998	C	5008	?	POLR1A	1608	G	3	missense	25885	NM_015425.4	NP_056240.2	M	O95602	RRLYSNDIHAIANTYGIEAAL	11	I	Q9H9Y6,P19388,O15160,P61218	0,0,0,0	non-edgetic
rs35212307	human	snp	yes	updated 2017-02-15 16:05	YES	YES	?	'C/T'	0.164628	0.234972	?	?	yes	notwithdrawn	byCluster,byFrequency,byHapMap	0.0459265	C	5008	?	WDR12	75	G	1	missense	55759	NM_018256.3	NP_060726.3	V	Q9GZL7	PLDKHMEMENISSEEVVEIEY	11	I	Q14137	0	non-edgetic
rs35239368	human	snp	yes	updated 2017-02-15 16:05	YES	YES	?	'A/G'	0.0752307	0.17876199999999998	?	?	yes	notwithdrawn	byCluster,byFrequency	0.13139	C	5008	?	POLR1A	364	G	1	missense	25885	NM_015425.4	NP_056240.2	E	O95602	EVATPTTDEEKDSLIAIDRSF	11	K	Q9H9Y6,P19388,O15160,P61218	0,0,0,0	non-edgetic
rs35314717	human	snp	yes	updated 2017-02-15 16:05	YES	YES	?	'A/C'	0.0626037	0.165477	?	?	yes	notwithdrawn	byCluster,byFrequency	0.0323482	C	5008	?	PTPRN	419	G	3	missense	5798	NM_001199763.1	NP_001186692.1	R	Q16849	PGHPTASPTSSEVQQVPSPVS	11	S	O14522,Q13332	0,0	non-edgetic
rs35322532	human	snp	yes	updated 2017-02-15 16:05	YES	YES	?	'A/T'	0.0117774	0.0758287	?	?	yes	notwithdrawn	byCluster,byFrequency	0.0171725	A	5008	?	ITGA4	634	A	1	missense	3676	NM_000885.5	NP_000876.3	T	P13612	HENCSADLQVSAKIGFLKPHE	11	S	P05556,P26010,P02751	0,0,0	non-edgetic
rs35443467	human	snp	yes	updated 2017-02-15 16:05	YES	YES	?	'A/G'	0.0047915	0.0487111	?	?	yes	notwithdrawn	byCluster,byFrequency	0.0111821	T	5008	?	POLR1A	396	A	2	missense	25885	NM_015425.4	NP_056240.2	N	O95602	KLYNIWIRLQSHVNIVFDSEM	11	S	Q9H9Y6,P19388,O15160,P61218	0,0,0,0	non-edgetic
rs35683768	human	snp	yes	updated 2017-02-15 16:05	YES	YES	?	'A/C/T'	0.0274176	0.113831	?	?	yes	notwithdrawn	byCluster,byFrequency	0.028953700000000002	A	5008	likely benign	TTN	60	A	1	missense	7273	NM_001256850.1	NP_001243779.1	N	Q8WZ42	TLPGVQISFSDGRAKLTIPAV	11	D	Q5VST9,O15273,O75147,P54296,Q14324,Q13203,P52179	0,0,0,0,0,0,0	non-edgetic
rs35777875	human	snp	yes	updated 2017-02-15 16:05	YES	YES	?	'C/T'	0.0074536	0.0605906	?	?	yes	notwithdrawn	byCluster,byFrequency	0.013178899999999999	A	5008	?	PRKCE	654	A	1	missense	5581	NM_005400.2	NP_005391.1	T	Q02156	KNPHKRLGCVASQNGEDAIKQ	11	A	Q15349	0	non-edgetic
rs35813871	human	snp	yes	updated 2017-02-15 16:05	YES	YES	?	'C/T'	0.280971	0.248074	?	?	yes	notwithdrawn	byCluster,byFrequency	0.100439	A	5008	likely benign	TTN	811	T	2	missense	7273	NM_001256850.1	NP_001243779.1	I	Q8WZ42	RLVHVDKRPRTASPHFTVSKI	11	T	Q5VST9,O15273,O75147,P54296,Q14324,Q13203,P52179	0,0,0,0,0,0,0	non-edgetic
rs36051007	human	snp	yes	updated 2017-02-15 16:05	YES	YES	?	'C/T'	0.359263	0.224859	?	?	yes	notwithdrawn	byCluster,byFrequency	0.125998	T	5008	likely benign	TTN	10779	A	2	missense	7273	NM_001256850.1	NP_001243779.1	H	Q8WZ42	EPKKVFEEKIRISITKREKEQ	11	R	Q5VST9,O15273,O75147,P54296,Q14324,Q13203,P52179	0,0,0,0,0,0,0	non-edgetic
rs41288789	human	snp	yes	updated 2017-02-15 16:05	YES	YES	?	'A/G'	0.06491759999999999	0.168061	?	?	yes	notwithdrawn	byCluster,byFrequency	0.0147764	A	5008	?	DPYSL5	512	A	1	missense	56896	NM_001253723.1	NP_001240652.1	T	Q9BPU6	PGKKEMGTPLADTPTRPVTRH	11	A	Q16555	0	non-edgetic
rs55675869	human	snp	yes	updated 2017-02-15 16:05	NO	YES	?	'C/T'	0.0559721	0.157649	?	?	yes	notwithdrawn	byCluster,byFrequency	0.023162900000000004	T	5008	likely benign	TTN	31725	A	1	missense	7273	NM_001256850.1	NP_001243779.1	I	Q8WZ42	LTENAGYYFRVSAQNTFGISD	11	V	Q5VST9,O15273,O75147,P54296,Q14324,Q13203,P52179	0,0,0,0,0,0,0	non-edgetic
rs55853696	human	snp	yes	updated 2017-02-15 16:05	NO	YES	?	'C/G'	0.006823600000000001	0.0580107	?	?	yes	notwithdrawn	byCluster,byFrequency	0.0121805	C	5008	benign	TTN	3590	G	1	missense	7273	NM_001256850.1	NP_001243779.1	V	Q8WZ42	DYGKTICSAYLKINSKGEGHK	11	L	Q5VST9,O15273,O75147,P54296,Q14324,Q13203,P52179	0,0,0,0,0,0,0	non-edgetic
rs55948748	human	snp	yes	updated 2017-02-15 16:05	NO	YES	?	'A/G'	0.0086056	0.06502899999999999	?	?	yes	notwithdrawn	byCluster,byFrequency	0.0141773	A	5008	likely benign	TTN	20198	T	2	missense	7273	NM_001256850.1	NP_001243779.1	V	Q8WZ42	QYQFRAIARTAVNISPPSEPS	11	A	Q5VST9,O15273,O75147,P54296,Q14324,Q13203,P52179	0,0,0,0,0,0,0	non-edgetic
rs56018860	human	snp	yes	updated 2017-02-15 16:05	NO	YES	?	'C/T'	0.0509879	0.151308	?	?	yes	notwithdrawn	byCluster,byFrequency	0.0223642	C	5008	likely benign	TTN	24239	G	1	missense	7273	NM_001256850.1	NP_001243779.1	A	Q8WZ42	ITVANVVGQKTASIEIVTLDK	11	T	Q5VST9,O15273,O75147,P54296,Q14324,Q13203,P52179	0,0,0,0,0,0,0	non-edgetic
rs56142888	human	snp	yes	updated 2017-02-15 16:05	NO	YES	?	'C/G'	0.132525	0.22068	?	?	yes	notwithdrawn	byCluster,byFrequency	0.0754792	G	5008	likely benign	TTN	2610	C	3	missense	7273	NM_001256850.1	NP_001243779.1	I	Q8WZ42	GKYTFYAGENMTSGKLTVAGG	11	M	Q5VST9,O15273,O75147,P54296,Q14324,Q13203,P52179	0,0,0,0,0,0,0	non-edgetic
rs56376197	human	snp	yes	updated 2017-02-15 16:05	NO	YES	?	'C/T'	0.008614799999999999	0.0650629	?	?	yes	notwithdrawn	byCluster,byFrequency	0.012380200000000001	C	5008	likely benign	TTN	32294	G	1	missense	7273	NM_001256850.1	NP_001243779.1	V	Q8WZ42	EALQFLHSHNIGHFDIRPENI	11	I	Q5VST9,O15273,O75147,P54296,Q14324,Q13203,P52179	0,0,0,0,0,0,0	non-edgetic
rs59332477	human	snp	yes	updated 2017-02-15 16:05	YES	YES	?	'C/T'	0.497994	0.0316092	?	?	yes	notwithdrawn	byCluster,byFrequency	0.37659699999999996	T	5008	benign	OBSL1	1767	A	2	missense	23363	NM_015311.2	NP_056126.1	Q	O75147	PLRPGARVRIRQEGKKHILVL	11	R	Q8WZ42	0	non-edgetic
rs59901247	human	snp	yes	updated 2017-02-15 16:05	YES	YES	?	'A/C'	0.109726	0.206937	?	?	yes	notwithdrawn	byCluster,byFrequency	0.163339	C	5008	benign	EPAS1	766	C	1	missense	2034	NM_001430.4	NP_001421.2	P	Q99814	LSANVPNDKFTQNPMRGLGHP	11	T	Q8WYA1,P27540	0,0	non-edgetic
rs61518065	human	snp	yes	updated 2017-02-15 16:05	YES	YES	?	'A/C'	0.0262026	0.111421	?	?	yes	notwithdrawn	byCluster,byFrequency	0.0509185	A	5008	benign	EPAS1	785	A	1	missense	2034	NM_001430.4	NP_001421.2	T	Q99814	HPLRHLPLPQPPSAISPGENS	11	P	Q8WYA1,P27540	0,0	non-edgetic
rs61735649	human	snp	yes	updated 2017-02-15 16:05	YES	YES	?	'C/G'	0.07673780000000001	0.180223	?	?	yes	notwithdrawn	byCluster,byFrequency	0.0413339	C	5008	?	SDPR	174	G	1	missense	8436	NM_004657.5	NP_004648.1	E	O95810	NEIPASVFVKQPVSGAVEGKE	11	Q	Q969G5,Q6NZI2	0,0	non-edgetic
rs61743196	human	snp	yes	updated 2017-02-15 16:05	YES	YES	?	'A/G'	0.0107469	0.07251189999999999	?	?	yes	notwithdrawn	byCluster,byFrequency	0.0177716	A	5008	?	SULT1C3	203	A	1	missense	442038	NM_001008743.2	NP_001008743.1	K	Q6IMI6	DMHRILYLFYEDIKKDPKREI	11	E	O00204	0	non-edgetic
rs61748245	human	snp	yes	updated 2017-02-15 16:05	YES	YES	?	'A/C/T'	0.477544	0.103612	?	?	yes	notwithdrawn	byCluster,byFrequency	0.443091	T	5008	?	GRB14	90	A	1	missense	2888	NM_004490.2	NP_004481.2	I	Q14449	NPFPELCCSPFTSVLSADLFP	11	F	P08069	0	non-edgetic
rs61751949	human	snp	yes	updated 2017-02-15 16:05	YES	YES	?	'C/T'	0.034227	0.126262	?	?	yes	notwithdrawn	byCluster,byFrequency	0.0121805	T	5008	?	CRYGC	48	A	2	missense	1420	NM_020989.3	NP_066269.1	H	P07315	VESGCWMLYERPNYQGQQYLL	11	R	P43320	nan	-
rs61758802	human	snp	yes	updated 2017-02-15 16:05	NO	YES	?	'C/T'	0.016431099999999997	0.08913789999999999	?	?	yes	notwithdrawn	byCluster,byFrequency	0.010383400000000001	T	5008	?	RANBP2	780	T	2	missense	5903	NM_006267.4	NP_006258.3	L	P49792	NADSEIKHSTPSPTRYSLSPS	11	P	P62826	0	non-edgetic
rs62176112	human	snp	yes	updated 2017-02-15 16:05	YES	YES	?	'A/G'	0.337621	0.234142	?	?	yes	notwithdrawn	byCluster,byFrequency	0.045726800000000005	A	5008	likely benign	PRKRA	11	T	2	missense	8575	NM_003690.4	NP_003681.1	L	O75569	MSQSRHRAEAPPLEREDSGTF	11	P	Q9UPY3,Q15633	0,0	non-edgetic
rs62618736	human	snp	yes	updated 2017-02-15 16:05	NO	YES	?	'G/T'	0.0093489	0.0677279	?	?	yes	notwithdrawn	byCluster,byFrequency	0.0159744	T	5008	likely benign	TTN	20274	A	1	missense	7273	NM_001256850.1	NP_001243779.1	K	Q8WZ42	KPAEGIKMAMQRNLCTLELFS	11	Q	Q5VST9,O15273,O75147,P54296,Q14324,Q13203,P52179	0,0,0,0,0,0,0	non-edgetic
rs71425650	human	snp	yes	updated 2017-02-15 16:05	YES	YES	?	'C/T'	0.27517	0.24873	?	?	yes	notwithdrawn	byCluster,byFrequency	0.184305	T	5008	?	CWC22	742	A	2	missense	57703	NM_020943.2	NP_065994.1	K	Q9HCG8	KLIRNQQTNDRKQKERRQEHG	11	R	P38919	0	non-edgetic
rs72647846	human	snp	yes	updated 2017-02-15 16:05	NO	YES	?	'A/G'	0.0077969	0.0619489	?	?	yes	notwithdrawn	byCluster,byFrequency	0.013977600000000001	T	5008	likely benign	TTN	335	A	1	missense	7273	NM_001256850.1	NP_001243779.1	M	Q8WZ42	LLMRKTQASTVATGPEVPPPW	11	V	Q5VST9,O15273,O75147,P54296,Q14324,Q13203,P52179	0,0,0,0,0,0,0	non-edgetic
rs72647877	human	snp	yes	updated 2017-02-15 16:05	YES	YES	?	'A/G'	0.010480799999999998	0.071628	?	?	yes	notwithdrawn	byCluster,byFrequency	0.0119808	C	5008	likely benign	TTN	1544	G	1	missense	7273	NM_001256850.1	NP_001243779.1	V	Q8WZ42	NRAGRSSISVILTVEAVEHQV	11	I	Q5VST9,O15273,O75147,P54296,Q14324,Q13203,P52179	0,0,0,0,0,0,0	non-edgetic
rs72648257	human	snp	yes	updated 2017-02-15 16:05	NO	YES	?	'A/G'	0.0510085	0.151335	?	?	yes	notwithdrawn	byCluster,byFrequency	0.0223642	C	5008	likely benign	TTN	30042	G	1	missense	7273	NM_001256850.1	NP_001243779.1	G	Q8WZ42	AVIKFCDRSDSGKYTLTVKNA	11	S	Q5VST9,O15273,O75147,P54296,Q14324,Q13203,P52179	0,0,0,0,0,0,0	non-edgetic
rs72648954	human	snp	yes	updated 2017-02-15 16:05	NO	YES	?	'A/G'	0.009704700000000002	0.0689796	?	?	yes	notwithdrawn	byCluster,byFrequency	0.014976	C	5008	likely benign	TTN	6085	G	1	missense	7273	NM_001256850.1	NP_001243779.1	V	Q8WZ42	KSVDVTEKDPMTLECVVAGTP	11	M	Q5VST9,O15273,O75147,P54296,Q14324,Q13203,P52179	0,0,0,0,0,0,0	non-edgetic
rs72648962	human	snp	yes	updated 2017-02-15 16:05	NO	YES	?	'A/G'	0.0103061	0.0710412	?	?	yes	notwithdrawn	byCluster,byFrequency	0.0155751	T	5008	likely benign	TTN	6719	A	1	missense	7273	NM_001256850.1	NP_001243779.1	N	Q8WZ42	VGKSSCTAVVDVSDRAVPPSF	11	D	Q5VST9,O15273,O75147,P54296,Q14324,Q13203,P52179	0,0,0,0,0,0,0	non-edgetic
rs72648986	human	snp	yes	updated 2017-02-15 16:05	NO	YES	?	'A/T'	0.02219	0.102969	?	?	yes	notwithdrawn	byCluster,byFrequency	0.028754000000000002	T	5008	likely benign	TTN	8149	A	3	missense	7273	NM_001256850.1	NP_001243779.1	E	Q8WZ42	PFFDLKPVSVDLALGESGTFK	11	D	Q5VST9,O15273,O75147,P54296,Q14324,Q13203,P52179	0,0,0,0,0,0,0	non-edgetic
rs72650006	human	snp	yes	updated 2017-02-15 16:05	NO	YES	?	'A/T'	0.0389696	0.13403800000000002	?	?	yes	notwithdrawn	byCluster,byFrequency	0.0105831	A	5008	likely benign	TTN	9621	T	1	missense	7273	NM_001256850.1	NP_001243779.1	S	Q8WZ42	PEIKLSWYKGTEKLEPSDKFE	11	T	Q5VST9,O15273,O75147,P54296,Q14324,Q13203,P52179	0,0,0,0,0,0,0	non-edgetic
rs72932596	human	snp	yes	updated 2017-02-15 16:05	YES	YES	?	'C/T'	0.0060375	0.0546104	?	?	yes	notwithdrawn	byCluster,byFrequency	0.0117812	T	5008	?	POLR1A	1437	A	2	missense	25885	NM_015425.4	NP_056240.2	D	O95602	YESEEEEEREGEENDDEDMQE	11	G	Q9H9Y6,P19388,O15160,P61218	0,0,0,0	non-edgetic
rs72934521	human	snp	yes	updated 2017-02-15 16:05	YES	YES	?	'C/G'	0.0068664	0.0581899	?	?	yes	notwithdrawn	byCluster,byFrequency	0.0129792	C	5008	?	POLR1A	652	G	3	missense	25885	NM_015425.4	NP_056240.2	Q	O95602	TTRGCFFTREHYMELVYRGLT	11	H	Q9H9Y6,P19388,O15160,P61218	nan,0,1,0	edgetic
rs73954346	human	snp	yes	updated 2017-02-15 16:05	YES	YES	?	'C/G'	0.0104213	0.0714288	?	?	yes	notwithdrawn	byCluster,byFrequency	0.018370599999999997	G	5008	?	GCC2	62	G	2	missense	9648	NM_181453.3	NP_852118.1	R	Q8IWJ2	EKEIEELRSKPVTEGTGDIIK	11	P	P20340	0	non-edgetic
rs73976541	human	snp	yes	updated 2017-02-15 16:05	YES	YES	?	'C/T'	0.0133974	0.08074169999999999	?	?	yes	notwithdrawn	byCluster,byFrequency	0.026557499999999998	T	5008	?	HAT1	314	T	2	missense	8520	NM_003642.3	NP_003633.1	V	O14929	KLMQGFNEDMAIEAQQKFKIN	11	A	Q09028	0	non-edgetic
rs76224543	human	snp	yes	updated 2017-02-15 16:05	NO	YES	?	'A/C/T'	0.0076881	0.06152280000000001	?	?	yes	notwithdrawn	byCluster,byFrequency	0.0101837	T	5008	benign	HDAC4	319	A	1	missense	9759	NM_006037.3	NP_006028.2	T	P56524	SVSAENGIAPAVPSIPAETSL	11	A	O15379	0	non-edgetic
rs76352345	human	snp	yes	updated 2017-02-15 16:05	NO	YES	?	'C/G'	0.0430484	0.140254	?	?	yes	notwithdrawn	byCluster,byFrequency	0.0319489	C	5008	?	RANBP2	272	C	3	missense	5903	NM_006267.4	NP_006258.3	F	P49792	FDSALQSVKSLGGNDELSATF	11	L	P62826	0	non-edgetic
rs76907296	human	snp	yes	updated 2017-02-15 16:05	NO	YES	?	'G/T'	0.0319131	0.122221	?	?	yes	notwithdrawn	byCluster,byFrequency	0.0225639	T	5008	?	SPTBN1	1023	T	3	missense	6711	NM_003128.2	NP_003119.2	D	Q01082	SDLQKEAEKLESEHPDQAQAI	11	E	P02549,Q13813	0,0	non-edgetic
rs78070897	human	snp	yes	updated 2017-02-15 16:05	NO	YES	?	'C/T'	0.0103496	0.0711875	?	?	yes	notwithdrawn	byCluster,byFrequency	0.0209665	C	5008	likely benign	ABCG5	262	G	2	missense	64240	NM_022436.2	NP_071881.1	R	Q9H222	PRSELFQLFDKIAILSFGELI	11	K	Q9H221	0	non-edgetic
rs78239085	human	snp	yes	updated 2017-02-15 16:05	NO	YES	?	'C/T'	0.0344879	0.126706	?	?	yes	notwithdrawn	byCluster,byFrequency	0.030151799999999996	T	5008	?	POLR1A	1387	A	2	missense	25885	NM_015425.4	NP_056240.2	Q	O95602	LDNAGELGRSRGEQEGDEEEE	11	R	Q9H9Y6,P19388,O15160,P61218	nan,0,0,0	-
rs79392961	human	snp	yes	updated 2017-02-15 16:05	NO	YES	?	'A/G'	0.0070497	0.0589506	?	?	yes	notwithdrawn	byCluster,byFrequency	0.0113818	A	5008	?	CD8A	100	T	1	missense	925	NM_001145873.1	NP_001139345.1	F	P01732	SGKRLGDTFVLTLSDFRRENE	11	L	P17693	0	non-edgetic
rs79616802	human	snp	yes	updated 2017-02-15 16:05	YES	YES	?	'A/C/G/T'	0.155116	0.231294	?	?	yes	notwithdrawn	byCluster,byFrequency	0.133187	C	5008	?	ACTR1B	45	C	1	missense	10120	NM_005735.3	NP_005726.1	L	P42025	FPNYVGRPKHMRVMAGALEGD	11	M	P60709,Q13561	0,nan	-
rs80025980	human	snp	yes	updated 2017-02-15 16:05	NO	YES	?	'A/G'	0.014750799999999996	0.0846038	?	?	yes	notwithdrawn	byCluster,byFrequency	0.028953700000000002	A	5008	likely benign	ABCG8	80	A	2	missense	64241	NM_022437.2	NP_071882.1	Y	Q9H221	QFKMPWTSPSCQNSCELGIQN	11	C	Q9H222	0	non-edgetic
rs80243841	human	snp	yes	updated 2017-02-15 16:05	NO	YES	?	'A/G'	0.0401346	0.135855	?	?	yes	notwithdrawn	byCluster,byFrequency	0.0111821	A	5008	?	STRN	380	T	1	missense	6801	NM_003162.3	NP_003153.2	S	O43815	LQPSVGSPSRPSSSRLPEHEI	11	P	Q13033,Q9NRL3	0,0	non-edgetic
rs80292002	human	snp	yes	updated 2017-02-15 16:05	NO	YES	?	'A/G'	0.031953300000000004	0.122293	?	?	yes	notwithdrawn	byCluster,byFrequency	0.0227636	G	5008	?	MLPH	72	G	2	missense	79083	NM_001042467.2	NP_001035932.1	R	Q9BV36	THCARCLQPYQLLVNSKRQCL	11	Q	P51159	0	non-edgetic
rs111455491	human	snp	yes	updated 2017-02-15 16:05	NO	YES	?	'C/T'	0.0465591	0.145299	?	?	yes	notwithdrawn	byCluster,byFrequency	0.0173722	C	5008	?	SULT1C3	202	C	1	missense	442038	NM_001008743.2	NP_001008743.1	H	Q6IMI6	KDMHRILYLFYEDIKKDPKRE	11	Y	O00204	0	non-edgetic
rs114489202	human	snp	yes	updated 2017-02-15 16:05	NO	YES	?	'C/T'	0.0071203	0.059240699999999986	?	?	yes	notwithdrawn	byCluster,byFrequency	0.0121805	T	5008	?	POLR1B	3	T	1	missense	84172	NM_001137604.2	NP_001131076.1	S	Q9H9Y6	MDPGSRWRNLPSG	3	P	O95602	0	non-edgetic
rs115868270	human	snp	yes	updated 2017-02-15 16:05	NO	YES	?	'C/G/T'	0.0064652	0.05648880000000001	?	?	yes	notwithdrawn	byCluster,byFrequency	0.014377000000000001	G	5008	?	RNF25	343	A	2	missense	64320	NM_022453.2	NP_071898.2	N	Q96BH1	QKAMLDPPKPSRGPWRQPERR	11	S	P51668,P62837,P61077,Q9Y2X8,P51965,Q969T4	0,0,0,0,0,0	non-edgetic
rs138274580	human	snp	yes	updated 2017-02-15 16:05	NO	YES	?	'A/G'	0.0900328	0.192121	?	?	yes	notwithdrawn	byCluster,byFrequency	0.07807510000000001	G	5008	?	ATG4B	330	G	2	missense	23192	NM_013325.4	NP_037457.3	S	Q9Y4P1	GFFCKTEDDFNDWCQQVKKLS	11	N	O95166,Q9GZQ8,P60520,Q9H0R8,Q9BXW4,Q9H492	0,0,0,0,0,0	non-edgetic
rs140214067	human	snp	yes	updated 2017-02-15 16:05	NO	YES	?	'C/T'	0.0114069	0.0746549	?	?	yes	notwithdrawn	byCluster,byFrequency	0.0153754	T	5008	likely benign	OBSL1	1373	A	1	missense	23363	NM_001173431.1	NP_001166902.1	K	O75147	VSELTPLTVHEGDDATFRCEV	11	E	Q8WZ42	0	non-edgetic
rs148999619	human	snp	yes	updated 2017-02-15 16:05	NO	YES	?	'A/T'	0.0076462	0.0613567	?	?	yes	notwithdrawn	byCluster,byFrequency	0.0153754	A	5008	?	RANBP2	853	A	3	missense	5903	NM_006267.4	NP_006258.3	E	P49792	TENYGPDSVPDGYQGSQTFHG	11	D	P62826	0	non-edgetic
rs186464460	human	snp	yes	updated 2017-02-15 16:05	NO	YES	?	'A/C/G'	0.006968600000000001	0.058615	?	?	yes	notwithdrawn	byCluster,byFrequency	0.0109824	A	5008	?	PTPRN	11	C	1	missense	5798	NM_001199763.1	NP_001186692.1	R	Q16849	MRRPRRPGGLGGSGGLRLLLC	11	G	O14522,Q13332	0,0	non-edgetic
rs200875815	human	snp	yes	updated 2017-02-15 16:05	NO	YES	G(germline)/T(germline)	'G/T'	0.4753850000000001	0.108174	?	?	yes	notwithdrawn	byCluster,byFrequency	0.215455	G	5008	benign	TTN	2963	C	1	missense	7273	NM_001256850.1	NP_001243779.1	P	Q8WZ42	FVCGNDQVSATLTVTPIMITS	11	T	Q5VST9,O15273,O75147,P54296,Q14324,Q13203,P52179	0,0,0,0,0,0,0	non-edgetic
rs527658023	human	snp	yes	updated 2017-02-15 16:05	NO	YES	?	'A/C'	0.0001826	0.0095546	?	?	yes	notwithdrawn	byFrequency	0.071885	C	5008	?	ARHGAP15	342	C	2	missense	55843	NM_018460.3	NP_060930.3	A	Q53QZ3	VNQEEKLNLDDSQWEDIHVVT	11	D	P63000	0	non-edgetic
rs539227893	human	snp	yes	updated 2017-02-15 16:05	NO	YES	?	'A/C/G'	0.0002177	0.0104308	?	?	yes	notwithdrawn	byFrequency	0.0173722	C	5008	?	ITGA4	78	A	1	missense	3676	NM_000885.5	NP_000876.3	T	P13612	LVGAPTANWLANASVINPGAI	11	A	P05556,P26010,P02751	0,0,0	non-edgetic
rs551313395	human	snp	yes	updated 2017-02-15 16:05	NO	YES	?	'A/G/T'	0.000728	0.0190647	?	?	yes	notwithdrawn	byFrequency	0.0644968	T	5008	?	TTN	681	A	2	missense	7273	NM_001256850.1	NP_001243779.1	N	Q8WZ42	TILRTRETMATRQEQIQVTHG	11	T	Q5VST9,O15273,O75147,P54296,Q14324,Q13203,P52179	0,0,0,0,0,0,0	non-edgetic
rs552347792	human	snp	yes	updated 2017-02-15 16:05	NO	YES	?	'C/T'	0.0030991	0.039242	?	?	yes	notwithdrawn	byCluster,byFrequency	0.024361	T	5008	?	NIFK	49	A	1	missense	84365	NM_032390.4	NP_115766.3	M	Q9BYG3	QEQLTPGVVYVRHLPNLLDET	11	V	P46013	0	non-edgetic
rs560855336	human	snp	yes	updated 2017-02-15 16:05	NO	YES	?	'C/G'	0.121383	0.214377	?	?	yes	notwithdrawn	byCluster,byFrequency	0.012380200000000001	G	5008	?	CNNM3	223	G	1	missense	26505	NM_017623.4	NP_060093.3	A	Q8NE01	LYRAAGQRAVPAVLGSAGLVF	11	P	Q12974,Q93096	0,0	non-edgetic
rs576038518	human	snp	yes	updated 2017-02-15 16:05	NO	YES	?	'G/T'	0.0558544	0.157504	?	?	yes	notwithdrawn	byFrequency	0.028754000000000002	G	5008	?	TTN	8193	C	1	missense	7273	NM_001256850.1	NP_001243779.1	P	Q8WZ42	GNYKMTLVENTATLTVLKVGK	11	T	Q5VST9,O15273,O75147,P54296,Q14324,Q13203,P52179	0,0,0,0,0,0,0	non-edgetic
rs6794	human	snp	yes	updated 2017-02-15 16:05	YES	YES	?	'C/G'	0.482311	0.092367	?	?	yes	notwithdrawn	byCluster,byFrequency,by2Hit2Allele,byHapMap	0.294129	G	5008	?	EXOSC7	274	C	1	missense	23016	NM_015004.3	NP_055819.2	L	Q15024	KVLHASLQSVVHKEESLGPKR	11	V	Q13868,Q9NPD3,Q9NQT5,Q8TF46	0,0,0,0	non-edgetic
rs323872	human	snp	yes	updated 2017-02-15 16:05	YES	YES	?	'A/G'	0.031061900000000007	0.12069	99	97	yes	notwithdrawn	byCluster,byFrequency,byHapMap	0.039736400000000005	T	5008	?	PCBP4	198	A	1	missense	57060	NM_001174100.1	NP_001167571.1	S	P57723	LGTVLLSANQGFSVQGQYGAV	11	G	Q15365	0	non-edgetic
rs708035	human	snp	yes	updated 2017-02-15 16:05	YES	YES	?	'A/T'	0.397461	0.201879	?	?	yes	notwithdrawn	byCluster,byFrequency,byOtherPop,byHapMap	0.172923	T	5008	?	IRAK2	431	A	3	missense	3656	NM_001570.3	NP_001561.3	E	O43187	PVYLKDLLLSDIPSSTASLCS	11	D	P51617,Q9Y616,P10398,Q9NWZ3	0,0,0,0	non-edgetic
rs1055153	human	snp	yes	updated 2017-02-15 16:05	YES	YES	?	'C/G/T'	0.188538	0.242327	?	?	yes	notwithdrawn	byCluster,byFrequency,byHapMap	0.0738818	T	5008	?	WWTR1	74	A	2	missense	25937	NM_001168278.2	NP_001161750.1	Q	Q9GZV5	QSSTDSSGGHPGPRLAGGAQH	11	P	Q15561	0	non-edgetic
rs1131356	human	snp	yes	updated 2017-02-15 16:05	YES	YES	?	'A/G'	0.467855	0.122634	?	?	yes	notwithdrawn	byCluster,byFrequency,byOtherPop,by2Hit2Allele,byHapMap	0.453874	G	5008	likely benign	FLNB	1157	A	1	missense	2317	NM_001164317.1	NP_001157789.1	N	O75369	KVGEAGLLSVDCSEAGPGALG	11	D	P21333	0	non-edgetic
rs1131532	human	snp	yes	updated 2017-02-15 16:05	YES	YES	?	'C/G/T'	0.447931	0.152775	?	?	yes	notwithdrawn	byCluster,byFrequency,by2Hit2Allele,byHapMap	0.332268	A	5008	?	TNFSF10	275	G	3	missense	8743	NM_003810.3	NP_003801.1	L	P50591	LIDMDHEASFFGAFLVG	11	F	O00220,O14763	0,0	non-edgetic
rs1132429	human	snp	yes	updated 2017-02-15 16:05	YES	YES	?	'A/C/G/T'	0.454032	0.144468	?	?	yes	notwithdrawn	byCluster,byFrequency,byHapMap	0.31948899999999997	C	5008	?	ACTL6A	339	A	3	missense	86	NM_004301.4	NP_004292.1	E	O96019	VTTSVGMCDIDIRPGLYGSVI	11	D	Q9H9F9,Q9GZN1	0,0	non-edgetic
rs1799977	human	snp	yes	updated 2017-02-15 16:05	YES	YES	G(germline)/A(germline)/C(germline)	'A/C/G'	0.356928	0.225979	?	?	yes	notwithdrawn	byCluster,byFrequency,byOtherPop,byHapMap	0.129593	G	5008	benign	MLH1	219	G	1	missense	4292	NM_000249.3	NP_000240.1	V	P40692	NASTVDNIRSIFGNAVSRELI	11	I	P54278,P20585	nan,0	-
rs1800452	human	snp	yes	updated 2017-02-15 16:05	NO	YES	G(germline)/A(germline)	'A/G'	0.0100093	0.0700318	?	?	yes	notwithdrawn	byCluster,byFrequency	0.0119808	A	5008	benign	CCR5	223	A	2	missense	1234	NM_000579.3	NP_000570.1	Q	P51681	CYSGILKTLLRCRNEKKRHRA	11	R	P61073,P13501	0,0	non-edgetic
rs1800944	human	snp	yes	updated 2017-02-15 16:05	YES	YES	T(germline)/C(germline)	'C/G/T'	0.0070791	0.05907290000000001	?	?	yes	notwithdrawn	byCluster,byFrequency	0.0129792	T	5008	benign	CCR5	335	T	2	missense	1234	NM_000579.3	NP_000570.1	V	P51681	SIFQQEAPERASSVYTRSTGE	11	A	P61073,P13501	0,0	non-edgetic
rs1801282	human	snp	yes	updated 2017-02-15 16:05	YES	YES	G(germline)/C(germline)	'C/G'	0.196018	0.244102	?	?	yes	notwithdrawn	byCluster,byFrequency,byHapMap	0.0702875	G	5008	likely benign	PPARG	12	G	1	missense	5468	NM_015869.4	NP_056953.2	A	P37231	GETLGDSPIDPESDSFTDTLS	11	P	P10276	0	non-edgetic
rs2229362	human	snp	yes	updated 2017-02-15 16:05	YES	YES	G(germline)/A(germline)	'A/G'	0.289928	0.246791	?	?	yes	notwithdrawn	byCluster,byFrequency,byHapMap	0.185104	T	5008	untested	BCL6	493	A	1	missense	604	NM_001130845.1	NP_001124317.1	T	P41182	PQHAEMCLHTAGPTFPEEMGE	11	A	O15156,Q53G59	0,0	non-edgetic
rs2230461	human	snp	yes	updated 2017-02-15 16:05	YES	YES	G(germline)/A(germline)	'A/G'	0.121346	0.214355	?	?	yes	notwithdrawn	byCluster,byFrequency,byHapMap	0.08785939999999999	G	5008	benign	PIK3CA	391	G	3	missense	5290	NM_006218.2	NP_006209.2	M	P42336	PRWNEWLNYDIYIPDLPRAAR	11	I	P27986,O00459,Q92569	0,0,0	non-edgetic
rs2230590	human	snp	yes	updated 2017-02-15 16:05	YES	YES	?	'A/G'	0.4862800000000001	0.08167970000000001	?	?	yes	notwithdrawn	byCluster,byFrequency,by2Hit2Allele,byHapMap	0.416534	C	5008	?	MST1R	523	G	2	missense	4486	NM_001244937.2	NP_001231866.1	R	Q04912	SGDQVFQVPIQGPGCRHFLTC	11	Q	O43157,O15031,Q9ULL4,P26927	0,0,0,0	non-edgetic
rs2230592	human	snp	yes	updated 2017-02-15 16:05	YES	YES	?	'A/G'	0.0146128	0.0842192	?	?	yes	notwithdrawn	byCluster,byFrequency,byHapMap	0.0327476	C	5008	?	MST1R	440	G	2	missense	4486	NM_001244937.2	NP_001231866.1	S	Q04912	SSSFSRVDLFNGLLGPVQVTA	11	N	O43157,O15031,Q9ULL4,P26927	0,0,0,0	non-edgetic
rs2230593	human	snp	yes	updated 2017-02-15 16:05	YES	YES	?	'A/G'	0.08369910000000001	0.186666	?	?	yes	notwithdrawn	byCluster,byFrequency,byHapMap	0.0203674	T	5008	?	MST1R	322	A	2	missense	4486	NM_001244937.2	NP_001231866.1	Q	Q04912	PEGGQPYPVLRVAHSAPVGAQ	11	R	O43157,O15031,Q9ULL4,P26927	0,0,0,0	non-edgetic
rs2255703	human	snp	yes	updated 2017-02-15 16:05	YES	YES	?	'C/T'	0.487238	0.0788561	?	?	yes	notwithdrawn	byCluster,byFrequency,by2Hit2Allele,byHapMap	0.488019	T	5008	?	PLXND1	870	G	1	missense	23129	NM_015103.2	NP_055918.2	V	Q9Y4D7	LGREDLGHLCMWSDGCRLRGP	11	M	Q9H3S1,O15041	0,0	non-edgetic
rs2272044	human	snp	yes	updated 2017-02-15 16:05	YES	YES	?	'C/G/T'	0.365178	0.221898	?	?	yes	notwithdrawn	byCluster,byFrequency,byOtherPop	0.315296	G	5008	?	ZNF35	2	A	2	missense	7584	NM_003420.3	NP_003411.3	N	P13682	MTAELREAMALA	2	T	Q96BR9	0	non-edgetic
rs2285372	human	snp	yes	updated 2017-02-15 16:05	YES	YES	?	'A/G'	0.0974761	0.198082	?	?	yes	notwithdrawn	byCluster,byFrequency,byHapMap	0.0726837	A	5008	?	PLXND1	617	T	1	missense	23129	NM_015103.2	NP_055918.2	S	Q9Y4D7	PSEIDVRQEYPGMILQISGSL	11	P	Q9H3S1,O15041	0,0	non-edgetic
rs2290610	human	snp	yes	updated 2017-02-15 16:05	YES	YES	?	'A/G'	0.475105	0.108755	?	?	yes	notwithdrawn	byCluster,byFrequency,byOtherPop,by2Hit2Allele,byHapMap	0.42811499999999997	C	5008	?	IL5RA	129	G	1	missense	3568	NM_000564.4	NP_000555.2	V	Q01344	HAPPGSPGTSIVNLTCTTNTT	11	I	P05113,P32927	0,0	non-edgetic
rs2291087	human	snp	yes	updated 2017-02-15 16:05	YES	YES	?	'C/T'	0.08713639999999999	0.189672	?	?	yes	notwithdrawn	byCluster,byFrequency,by2Hit2Allele,byHapMap	0.061102199999999995	C	5008	?	ITGB5	477	G	2	missense	3693	NM_002213.4	NP_002204.2	S	P18084	VGLEPNSARCNGSGTYVCGLC	11	N	P06756	0	non-edgetic
rs2291089	human	snp	yes	updated 2017-02-15 16:05	YES	YES	?	'C/T'	0.0310124	0.1206	?	?	yes	notwithdrawn	byCluster,byFrequency,byHapMap	0.044329099999999996	T	5008	?	ITGB5	431	A	2	missense	3693	NM_002213.4	NP_002204.2	Q	P18084	TASFEVSLEARSCPSRHTEHV	11	R	P06756	0	non-edgetic
rs2291090	human	snp	yes	updated 2017-02-15 16:05	YES	YES	?	'A/C/G'	0.0890161	0.191339	?	?	yes	notwithdrawn	byCluster,byFrequency,byOtherPop,byHapMap	0.060503199999999986	C	5008	?	ITGB5	428	G	1	missense	3693	NM_002213.4	NP_002204.2	V	P18084	IGDTASFEVSLEARSCPSRHT	11	L	P06756	0	non-edgetic
rs2301572	human	snp	yes	updated 2017-02-15 16:05	YES	YES	?	'C/T'	0.181571	0.2404530000000001	?	?	yes	notwithdrawn	byCluster,byFrequency,byHapMap	0.08726039999999999	T	5008	?	PLXND1	531	A	1	missense	23129	NM_015103.2	NP_055918.2	S	Q9Y4D7	HVMQFDPADSGYLYLMTSHQM	11	G	Q9H3S1,O15041	0,0	non-edgetic
rs2625973	human	snp	yes	updated 2017-02-15 16:05	YES	YES	?	'A/C'	0.347552	0.23018200000000005	?	?	yes	notwithdrawn	byCluster,byFrequency,byHapMap	0.176717	C	5008	?	PLXND1	1412	G	1	missense	23129	NM_015103.2	NP_055918.2	V	Q9Y4D7	CRPNMEEGISLFSSLLNNKHF	11	L	Q9H3S1,O15041	0,0	non-edgetic
rs3729699	human	snp	yes	updated 2017-02-15 16:05	YES	YES	?	'A/C/T'	0.024606	0.108157	?	?	yes	notwithdrawn	byCluster,byFrequency,byHapMap	0.0419329	A	5008	?	PIK3CB	208	A	3	missense	5291	NM_006219.2	NP_006210.1	E	P42338	IVAVHFENCQDVFSFQVSPNM	11	D	O00459,Q92569,P27986	0,0,0	non-edgetic
rs3732401	human	snp	yes	updated 2017-02-15 16:05	YES	YES	?	'C/T'	0.2007	0.245091	?	?	yes	notwithdrawn	byCluster,byFrequency,by2Hit2Allele,byHapMap	0.168131	T	5008	?	GTF2E1	366	T	1	missense	2960	NM_005513.2	NP_005504.2	S	P29083	SETSESDDDSPPRPAAVAVHK	11	P	P29084,P32780,P18074	0,0,0	non-edgetic
rs3732867	human	snp	yes	updated 2017-02-15 16:05	YES	YES	?	'A/G'	0.018545	0.0944912	?	?	yes	notwithdrawn	byCluster,byFrequency,byHapMap	0.023562299999999998	A	5008	?	ZBTB38	809	A	1	missense	253461	NM_001080412.2	NP_001073881.2	T	Q8NAP3	GGSLSKTTNIAEETSKIETYI	11	A	Q8TF50	0	non-edgetic
rs3738000	human	snp	yes	updated 2017-02-15 16:05	YES	YES	?	'A/T'	0.45765	0.139218	?	?	yes	notwithdrawn	byCluster,byFrequency,byHapMap	0.4940100000000001	T	5008	?	NEK11	488	T	2	missense	79858	NM_001146003.1	NP_001139475.1	V	Q8NG66	YYADAFDSYCEESDEEEEEIA	11	E	P51955	0	non-edgetic
rs3772173	human	snp	yes	updated 2017-02-15 16:05	YES	YES	?	'C/T'	0.342891	0.232102	?	?	yes	notwithdrawn	byCluster,byFrequency,byHapMap	0.309704	C	5008	?	SKIL	38	T	2	missense	6498	NM_001145097.2	NP_001138569.1	V	P12757	PAKKMITDIHANGKTINKVPT	11	A	Q15796,Q13485	0,0	non-edgetic
rs3817672	human	snp	yes	updated 2017-02-15 16:05	YES	YES	?	'A/G'	0.494387	0.0526773	?	?	yes	notwithdrawn	byCluster,byFrequency,byHapMap	0.30630999999999997	T	5008	?	TFRC	142	A	1	missense	7037	NM_001128148.2	NP_001121620.1	S	P02786	SEKLDSTDFTGTIKLLNENSY	11	G	P02787,Q30201	0,0	non-edgetic
rs3844283	human	snp	yes	updated 2017-02-15 16:05	YES	YES	?	'C/G'	0.461464	0.133352	?	?	yes	notwithdrawn	byCluster,byFrequency,byHapMap	0.288139	G	5008	?	IRAK2	392	G	1	missense	3656	NM_001570.3	NP_001561.3	V	O43187	LPEDFIRVGQLTKRVDIFSCG	11	L	P51617,Q9Y616,P10398,Q9NWZ3	0,0,0,0	non-edgetic
rs4688725	human	snp	yes	updated 2017-02-15 16:05	YES	YES	?	'A/C'	0.113168	0.209229	?	?	yes	notwithdrawn	byCluster,byFrequency,by2Hit2Allele	0.234625	G	5008	?	RASSF1	21	C	1	missense	11186	NM_007182.4	NP_009113.3	Q	Q9NS23	RELAPAGRAGKGRTRLERANA	11	K	Q13043,Q13188	0,0	non-edgetic
rs6599079	human	snp	yes	updated 2017-02-15 16:05	YES	YES	?	'C/T'	0.227164	0.248955	?	?	yes	notwithdrawn	byCluster,byFrequency,by2Hit2Allele,byHapMap	0.189297	T	5008	?	OXSR1	304	T	2	missense	9943	NM_005109.2	NP_005100.1	I	O95747	AKNKEFLQEKTLQRAPTISER	11	T	Q96J92,Q9H4A3,Q9Y376	0,0,0	non-edgetic
rs6762208	human	snp	yes	updated 2017-02-15 16:05	YES	YES	?	'A/C/T'	0.467773	0.122804	?	?	yes	notwithdrawn	byCluster,byFrequency,by2Hit2Allele,byHapMap	0.426917	A	5008	?	SENP2	301	T	2	missense	59343	NM_021627.2	NP_067640.2	M	Q9HC62	CSKGKITDTETMVGIRFENES	11	T	P63165,P55854,P61956,P46060	0,0,0,0	non-edgetic
rs6763816	human	snp	yes	updated 2017-02-15 16:05	YES	YES	?	'C/T'	0.0100385	0.0701317	?	?	yes	notwithdrawn	byCluster,byFrequency,byHapMap	0.0147764	T	5008	?	TNFSF10	33	A	1	missense	8743	NM_001190942.1	NP_001177871.1	I	P50591	TVLLQSLCVAVTYVYFTNELK	11	V	O00220,O14763	0,0	non-edgetic
rs6766410	human	snp	yes	updated 2017-02-15 16:05	YES	YES	?	'A/C/T'	0.4940350000000001	0.054283300000000013	?	?	yes	notwithdrawn	byCluster,byFrequency,by2Hit2Allele,byHapMap	0.464657	A	5008	?	HTR3C	163	A	3	missense	170572	NM_130770.2	NP_570126.2	K	Q8WXA8	DKPMRVTSICNLDIFYFPFDQ	11	N	P46098	1	edgetic
rs6779903	human	snp	yes	updated 2017-02-15 16:05	YES	YES	?	'G/T'	0.418344	0.184825	?	?	yes	notwithdrawn	byCluster,byFrequency,byHapMap	0.345647	T	5008	?	PPP2R3A	171	T	1	missense	5523	NM_002718.4	NP_002709.2	S	Q06190	LCGHYNNDGNAPSFGLLRSSS	11	A	P30153	0	non-edgetic
rs6791924	human	snp	yes	updated 2017-02-15 16:05	YES	YES	G(germline)/A(germline)	'A/G'	0.0187458	0.0949816	?	?	yes	notwithdrawn	byCluster,byFrequency,by2Hit2Allele,byHapMap	0.0371406	A	5008	likely benign	SCN5A	34	T	1	missense	6331	NM_000335.4	NP_000326.2	C	Q14524	IEKRMAEKQARGSTTLQESRE	11	R	P0DP25	0	non-edgetic
rs6807362	human	snp	yes	updated 2017-02-15 16:05	YES	YES	?	'C/G'	0.4960640000000001	0.0441871	?	?	yes	notwithdrawn	byCluster,byFrequency,byHapMap	0.44369	G	5008	?	HTR3C	405	C	2	missense	170572	NM_130770.2	NP_570126.2	A	Q8WXA8	PRETEPDGGSGWTKTQLMELW	11	G	P46098	0	non-edgetic
rs7624748	human	snp	yes	updated 2017-02-15 16:05	YES	YES	?	'C/G'	0.0096772	0.0688836	?	?	yes	notwithdrawn	byCluster,byFrequency	0.0119808	G	5008	?	ZXDC	118	G	1	missense	79364	NM_001040653.3	NP_001035743.1	A	Q2QGD7	PEQGPSGPAAPPGPGVAPAGA	11	P	P98168	0	non-edgetic
rs8177238	human	snp	yes	updated 2017-02-15 16:05	YES	YES	?	'A/G'	0.0070949	0.05913640000000001	?	?	yes	notwithdrawn	byCluster,byFrequency,byHapMap	0.013977600000000001	G	5008	likely benign	TF	296	G	2	missense	7018	NM_001063.3	NP_001054.1	G	P02787	LNQAQEHFGKDKSKEFQLFSS	11	D	P02786	0	non-edgetic
rs9814557	human	snp	yes	updated 2017-02-15 16:05	YES	YES	?	'A/G'	0.378965	0.214168	?	?	yes	notwithdrawn	byCluster,byFrequency,byHapMap	0.142372	G	5008	?	PPP2R3A	67	G	2	missense	5523	NM_002718.4	NP_002709.2	G	Q06190	HIPVSQFKDADLNSMFLPHEN	11	D	P30153	0	non-edgetic
rs9830744	human	snp	yes	updated 2017-02-15 16:05	YES	YES	?	'C/T'	0.140752	0.224867	?	?	yes	notwithdrawn	byCluster,byFrequency,byHapMap	0.105032	T	5008	?	RBSN	722	A	3	missense	64145	NM_001302378.1	NP_001289307.1	I	Q9H1K0	EEPTCINPFEMDSDSGPEAEE	11	M	P20338	0	non-edgetic
rs9835485	human	snp	yes	updated 2017-02-15 16:05	YES	YES	?	'A/G'	0.386342	0.209549	?	?	yes	notwithdrawn	byCluster,byFrequency,by2Hit2Allele,byHapMap	0.220048	G	5008	?	ZKSCAN7	432	G	1	missense	55888	NM_001288590.1	NP_001275519.1	A	Q9P0L1	QTSQLIVHLRTHTGEKPYECS	11	T	P57086,O43309,Q969J2,Q9Y5A6	0,0,0,0	non-edgetic
rs9851219	human	snp	yes	updated 2017-02-15 16:05	YES	YES	?	'C/T'	0.126191	0.21719	?	?	yes	notwithdrawn	byCluster,byFrequency,byHapMap	0.0730831	C	5008	?	RBSN	641	G	1	missense	64145	NM_001302378.1	NP_001289307.1	A	Q9H1K0	EDLSSPMEEATTGPPAAGVSL	11	T	P20338	0	non-edgetic
rs9854688	human	snp	yes	updated 2017-02-15 16:05	YES	YES	?	'A/C'	0.0306338	0.11991	?	?	yes	notwithdrawn	byCluster,byFrequency,byHapMap	0.0407348	A	5008	?	IRAK2	503	A	1	missense	3656	NM_001570.3	NP_001561.3	I	O43187	CGSVAAVEERLRGRETLLPWS	11	L	P51617,Q9Y616,P10398,Q9NWZ3	0,0,0,0	non-edgetic
rs9868848	human	snp	yes	updated 2017-02-15 16:05	YES	YES	?	'A/G'	0.12601800000000002	0.217091	?	?	yes	notwithdrawn	byCluster,byFrequency,by2Hit2Allele,byHapMap	0.07348239999999999	G	5008	?	RBSN	591	C	2	missense	64145	NM_001302378.1	NP_001289307.1	P	Q9H1K0	PSSTAPKTPSLSSTQPTRVWS	11	L	P20338	0	non-edgetic
rs9873604	human	snp	yes	updated 2017-02-15 16:05	YES	YES	?	'C/G/T'	0.381666	0.212563	?	?	yes	notwithdrawn	byCluster,byFrequency,by2Hit2Allele,byHapMap	0.247804	C	5008	?	ZKSCAN7	483	G	2	missense	55888	NM_001288590.1	NP_001275519.1	S	Q9P0L1	AKAFTQSSRLTDHQRTHTGEK	11	T	P57086,O43309,Q969J2,Q9Y5A6	0,0,0,0	non-edgetic
rs9880989	human	snp	yes	updated 2017-02-15 16:05	YES	YES	?	'G/T'	0.309357	0.242851	?	?	yes	notwithdrawn	byCluster,byFrequency,by2Hit2Allele,byHapMap	0.28174899999999997	T	5008	?	IQCG	112	A	2	missense	84223	NM_001134435.2	NP_001127907.1	D	Q9H095	EGTNLDKLPMASTITKIPSPL	11	A	P0DP25	0	non-edgetic
rs10935282	human	snp	yes	updated 2017-02-15 16:05	YES	YES	?	'A/G'	0.493651	0.055983000000000005	?	?	yes	notwithdrawn	byCluster,byFrequency,by2Hit2Allele,byHapMap	0.37799499999999997	A	5008	?	ESYT3	590	A	1	missense	83850	NM_001322831.1	NP_001309760.1	R	A0FGR9	RFLQVEERELGSPYTGPEALK	11	G	Q9BSJ8,A0FGR8	0,0	non-edgetic
rs11465910	human	snp	yes	updated 2017-02-15 16:05	YES	YES	?	'C/G'	0.0066461	0.0572614	?	?	yes	notwithdrawn	byCluster,byFrequency	0.010383400000000001	G	5008	?	IRAK2	329	G	1	missense	3656	NM_001570.3	NP_001561.3	V	O43187	LLCAVEYLHGLEIIHSNVKSS	11	L	P51617,Q9Y616,P10398,Q9NWZ3	0,0,1,0	edgetic
rs11465927	human	snp	yes	updated 2017-02-15 16:05	YES	YES	?	'C/G'	0.0507901	0.15104800000000002	?	?	yes	notwithdrawn	byCluster,byFrequency,byHapMap	0.0145767	G	5008	?	IRAK2	439	G	1	missense	3656	NM_001570.3	NP_001561.3	V	O43187	LSDIPSSTASLCSRKTGVENV	11	L	P51617,Q9Y616,P10398,Q9NWZ3	0,0,0,0	non-edgetic
rs11544593	human	snp	yes	updated 2017-02-15 16:05	YES	YES	?	'A/G'	0.225837	0.24883	?	?	yes	notwithdrawn	byCluster,byFrequency,byHapMap	0.0726837	G	5008	?	APPL1	700	G	2	missense	26060	NM_012096.2	NP_036228.1	G	Q9UKG1	SSQSEESDLGEGGKKRESEA	11	E	Q8NEU8	0	non-edgetic
rs11547235	human	snp	yes	updated 2017-02-15 16:05	YES	YES	?	'A/G/T'	0.166297	0.235577	?	?	yes	notwithdrawn	byCluster,byFrequency	0.047124599999999996	G	5008	?	EXOSC7	5	G	1	missense	23016	NM_015004.3	NP_055819.2	A	Q15024	MASVTLSEAEKVYIV	5	T	Q13868,Q9NPD3,Q9NQT5,Q8TF46	1,0,1,0	edgetic
rs13081859	human	snp	yes	updated 2017-02-15 16:05	YES	YES	?	'C/T'	0.371406	0.218542	?	?	yes	notwithdrawn	byCluster,byFrequency,by2Hit2Allele,byHapMap	0.178115	C	5008	?	ZKSCAN7	153	C	2	missense	55888	NM_001288590.1	NP_001275519.1	S	Q9P0L1	SAPAQKQEMHFEETTALGTTK	11	F	P57086,O43309,Q969J2,Q9Y5A6	0,0,0,0	non-edgetic
rs16836266	human	snp	yes	updated 2017-02-15 16:05	YES	YES	?	'C/T'	0.19029	0.242765	?	?	yes	notwithdrawn	byCluster,byFrequency,byHapMap	0.189297	C	5008	?	NEK11	562	C	2	missense	79858	NM_001321220.1	NP_001308149.1	A	Q8NG66	MSPGPPIFNSVMARTKMKRMR	11	V	P51955	0	non-edgetic
rs16837497	human	snp	yes	updated 2017-02-15 16:05	YES	YES	?	'A/G'	0.10244	0.201807	?	?	yes	notwithdrawn	byCluster,byFrequency,byHapMap	0.0379393	A	5008	?	ZXDC	562	T	2	missense	79364	NM_001040653.3	NP_001035743.1	L	Q2QGD7	NLPANNSSLGPMEPLVLVAHS	11	P	P98168	0	non-edgetic
rs16845759	human	snp	yes	updated 2017-02-15 16:05	YES	YES	?	'A/G/T'	0.022912400000000003	0.104553	?	?	yes	notwithdrawn	byCluster,byFrequency,byHapMap	0.038738	T	5008	?	TNFSF10	47	A	3	missense	8743	NM_001190942.1	NP_001177871.1	E	P50591	YFTNELKQMQDKYSKSGIACF	11	D	O00220,O14763	0,0	non-edgetic
rs16851435	human	snp	yes	updated 2017-02-15 16:05	YES	YES	?	'G/T'	0.253493	0.2499760000000001	?	?	yes	notwithdrawn	byCluster,byFrequency,byHapMap	0.169129	G	5008	?	ZBTB38	319	G	1	missense	253461	NM_001080412.2	NP_001073881.2	A	Q8NAP3	SPNNEGDVHFSREDENQSSDV	11	S	Q8TF50	0	non-edgetic
rs17058845	human	snp	yes	updated 2017-02-15 16:05	YES	YES	?	'A/C/G'	0.0133541	0.0806157	?	?	yes	notwithdrawn	byCluster,byFrequency,byHapMap	0.020567099999999998	A	5008	likely benign	FLNB	1179	A	1	missense	2317	NM_001164317.1	NP_001157789.1	K	O75369	EAVSDSGTKAEVSIQNNKDGT	11	E	P21333	0	non-edgetic
rs17197552	human	snp	yes	updated 2017-02-15 16:05	YES	YES	?	'A/G'	0.390675	0.206666	?	?	yes	notwithdrawn	byCluster,byFrequency,byHapMap	0.172724	G	5008	?	PPP2R3A	642	G	1	missense	5523	NM_002718.4	NP_002709.2	G	Q06190	SSQANLSVCRSPVGDKAKDTT	11	S	P30153	0	non-edgetic
rs28763914	human	snp	yes	updated 2017-02-15 16:05	YES	YES	?	'A/T'	0.0285578	0.116032	?	?	yes	notwithdrawn	byCluster,byFrequency	0.0195687	A	5008	?	WWTR1	285	T	1	missense	25937	NM_001168278.1	NP_001161750.1	S	Q9GZV5	VQAAVNPPTMTPDMRSITNNS	11	T	Q15561	0	non-edgetic
rs33999879	human	snp	yes	updated 2017-02-15 16:05	YES	YES	?	'C/T'	0.104472	0.203277	?	?	yes	notwithdrawn	byCluster,byFrequency	0.0399361	G	5008	?	SMC4	356	G	2	missense	10051	NM_001002800.2	NP_001002800.1	S	Q9NTJ3	EDTKEINEKSNILSNEMKAKN	11	N	O95347	0	non-edgetic
rs34087325	human	snp	yes	updated 2017-02-15 16:05	YES	YES	?	'A/G/T'	0.0355388	0.128479	?	?	yes	notwithdrawn	byCluster,byFrequency	0.0507188	A	5008	?	PLXNB1	592	A	3	missense	5364	NM_001130082.2	NP_001123554.1	E	O43157	TGSGVMCPSPDPSEAPVLPRG	11	D	Q92730,P08581,Q04912	0,0,0	non-edgetic
rs34149860	human	snp	yes	updated 2017-02-15 16:05	YES	YES	?	'C/G'	0.0534202	0.154455	?	?	yes	notwithdrawn	byCluster,byFrequency	0.08706069999999999	G	5008	?	STAG1	1132	C	3	missense	10274	NM_005862.2	NP_005853.2	H	Q8WVM7	LRENSRPMGDQIQEPESEHGS	11	Q	O60216	0	non-edgetic
rs34221642	human	snp	yes	updated 2017-02-15 16:05	YES	YES	?	'A/C'	0.0585409	0.160759	?	?	yes	notwithdrawn	byCluster,byFrequency	0.013778	C	5008	?	ARIH2	29	C	3	missense	10425	NM_001317333.1	NP_001304262.1	D	O95376	PNCEEEEEEEEDDPGDIEDYY	11	E	P68036,O14933,Q9NPD8	0,0,0	non-edgetic
rs34512144	human	snp	yes	updated 2017-02-15 16:05	YES	YES	?	'A/C/G'	0.016013999999999997	0.0880383	?	?	yes	notwithdrawn	byCluster,byFrequency	0.025758799999999995	A	5008	?	EXOSC7	169	A	2	missense	23016	NM_015004.3	NP_055819.2	Q	Q15024	ALFNTRIPRVRVLEDEEGSKD	11	R	Q13868,Q9NPD3,Q9NQT5,Q8TF46	0,0,0,0	non-edgetic
rs34800524	human	snp	yes	updated 2017-02-15 16:05	YES	YES	?	'C/T'	0.0840653	0.186991	?	?	yes	notwithdrawn	byCluster,byFrequency	0.0676917	T	5008	?	MYRIP	673	T	1	missense	25924	NM_001284423.1	NP_001271352.1	S	Q8NFW9	STGPWESPQVPPDRQKGMFPR	11	P	O00194,P51159	0,0	non-edgetic
rs34901937	human	snp	yes	updated 2017-02-15 16:05	YES	YES	?	'C/G'	0.113609	0.209517	?	?	yes	notwithdrawn	byCluster,byFrequency	0.0309505	G	5008	?	PPP2R3A	481	G	1	missense	5523	NM_002718.4	NP_002709.2	A	Q06190	KIFEKSFVNLPKEDCKSKVSK	11	P	P30153	0	non-edgetic
rs35060588	human	snp	yes	updated 2017-02-15 16:05	YES	YES	?	'C/G/T'	0.104396	0.203232	?	?	yes	notwithdrawn	byCluster,byFrequency	0.0323482	G	5008	?	IRAK2	214	G	1	missense	3656	NM_001570.3	NP_001561.3	G	O43187	VQATDDFNQNRKISQGTFADV	11	R	P51617,Q9Y616,P10398,Q9NWZ3	0,0,0,0	non-edgetic
rs35250006	human	snp	yes	updated 2017-02-15 16:05	YES	YES	?	'C/G/T'	0.0155178	0.08670800000000001	?	?	yes	notwithdrawn	byCluster,byFrequency	0.017971200000000003	A	5008	?	PPP2R3A	711	A	2	missense	5523	NM_002718.4	NP_002709.2	Q	Q06190	VNAPLSINIPRFYFPEGLPDT	11	R	P30153	1	edgetic
rs35537868	human	snp	yes	updated 2017-02-15 16:05	YES	YES	?	'A/T'	0.126256	0.21722600000000009	?	?	yes	notwithdrawn	byCluster,byFrequency	0.141973	T	5008	?	ESYT3	662	T	1	missense	83850	NM_001322831.1	NP_001309760.1	S	A0FGR9	TVATEPTSQETGPEPKGKDSA	11	T	Q9BSJ8,A0FGR8	0,0	non-edgetic
rs35592743	human	snp	yes	updated 2017-02-15 16:05	YES	YES	?	'A/G'	0.0098819	0.0695939	?	?	yes	notwithdrawn	byCluster,byFrequency	0.0175719	A	5008	?	PLXNB1	753	T	2	missense	5364	NM_001130082.2	NP_001123554.1	L	O43157	GSISSPGSTGSPLHEEPSPPS	11	S	Q92730,P08581,Q04912	0,0,0	non-edgetic
rs35923084	human	snp	yes	updated 2017-02-15 16:05	YES	YES	?	'C/T'	0.0078896	0.06231030000000001	?	?	yes	notwithdrawn	byCluster,byFrequency	0.0141773	G	5008	?	PPP2R3A	564	G	1	missense	5523	NM_002718.4	NP_002709.2	V	Q06190	LEPKSKVSSPIEKVSPSCLTR	11	I	P30153	0	non-edgetic
rs36060625	human	snp	yes	updated 2017-02-15 16:05	YES	YES	?	'A/C/T'	0.116101	0.211119	?	?	yes	notwithdrawn	byCluster,byFrequency	0.0407348	C	5008	?	UBE2E1	25	C	3	missense	7324	NM_003341.4	NP_003332.1	D	P51965	SSSSNQQTEKETNTPKKKESK	11	E	Q6ZNA4,Q9H6Y7,Q96BH1,Q96FW1,Q9Y3C5	0,0,0,0,0	non-edgetic
rs36078463	human	snp	yes	updated 2017-02-15 16:05	YES	YES	?	'C/T'	0.141097	0.225033	?	?	yes	notwithdrawn	byCluster,byFrequency	0.10523199999999999	T	5008	?	LRCH3	522	T	2	missense	84859	NM_032773.3	NP_116162.1	L	Q96II8	KASQSPQKQHPLLDGVDGECP	11	P	Q9Y2L9,Q5VUJ6	0,0	non-edgetic
rs36092077	human	snp	yes	updated 2017-02-15 16:05	YES	YES	?	'A/G'	0.315385	0.241298	?	?	yes	notwithdrawn	byCluster,byFrequency	0.239217	A	5008	?	HTR3D	90	A	2	missense	200909	NM_001163646.1	NP_001157118.1	Q	Q70Z44	RIHTFNCHHARPWHNQFVQWN	11	R	P46098	0	non-edgetic
rs36117895	human	snp	yes	updated 2017-02-15 16:05	YES	YES	?	'C/T'	0.0631122	0.166051	?	?	yes	notwithdrawn	byCluster,byFrequency	0.029952099999999995	C	5008	?	ATG7	471	C	2	missense	10533	NM_001136031.2	NP_001129503.2	A	O95352	LEQLIESHDVVFLLMDTRESR	11	V	Q9GZQ8,O95166,P60520,Q9H0R8,Q9H492,Q9BXW4,Q9NT62	0,0,0,0,0,0,0	non-edgetic
rs41295879	human	snp	yes	updated 2017-02-15 16:05	YES	YES	?	'A/G'	0.0058047	0.0535597	?	?	yes	notwithdrawn	byCluster,byFrequency	0.010782700000000001	T	5008	?	TFRC	420	A	1	missense	7037	NM_001128148.2	NP_001121620.1	S	P02786	DAWGPGAAKSGVGTALLLKLA	11	G	P02787,Q30201	0,0	non-edgetic
rs41313691	human	snp	yes	updated 2017-02-15 16:05	YES	YES	G(germline)/T(germline)	'G/T'	0.0101787	0.0706098	?	?	yes	notwithdrawn	byCluster,byFrequency	0.0113818	T	5008	untested	SCN5A	524	A	2	missense	6331	NM_000335.4	NP_000326.2	Y	Q14524	GLSRTSMKPRSSRGSIFTFRR	11	S	P0DP25	0	non-edgetic
rs55785561	human	snp	yes	updated 2017-02-15 16:05	YES	YES	?	'C/G/T'	0.137596	0.223309	?	?	yes	notwithdrawn	byCluster,byFrequency	0.0958466	T	5008	?	MYRIP	365	G	2	missense	25924	NM_001284423.1	NP_001271352.1	R	Q8NFW9	WVALKDGAPPPTRLLAKPKSG	11	P	O00194,P51159	0,0	non-edgetic
rs55898544	human	snp	yes	updated 2017-02-15 16:05	NO	YES	?	'A/G'	0.0196849	0.0972367	?	?	yes	notwithdrawn	byCluster,byFrequency	0.0203674	G	5008	?	IRAK2	99	G	1	missense	3656	NM_001570.3	NP_001561.3	V	O43187	IILNWKPAPEIRCPIPAFPDS	11	I	P51617,Q9Y616,P10398,Q9NWZ3	0,0,0,0	non-edgetic
rs59923220	human	snp	yes	updated 2017-02-15 16:05	YES	YES	?	'A/G'	0.0447749	0.142768	?	?	yes	notwithdrawn	byCluster,byFrequency	0.07807510000000001	A	5008	?	MYRIP	312	A	1	missense	25924	NM_001284423.1	NP_001271352.1	T	Q8NFW9	EEALKTPPVEAPSRQPRDQGQ	11	A	O00194,P51159	0,0	non-edgetic
rs60179621	human	snp	yes	updated 2017-02-15 16:05	YES	YES	?	'A/G'	0.0310954	0.120751	?	?	yes	notwithdrawn	byCluster,byFrequency	0.0541134	A	5008	?	HTR3C	25	A	1	missense	170572	NM_130770.2	NP_570126.2	S	Q8WXA8	LTVSLLLQGRGDAFTINCSGF	11	G	P46098	0	non-edgetic
rs61732466	human	snp	yes	updated 2017-02-15 16:05	YES	YES	?	'A/G'	0.0555923	0.15718	?	?	yes	notwithdrawn	byCluster,byFrequency	0.0121805	A	5008	?	ESYT3	430	A	1	missense	83850	NM_001322831.1	NP_001309760.1	N	A0FGR9	LRLEWLSLLTDQEVLTEDHGG	11	D	Q9BSJ8,A0FGR8	0,0	non-edgetic
rs61735096	human	snp	yes	updated 2017-02-15 16:05	YES	YES	?	'C/G'	0.0058526	0.0537779	?	?	yes	notwithdrawn	byCluster,byFrequency	0.0101837	G	5008	?	APPL1	334	G	3	missense	26060	NM_012096.2	NP_036228.1	E	Q9UKG1	DIDNCSVMAVDCEDRRYCFQI	11	D	Q8NEU8	1	edgetic
rs61739717	human	snp	yes	updated 2017-02-15 16:05	YES	YES	?	'A/G/T'	0.0060306000000000005	0.0545802	?	?	yes	notwithdrawn	byCluster,byFrequency	0.0115815	A	5008	?	RBSN	694	A	3	missense	64145	NM_001302378.1	NP_001289307.1	E	Q9H1K0	SPAPNPFSEEDEHPQQRLSSP	11	D	P20338	0	non-edgetic
rs61752081	human	snp	yes	updated 2017-02-15 16:05	NO	YES	A(germline)/C(germline)	'A/C/G'	0.040620599999999986	0.136603	?	?	yes	notwithdrawn	byCluster,byFrequency	0.010782700000000001	A	5008	untested	BCL6	164	T	3	missense	604	NM_001130845.1	NP_001124317.1	D	P41182	IMAYRGREVVENNLPLRSAPG	11	E	O15156,Q53G59	0,0	non-edgetic
rs61758759	human	snp	yes	updated 2017-02-15 16:05	NO	YES	?	'A/C'	0.0117679	0.075799	?	?	yes	notwithdrawn	byCluster,byFrequency	0.0175719	A	5008	?	RASSF1	47	T	1	missense	11186	NM_007182.4	NP_009113.3	F	Q9NS23	GTACNPTRQLVPGRGHRFQPA	11	V	Q13043,Q13188	0,0	non-edgetic
rs62266876	human	snp	yes	updated 2017-02-15 16:05	YES	YES	?	'C/G'	0.157113	0.2321030000000001	?	?	yes	notwithdrawn	byCluster,byFrequency	0.0517173	G	5008	?	COPG1	240	G	1	missense	22820	NM_016128.3	NP_057212.1	V	Q9Y678	CMMIRVASKQLEEEDGSRDSP	11	L	P53618	0	non-edgetic
rs62282002	human	snp	yes	updated 2017-02-15 16:05	YES	YES	?	'C/G/T'	0.204035	0.245738	?	?	yes	notwithdrawn	byCluster,byFrequency	0.111222	G	5008	?	ZBTB38	300	G	1	missense	253461	NM_001080412.2	NP_001073881.2	A	Q8NAP3	LEVNQERSPQPAAVLTRSKSP	11	P	Q8TF50	0	non-edgetic
rs62618742	human	snp	yes	updated 2017-02-15 16:05	NO	YES	?	'C/T'	0.0328707	0.123915	?	?	yes	notwithdrawn	byCluster,byFrequency	0.0109824	T	5008	?	UQCRC1	269	A	2	missense	7384	NM_003365.2	NP_003356.2	H	P31930	EDAVPTLTPCRFTGSEIRHRD	11	R	P22695,P14927,O14949,Q9UDW1,P47985	0,0,0,0,1	edgetic
rs62621997	human	snp	yes	updated 2017-02-15 16:05	NO	YES	?	'C/G/T'	0.0179588	0.0930424	?	?	yes	notwithdrawn	byCluster,byFrequency	0.031749200000000005	T	5008	likely benign	FLNB	1286	T	2	missense	2317	NM_001164317.1	NP_001157789.1	V	O75369	ASTECFVTDNADGTYQVEYTP	11	A	P21333	0	non-edgetic
rs67877771	human	snp	yes	updated 2017-02-15 16:05	YES	YES	?	'C/G'	0.309266	0.242874	?	?	yes	notwithdrawn	byCluster,byFrequency	0.28174899999999997	G	5008	?	IQCG	177	C	1	missense	84223	NM_001134435.2	NP_001127907.1	H	Q9H095	KIQIDRQFFSDVIADTIKELQ	11	D	P0DP25	0	non-edgetic
rs74934063	human	snp	yes	updated 2017-02-15 16:05	YES	YES	?	'C/T'	0.0094906	0.06822919999999999	?	?	yes	notwithdrawn	byCluster,byFrequency	0.0161741	T	5008	?	CD80	272	A	2	missense	941	NM_005191.3	NP_005182.1	K	P33681	CLTYCFAPRCRERRRNERLRR	11	R	P16410	0	non-edgetic
rs75665465	human	snp	yes	updated 2017-02-15 16:05	NO	YES	?	'A/G'	0.016726599999999998	0.0899085	?	?	yes	notwithdrawn	byCluster,byFrequency	0.020766800000000002	A	5008	?	PLXNB1	722	T	2	missense	5364	NM_001130082.2	NP_001123554.1	L	O43157	EPGAPSTATASDISPGASPSL	11	S	Q92730,P08581,Q04912	0,0,0	non-edgetic
rs78757533	human	snp	yes	updated 2017-02-15 16:05	NO	YES	?	'C/T'	0.0240364	0.10696	?	?	yes	notwithdrawn	byCluster,byFrequency	0.019768400000000002	C	5008	?	IQCG	418	G	1	missense	84223	NM_001134435.2	NP_001127907.1	V	Q9H095	MIRREIGGFKMPKDKVDSKDS	11	M	P0DP25	0	non-edgetic
rs79870266	human	snp	yes	updated 2017-02-15 16:05	NO	YES	?	'C/G/T'	0.0924354	0.194096	?	?	yes	notwithdrawn	byCluster,byFrequency	0.0109824	G	5008	?	PLXND1	292	A	2	missense	23129	NM_015103.2	NP_055918.2	D	Q9Y4D7	AFLHPSDPPPGAQSYAYLALN	11	G	Q9H3S1,O15041	0,0	non-edgetic
rs79922382	human	snp	yes	updated 2017-02-15 16:05	NO	YES	?	'A/C/G'	0.0075334	0.060910300000000014	?	?	yes	notwithdrawn	byCluster,byFrequency	0.0129792	A	5008	?	PLXNB1	1932	G	3	missense	5364	NM_001130082.2	NP_001123554.1	L	O43157	LLSMKGTLQKFVDDLFQVILS	11	F	Q92730,P08581,Q04912	0,0,0	non-edgetic
rs111650637	human	snp	yes	updated 2017-02-15 16:05	YES	YES	?	'C/G'	0.005964199999999999	0.0542818	?	?	yes	notwithdrawn	byCluster,byFrequency	0.0111821	G	5008	?	PIK3R4	1313	C	2	missense	30849	NM_014602.2	NP_055417.1	T	Q99570	EIQNKQKVGPSDDTPRRGPES	11	S	Q8NEB9	0	non-edgetic
rs113850911	human	snp	yes	updated 2017-02-15 16:05	YES	YES	?	'G/T'	0.0162193	0.08858089999999999	?	?	yes	notwithdrawn	byCluster,byFrequency	0.020167700000000004	G	5008	?	ZBTB47	700	G	2	missense	92999	NM_145166.3	NP_660149.2	R	Q9UFB7	AGDGVPAAPGLPPTQPQAHAL	11	L	P17020,Q53GI3	0,0	non-edgetic
rs114266469	human	snp	yes	updated 2017-02-15 16:05	NO	YES	?	'C/T'	0.0107333	0.0724667	?	?	yes	notwithdrawn	byCluster,byFrequency	0.0167732	C	5008	?	COPG1	55	C	2	missense	22820	NM_016128.3	NP_057212.1	T	Q9Y678	AHILTKILYLINQGEHLGTTE	11	I	P53618	0	non-edgetic
rs149245457	human	snp	yes	updated 2017-02-15 16:05	NO	YES	?	'C/G'	0.0054001000000000006	0.05168060000000002	?	?	yes	notwithdrawn	byCluster,byFrequency	0.0109824	C	5008	?	UQCRC1	267	G	2	missense	7384	NM_003365.2	NP_003356.2	R	P31930	YAEDAVPTLTPCRFTGSEIRH	11	P	P22695,P14927,O14949,Q9UDW1,P47985	0,0,0,0,1	edgetic
rs149963292	human	snp	yes	updated 2017-02-15 16:05	NO	YES	?	'G/T'	0.0276675	0.114317	?	?	yes	notwithdrawn	byCluster,byFrequency	0.01877	T	5008	?	ZXDC	53	A	2	missense	79364	NM_001040653.3	NP_001035743.1	E	Q2QGD7	VRGPEDGGPGARPGEASGPSP	11	A	P98168	0	non-edgetic
rs150089782	human	snp	yes	updated 2017-02-15 16:05	NO	YES	?	'A/G'	0.0423295	0.13918699999999998	?	?	yes	notwithdrawn	byCluster,byFrequency	0.0309505	G	5008	?	ZNF639	353	G	2	missense	51193	NM_001303425.1	NP_001290354.1	S	Q9UID6	KLIELSDKYNNGEHGQYSLLS	11	N	O43167,Q3KQV3,Q96EG3	0,0,0	non-edgetic
rs150196894	human	snp	yes	updated 2017-02-15 16:05	NO	YES	?	'A/G'	0.0100975	0.07033350000000001	?	?	yes	notwithdrawn	byCluster,byFrequency	0.019369	A	5008	?	RNF13	173	A	1	missense	11342	NM_007282.4	NP_009213.1	I	O43567	TYEKGGHLILVPEFSLPLEYY	11	V	P61088	0	non-edgetic
rs544444513	human	snp	yes	updated 2017-02-15 16:05	NO	YES	?	'A/C/T'	0.0012247	0.0247158	?	?	yes	notwithdrawn	byCluster,byFrequency	0.0311502	A	5008	?	ZBTB38	569	A	1	missense	253461	NM_001080412.2	NP_001073881.2	M	Q8NAP3	SVYPYKLYRLLPMKCKRAPYK	11	L	Q8TF50	0	non-edgetic
rs11250	human	snp	yes	updated 2017-02-15 16:05	YES	YES	?	'C/T'	0.450595	0.149204	?	?	yes	notwithdrawn	byCluster,byFrequency,by2Hit2Allele,byHapMap	0.299321	G	5008	?	CENPC	341	T	1	missense	1060	NM_001812.2	NP_001803.2	F	Q03188	TISPAESTALLQGRKSREKHH	11	L	Q9H081	0	non-edgetic
rs1056787	human	snp	yes	updated 2017-02-15 16:05	YES	YES	?	'A/G'	0.118399	0.21255900000000005	?	?	yes	notwithdrawn	byCluster,byFrequency,byHapMap	0.024760400000000002	T	5008	?	CENPC	389	A	2	missense	1060	NM_001812.2	NP_001803.2	D	Q03188	TVLDTSYALIGETVNNYRSTK	11	G	Q9H081	0	non-edgetic
rs1134648	human	snp	yes	updated 2017-02-15 16:05	YES	YES	?	'C/G'	0.116958	0.21166	?	?	yes	notwithdrawn	byCluster,byFrequency,byHapMap	0.11521600000000001	G	5008	?	AIMP1	79	G	1	missense	9255	NM_001142415.1	NP_001135887.1	A	Q12904	AEIQNGVKQIPFPSGTPLHAN	11	P	P54136	0	non-edgetic
rs1803183	human	snp	yes	updated 2017-02-15 16:05	YES	YES	?	'A/G'	0.07241189999999999	0.17596199999999998	?	?	yes	notwithdrawn	byCluster,byFrequency,byHapMap	0.0816693	G	5008	?	EXOSC9	366	G	1	missense	5393	NM_001034194.1	NP_001029366.1	V	Q06265	EDDEGGGDQAIILDGIKMDTG	11	I	Q9NPD3,Q9NQT5,Q8TF46,Q13868,Q9NQT4	0,0,0,0,0	non-edgetic
rs1805044	human	snp	yes	updated 2017-02-15 16:05	NO	YES	?	'C/G'	0.260355	0.249785	?	?	yes	notwithdrawn	byCluster,byFrequency	0.144569	C	5008	likely benign	PKD2	28	C	2	missense	5311	NM_000297.3	NP_000288.1	P	Q13563	PPAPRAPDPGRLMAGCAAVGA	11	R	P98161	0	non-edgetic
rs1870377	human	snp	yes	updated 2017-02-15 16:05	YES	YES	T(germline)/A(germline)	'A/T'	0.343005	0.232056	?	?	yes	notwithdrawn	byCluster,byFrequency,byOtherPop,byHapMap	0.21186100000000002	A	5008	untested	KDR	472	T	3	missense	3791	NM_002253.2	NP_002244.1	H	P35968	LEEECANEPSQAVSVTNPYPC	11	Q	P15692,P35916,P16333,P09619,P49767	0,0,0,0,0	non-edgetic
rs2066870	human	snp	yes	updated 2017-02-15 16:05	YES	YES	?	'C/T'	0.0119569	0.0763904	?	?	yes	notwithdrawn	byCluster,byFrequency,byHapMap	0.023162900000000004	G	5008	likely benign	FGG	140	C	1	missense	2266	NM_000509.5	NP_000500.2	H	P02679	DSSIRYLQEIYNSNNQKIVNL	11	Y	P02671	1	edgetic
rs2070025	human	snp	yes	updated 2017-02-15 16:05	YES	YES	?	'A/G'	0.0161515	0.0884017	?	?	yes	notwithdrawn	byCluster,byFrequency,byHapMap	0.018370599999999997	C	5008	benign	FGA	6	G	1	missense	2243	NM_000508.4	NP_000499.1	V	P02671	MFSMRIVCLVLSVVGT	6	I	P02675,P02679	0,0	non-edgetic
rs2170646	human	snp	yes	updated 2017-02-15 16:05	YES	YES	?	'C/T'	0.0182903	0.0938649	?	?	yes	notwithdrawn	byCluster,byFrequency,byOtherPop,byHapMap	0.026557499999999998	A	5008	?	GUCY1A3	25	A	1	missense	2982	NM_000856.5	NP_000847.2	I	Q02108	CPFSLLAPGQVPNESSEEAAG	11	V	Q02153	0	non-edgetic
rs2175563	human	snp	yes	updated 2017-02-15 16:05	YES	YES	?	'C/T'	0.108101	0.205827	?	?	yes	notwithdrawn	byCluster,byFrequency,byHapMap	0.0626997	T	5008	?	CLGN	290	A	1	missense	1047	NM_001130675.1	NP_001124147.1	I	O14967	ERAKIPDPSAVKPEDWDESEP	11	V	P27824	0	non-edgetic
rs2228158	human	snp	yes	updated 2017-02-15 16:05	NO	YES	?	'A/G/T'	0.0385411	0.13336099999999998	?	?	yes	notwithdrawn	byCluster,byFrequency	0.0157748	C	5008	?	LRPAP1	114	G	2	missense	4043	NM_002337.3	NP_002328.1	S	P30533	DGEKEARLIRNLNVILAKYGL	11	N	P98155	0	non-edgetic
rs2230255	human	snp	yes	updated 2017-02-15 16:05	YES	YES	?	'A/G'	0.0176724	0.0923249	?	?	yes	notwithdrawn	byCluster,byFrequency	0.0277556	G	5008	?	AIMP1	117	G	1	missense	9255	NM_001142415.1	NP_001135887.1	A	Q12904	SGTKEQIKGGTGDEKKAKEKI	11	T	P54136	0	non-edgetic
rs2237051	human	snp	yes	updated 2017-02-15 16:05	YES	YES	?	'A/G'	0.497666	0.034084300000000005	?	?	yes	notwithdrawn	byCluster,byFrequency,byOtherPop,by2Hit2Allele,byHapMap	0.382188	G	5008	benign	EGF	708	A	3	missense	1950	NM_001178130.2	NP_001171601.1	I	P01133	WFSDWAMPSVMRVNKRTGKDR	11	M	P00533	0	non-edgetic
rs2305948	human	snp	yes	updated 2017-02-15 16:05	YES	YES	T(germline)/C(germline)	'C/T'	0.194128	0.243677	?	?	yes	notwithdrawn	byCluster,byFrequency,byOtherPop,byHapMap	0.152556	T	5008	untested	KDR	297	A	1	missense	3791	NM_002253.2	NP_002244.1	I	P35968	KFLSTLTIDGVTRSDQGLYTC	11	V	P15692,P35916,P16333,P09619,P49767	0,0,0,0,0	non-edgetic
rs2567241	human	snp	yes	updated 2017-02-15 16:05	YES	YES	?	'A/C'	0.108199	0.205894	?	?	yes	notwithdrawn	byCluster,byFrequency,byOtherPop,byHapMap	0.0626997	A	5008	?	CLGN	160	T	1	missense	1047	NM_001130675.1	NP_001124147.1	S	O14967	DCGGAYIKLLADTDDLILENF	11	A	P27824	0	non-edgetic
rs2920217	human	snp	yes	updated 2017-02-15 16:05	YES	YES	?	'G/T'	0.388143	0.208366	?	?	yes	notwithdrawn	byCluster,byFrequency,byOtherPop,by2Hit2Allele,byHapMap	0.202676	C	5008	?	ZBTB49	320	C	2	missense	166793	NM_001330625.1	NP_001317554.1	S	Q6ZSB9	KKLNFLKSQKYAEQVSEPKSD	11	Y	Q96BR9,Q8N680	0,0	non-edgetic
rs3733617	human	snp	yes	updated 2017-02-15 16:05	YES	YES	?	'C/T'	0.16386099999999998	0.234691	?	?	yes	notwithdrawn	byCluster,byFrequency,byHapMap	0.187899	T	5008	likely benign	ANK2	2835	T	1	missense	287	NM_001148.4	NP_001139.3	S	Q01484	EELDVSRAESPQADCPSESFS	11	P	O15084	0	non-edgetic
rs3775290	human	snp	yes	updated 2017-02-15 16:05	YES	YES	?	'A/G/T'	0.420578	0.182765	?	?	yes	notwithdrawn	byCluster,byFrequency,by2Hit2Allele,byHapMap	0.272165	T	5008	?	TLR3	459	A	3	missense	7098	NM_003265.2	NP_003256.1	L	O15455	GQEWRGLENIFEIYLSYNKYL	11	F	Q7L0X0	0	non-edgetic
rs3796508	human	snp	yes	updated 2017-02-15 16:05	YES	YES	?	'A/G'	0.0249268	0.108821	?	?	yes	notwithdrawn	byCluster,byFrequency,byHapMap	0.0341454	T	5008	?	TLR6	327	A	1	missense	10333	NM_006068.2	NP_006059.2	M	Q9Y2C9	FLFSQTALYTVFSEMNIMMLT	11	V	O00206	0	non-edgetic
rs3822214	human	snp	yes	updated 2017-02-15 16:05	YES	YES	?	'A/C/G'	0.145332	0.227034	?	?	yes	notwithdrawn	byCluster,byFrequency,byHapMap	0.0644968	C	5008	likely benign	KIT	541	C	1	missense	3815	NM_000222.2	NP_000213.1	L	P10721	IVAGMMCIIVMILTYKYLQKP	11	M	P21583,P19174,P16885,P16333	0,0,0,0	non-edgetic
rs4648072	human	snp	yes	updated 2017-02-15 16:05	YES	YES	?	'A/G'	0.019307	0.0963365	?	?	yes	notwithdrawn	byCluster,byFrequency,byHapMap	0.013778	G	5008	?	NFKB1	506	G	1	missense	4790	NM_001165412.1	NP_001158884.1	V	P19838	VQDNLFLEKAMQLAKRHANAL	11	M	Q04864,P25963,Q00653,Q01201,Q04206,Q13509,Q9H4B7,Q13885,Q96HU8,P68371	0,0,0,0,0,0,0,0,0,0	non-edgetic
rs4689254	human	snp	yes	updated 2017-02-15 16:05	YES	YES	?	'A/G'	0.124216	0.216052	?	?	yes	notwithdrawn	byCluster,byFrequency	0.150759	A	5008	?	ZBTB49	348	A	1	missense	166793	NM_001330625.1	NP_001317554.1	T	Q6ZSB9	ESASKNTLEKASSQSAEEKES	11	A	Q96BR9,Q8N680	0,0	non-edgetic
rs4861358	human	snp	yes	updated 2017-02-15 16:05	YES	YES	?	'C/T'	0.376338	0.2157280000000001	?	?	yes	notwithdrawn	byCluster,byFrequency,by2Hit2Allele,byHapMap	0.325879	C	5008	?	APBB2	179	A	2	missense	323	NM_001166050.1	NP_001159522.1	Q	Q92870	ETSARELEQNRGNHHGTAEEK	11	R	P05067	0	non-edgetic
rs5743317	human	snp	yes	updated 2017-02-15 16:05	YES	YES	?	'G/T'	0.006815100000000001	0.0579749	?	?	yes	notwithdrawn	byCluster,byFrequency,byHapMap	0.0125799	G	5008	?	TLR3	307	G	1	missense	7098	NM_003265.2	NP_003256.1	D	O15455	LPQLEYFFLEYNNIQHLFSHS	11	Y	Q7L0X0	0	non-edgetic
rs5743808	human	snp	yes	updated 2017-02-15 16:05	YES	YES	?	'C/T'	0.0409297	0.137075	?	?	yes	notwithdrawn	byCluster,byFrequency,byHapMap	0.05990419999999999	G	5008	?	TLR6	120	C	2	missense	10333	NM_006068.2	NP_006059.2	T	Q9Y2C9	NQLQKISCHPIVSFRHLDLSF	11	I	O00206	0	non-edgetic
rs5743809	human	snp	yes	updated 2017-02-15 16:05	YES	YES	?	'C/T'	0.0077916	0.0619283	?	?	yes	notwithdrawn	byCluster,byFrequency,byHapMap	0.0151757	G	5008	?	TLR6	194	C	2	missense	10333	NM_006068.2	NP_006059.2	P	Q9Y2C9	KENETESLQILNAKTLHLVFH	11	L	O00206	0	non-edgetic
rs5743810	human	snp	yes	updated 2017-02-15 16:05	YES	YES	?	'C/T'	0.3856	0.21003	?	?	yes	notwithdrawn	byCluster,byFrequency,byHapMap	0.11521600000000001	A	5008	?	TLR6	249	C	1	missense	10333	NM_006068.2	NP_006059.2	P	Q9Y2C9	IKFLSELTRGSTLLNFTLNHI	11	S	O00206	0	non-edgetic
rs5743815	human	snp	yes	updated 2017-02-15 16:05	YES	YES	?	'C/T'	0.0352457	0.127987	?	?	yes	notwithdrawn	byCluster,byFrequency,byHapMap	0.0157748	G	5008	?	TLR6	427	C	2	missense	10333	NM_006068.2	NP_006059.2	A	Q9Y2C9	SGRHKENCTWVESIVVLNLSS	11	V	O00206	0	non-edgetic
rs5743816	human	snp	yes	updated 2017-02-15 16:05	YES	YES	?	'A/G'	0.0196937	0.0972575	?	?	yes	notwithdrawn	byCluster,byFrequency,byHapMap	0.031749200000000005	T	5008	?	TLR6	465	A	1	missense	10333	NM_006068.2	NP_006059.2	I	Q9Y2C9	LDLHSNKIKSVPKQVVKLEAL	11	V	O00206	0	non-edgetic
rs6855837	human	snp	yes	updated 2017-02-15 16:05	YES	YES	?	'G/T'	0.0488999	0.14852200000000002	?	?	yes	notwithdrawn	byCluster,byFrequency,byHapMap	0.0832668	T	5008	?	CLOCK	395	A	1	missense	9575	NM_001267843.1	NP_001254772.1	I	O15516	RRRELGIEESLPETAADKSQD	11	L	O00327	0	non-edgetic
rs7654853	human	snp	yes	updated 2017-02-15 16:05	YES	YES	?	'A/G'	0.0120117	0.076561	?	?	yes	notwithdrawn	byCluster,byFrequency,by2Hit2Allele,byHapMap	0.0181709	G	5008	?	MTNR1A	212	C	2	missense	4543	NM_005958.4	NP_005949.1	T	P48039	IVIFCYLRIWILVLQVRQRVK	11	I	P04899,P63096,P08754,P62873,Q9HAV0,P49286	0,0,0,0,0,0	non-edgetic
rs7658300	human	snp	yes	updated 2017-02-15 16:05	YES	YES	?	'C/T'	0.420282	0.183041	?	?	yes	notwithdrawn	byCluster,byFrequency,by2Hit2Allele,byHapMap	0.172724	T	5008	?	TXK	45	A	2	missense	7294	NM_003328.2	NP_003319.2	H	P42681	DEELPEKYTQRRRPWLSQLSN	11	R	P62993,O43639	0,0	non-edgetic
rs9991664	human	snp	yes	updated 2017-02-15 16:05	YES	YES	?	'C/T'	0.0106494	0.0721891	?	?	yes	notwithdrawn	byCluster,byFrequency,byHapMap	0.0147764	T	5008	likely benign	EGF	151	T	1	missense	1950	NM_001178130.2	NP_001171601.1	Y	P01133	TVTDMKGNNSHILLSALKYPA	11	H	P00533	0	non-edgetic
rs10029206	human	snp	yes	updated 2017-02-15 16:05	YES	YES	?	'A/G'	0.0091186	0.06690410000000001	?	?	yes	notwithdrawn	byCluster,byFrequency,byHapMap	0.013778	G	5008	?	SEC24D	42	C	2	missense	9871	NM_001318066.1	NP_001304995.1	T	O94855	PSHTASPTGMMKPAGPLGATA	11	M	Q15437	0	non-edgetic
rs11549516	human	snp	yes	updated 2017-02-15 16:05	NO	YES	?	'A/G'	0.08442739999999999	0.187312	?	?	yes	notwithdrawn	byCluster,byFrequency	0.049520800000000004	T	5008	?	LRPAP1	113	A	2	missense	4043	NM_002337.3	NP_002328.1	H	P30533	EDGEKEARLIRNLNVILAKYG	11	R	P98155	0	non-edgetic
rs11568943	human	snp	yes	updated 2017-02-15 16:05	YES	YES	?	'A/G'	0.177538	0.239268	?	?	yes	notwithdrawn	byCluster,byFrequency,byHapMap	0.16533499999999998	A	5008	benign	EGF	431	A	2	missense	1950	NM_001178130.2	NP_001171601.1	K	P01133	CFCPEGSVLERDGKTCSGCSS	11	R	P00533	0	non-edgetic
rs11569017	human	snp	yes	updated 2017-02-15 16:05	YES	YES	?	'A/T'	0.130975	0.219848	?	?	yes	notwithdrawn	byCluster,byFrequency,byHapMap	0.076877	T	5008	likely benign	EGF	784	T	2	missense	1950	NM_001178130.2	NP_001171601.1	V	P01133	ASDGKTCLALDGHQLLAGGEV	11	D	P00533	0	non-edgetic
rs11569046	human	snp	yes	updated 2017-02-15 16:05	YES	YES	?	'C/T'	0.0229798	0.104699	?	?	yes	notwithdrawn	byCluster,byFrequency,byHapMap	0.033147	C	5008	likely benign	EGF	842	C	2	missense	1950	NM_001178130.2	NP_001171601.1	T	P01133	QDDCAPVGCSMYARCISEGED	11	M	P00533	0	non-edgetic
rs11569736	human	snp	yes	updated 2017-02-15 16:05	YES	YES	?	'A/C'	0.017628799999999997	0.0922152	?	?	yes	notwithdrawn	byCluster,byFrequency,byHapMap	0.024760400000000002	C	5008	?	SULT1B1	145	G	1	missense	27284	NM_014465.3	NP_055280.2	V	O43704	DVSVSYYHFDLMNNLQPFPGT	11	L	O00204,Q06520	0,0	non-edgetic
rs11724347	human	snp	yes	updated 2017-02-15 16:05	YES	YES	?	'C/T'	0.0987269	0.199039	?	?	yes	notwithdrawn	byCluster,byFrequency,byHapMap	0.026557499999999998	T	5008	?	TXK	336	A	2	missense	7294	NM_003328.2	NP_003319.2	Q	P42681	LVQLYGVCIQRKPLYIVTEFM	11	R	P62993,O43639	0,0	non-edgetic
rs12513290	human	snp	yes	updated 2017-02-15 16:05	YES	YES	?	'A/G'	0.195355	0.243955	?	?	yes	notwithdrawn	byCluster,byFrequency,byHapMap	0.114816	A	5008	?	CLGN	352	T	1	missense	1047	NM_001130675.1	NP_001124147.1	W	O14967	EAPQILNPACRIGCGEWKPPM	11	R	P27824	0	non-edgetic
rs28377576	human	snp	yes	updated 2017-02-15 16:05	YES	YES	T(germline)/C(unknown)	'C/G/T'	0.176743	0.239026	?	?	yes	notwithdrawn	byCluster,byFrequency,byHapMap	0.09205269999999999	C	5008	likely benign	ANK2	2369	C	2	missense	287	NM_001148.4	NP_001139.3	A	Q01484	SAHKTQTDSEVQESTATSDET	11	V	O15084	0	non-edgetic
rs28383652	human	snp	yes	updated 2017-02-15 16:05	YES	YES	?	'C/T'	0.0390879	0.134224	?	?	yes	notwithdrawn	byCluster,byFrequency	0.021765200000000002	A	5008	?	MTNR1A	266	T	2	missense	4543	NM_005958.4	NP_005949.1	V	P48039	FIGLAVASDPASMVPRIPEWL	11	A	P04899,P63096,P08754,P62873,Q9HAV0,P49286	0,0,0,0,0,0	non-edgetic
rs28553469	human	snp	yes	updated 2017-02-15 16:05	YES	YES	?	'C/G/T'	0.0098212	0.0693867	?	?	yes	notwithdrawn	byCluster,byFrequency	0.013578299999999998	C	5008	likely benign	EGF	186	C	1	missense	1950	NM_001178130.2	NP_001171601.1	H	P01133	SEVAGSLYRADLDGVGVKALL	11	D	P00533	0	non-edgetic
rs34033277	human	snp	yes	updated 2017-02-15 16:05	YES	YES	?	'C/T'	0.0058197	0.0536283	?	?	yes	notwithdrawn	byCluster,byFrequency	0.0105831	A	5008	?	HHIP	404	A	1	missense	64399	NM_022475.2	NP_071920.1	M	Q96QV1	RLDVDTDMCNVPYSIPRSNPH	11	V	Q15465	0	non-edgetic
rs34293093	human	snp	yes	updated 2017-02-15 16:05	YES	YES	?	'A/G'	0.0693785	0.172846	?	?	yes	notwithdrawn	byCluster,byFrequency	0.0175719	T	5008	?	ZBTB49	642	T	2	missense	166793	NM_001330625.1	NP_001317554.1	V	Q6ZSB9	LPVHPVENSVAEFDSHSGGSY	11	A	Q96BR9,Q8N680	0,0	non-edgetic
rs34540355	human	snp	yes	updated 2017-02-15 16:05	YES	YES	?	'A/G'	0.06778569999999999	0.171166	?	?	yes	notwithdrawn	byCluster,byFrequency	0.0161741	A	5008	likely benign	NEK1	463	T	2	missense	4750	NM_001199397.1	NP_001186326.1	V	Q96PY6	MQQQRAEDNEAKWKREIYGRG	11	A	Q5S007,Q6P3R8	0,0	non-edgetic
rs34897046	human	snp	yes	updated 2017-02-15 16:05	YES	YES	?	'C/G'	0.06772560000000001	0.171102	?	?	yes	notwithdrawn	byCluster,byFrequency	0.019369	C	5008	?	CLOCK	208	G	2	missense	9575	NM_001267843.1	NP_001254772.1	C	O15516	LRGTIDPKEPSTYEYVKFIGN	11	S	O00327	1	edgetic
rs35597368	human	snp	yes	updated 2017-02-15 16:05	YES	YES	?	'C/T'	0.257176	0.249897	?	?	yes	notwithdrawn	byCluster,byFrequency	0.19928099999999999	C	5008	benign	PDGFRA	478	C	1	missense	5156	NM_001347827.1	NP_001334756.1	P	P16234	NVSNIITEIHSRDRSTVEGRV	11	S	P19174	0	non-edgetic
rs35765784	human	snp	yes	updated 2017-02-15 16:05	YES	YES	?	'A/C/G'	0.0157738	0.0873974	?	?	yes	notwithdrawn	byCluster,byFrequency	0.013778	A	5008	?	CAMK2D	493	G	2	missense	817	NM_001221.3	NP_001212.2	S	Q13557	PNGKENFSGGTSLWQNI	11	T	Q9UQM7,P0DP25,Q13554	0,0,0	non-edgetic
rs56286620	human	snp	yes	updated 2017-02-15 16:05	NO	YES	A(germline)/C(germline)	'A/C'	0.0027009	0.036648900000000005	?	?	yes	notwithdrawn	byCluster,byFrequency	0.0455272	C	5008	untested	KDR	462	G	1	missense	3791	NM_002253.2	NP_002244.1	V	P35968	PPHHIHWYWQLEEECANEPSQ	11	L	P15692,P35916,P16333,P09619,P49767	0,0,0,0,0	non-edgetic
rs61730970	human	snp	yes	updated 2017-02-15 16:05	YES	YES	?	'A/G'	0.0136915	0.08159839999999999	?	?	yes	notwithdrawn	byCluster,byFrequency	0.0189696	A	5008	?	HHIP	236	A	2	missense	64399	NM_022475.2	NP_071920.1	E	Q96QV1	LRQPVGALHSGDGSQRLFILE	11	G	Q15465	0	non-edgetic
rs61734477	human	snp	yes	updated 2017-02-15 16:05	YES	YES	?	'C/T'	0.0097951	0.0692938	?	?	yes	notwithdrawn	byCluster,byFrequency	0.0221645	T	5008	benign	ANK2	2336	T	2	missense	287	NM_001148.4	NP_001139.3	V	Q01484	DCTGSCSVALAKETPTGLTEE	11	A	O15084	0	non-edgetic
rs61734478	human	snp	yes	updated 2017-02-15 16:05	YES	YES	?	'A/C/G'	0.0094362	0.06803789999999997	?	?	yes	notwithdrawn	byCluster,byFrequency	0.0219649	A	5008	benign	ANK2	2212	A	1	missense	287	NM_001148.4	NP_001139.3	S	Q01484	SESLKNEGVAGSPCGSLMEGT	11	G	O15084	0	non-edgetic
rs61736997	human	snp	yes	updated 2017-02-15 16:05	YES	YES	?	'A/C/G'	0.0250115	0.108998	?	?	yes	notwithdrawn	byCluster,byFrequency	0.0451278	C	5008	?	GUCY1A3	57	C	2	missense	2982	NM_000856.5	NP_000847.2	A	Q02108	CQDIPEKNIQESLPQRKTSRS	11	E	Q02153	0	non-edgetic
rs62623564	human	snp	yes	updated 2017-02-15 16:05	YES	YES	?	'A/T'	0.03634880000000002	0.12982	?	?	yes	notwithdrawn	byCluster,byFrequency	0.0419329	T	5008	?	ELF2	3	A	1	missense	1998	NM_001331036.1	NP_001317965.1	T	Q15723	MTSAVVDSGGTIL	3	S	Q01196	0	non-edgetic
rs73025939	human	snp	yes	updated 2017-02-15 16:05	YES	YES	?	'A/C/T'	0.006155600000000001	0.0551438	?	?	yes	notwithdrawn	byCluster,byFrequency	0.0117812	A	5008	?	TLR3	643	A	1	missense	7098	NM_003265.2	NP_003256.1	S	O15455	AFRNLTELDMRFNPFDCTCES	11	R	Q7L0X0	0	non-edgetic
rs73873710	human	snp	yes	updated 2017-02-15 16:05	YES	YES	?	'C/G/T'	0.0489732	0.148623	?	?	yes	notwithdrawn	byCluster,byFrequency	0.05451280000000002	T	5008	?	TLR3	851	G	3	missense	7098	NM_003265.2	NP_003256.1	L	O15455	EQNLDSIILVFLEEIPDYKLN	11	F	Q7L0X0	0	non-edgetic
rs74696256	human	snp	yes	updated 2017-02-15 16:05	NO	YES	?	'A/G'	0.017910099999999998	0.0929207	?	?	yes	notwithdrawn	byCluster,byFrequency	0.0275559	G	5008	?	PRIMPOL	82	G	1	missense	201973	NM_001300768.1	NP_001287697.1	A	Q96LW4	GDGQRIYLVTTYAEFWFYYKS	11	T	P27694	0	non-edgetic
rs75060923	human	snp	yes	updated 2017-02-15 16:05	NO	YES	?	'A/G'	0.102789	0.202061	?	?	yes	notwithdrawn	byCluster,byFrequency	0.10882599999999999	A	5008	?	ZBTB49	609	A	1	missense	166793	NM_001330625.1	NP_001317554.1	K	Q6ZSB9	LSQAIETSDLEKSQSSDSFSQ	11	E	Q96BR9,Q8N680	0,0	non-edgetic
rs75244616	human	snp	yes	updated 2017-02-15 16:05	NO	YES	?	'A/C'	0.0117122	0.0756235	?	?	yes	notwithdrawn	byCluster,byFrequency	0.0175719	A	5008	?	TLR6	592	T	2	missense	10333	NM_006068.2	NP_006059.2	V	Q9Y2C9	CNITLLIVTIGATMLVLAVTV	11	G	O00206	1	edgetic
rs113844295	human	snp	yes	updated 2017-02-15 16:05	YES	YES	?	'A/G'	0.0064406	0.0563811	?	?	yes	notwithdrawn	byCluster,byFrequency	0.0121805	G	5008	?	AIMP1	104	G	1	missense	9255	NM_001142415.1	NP_001135887.1	A	Q12904	ENVIQSTAVTTVSSGTKEQIK	11	T	P54136	0	non-edgetic
rs114046582	human	snp	yes	updated 2017-02-15 16:05	NO	YES	?	'A/G'	0.0244538	0.10783800000000003	?	?	yes	notwithdrawn	byCluster,byFrequency	0.012380200000000001	A	5008	?	CLGN	270	T	1	missense	1047	NM_001130675.1	NP_001124147.1	S	O14967	PIKPPKEIEDPNDKKPEEWDE	11	P	P27824	0	non-edgetic
rs117078377	human	snp	yes	updated 2017-02-15 16:05	NO	YES	?	'A/G'	0.118495	0.212618	?	?	yes	notwithdrawn	byCluster,byFrequency	0.102835	A	5008	likely benign	PKD2	190	A	1	missense	5311	NM_000297.3	NP_000288.1	T	Q13563	LEGQPPRVAWAERLVRGLRGL	11	A	P98161	0	non-edgetic
rs184876228	human	snp	yes	updated 2017-02-15 16:05	NO	YES	?	'G/T'	0.113464	0.209423	?	?	yes	notwithdrawn	byCluster,byFrequency	0.0311502	T	5008	?	SAP30	47	T	1	missense	8819	NM_003864.3	NP_003855.1	S	O75446	GAGTGAEVPGAGAVSAAGPPG	11	A	Q96ST3	0	non-edgetic
rs201599166	human	snp	yes	updated 2017-02-15 16:05	NO	YES	?	'A/G'	0.0032025	0.0398872	?	?	yes	notwithdrawn	byCluster,byFrequency	0.26258000000000004	A	5008	?	ANK2	1923	A	1	missense	287	NM_001148.4	NP_001139.3	K	Q01484	RPPVSPSGRTEKHPPVSPGRT	11	E	O15084	0	non-edgetic
rs563393937	human	snp	yes	updated 2017-02-15 16:05	NO	YES	?	'A/T'	0.0298908	0.118541	?	?	yes	notwithdrawn	byFrequency	0.0151757	A	5008	?	USP17L29	54	A	3	missense	728405	NM_001242332.1	NP_001229261.1	E	Q0WX57	SCETRVDLCDDLAPVARQLAP	11	D	Q6R6M4	0	non-edgetic
rs4841	human	snp	yes	updated 2017-02-15 16:05	YES	YES	?	'A/C/G'	0.396605	0.202502	?	?	yes	notwithdrawn	byCluster,byFrequency,byHapMap	0.268371	T	5008	?	RPS14	50	C	3	missense	6208	NM_001025070.1	NP_001020241.1	N	P62263	TFVHVTDLSGKETICRVTGGM	11	K	Q9Y3D8	0	non-edgetic
rs6182	human	snp	yes	updated 2017-02-15 16:05	YES	YES	?	'G/T'	0.07743810000000001	0.180893	?	?	yes	notwithdrawn	byCluster,byFrequency,byOtherPop,byHapMap	0.0752796	T	5008	likely benign	GHR	440	T	2	missense	2690	NM_000163.4	NP_000154.1	F	P10912	NQNNSPYHDACPATQQPSVIQ	11	C	P01241	0	non-edgetic
rs6184	human	snp	yes	updated 2017-02-15 16:05	YES	YES	?	'A/C'	0.0776089	0.181056	?	?	yes	notwithdrawn	byCluster,byFrequency,byHapMap	0.0752796	A	5008	likely benign	GHR	579	A	1	missense	2690	NM_000163.4	NP_000154.1	T	P10912	TESLTTAAGRPGTGEHVPGSE	11	P	P01241	0	non-edgetic
rs25882	human	snp	yes	updated 2017-02-15 16:05	YES	YES	?	'C/T'	0.388954	0.207826	99	89	yes	notwithdrawn	byCluster,byFrequency,byOtherPop,byHapMap	0.34984	C	5008	?	CSF2	117	C	2	missense	1437	NM_000758.3	NP_000749.2	T	P04141	PTPETSCATQIITFESFKENL	11	I	P32927	0	non-edgetic
rs25901	human	snp	yes	updated 2017-02-15 16:05	YES	YES	?	'A/C/G'	0.384181	0.210985	?	?	yes	notwithdrawn	byCluster,byFrequency,byOtherPop,by2Hit2Allele,byHapMap	0.176318	C	5008	?	MYO10	1663	C	2	missense	4651	NM_012334.2	NP_036466.2	T	Q9HD67	LKRIREQFPGSEMEKYALFTY	11	S	P0DP25,P27482,P43146	0,0,0	non-edgetic
rs26279	human	snp	yes	updated 2017-02-15 16:05	YES	YES	?	'A/G'	0.393772	0.204523	99	97	yes	notwithdrawn	byCluster,byFrequency,by2Hit2Allele,byHapMap	0.279752	G	5008	?	MSH3	1045	A	1	missense	4437	NM_002439.4	NP_002430.3	T	P20585	SEDESKLDPGAAEQVPDFVTF	11	A	P43246,P40692	0,0	non-edgetic
rs26740	human	snp	yes	updated 2017-02-15 16:05	YES	YES	?	'C/T'	0.048376	0.14781	99	97	yes	notwithdrawn	byCluster,byFrequency,byOtherPop,byHapMap	0.05730830000000001	T	5008	?	MYO10	700	A	2	missense	4651	NM_012334.2	NP_036466.2	Q	Q9HD67	MRNLALPEDVRGKCTSLLQLY	11	R	P0DP25,P27482,P43146	1,1,0	edgetic
rs32209	human	snp	yes	updated 2017-02-15 16:05	YES	YES	T(germline)/C(germline)	'C/T'	0.203754	0.245685	?	?	yes	notwithdrawn	byCluster,byFrequency,byOtherPop,byHapMap	0.232827	C	5008	benign	FBN2	2311	G	1	missense	2201	NM_001999.3	NP_001990.2	V	P35556	GLHDCESRGMMCKNLIGTFMC	11	M	P35555	0	non-edgetic
rs149110	human	snp	yes	updated 2017-02-15 16:05	YES	YES	?	'C/G/T'	0.0432786	0.140595	99	94	yes	notwithdrawn	byCluster,byFrequency,byHapMap	0.0652955	T	5008	?	MYO10	929	C	3	missense	4651	NM_012334.2	NP_036466.2	S	Q9HD67	LQERRDQELRRLEEEACRAAQ	11	R	P0DP25,P27482,P43146	0,0,0	non-edgetic
rs154001	human	snp	yes	updated 2017-02-15 16:05	YES	YES	T(germline)/C(germline)	'C/T'	0.40019	0.199857	99	93	yes	notwithdrawn	byCluster,byFrequency,byOtherPop,by2Hit2Allele,byHapMap	0.26897	C	5008	benign	FBN2	965	A	1	missense	2201	NM_001999.3	NP_001990.2	I	P35556	DVNECEVFPGVCPNGRCVNSK	11	V	P35555	0	non-edgetic
rs184967	human	snp	yes	updated 2017-02-15 16:05	YES	YES	?	'A/G'	0.221589	0.24838	99	87	yes	notwithdrawn	byCluster,byFrequency,by2Hit2Allele,byHapMap	0.0978435	A	5008	?	MSH3	949	G	2	missense	4437	NM_002439.4	NP_002430.3	R	P20585	MGAADNIYKGQSTFMEELTDT	11	Q	P43246,P40692	0,0	non-edgetic
rs244903	human	snp	yes	updated 2017-02-15 16:05	YES	YES	?	'A/C/G'	0.479157	0.0999353	99	95	yes	notwithdrawn	byCluster,byFrequency,byOtherPop,by2Hit2Allele,byHapMap	0.319688	G	5008	?	RARS	3	A	1	missense	5917	NM_002887.3	NP_002878.2	I	P54136	MDVLVSECSARLL	3	V	Q12904	0	non-edgetic
rs307826	human	snp	yes	updated 2017-02-15 16:05	YES	YES	?	'A/G/T'	0.164189	0.234829	?	?	yes	notwithdrawn	byCluster,byFrequency,byHapMap	0.052915300000000005	C	5008	benign	FLT4	494	G	1	missense	2324	NM_002020.4	NP_002011.2	A	P35916	PQCRDWRAVTTQDAVNPIESL	11	T	P35968,P49767	0,0	non-edgetic
rs448012	human	snp	yes	updated 2017-02-15 16:05	YES	YES	?	'C/G'	0.46888	0.120796	?	?	yes	notwithdrawn	byCluster,byFrequency	0.417332	G	5008	benign	FLT4	890	G	3	missense	2324	NM_002020.4	NP_002011.2	Q	P35916	MLKEGATASEHRALMSELKIL	11	H	P35968,P49767	0,0	non-edgetic
rs479632	human	snp	yes	updated 2017-02-15 16:05	YES	YES	?	'C/G'	0.420115	0.183196	?	?	yes	notwithdrawn	byCluster,byFrequency,by2Hit2Allele,byHapMap	0.319888	G	5008	benign	PITX1	299	C	2	missense	5307	NM_002653.4	NP_002644.4	A	P78337	SKQHSSFGYGGLQGPASGLNA	11	G	P35548,P49639,O75360	0,0,0	non-edgetic
rs702689	human	snp	yes	updated 2017-02-15 16:05	YES	YES	?	'A/G'	0.480654	0.0964307	?	?	yes	notwithdrawn	byCluster,byFrequency,byOtherPop,by2Hit2Allele,byHapMap	0.47643800000000003	A	5008	?	MAP3K1	806	A	1	missense	4214	NM_005921.1	NP_005912.1	N	Q13233	SLLTFALQSIDNSHSMVGKLS	11	D	Q12851,P45985	0,0	non-edgetic
rs832582	human	snp	yes	updated 2017-02-15 16:05	YES	YES	?	'A/G'	0.35976	0.224617	99	95	yes	notwithdrawn	byCluster,byFrequency,byOtherPop,byHapMap	0.291733	G	5008	?	MAP3K1	906	A	1	missense	4214	NM_005921.1	NP_005912.1	I	Q13233	TTENSSPECTVHLEKTGKGLC	11	V	Q12851,P45985	0,0	non-edgetic
rs832583	human	snp	yes	updated 2017-02-15 16:05	YES	YES	?	'A/C/G'	0.359261	0.22487	?	?	yes	notwithdrawn	byCluster,byFrequency,byOtherPop,byHapMap	0.291733	A	5008	?	MAP3K1	1064	G	1	missense	4214	NM_005921.1	NP_005912.1	G	Q13233	SSNIHRPKPSRPTPGNTSKQG	11	R	Q12851,P45985	0,0	non-edgetic
rs1048944	human	snp	yes	updated 2017-02-15 16:05	YES	YES	?	'G/T'	0.499868	0.0081239	?	?	yes	notwithdrawn	byCluster,byFrequency	0.4365020000000001	T	5008	?	RAI14	870	T	1	missense	26064	NM_001145520.1	NP_001138992.1	S	Q9P0K7	QEELAEMKRYAESSSKLEEDK	11	A	O14974	0	non-edgetic
rs1130379	human	snp	yes	updated 2017-02-15 16:05	YES	YES	?	'A/G'	0.140018	0.224508	?	?	yes	notwithdrawn	byCluster,byFrequency	0.0341454	T	5008	benign	FLT4	1146	A	2	missense	2324	NM_002020.4	NP_002011.2	H	P35916	APELATPAIRRIMLNCWSGDP	11	R	P35968,P49767	0,0	non-edgetic
rs1320308	human	snp	yes	updated 2017-02-15 16:05	YES	YES	?	'G/T'	0.472822	0.113359	99	95	yes	notwithdrawn	byCluster,byFrequency,byOtherPop,by2Hit2Allele,byHapMap	0.447284	A	5008	?	S100Z	23	C	2	missense	170591	NM_130772.3	NP_570128.2	A	Q8WXG8	IRIFHRYSGKERKRFKLSKGE	11	E	P23297,P33764,P60903,P04271,P25815	0,0,0,0,0	non-edgetic
rs1499280	human	snp	yes	updated 2017-02-15 16:05	YES	YES	?	'G/T'	0.167982	0.236163	99	95	yes	notwithdrawn	byCluster,byFrequency,byOtherPop,byHapMap	0.10063899999999999	C	5008	?	PELO	221	A	1	missense	53918	NM_015946.4	NP_057030.3	M	Q9BRX2	GFVREQFCDYLFQQAVKTDNK	11	L	Q9Y450	0	non-edgetic
rs1574197	human	snp	yes	updated 2017-02-15 16:05	NO	YES	?	'C/G'	0.0799831	0.183287	?	?	yes	notwithdrawn	byCluster,byFrequency	0.0417332	C	5008	?	MSH3	61	C	1	missense	4437	NM_002439.4	NP_002430.3	P	P20585	AAAAAAAAAAAAPPAPPAPAF	11	A	P43246,P40692	0,0	non-edgetic
rs1650697	human	snp	yes	updated 2017-02-15 16:05	YES	YES	?	'C/T'	0.17538099999999998	0.238604	?	?	yes	notwithdrawn	byCluster,byFrequency,by2Hit2Allele,byHapMap	0.23143000000000002	A	5008	?	MSH3	79	G	1	missense	4437	NM_002439.4	NP_002430.3	V	P20585	PAFPPQLPPHIATEIDRRKKR	11	I	P43246,P40692	0,0	non-edgetic
rs1800197	human	snp	yes	updated 2017-02-15 16:05	YES	YES	?	'A/G'	0.369927	0.219357	?	?	yes	notwithdrawn	byCluster,byFrequency,by2Hit2Allele,byHapMap	0.204673	T	5008	likely benign	PROP1	142	A	1	missense	5626	NM_006261.4	NP_006252.3	T	O75360	LQPLAHLSPAAFSSFLPESTA	11	A	P49639,P78337	0,0	non-edgetic
rs1805327	human	snp	yes	updated 2017-02-15 16:05	YES	YES	?	'A/G'	0.127889	0.218149	?	?	yes	notwithdrawn	byCluster,byFrequency,byOtherPop,byHapMap	0.0453275	C	5008	?	RAD1	281	G	2	missense	5810	NM_002853.3	NP_002844.1	G	O60671	CCPDEEVPESES	11	E	O60921,Q99638	0,0	non-edgetic
rs2001675	human	snp	yes	updated 2017-02-15 16:05	NO	YES	?	'C/G'	0.025467	0.109931	?	?	yes	notwithdrawn	byCluster,byFrequency	0.020766800000000002	C	5008	?	MSH3	60	C	1	missense	4437	NM_002439.4	NP_002430.3	P	P20585	GAAAAAAAAAAAAPPAPPAPA	11	A	P43246,P40692	0,0	non-edgetic
rs2228043	human	snp	yes	updated 2017-02-15 16:05	YES	YES	?	'C/G'	0.215165	0.247561	?	?	yes	notwithdrawn	byCluster,byFrequency,byHapMap	0.159744	C	5008	?	IL6ST	397	G	1	missense	3572	NM_001190981.1	NP_001177910.1	V	P40189	LTVNLTNDRYLATLTVRNLVG	11	L	P15018,P05231,P08887	0,0,0	non-edgetic
rs2228044	human	snp	yes	updated 2017-02-15 16:05	YES	YES	?	'C/G'	0.229478	0.249156	?	?	yes	notwithdrawn	byCluster,byFrequency	0.196286	G	5008	?	IL6ST	148	C	1	missense	3572	NM_001190981.1	NP_001177910.1	R	P40189	EGKKMRCEWDGGRETHLETNF	11	G	P15018,P05231,P08887	0,0,0	non-edgetic
rs2228046	human	snp	yes	updated 2017-02-15 16:05	YES	YES	?	'C/T'	0.0515299	0.152018	?	?	yes	notwithdrawn	byCluster,byFrequency,byHapMap	0.0934505	G	5008	?	IL6ST	454	C	2	missense	3572	NM_002184.3	NP_002175.2	T	P40189	TTPRESVKKYILEWCVLSDKA	11	I	P15018,P05231,P08887	0,0,0	non-edgetic
rs2229232	human	snp	yes	updated 2017-02-15 16:05	YES	YES	T(germline)/C(germline)	'C/T'	0.0212526	0.100869	?	?	yes	notwithdrawn	byCluster,byFrequency,byHapMap	0.013778	T	5008	untested	IL7R	414	T	2	missense	3575	NM_002185.2	NP_002176.2	M	P16871	LLLSLGTTNSTLPPPFSLQSG	11	T	P13232	0	non-edgetic
rs2230520	human	snp	yes	updated 2017-02-15 16:05	YES	YES	?	'C/G'	0.115254	0.210579	?	?	yes	notwithdrawn	byCluster,byFrequency,byOtherPop	0.09325080000000001	C	5008	?	CD180	99	G	3	missense	4064	NM_005582.2	NP_005573.2	R	Q99467	INWIHEDTFQSHHQLSTLVLT	11	S	O95711	0	non-edgetic
rs2230523	human	snp	yes	updated 2017-02-15 16:05	YES	YES	?	'A/G'	0.010977	0.0732666	?	?	yes	notwithdrawn	byCluster,byFrequency,byOtherPop,byHapMap	0.0185703	C	5008	?	CD180	430	G	1	missense	4064	NM_005582.2	NP_005573.2	A	Q99467	PQLELLDLAFTRLHINAPQSP	11	T	O95711	0	non-edgetic
rs2230524	human	snp	yes	updated 2017-02-15 16:05	YES	YES	?	'C/T'	0.125756	0.216941	?	?	yes	notwithdrawn	byCluster,byFrequency,byOtherPop,byHapMap	0.105032	G	5008	?	CD180	648	C	1	missense	4064	NM_005582.2	NP_005573.2	L	Q99467	FLLLLAILLFFAVKYLLRWKY	11	F	O95711	0	non-edgetic
rs2231917	human	snp	yes	updated 2017-02-15 16:05	NO	YES	?	'C/G'	0.0185951	0.0946139	?	?	yes	notwithdrawn	byCluster,byFrequency	0.023362599999999997	G	5008	?	FBXO4	8	G	3	missense	26272	NM_001297437.1	NP_001284366.1	R	Q9UKT5	MAGSEPRSGTNSPPPPFS	8	S	P63208	0	non-edgetic
rs2233783	human	snp	yes	updated 2017-02-15 16:05	YES	YES	G(germline)/C(unknown)	'A/C/G/T'	0.0241379	0.107224	?	?	yes	notwithdrawn	byCluster,byFrequency	0.0311502	G	5008	likely benign	PROP1	51	A	2	missense	5626	NM_006261.4	NP_006252.3	E	O75360	PPCRRLPGAGGGRSRFSPQGG	11	G	P49639,P78337	0,0	non-edgetic
rs2291628	human	snp	yes	updated 2017-02-15 16:05	YES	YES	G(germline)/A(germline)	'A/G'	0.13774	0.223378	?	?	yes	notwithdrawn	byCluster,byFrequency,byHapMap	0.0756789	A	5008	likely benign	FBN2	2580	T	2	missense	2201	NM_001999.3	NP_001990.2	L	P35556	IDNNECGSQPSLCGAKGICQN	11	S	P35555	0	non-edgetic
rs2305728	human	snp	yes	updated 2017-02-15 16:05	YES	YES	?	'A/G/T'	0.236991	0.249667	?	?	yes	notwithdrawn	byCluster,byFrequency,byOtherPop,byHapMap	0.0742812	A	5008	?	RARS	114	T	3	missense	5917	NM_002887.3	NP_002878.2	H	P54136	PSQQAKFGDYQCNSAMGISQM	11	Q	Q12904	0	non-edgetic
rs2305734	human	snp	yes	updated 2017-02-15 16:05	YES	YES	?	'A/T'	0.236722	0.249647	?	?	yes	notwithdrawn	byCluster,byFrequency,byHapMap	0.043929699999999995	A	5008	?	RARS	397	A	2	missense	5917	NM_002887.3	NP_002878.2	Y	P54136	SDLAAIKQRLFEEKADMIIYV	11	F	Q12904	0	non-edgetic
rs3194051	human	snp	yes	updated 2017-02-15 16:05	YES	YES	G(germline)/A(germline)	'A/G'	0.369395	0.219647	?	?	yes	notwithdrawn	byCluster,byFrequency,byOtherPop,byHapMap	0.220847	G	5008	untested	IL7R	356	G	1	missense	3575	NM_002185.3	NP_002176.2	V	P16871	SPNCPSEDVVITPESFGRDSS	11	I	P13232	0	non-edgetic
rs3213119	human	snp	yes	updated 2017-02-15 16:05	YES	YES	?	'G/T'	0.0403777	0.13623	?	?	yes	notwithdrawn	byCluster,byFrequency,byHapMap	0.0119808	A	5008	likely benign	IL12B	298	T	1	missense	3593	NM_002187.2	NP_002178.2	F	P29460	RVFTDKTSATVICRKNASISV	11	V	P29459,Q9NPF7	0,0	non-edgetic
rs3213837	human	snp	yes	updated 2017-02-15 16:05	YES	YES	?	'A/G'	0.261361	0.249742	?	?	yes	notwithdrawn	byCluster,byFrequency,byHapMap	0.12100599999999999	T	5008	?	ERBIN	274	T	2	missense	55914	NM_001006600.2	NP_001006600.1	L	Q96RT1	SLQQLPETIGSLKNITTLKID	11	S	Q9UQ13	0	non-edgetic
rs3734091	human	snp	yes	updated 2017-02-15 16:05	YES	YES	?	'A/C'	0.0453416	0.14357899999999998	?	?	yes	notwithdrawn	byCluster,byFrequency,byHapMap	0.028754000000000002	T	5008	?	XRCC4	247	T	1	missense	7518	NM_001318012.1	NP_001304941.1	S	Q13426	SENQTDLSGLASAAVSKDDSI	11	A	Q9H9Q4,P49917	0,0	non-edgetic
rs3734166	human	snp	yes	updated 2017-02-15 16:05	YES	YES	?	'A/G'	0.433449	0.16984200000000002	?	?	yes	notwithdrawn	byCluster,byFrequency,byHapMap	0.390176	A	5008	?	CDC25C	70	T	1	missense	995	NM_001287582.1	NP_001274511.1	C	P30307	LSILSGGTPKRCLDLSNLSSG	11	R	P31946	0	non-edgetic
rs3805466	human	snp	yes	updated 2017-02-15 16:05	YES	YES	?	'A/G'	0.154613	0.231087	?	?	yes	notwithdrawn	byCluster,byFrequency,byHapMap	0.0834665	T	5008	?	ERBIN	1112	T	2	missense	55914	NM_001006600.2	NP_001006600.1	L	Q96RT1	GDYLSYREFHSAGRTPPMMPG	11	S	Q9UQ13	0	non-edgetic
rs3815768	human	snp	yes	updated 2017-02-15 16:05	YES	YES	?	'A/G'	0.405095	0.196075	?	?	yes	notwithdrawn	byCluster,byFrequency,byHapMap	0.34165300000000004	T	5008	?	ELL2	298	A	1	missense	22936	NM_012081.5	NP_036213.2	T	O00472	SRKLNPSQNAAGTSRSESPVC	11	A	Q9UHB7,P51825	0,0	non-edgetic
rs4242182	human	snp	yes	updated 2017-02-15 16:05	YES	YES	?	'A/C/G/T'	0.217702	0.247916	?	?	yes	notwithdrawn	byCluster,byFrequency,by2Hit2Allele,byHapMap	0.234225	T	5008	benign	MSX2	129	C	2	missense	4488	NM_002449.4	NP_002440.2	T	P35548	PGRYSPPPRHMSPTTCTLRKH	11	M	P31274,Q9BQY4,P78337,O43711	0,0,0,0	non-edgetic
rs5744463	human	snp	yes	updated 2017-02-15 16:05	YES	YES	?	'C/G'	0.132401	0.220614	?	?	yes	notwithdrawn	byCluster,byFrequency,byHapMap	0.0361422	G	5008	?	CD180	20	C	1	missense	4064	NM_005582.2	NP_005573.2	L	Q99467	WVVLFSAGCKVITSWDQMCIE	11	V	O95711	0	non-edgetic
rs6601178	human	snp	yes	updated 2017-02-15 16:05	YES	YES	?	'A/G'	0.148384	0.228417	?	?	yes	notwithdrawn	byCluster,byFrequency,by2Hit2Allele,byHapMap	0.151757	A	5008	?	TRIM41	78	A	1	missense	90933	NM_033549.4	NP_291027.3	T	Q8WV44	GEEEEVEAVGAGAGWDTPMRD	11	A	Q9Y577	0	non-edgetic
rs6895902	human	snp	yes	updated 2017-02-15 16:05	YES	YES	?	'A/G'	0.406215	0.195184	?	?	yes	notwithdrawn	byCluster,byFrequency,by2Hit2Allele,byHapMap	0.228834	A	5008	?	MAML1	1007	A	2	missense	9794	NM_014757.4	NP_055572.1	N	Q92585	LKNRTSEEWMSDLDDLLGSQ	11	S	P46531,Q06330	0,0	non-edgetic
rs6897932	human	snp	yes	updated 2017-02-15 16:05	YES	YES	T(germline)/C(germline)	'C/T'	0.357107	0.225894	?	?	yes	notwithdrawn	byCluster,byFrequency,by2Hit2Allele,byHapMap	0.172524	T	5008	benign	IL7R	244	T	2	missense	3575	NM_002185.3	NP_002176.2	I	P16871	SSGEMDPILLTISILSFFSVA	11	T	P13232	0	non-edgetic
rs7737765	human	snp	yes	updated 2017-02-15 16:05	YES	YES	?	'A/G'	0.25540300000000005	0.249942	?	?	yes	notwithdrawn	byCluster,byFrequency	0.19329100000000002	A	5008	?	MYO10	148	T	1	missense	4651	NM_012334.2	NP_036466.2	Y	Q9HD67	NECYRCLWKRHDNQCILISGE	11	H	P0DP25,P27482,P43146	nan,0,0	-
rs10079250	human	snp	yes	updated 2017-02-15 16:05	YES	YES	?	'C/T'	0.210037	0.246785	?	?	yes	notwithdrawn	byCluster,byFrequency,byHapMap	0.153355	C	5008	benign	CSF1R	362	G	2	missense	1436	NM_001288705.1	NP_001275634.1	R	P07333	ANATTKDTYRHTFTLSLPRLK	11	H	P09603	0	non-edgetic
rs11556045	human	snp	yes	updated 2017-02-15 16:05	YES	YES	G(germline)/A(germline)	'A/G'	0.318585	0.240408	?	?	yes	notwithdrawn	byCluster,byFrequency,by2Hit2Allele,byHapMap	0.222644	G	5008	likely benign	HEXB	121	G	2	missense	3074	NM_000521.3	NP_000512.1	R	P07686	WHHEPAEFQAKTQVQQLLVSI	11	K	P06865	0	non-edgetic
rs11567764	human	snp	yes	updated 2017-02-15 16:05	YES	YES	G(germline)/A(germline)	'A/G/T'	0.0241751	0.107254	?	?	yes	notwithdrawn	byCluster,byFrequency,byHapMap	0.048123	A	5008	likely benign	IL7R	187	T	3	missense	3575	NM_002185.2	NP_002176.2	N	P16871	KWTHVNLSSTKLTLLQRKLQP	11	K	P13232	0	non-edgetic
rs11750538	human	snp	yes	updated 2017-02-15 16:05	YES	YES	?	'A/G'	0.493769	0.0554683	?	?	yes	notwithdrawn	byCluster,byFrequency,by2Hit2Allele,byHapMap	0.48123	A	5008	?	MYO10	324	T	1	missense	4651	NM_012334.2	NP_036466.2	W	Q9HD67	DVMQFSKEEVREVSRLLAGIL	11	R	P0DP25,P27482,P43146	0,0,0	non-edgetic
rs16875312	human	snp	yes	updated 2017-02-15 16:05	YES	YES	?	'C/G'	0.0212071	0.100766	?	?	yes	notwithdrawn	byCluster,byFrequency,byHapMap	0.019768400000000002	C	5008	?	CD180	53	G	3	missense	4064	NM_005582.2	NP_005573.2	K	Q99467	GLSEIPDTLPNTTEFLEFSFN	11	N	O95711	0	non-edgetic
rs16894812	human	snp	yes	updated 2017-02-15 16:05	YES	YES	?	'A/G'	0.0263866	0.11179	?	?	yes	notwithdrawn	byCluster,byFrequency,byHapMap	0.0451278	G	5008	?	ERBIN	746	G	1	missense	55914	NM_001006600.2	NP_001006600.1	E	Q96RT1	NVEERLVLIEKSVDSTATADD	11	K	Q9UQ13	0	non-edgetic
rs17110944	human	snp	yes	updated 2017-02-15 16:05	YES	YES	?	'A/T'	0.07447519999999999	0.17802	?	?	yes	notwithdrawn	byCluster,byFrequency,byHapMap	0.09804310000000001	A	5008	benign	PDGFRB	29	T	1	missense	5159	NM_002609.3	NP_002600.1	F	P09619	LSLLLLLEPQISQGLVVTPPG	11	I	P01127,P19174,P04085,P35968	0,0,0,0	non-edgetic
rs17521570	human	snp	yes	updated 2017-02-15 16:05	YES	YES	?	'A/G'	0.210004	0.24678000000000005	?	?	yes	notwithdrawn	byCluster,byFrequency,byHapMap	0.0988419	A	5008	?	RAI14	44	A	1	missense	26064	NM_001145520.1	NP_001138992.1	T	Q9P0K7	KVASLLGKKGASATKHDSEGK	11	A	O14974	0	non-edgetic
rs17707947	human	snp	yes	updated 2017-02-15 16:05	YES	YES	?	'A/C/T'	0.0662113	0.169475	?	?	yes	notwithdrawn	byCluster,byFrequency,byHapMap	0.0565096	T	5008	?	MYO10	32	A	1	missense	4651	NM_012334.2	NP_036466.2	I	Q9HD67	STVNSCAEGIVVFRTDYGQVF	11	V	P0DP25,P27482,P43146	0,0,0	non-edgetic
rs28360135	human	snp	yes	updated 2017-02-15 16:05	YES	YES	?	'C/T'	0.0488452	0.148448	?	?	yes	notwithdrawn	byCluster,byFrequency,byHapMap	0.014377000000000001	C	5008	?	XRCC4	134	C	2	missense	7518	NM_001318012.1	NP_001304941.1	T	Q13426	RELICYCLDTIAENQAKNEHL	11	I	Q9H9Q4,P49917	0,0	non-edgetic
rs34221241	human	snp	yes	updated 2017-02-15 16:05	YES	YES	?	'C/T'	0.138925	0.22397	?	?	yes	notwithdrawn	byCluster,byFrequency	0.0389377	C	5008	benign	FLT4	149	G	1	missense	2324	NM_002020.4	NP_002011.2	D	P35916	FINKPDTLLVNRKDAMWVPCL	11	N	P35968,P49767	0,0	non-edgetic
rs34521887	human	snp	yes	updated 2017-02-15 16:05	YES	YES	?	'C/T'	0.0062793	0.055679700000000006	?	?	yes	notwithdrawn	byCluster,byFrequency	0.0115815	G	5008	?	ERBIN	914	G	2	missense	55914	NM_001006600.2	NP_001006600.1	R	Q96RT1	AVDGKNIVRSKSATLLYDQPL	11	K	Q9UQ13	0	non-edgetic
rs34527550	human	snp	yes	updated 2017-02-15 16:05	YES	YES	?	'A/C'	0.0059952	0.0544211	?	?	yes	notwithdrawn	byCluster,byFrequency	0.0115815	G	5008	?	AFF4	136	C	1	missense	27125	NM_014423.3	NP_055238.1	P	Q9UHB7	GLQSGHSSQRTSAGSSSGTNS	11	T	P51825,O60563,P50750,O00472	0,0,0,0	non-edgetic
rs34635677	human	snp	yes	updated 2017-02-15 16:05	YES	YES	?	'A/T'	0.068096	0.171496	?	?	yes	notwithdrawn	byCluster,byFrequency	0.0185703	T	5008	likely benign	SDHA	38	T	2	missense	6389	NM_001294332.1	NP_001281261.1	V	P31040	TGTRGFHFTVDGNKRASAKVS	11	D	P21912	0	non-edgetic
rs34901743	human	snp	yes	updated 2017-02-15 16:05	YES	YES	?	'A/G'	0.0069775	0.058652	?	?	yes	notwithdrawn	byCluster,byFrequency,byHapMap	0.012380200000000001	C	5008	?	HDAC3	411	G	2	missense	8841	NM_003883.3	NP_003874.2	S	O15379	EENYSRPEAPNEFYDGDHDND	11	N	P56524,O75376,Q9Y618	0,0,0	non-edgetic
rs34918686	human	snp	yes	updated 2017-02-15 16:05	YES	YES	?	'A/G'	0.0129838	0.0795192	?	?	yes	notwithdrawn	byCluster,byFrequency	0.0223642	C	5008	?	PGGT1B	103	G	1	missense	5229	NM_005023.3	NP_005014.2	V	P53609	CGFRGSSYLGIPFNPSKAPGT	11	I	P49354	1	edgetic
rs35601230	human	snp	yes	updated 2017-02-15 16:05	YES	YES	?	'A/C'	0.0134523	0.0809023	?	?	yes	notwithdrawn	byCluster,byFrequency	0.0165735	T	5008	?	ERBIN	1089	T	2	missense	55914	NM_001006600.2	NP_001006600.1	V	Q96RT1	SVSSTASVNLGDPGSTRRAQI	11	G	Q9UQ13	0	non-edgetic
rs35874891	human	snp	yes	updated 2017-02-15 16:05	YES	YES	?	'A/G'	0.0146991	0.08446000000000001	?	?	yes	notwithdrawn	byCluster,byFrequency	0.0259585	C	5008	benign	FLT4	527	G	2	missense	2324	NM_002020.4	NP_002011.2	S	P35916	TVSKLVIQNANVSAMYKCVVS	11	N	P35968,P49767	0,0	non-edgetic
rs41272301	human	snp	yes	updated 2017-02-15 16:05	NO	YES	?	'A/G'	0.0155958	0.0869175	?	?	yes	notwithdrawn	byCluster,byFrequency	0.013778	A	5008	benign	ITGA2	319	A	1	missense	3673	NM_002203.3	NP_002194.2	T	P17301	IAVLGYLNRNALDTKNLIKEI	11	A	P05556	0	non-edgetic
rs41285557	human	snp	yes	updated 2017-02-15 16:05	YES	YES	?	'A/G'	0.0893681	0.191566	?	?	yes	notwithdrawn	byCluster,byFrequency	0.023162900000000004	A	5008	?	MAML1	583	A	2	missense	9794	NM_014757.4	NP_055572.1	N	Q92585	VPPGQEQNPSSVPVQAQATSV	11	S	P46531,Q06330	0,0	non-edgetic
rs41287110	human	snp	yes	updated 2017-02-15 16:05	NO	YES	?	'C/T'	0.0366601	0.130331	?	?	yes	notwithdrawn	byCluster,byFrequency	0.010782700000000001	T	5008	?	PDGFRB	485	A	1	missense	5159	NM_002609.3	NP_002600.1	K	P09619	QLETNVTYWEEEQEFEVVSTL	11	E	P01127,P19174,P04085,P35968	0,0,0,0	non-edgetic
rs41338945	human	snp	yes	updated 2017-02-15 16:05	YES	YES	?	'A/G/T'	0.0178028	0.0926596	?	?	yes	notwithdrawn	byCluster,byFrequency	0.033746	A	5008	likely benign	CSF1R	245	A	1	missense	1436	NM_001288705.1	NP_001275634.1	T	P07333	VFLQHNNTKLAIPQQSDFHNN	11	A	P09603	0	non-edgetic
rs56069227	human	snp	yes	updated 2017-02-15 16:05	YES	YES	?	'A/G'	0.0398242	0.135374	?	?	yes	notwithdrawn	byCluster,byFrequency	0.0165735	G	5008	?	MAP3K1	255	G	2	missense	4214	NM_005921.1	NP_005912.1	S	Q13233	SKGRRSPSPGNSPSGRTVKSE	11	N	Q12851,P45985	0,0	non-edgetic
rs56225368	human	snp	yes	updated 2017-02-15 16:05	YES	YES	?	'A/C/G'	0.0120656	0.0767283	?	?	yes	notwithdrawn	byCluster,byFrequency	0.0185703	G	5008	?	MAP3K1	548	C	3	missense	4214	NM_005921.1	NP_005912.1	H	Q13233	NFNLTHYGTQQIPPAYKDLAE	11	Q	Q12851,P45985	0,0	non-edgetic
rs61751563	human	snp	yes	updated 2017-02-15 16:05	YES	YES	?	'C/G'	0.0349115	0.127424	?	?	yes	notwithdrawn	byCluster,byFrequency	0.0177716	C	5008	?	MAML1	97	C	1	missense	9794	NM_014757.4	NP_055572.1	R	Q92585	APAPRLDAADGPEHGRPATHL	11	G	P46531,Q06330	0,0	non-edgetic
rs61755724	human	snp	yes	updated 2017-02-15 16:05	NO	YES	?	'A/G'	0.0367699	0.13051	?	?	yes	notwithdrawn	byCluster,byFrequency	0.0127796	A	5008	?	HSPA4	159	A	1	missense	3308	NM_002154.3	NP_002145.3	T	P34932	TDAERRSVMDATQIAGLNCLR	11	A	P11142	0	non-edgetic
rs61757722	human	snp	yes	updated 2017-02-15 16:05	NO	YES	?	'A/G'	0.0089009	0.06611510000000001	?	?	yes	notwithdrawn	byCluster,byFrequency	0.013378600000000001	A	5008	?	MTMR12	411	T	1	missense	54545	NM_001040446.2	NP_001035536.1	S	Q9C0I1	ISSLVQLMMDPHCRTRIGFQS	11	P	Q13496	0	non-edgetic
rs61758103	human	snp	yes	updated 2017-02-15 16:05	NO	YES	?	'C/G/T'	0.054357100000000005	0.155647	?	?	yes	notwithdrawn	byCluster,byFrequency	0.0141773	T	5008	?	TRIM41	128	G	3	missense	90933	NM_033549.4	NP_291027.3	E	Q8WV44	DNMDYVWEEEDEEEDLDYYLG	11	D	Q9Y577	0	non-edgetic
rs62385662	human	snp	yes	updated 2017-02-15 16:05	YES	YES	?	'A/G'	0.016693400000000004	0.0898221	?	?	yes	notwithdrawn	byCluster,byFrequency	0.010383400000000001	A	5008	?	RARS	328	A	1	missense	5917	NM_002887.3	NP_002878.2	I	P54136	ELNKIYDALDVSLIERGESFY	11	V	Q12904	0	non-edgetic
rs73365903	human	snp	yes	updated 2017-02-15 16:05	YES	YES	?	'A/G'	0.0077325000000000015	0.0616966	?	?	yes	notwithdrawn	byCluster,byFrequency	0.0127796	G	5008	?	TRIM41	62	G	2	missense	90933	NM_033549.4	NP_291027.3	G	Q8WV44	DEEDRDELDREEEEEDGEEEE	11	E	Q9Y577	0	non-edgetic
rs74844425	human	snp	yes	updated 2017-02-15 16:05	YES	YES	?	'A/C/T'	0.0323807	0.123052	?	?	yes	notwithdrawn	byCluster,byFrequency	0.013778	C	5008	?	ATG12	15	G	1	missense	9140	NM_001277783.1	NP_001264712.1	V	O94817	PQSVLQLPTSIAAGGEGLTDV	11	I	Q9H1Y0	0	non-edgetic
rs74943037	human	snp	yes	updated 2017-02-15 16:05	YES	YES	?	'A/G'	0.015825799999999998	0.0875354	?	?	yes	notwithdrawn	byCluster,byFrequency	0.0275559	A	5008	?	PDGFRB	464	T	2	missense	5159	NM_002609.3	NP_002600.1	M	P09619	LKRCPRELPPTLLGNSSEEES	11	T	P01127,P19174,P04085,P35968	0,0,0,0	non-edgetic
rs75423033	human	snp	yes	updated 2017-02-15 16:05	NO	YES	?	'A/G/T'	0.0093671	0.0677924	?	?	yes	notwithdrawn	byCluster,byFrequency	0.0147764	G	5008	?	CANX	540	G	2	missense	821	NM_001024649.1	NP_001019820.1	G	P27824	EKEEEKDKGDEEEEGEEKLEE	11	E	O14967	0	non-edgetic
rs77404051	human	snp	yes	updated 2017-02-15 16:05	NO	YES	?	'C/G'	0.009254	0.0673895	?	?	yes	notwithdrawn	byCluster,byFrequency	0.0163738	G	5008	?	MYO10	2024	C	2	missense	4651	NM_012334.2	NP_036466.2	T	Q9HD67	VDERELLFETSEVVDVAKLMK	11	S	P0DP25,P27482,P43146	0,0,0	non-edgetic
[truncated: 1,673 more rows]

## Sheet: (D) IntAct-SI_disease_mut
#AlleleID	Type	Name	GeneID	GeneSymbol	HGNC_ID	ClinicalSignificance	ClinSigSimple	LastEvaluated	RS# (dbSNP)	nsv/esv (dbVar)	RCVaccession	PhenotypeIDS	PhenotypeList	Origin	OriginSimple	Assembly	ChromosomeAccession	Chromosome	Start	Stop	ReferenceAllele	AlternateAllele	Cytogenetic	ReviewStatus	NumberSubmitters	Guidelines	TestedInGTR	OtherIDs	SubmitterCategories	VariationID	protein	rna_acc	cdna_mut	wt_res	mut_position	mut_res	prot_acc	wt_context	mut_context_pos	partners	physics_based_perturbations	physics_based_edgotype
[truncated: 908 more rows]
