# Supplementary material for: Estimating dispensable content in the human interactome
Source: Nat Commun. 2019 Jul 19;10:3205. doi: 10.1038/s41467-019-11180-2 (PMC6642175; doi:10.1038/s41467-019-11180-2)
Supplement: Supplementary file 9 — Supplementary Data 6 [file 41467_2019_11180_MOESM9_ESM.xlsx]

## Sheet: (A) Y2H-SI_nondiseaseMut_∆∆G
protein	partner	protein_pos	mut_res	pdb_id	chain_id	chain_partner	chain_mut	foldx_ddg
P05161	Q9UMW8	83	N	5chv	C	A	SC81N	-0.519800186
Q9UKG1	Q8NEU8	334	E	5c5b	A	B	DA334E	-0.0690002441
P38936	P24385	31	R	1jsu	C	B	TC42R	0.912799835
P38936	P30279	31	R	1jsu	C	B	TC42R	0.912799835
P38936	P30281	31	R	1jsu	C	B	TC42R	0.912799835
Q969J2	P57086	88	N	3lhr	B	A	TB44N	-0.0379981995
Q969J2	Q9NX65	88	N	3lhr	B	A	TB44N	-0.0379981995
Q969J2	Q96IT1	88	N	3lhr	B	A	TB44N	-0.0379981995
Q08043	O43707	776	R	1sjj	B	A	KB763R	-0.0410995483
Q08043	P12814	776	R	1sjj	B	A	KB763R	-0.0410995483
P17980	P62333	218	H	4cr2	M	L	RM213H	-0.194202423
Q14CN4	Q6A162	428	H	3tnu	B	A	RB471H	0.648399353
Q5XKE5	P13646	393	V	3tnu	B	A	AB417V	-1.60300446
Q5XKE5	P19012	393	V	3tnu	B	A	AB417V	-1.60300446
Q5XKE5	Q15323	393	V	3tnu	B	A	AB417V	-1.60300446
Q5XKE5	Q14525	393	V	3tnu	B	A	AB417V	-1.60300446
Q5XKE5	O76015	393	V	3tnu	B	A	AB417V	-1.60300446
O43790	P19012	214	G	3uf1	B	A	DB209G	0.574493408
P78385	Q15323	362	S	3tnu	B	A	GB421S	4.13499451
P78385	O76015	362	S	3tnu	B	A	GB421S	4.13499451
Q16548	Q16611	82	D	5agw	B	A	GB141D	-0.654490113
Q9NX65	Q9NWS9	92	D	4bhx	A	B	KA64D	0.297698975
P14136	P13646	295	N	3tnu	B	A	EB399N	0.500404358
P14136	P19012	295	N	3tnu	B	A	EB399N	0.500404358
Q3KQV3	Q8WTR7	425	H	5eh2	F	E	RF806H	-0.345800161
Q3KQV3	Q9H9D4	425	H	5eh2	F	E	RF806H	-0.345800161
P10073	Q9NX65	381	K	5ei9	F	E	VF776K	0.574650049
P10073	Q8TF39	381	K	5ei9	F	E	VF776K	0.574650049
Q96CA5	P55211	164	R	1nw9	A	B	NA340R	1.38609886
P26998	P05813	113	N	1blb	B	A	EB87N	0.042098999
P26998	P05813	105	Q	1blb	B	A	RB79Q	0.235900879

## Sheet: (B) Y2H-SI_diseaseMut_∆∆G
protein	partner	protein_pos	mut_res	pdb_id	chain_id	chain_partner	chain_mut	foldx_ddg
P19429	P02585	145	G	1j1d	C	A	RC145G	0.406200409
P09493	P67936	180	G	2w49	A	B	EA173G	0.280990601
P09493	P67936	175	N	2w49	A	B	DA168N	-0.17199707
P09493	P67936	54	K	2w49	A	B	EA47K	-0.446990967
P07196	P19012	332	P	3tnu	B	A	AB413P	0.250198364
P04259	P13646	472	K	4zry	B	A	EB489K	-0.968399048
P04259	P19012	472	K	4zry	B	A	EB489K	-0.968399048
P04259	Q15323	472	K	4zry	B	A	EB489K	-0.968399048
P04259	O76015	472	K	4zry	B	A	EB489K	-0.968399048
P02538	P13646	472	K	4zry	B	A	EB489K	-0.968399048
P02538	P19012	472	K	4zry	B	A	EB489K	-0.968399048
P02538	Q15323	472	K	4zry	B	A	EB489K	-0.968399048
P02538	O76015	472	K	4zry	B	A	EB489K	-0.968399048
P02538	Q6A162	472	K	4zry	B	A	EB489K	-0.968399048
P13647	P19012	463	P	3tnu	B	A	LB463P	1.97089386
P13647	Q15323	463	P	3tnu	B	A	LB463P	1.97089386
P13647	O76015	463	P	3tnu	B	A	LB463P	1.97089386
P13647	Q6A162	463	P	3tnu	B	A	LB463P	1.97089386
P02489	P02511	116	H	2klr	A	B	RA120H	4.67740059
P00492	Q9NRG1	48	H	5w8v	A	B	RA47H	1.60039902
P01116	P10398	34	L	2mse	B	D	PB34L	-0.143629789
P19429	P02585	157	V	1j1d	C	A	AC157V	1.45949936
P13647	P19012	467	T	3tnu	B	A	IB467T	1.67250061
P13647	Q15323	467	T	3tnu	B	A	IB467T	1.67250061
P13647	O76015	467	T	3tnu	B	A	IB467T	1.67250061
P13647	Q6A162	467	T	3tnu	B	A	IB467T	1.67250061
P14136	P13646	373	K	4zry	B	A	EB489K	-0.968399048
P14136	P19012	373	K	4zry	B	A	EB489K	-0.968399048
P02538	P13646	462	N	3tnu	B	A	IB467N	1.74980164
P02538	P19012	462	N	3tnu	B	A	IB467N	1.74980164
P02538	Q15323	462	N	3tnu	B	A	IB467N	1.74980164
P02538	O76015	462	N	3tnu	B	A	IB467N	1.74980164
P02538	Q6A162	462	N	3tnu	B	A	IB467N	1.74980164
P02538	P13646	465	H	3tnu	B	A	YB470H	1.46389771
P02538	P19012	465	H	3tnu	B	A	YB470H	1.46389771
P02538	Q15323	465	H	3tnu	B	A	YB470H	1.46389771
P02538	O76015	465	H	3tnu	B	A	YB470H	1.46389771
P02538	Q6A162	465	H	3tnu	B	A	YB470H	1.46389771
P04259	P13646	461	K	3tnu	B	A	EB466K	0.00730133057
P04259	P19012	461	K	3tnu	B	A	EB466K	0.00730133057
P04259	Q15323	461	K	3tnu	B	A	EB466K	0.00730133057
P04259	O76015	461	K	3tnu	B	A	EB466K	0.00730133057
P07196	P19012	396	K	4zry	B	A	EB489K	-0.968399048
P48668	P13646	472	K	4zry	B	A	EB489K	-0.968399048
P48668	P19012	472	K	4zry	B	A	EB489K	-0.968399048
P48668	Q15323	472	K	4zry	B	A	EB489K	-0.968399048
P48668	O76015	472	K	4zry	B	A	EB489K	-0.968399048
P48668	Q6A162	472	K	4zry	B	A	EB489K	-0.968399048
P61764	O75558	283	K	2xhe	A	B	EA276K	0.486499786
P61764	Q8N4C7	283	K	2xhe	A	B	EA276K	0.486499786
P60891	P11908	115	V	3efh	A	B	MA115V	2.4627018
P60891	Q14558	115	V	4lzn	A	B	MA115V	0.898597717
P09493	P67936	92	M	2w49	A	B	IA85M	0.507995605
P62140	Q6NXS1	49	R	2o8a	A	I	PA50R	1.74539948
P61764	O75558	42	P	4jeh	A	B	SA42P	1.4326973
P61764	Q8N4C7	42	P	4jeh	A	B	SA42P	1.4326973
Q719H9	Q96SI1	33	Y	5a15	B	A	EB28Y	0.324100494
P00492	Q9NRG1	68	F	1bzy	A	B	LA67F	0.158599854
P49770	Q9UI10	308	M	5b04	C	G	IC350M	0.00699996948

## Sheet: (C) IntAct-SI_nondiseaseMut_∆∆G
protein	partner	protein_pos	mut_res	pdb_id	chain_id	chain_partner	chain_mut	foldx_ddg
P05161	Q9UMW8	83	N	5chv	C	A	SC81N	-0.519800186
Q9NRD1	P63208	60	Q	3wso	A	B	RA53Q	0.870800018
Q96NY8	Q15223	53	L	3sku	F	E	FF53L	6.00814819e-05
P02549	Q01082	1836	S	1u4q	A	B	NA1892S	0.0633993149
P02549	P11277	1836	S	1u4q	A	B	NA1892S	0.0633993149
P54646	Q8IYT8	150	Q	5eak	B	A	DB186Q	-0.0617870092
P54646	Q13131	150	Q	4red	A	B	HA152Q	0.106700897
Q8N6P7	Q9GZX6	209	S	3dlq	R	I	AR209S	0.696799278
P33764	Q8WXG8	3	K	1m31	A	B	CA3K	-1.48849869
P33764	P29034	3	K	3zwh	B	A	SB3K	-0.858200073
P33764	Q8WXG8	87	Q	1m31	A	B	NA87Q	-0.42650032
P33764	P29034	87	Q	3zwh	B	A	NB87Q	2.66999817
Q8WUM0	P57740	962	H	3i4r	B	A	RB962H	0.0627002716
P62140	Q96QC0	67	H	4moy	A	B	QA68H	0.14899826
Q8WZ42	O75147	2831	N	5jde	A	B	SA40N	0.014588099
Q8WZ42	Q14324	2831	N	5jde	A	B	SA40N	0.014588099
Q9H221	Q9H222	632	A	5nj3	B	A	KB616A	0.354400635
O95602	P19388	1141	T	5flm	A	E	VA1023T	0.047000885
P07315	P43320	48	H	2v2u	A	B	RA47H	-0.230839729
O95602	O15160	652	Q	5fj8	A	C	TA575Q	0.397720337
O95602	Q9H9Y6	1387	Q	4c2m	A	B	KA1363Q	-0.107009888
P42025	P60709	45	L	5adx	F	H	VF45L	0.957199097
P42025	Q13561	45	L	5adx	E	b	VE45L	-0.0236179829
Q8WXA8	P46098	163	K	4pir	B	A	SB136K	-0.867996216
O43187	P10398	329	V	3p86	A	B	RA668V	-0.321299553
Q15024	Q13868	5	A	2nn6	E	H	TE5A	-0.174410343
Q15024	Q9NQT5	5	A	2nn6	A	G	PA5A	0.134860039
Q06190	P30153	711	Q	4i5l	B	A	TB127Q	-0.0246009827
Q9UKG1	Q8NEU8	334	E	5c5b	A	B	DA334E	-0.0690002441
P31930	O14949	269	H	4d6u	A	G	RA235H	0.792900085
P31930	P47985	269	H	4d6t	A	E	RA235H	0.41490078
Q9H095	P0DP25	418	V	4lzx	B	A	MB418V	1.59749985
P31930	P47985	267	R	4d6t	A	E	PA233R	0.447750092
P02679	P02671	140	H	3ghg	C	A	YC114H	3.37749863
O15455	Q7L0X0	459	L	4li1	B	A	NB440L	0.0955101252
O15516	O00327	208	C	4f3l	A	B	SA208C	0.0830001831
O15455	Q7L0X0	643	S	5gs0	A	B	RA643S	-0.015999794
Q9Y2C9	O00206	592	V	3j0a	B	A	TB649V	-0.158150196
Q9HD67	P0DP25	700	Q	2bki	A	B	RA732Q	1.8044014
Q9HD67	P27482	700	Q	2bkh	A	B	RA732Q	3.49940109
Q96RT1	Q9UQ13	274	L	4u08	A	B	QA277L	-0.405859947
Q9HD67	P0DP25	148	Y	4byf	A	B	RA96Y	2.34930038
Q9HD67	P27482	148	Y	2vas	A	B	KA142Y	-1.05739975
P53609	P49354	103	V	1n4p	B	A	IB103V	-0.0867004395
Q03518	Q03519	708	Q	2hyd	B	A	KB483Q	0.45199585
Q29983	P26718	37	R	1hyr	C	A	WC14R	0.089799881
Q13608	O43933	939	Q	5c18	A	B	PA729Q	-0.0235977173
P38936	P30281	31	R	1jsu	C	B	TC42R	0.912799835
P38936	O96020	31	R	1jsu	C	B	TC42R	0.912799835
P38936	P24385	31	R	1jsu	C	B	TC42R	0.912799835
P38936	P78396	31	R	1jsu	C	B	TC42R	0.912799835
P38936	P14635	31	R	1jsu	C	B	TC42R	0.912799835
P38936	P24864	31	R	1jsu	C	B	TC42R	0.912799835
P38936	P30279	31	R	1jsu	C	B	TC42R	0.912799835
P38936	P20248	31	R	1jsu	C	B	TC42R	0.912799835
O43196	O15457	786	S	3thw	B	A	RB1094S	1.69449615
P28068	P06340	162	E	4h1l	B	A	IB148E	-0.321296692
P28068	P13765	162	E	4fqx	D	B	AD144E	0.852269888
Q03518	Q03519	430	V	5u1d	A	B	AA370V	-1.05169678
P00751	P01024	651	E	2xwb	F	A	DF626E	-0.320689917
P28067	P28068	181	A	2bc4	A	B	GA155A	0.0343017578
P28067	P01903	181	A	4fqx	C	A	GC155A	0.473899841
P06340	P28068	105	C	4h1l	A	B	YA79C	0.378002167
P13765	P28068	210	I	4i0p	D	B	VD184I	0.210119843
P28068	P28067	28	A	2bc4	B	A	TB10A	0.727897644
P28068	P13765	71	N	4h1l	B	E	EB52N	0.509594977
P28068	P28067	49	V	2bc4	B	A	DB31V	-0.0385971069
P28068	P06340	49	V	4i0p	B	C	DB31V	-0.92681402
Q9BZY9	P61086	17	R	4tkp	B	A	PB16R	0.375880241
Q29983	P26718	174	V	1hyr	C	A	MC151V	0.0338993073
Q03518	Q03519	578	I	2ixe	D	A	VD495I	-0.271729946
P68431	P62805	109	K	1eqz	C	D	NC108K	-1.3411026
P68431	P04908	109	K	5xf3	E	C	NE108K	-0.805469513
Q03519	Q03518	374	T	5u1d	B	A	AB374T	1.29250336
Q969J2	P57086	88	N	3lhr	A	B	TA44N	-0.082698822
Q969J2	Q96IT1	88	N	3lhr	A	B	TA44N	-0.082698822
Q969J2	Q96JS3	88	N	3lhr	A	B	TA44N	-0.082698822
Q969J2	Q9Y5A6	88	N	3lhr	B	A	TB44N	-0.0379981995
P08833	P05019	253	M	2dsq	G	C	IG228M	0.211947024
Q7L0X0	O15455	240	S	5gs0	B	A	NB517S	-0.158900261
O15143	O15145	37	N	3dwl	C	J	QC40N	-0.000128984451
Q8NHV1	Q9UG22	83	G	2xtm	A	B	RA97G	2.58695984
P31321	P17612	40	V	4din	B	A	IB38V	-0.0449008942
P85037	Q01167	382	A	5ocn	A	B	NA349A	0.528580666
Q15113	P13497	89	T	5ckn	D	A	RD52T	0.0517196655
P13497	Q15113	719	I	3dem	A	B	HA139I	0.101699829
Q9H0F6	Q96EP0	294	S	5x0w	B	A	PB294S	0.88999939
P13497	Q15113	817	A	3pof	A	B	VA236A	0.233699799
Q6R6M4	Q0WX57	341	G	4fip	E	A	IE434G	1.37639999
Q6R6M4	Q0WX57	332	N	2y6e	B	A	VB879N	0.934499979
Q6R6M4	Q0WX57	83	R	4fip	E	A	IE140R	0.311302185
Q6R6M4	Q0WX57	74	T	4fip	E	A	RE133T	0.113700867
P09913	P09914	121	R	4g1t	B	A	KB121R	0.434005737
P09913	O14879	121	R	4g1t	A	B	KA121R	0.393699646
Q5T764	P09914	188	P	4g1t	B	A	LB185P	0.810699463
Q5T764	O14879	188	P	4g1t	B	A	LB185P	0.810699463
Q9NQB0	P35222	15	K	2gl7	B	A	NB15K	0.671802521
Q08043	P12814	776	R	1sjj	B	A	KB763R	-0.0410995483
Q08043	O43707	776	R	1sjj	B	A	KB763R	-0.0410995483
Q9UNM6	P55036	13	S	5ln3	O	W	NO13S	-0.346390009
P21917	P35368	194	G	4u15	A	B	FA232G	0.867200851
P21917	P08588	194	G	4daj	A	B	FA232G	0.869800568
Q13489	Q9NR28	260	R	1g73	C	A	FC270R	0.133399963
P17980	P62333	218	H	4cr2	M	L	RM213H	-0.194202423
Q96NY9	Q96AY2	350	W	2zix	A	B	RA350W	-1.37859011
Q96NY9	A4GXA9	350	W	4p0p	A	B	RA350W	-0.155696869
Q96NY9	Q96AY2	390	H	2zix	A	B	NA390H	-0.595780373
Q96NY9	A4GXA9	390	H	4p0p	A	B	NA390H	0.999500275
P26010	P13612	691	W	3ije	B	A	KB658W	0.65819931
O95678	P41219	367	V	3tnu	B	A	IB386V	0.222999573
O95678	O76015	367	V	3tnu	B	A	IB386V	0.222999573
O95678	Q7Z3Z0	367	V	4zry	B	A	IB398V	0.285701752
O95678	Q01546	367	V	4zry	B	A	IB398V	0.285701752
O95678	P19012	367	V	3tnu	B	A	IB386V	0.222999573
O95678	Q7Z3Y8	367	V	4zry	B	A	IB398V	0.285701752
O95678	Q2M2I5	367	V	4zry	B	A	IB398V	0.285701752
O95678	P08727	367	V	3tnu	B	A	IB386V	0.222999573
O95678	Q92764	367	V	3tnu	B	A	IB386V	0.222999573
O95678	P08670	367	V	3tnu	B	A	IB386V	0.222999573
O95678	P13646	367	V	3tnu	B	A	IB386V	0.222999573
O95678	Q14525	367	V	3tnu	B	A	IB386V	0.222999573
O95678	P17661	367	V	3tnu	B	A	IB386V	0.222999573
O95678	Q7Z3Y9	367	V	4zry	B	A	IB398V	0.285701752
O95678	O76011	367	V	3tnu	B	A	IB386V	0.222999573
O95678	Q6A162	367	V	3tnu	B	A	IB386V	0.222999573
O95678	P35900	367	V	3tnu	B	A	IB386V	0.222999573
O95678	Q15323	367	V	3tnu	B	A	IB386V	0.222999573
O95678	O76014	367	V	3tnu	B	A	IB386V	0.222999573
O95678	P12035	367	V	4zry	B	A	IB398V	0.285701752
O95678	P41219	427	T	3tnu	B	A	MB446T	1.93609619
O95678	O76015	427	T	3tnu	B	A	MB446T	1.93609619
O95678	Q7Z3Z0	427	T	4zry	B	A	LB458T	1.99139786
O95678	Q01546	427	T	1gk4	A	B	MA376T	1.92510223
O95678	P19012	427	T	3tnu	B	A	MB446T	1.93609619
O95678	Q7Z3Y8	427	T	4zry	B	A	LB458T	1.99139786
O95678	Q2M2I5	427	T	4zry	B	A	LB458T	1.99139786
O95678	P08727	427	T	3tnu	B	A	MB446T	1.93609619
O95678	Q92764	427	T	3tnu	B	A	MB446T	1.93609619
O95678	P08670	427	T	3tnu	B	A	MB446T	1.93609619
O95678	P13646	427	T	3tnu	B	A	MB446T	1.93609619
O95678	Q14525	427	T	3tnu	B	A	MB446T	1.93609619
O95678	P17661	427	T	3tnu	B	A	MB446T	1.93609619
O95678	Q7Z3Y9	427	T	4zry	B	A	LB458T	1.99139786
O95678	O76011	427	T	3tnu	B	A	MB446T	1.93609619
O95678	Q6A162	427	T	3tnu	B	A	MB446T	1.93609619
O95678	P35900	427	T	3tnu	B	A	MB446T	1.93609619
O95678	Q15323	427	T	3tnu	B	A	MB446T	1.93609619
O95678	O76014	427	T	3tnu	B	A	MB446T	1.93609619
O95678	P12035	427	T	1gk4	B	A	MB376T	1.70569611
Q14CN4	Q6A162	428	H	3tnu	B	A	RB471H	0.648399353
Q14CN4	P08727	428	H	3tnu	B	A	RB471H	0.648399353
Q14CN4	Q14532	428	H	3tnu	B	A	RB471H	0.648399353
Q14CN4	Q7Z3Y8	428	H	4zry	B	A	RB483H	0.384601593
Q14CN4	P02533	428	H	3tnu	B	A	RB471H	0.648399353
Q14CN4	Q14525	428	H	3tnu	B	A	RB471H	0.648399353
Q14CN4	O76015	428	H	3tnu	B	A	RB471H	0.648399353
Q14CN4	Q7Z3Z0	428	H	4zry	B	A	RB483H	0.384601593
Q14CN4	P13646	428	H	3tnu	B	A	RB471H	0.648399353
Q14CN4	P08779	428	H	3tnu	B	A	RB471H	0.648399353
Q14CN4	Q2M2I5	428	H	4zry	B	A	RB483H	0.384601593
Q14CN4	Q15323	428	H	3tnu	B	A	RB471H	0.648399353
Q14CN4	P19012	428	H	3tnu	B	A	RB471H	0.648399353
Q14CN4	Q92764	428	H	3tnu	B	A	RB471H	0.648399353
Q01546	O95678	283	T	3uf1	B	A	AB199T	-0.148200989
Q01546	O43790	283	T	3uf1	A	B	AA199T	0.418495178
Q14CN4	P19012	264	C	3uf1	B	A	HB238C	1.64590454
Q5XKE5	O76015	393	V	3tnu	B	A	AB417V	-1.60300446
Q5XKE5	P19012	393	V	3tnu	B	A	AB417V	-1.60300446
Q5XKE5	Q14525	393	V	3tnu	B	A	AB417V	-1.60300446
Q5XKE5	Q15323	393	V	3tnu	B	A	AB417V	-1.60300446
Q5XKE5	O76011	393	V	3tnu	B	A	AB417V	-1.60300446
Q5XKE5	Q7Z3Y7	393	V	4zry	B	A	AB429V	-1.18220139
Q5XKE5	Q2M2I5	393	V	4zry	B	A	AB429V	-1.18220139
Q5XKE5	P08779	393	V	3tnu	B	A	AB417V	-1.60300446
Q5XKE5	P02533	393	V	3tnu	B	A	AB417V	-1.60300446
Q5XKE5	Q7Z3Z0	393	V	4zry	B	A	AB429V	-1.18220139
Q5XKE5	Q7Z3Y8	393	V	4zry	B	A	AB429V	-1.18220139
Q5XKE5	P05783	393	V	3tnu	B	A	AB417V	-1.60300446
Q5XKE5	Q92764	393	V	3tnu	B	A	AB417V	-1.60300446
Q5XKE5	P08727	393	V	3tnu	B	A	AB417V	-1.60300446
O43790	P19012	214	G	3uf1	A	B	DA209G	0.463699341
O43790	Q01546	214	G	3uf1	B	A	DB209G	0.574493408
Q7RTS7	P08779	424	K	3tnu	B	A	EB452K	-0.0632019043
Q7RTS7	Q7Z3Y9	424	K	4zry	B	A	DB464K	0.446800232
Q7RTS7	P08727	424	K	3tnu	B	A	EB452K	-0.0632019043
Q7RTS7	Q6A163	424	K	3tnu	B	A	EB452K	-0.0632019043
Q7RTS7	P19012	424	K	3tnu	B	A	EB452K	-0.0632019043
Q7RTS7	Q7Z3Z0	424	K	4zry	B	A	DB464K	0.446800232
Q7RTS7	O76015	424	K	3tnu	B	A	EB452K	-0.0632019043
Q7RTS7	O76014	424	K	3tnu	B	A	EB452K	-0.0632019043
Q7RTS7	Q7Z3Y8	424	K	4zry	B	A	DB464K	0.446800232
Q7RTS7	O76011	424	K	3tnu	B	A	EB452K	-0.0632019043
Q7RTS7	P13646	424	K	3tnu	B	A	EB452K	-0.0632019043
Q7RTS7	Q15323	424	K	3tnu	B	A	EB452K	-0.0632019043
Q7RTS7	Q92764	424	K	3tnu	B	A	EB452K	-0.0632019043
P78385	O76015	362	S	3tnu	B	A	GB421S	4.13499451
P78385	Q15323	362	S	3tnu	B	A	GB421S	4.13499451
P78385	Q92764	362	S	3tnu	B	A	GB421S	4.13499451
P78385	Q7Z3Y8	362	S	4zry	B	A	GB433S	1.94379807
P78385	P08779	362	S	3tnu	B	A	GB421S	4.13499451
P78385	Q6A163	362	S	3tnu	B	A	GB421S	4.13499451
P78385	P08727	362	S	3tnu	B	A	GB421S	4.13499451
P78385	O76014	362	S	3tnu	B	A	GB421S	4.13499451
P78385	Q6A162	362	S	3tnu	B	A	GB421S	4.13499451
P78385	Q14525	362	S	3tnu	B	A	GB421S	4.13499451
P78385	Q7Z3Z0	362	S	4zry	B	A	GB433S	1.94379807
P78385	O76011	362	S	3tnu	B	A	GB421S	4.13499451
P78385	P19012	362	S	3tnu	B	A	GB421S	4.13499451
A6NCE7	Q9GZQ8	117	V	2zjd	C	A	EC117V	0.572790146
Q9Y2L9	Q96II8	259	H	4tzh	B	A	RB183H	-1.31200027
Q13619	Q13620	644	R	4f52	C	A	EC654R	0.220430374
B2RNN3	P0C862	277	K	1c28	B	A	YB189K	-0.0246009827
Q6P3R8	Q96PY6	255	Q	4apc	B	A	EB254Q	0.183099747
Q9NPF4	Q96S44	98	H	2vwb	B	A	LB95H	0.699310303
O15315	O43502	172	W	1pzn	B	A	LB214W	7.41079903
Q8WXE9	P42566	321	R	2jxc	B	A	QB321R	0.0563602448
P24278	Q8N680	89	T	3ga1	B	A	VB94T	0.822200775
Q16548	Q16611	82	D	5agw	A	B	GA141D	-1.72017992
P09105	P69905	83	V	1z8u	D	B	AD82V	-0.26031971
P24394	P05112	97	E	1iar	B	A	DB72E	1.80249977
P24394	P31785	185	H	3bpl	B	C	RB160H	0.406529903
P24394	P78552	185	H	5e4e	B	C	RB160H	1.76932001
P49720	P49721	34	L	5gjq	c	d	Mc34L	0.040599823
P49720	P28074	34	L	5gjq	q	e	Mq34L	0.702799797
O14641	O14640	285	H	3fy5	B	A	QB272H	0.815710068
P14136	P08670	295	N	1gk4	A	B	EA329N	0.318504333
P14136	P19012	295	N	3tnu	B	A	EB399N	0.500404358
P14136	P07196	295	N	1gk4	B	A	EB329N	0.029800415
P14136	P41219	295	N	1gk4	A	B	EA329N	0.318504333
P14136	P17661	295	N	1gk4	B	A	EB329N	0.029800415
P14136	Q7Z3Y8	295	N	3tnu	B	A	EB399N	0.500404358
P14136	P13646	295	N	3tnu	B	A	EB399N	0.500404358
P14136	P08727	295	N	3tnu	B	A	EB399N	0.500404358
P14136	Q6A163	295	N	3tnu	B	A	EB399N	0.500404358
P14136	Q15323	295	N	3tnu	B	A	EB399N	0.500404358
P02749	P01130	325	R	2kri	A	B	CA306R	-1.19539928
P02749	P01130	335	S	2kri	A	B	WA316S	0.840600014
O76014	P12035	306	D	4zry	A	B	IA351D	-1.12360001
O76014	P04264	306	D	4zry	A	B	IA351D	-1.12360001
O76014	P19013	306	D	4zry	A	B	IA351D	-1.12360001
O76014	P17661	306	D	4zry	A	B	IA351D	-1.12360001
O76014	P78385	306	D	4zry	A	B	IA351D	-1.12360001
O76014	Q01546	306	D	4zry	A	B	IA351D	-1.12360001
O76014	P04259	306	D	4zry	A	B	IA351D	-1.12360001
O76014	Q7RTS7	306	D	4zry	A	B	IA351D	-1.12360001
O76014	P48668	306	D	4zry	A	B	IA351D	-1.12360001
O76014	P78386	306	D	4zry	A	B	IA351D	-1.12360001
O76014	Q3SY84	306	D	4zry	A	B	IA351D	-1.12360001
O76014	O43790	306	D	4zry	A	B	IA351D	-1.12360001
O76014	O95678	306	D	4zry	A	B	IA351D	-1.12360001
O76014	Q14533	306	D	4zry	A	B	IA351D	-1.12360001
Q14532	O43790	369	Q	3tnu	A	B	RA388Q	0.27519989
Q14532	Q14CN4	369	Q	3tnu	A	B	RA388Q	0.27519989
Q6A163	Q8N1N4	383	M	3tnu	A	B	LA402M	-0.00309753418
Q6A163	P78385	383	M	3tnu	A	B	LA402M	-0.00309753418
Q6A163	Q7RTS7	383	M	3tnu	A	B	LA402M	-0.00309753418
Q6A163	Q01546	383	M	3tnu	A	B	LA402M	-0.00309753418
Q6A163	Q14533	383	M	3tnu	A	B	LA402M	-0.00309753418
Q6A163	P04259	383	M	3tnu	A	B	LA402M	-0.00309753418
Q6A163	P14136	383	M	3tnu	A	B	LA402M	-0.00309753418
Q6A163	P04264	383	M	3tnu	A	B	LA402M	-0.00309753418
Q6A163	P12035	383	M	3tnu	A	B	LA402M	-0.00309753418
Q6A163	O43790	383	M	3tnu	A	B	LA402M	-0.00309753418
Q6A163	P78386	383	M	3tnu	A	B	LA402M	-0.00309753418
Q96C10	Q9UPY3	76	A	5f98	A	C	RA320A	3.39423943
P08779	P48668	418	C	3tnu	A	B	RA416C	0.791000366
P08779	Q3SY84	418	C	3tnu	A	B	RA416C	0.791000366
P08779	P05787	418	C	3tnu	A	B	RA416C	0.791000366
P08779	P78386	418	C	3tnu	A	B	RA416C	0.791000366
P08779	Q01546	418	C	3tnu	A	B	RA416C	0.791000366
P08779	P04264	418	C	3tnu	A	B	RA416C	0.791000366
P08779	Q5XKE5	418	C	3tnu	A	B	RA416C	0.791000366
P08779	Q7RTS7	418	C	3tnu	A	B	RA416C	0.791000366
P08779	Q8N1N4	418	C	3tnu	A	B	RA416C	0.791000366
P08779	P35908	418	C	3tnu	A	B	RA416C	0.791000366
P08779	P78385	418	C	3tnu	A	B	RA416C	0.791000366
P08779	P41219	418	C	3tnu	A	B	RA416C	0.791000366
P08779	P13647	418	C	3tnu	A	B	RA416C	0.791000366
P08779	P12035	418	C	3tnu	A	B	RA416C	0.791000366
P08779	Q14533	418	C	3tnu	A	B	RA416C	0.791000366
P08779	P02538	418	C	3tnu	A	B	RA416C	0.791000366
P08779	O43790	418	C	3tnu	A	B	RA416C	0.791000366
P08779	Q14CN4	418	C	3tnu	A	B	RA416C	0.791000366
P08779	P19013	418	C	3tnu	A	B	RA416C	0.791000366
O76014	P12035	309	S	4zry	A	B	NA354S	0.160297394
O76014	P04264	309	S	4zry	A	B	NA354S	0.160297394
O76014	P19013	309	S	4zry	A	B	NA354S	0.160297394
O76014	P17661	309	S	4zry	A	B	NA354S	0.160297394
O76014	P78385	309	S	4zry	A	B	NA354S	0.160297394
O76014	Q01546	309	S	4zry	A	B	NA354S	0.160297394
O76014	P04259	309	S	4zry	A	B	NA354S	0.160297394
O76014	Q7RTS7	309	S	4zry	A	B	NA354S	0.160297394
O76014	P48668	309	S	4zry	A	B	NA354S	0.160297394
O76014	P78386	309	S	4zry	A	B	NA354S	0.160297394
O76014	Q3SY84	309	S	4zry	A	B	NA354S	0.160297394
O76014	O43790	309	S	4zry	A	B	NA354S	0.160297394
O76014	O95678	309	S	4zry	A	B	NA354S	0.160297394
O76014	Q14533	309	S	4zry	A	B	NA354S	0.160297394
Q9Y6Q6	O00300	192	V	3alq	R	V	AR176V	-0.0216302872
Q9Y6Q6	O00300	141	Y	3me4	A	B	HA142Y	-0.328001022
P10415	Q07812	94	P	4bd8	A	B	SA55P	0.00799560547
Q14324	Q8WZ42	624	I	3lcy	B	A	FB183I	0.730200768
Q03405	P00749	86	A	2i9b	E	A	TE64A	-0.0580005646
P43629	P30511	220	L	3wuw	G	A	PG199L	0.16960144
P15151	Q495A1	67	T	5v52	C	B	QC71T	-0.156599998
Q8N423	P17693	322	H	3wuw	G	A	EG201H	-0.0212993622
P48546	P01275	354	Q	5vai	R	P	ER364Q	0.302499771
Q8N423	P17693	349	W	3wuw	G	A	SG227W	-0.593799591
P13688	P40199	83	V	4whd	A	B	AA49V	-0.163799286
P13688	P40199	123	H	4whd	A	B	QA89H	4.32940102
Q14318	O75344	87	D	4lav	B	A	AB16D	0.286300659
Q3KQV3	Q8WTR7	425	H	5ei9	E	F	RE806H	-0.0828900337
Q3KQV3	Q9H9D4	425	H	5eh2	F	E	RF806H	-0.345800161
Q3KQV3	Q6ZNH5	425	H	5ei9	E	F	RE806H	-0.0828900337
Q3KQV3	Q5T619	425	H	5ei9	E	F	RE806H	-0.0828900337
Q3KQV3	Q96EG3	425	H	5ei9	E	F	RE806H	-0.0828900337
Q3KQV3	O43167	425	H	5ei9	E	F	RE806H	-0.0828900337
Q3KQV3	Q8TF50	425	H	5ei9	E	F	RE806H	-0.0828900337
Q3KQV3	Q96MX3	425	H	5eh2	F	E	RF806H	-0.345800161
P10073	O15535	321	V	5v3g	A	G	EA744V	0.750860214
Q6ZNH5	Q3KQV3	387	T	5eh2	F	E	VF804T	0.220669985
Q6ZNH5	Q8WTR7	387	T	5ei9	E	F	VE804T	0.266560078
Q6ZNH5	Q96EG3	387	T	5eh2	F	E	VF804T	0.220669985
Q6ZNH5	Q9NQZ8	387	T	5ei9	E	F	VE804T	0.266560078
Q6ZNH5	Q8TF50	387	T	5ei9	E	F	VE804T	0.266560078
Q8NHL6	P17693	350	R	3wuw	G	A	SG227R	0.625598907
Q8NHL6	P17693	401	L	3wuw	G	A	FG276L	0.68570137
Q8NHL6	P17693	404	N	3wuw	G	A	SG279N	0.394001007
P43629	P30511	298	C	3wuw	G	A	RG277C	0.179899216
P43630	P30511	298	H	3wuw	G	A	RG277H	-0.41050148
P40199	P13688	133	G	2qsq	B	A	EB99G	0.230998993
P10073	Q96IT1	381	K	5eh2	E	F	VE776K	0.607280016
P10073	Q969J2	381	K	5ei9	F	E	VF776K	0.574650049
P10073	Q9Y5A6	381	K	5ei9	F	E	VF776K	0.574650049
P10073	O14978	381	K	5ei9	F	E	VF776K	0.574650049
P10073	Q9H4T2	381	K	5ei9	F	E	VF776K	0.574650049
P10073	O15535	381	K	5eh2	E	F	VE776K	0.607280016
P10073	P17028	381	K	5ei9	F	E	VF776K	0.574650049
P10073	Q3MJ62	381	K	5ei9	F	E	VF776K	0.574650049
P10073	Q6P9G9	381	K	5ei9	F	E	VF776K	0.574650049
P19174	P62993	813	T	1gri	A	B	RA178T	0.29460144
Q9H9F9	O96019	483	V	1o1g	Y	1	IY289V	-3.62800598
Q96CA5	P55211	164	R	1nw9	A	B	NA340R	1.38609886
Q9H9F9	O96019	481	E	4b1z	A	B	IA287E	1.90420997
P26998	P05813	113	N	1blb	B	A	EB87N	0.042098999
P43320	P07315	65	S	3qk3	B	A	RB72S	0.472910404
P43320	P05813	65	S	2v2u	A	B	PA48S	0.800570011
P26998	P05813	105	Q	1blb	B	A	RB79Q	0.235900879
Q15759	Q16644	275	H	2onl	A	C	IA275H	0.866300583
P43320	P05813	14	T	1blb	A	B	PA-3T	1.00119972
Q9Y271	Q9NS75	309	L	4ea3	A	B	FA330L	0.0
Q9BQY4	Q99801	151	H	3a01	F	A	KF102H	-0.0414130092

## Sheet: (D) IntAct-SI_diseaseMut_∆∆G
protein	partner	protein_pos	mut_res	pdb_id	chain_id	chain_partner	chain_mut	foldx_ddg
Q00266	P31153	264	H	1o90	B	A	RB265H	2.88790035
Q5S007	P52564	2019	S	3com	A	B	GA169S	-0.0500001907
Q5S007	P46734	2019	S	3com	B	A	GB169S	0.00530052185
Q5S007	O14733	2019	S	3com	B	A	GB169S	0.00530052185
Q5S007	O14976	2019	S	3hyh	A	B	GA197S	-0.608200073
Q5S007	Q9NQU5	2019	S	3com	B	A	GB169S	0.00530052185
P40337	Q16665	112	H	1lqb	C	D	YC112H	0.935798645
P40337	Q16665	98	H	1lqb	C	D	YC98H	1.81150055
P40337	Q15370	166	F	1lm8	V	B	VV166F	-0.594979763
P40337	Q15369	166	F	1vcb	C	B	VC166F	2.30330086
P40337	Q15369	164	R	1vcb	C	B	QC164R	0.176599503
Q86UK0	O95477	1380	S	4yer	B	A	NB39S	0.172800064
P06865	P07686	178	H	1o7a	B	A	RB211H	0.115100861
O95292	Q9P0L0	56	S	3ikk	B	A	PB56S	0.0261993408
Q9UGJ0	P54646	302	Q	4cfe	E	A	RE70Q	0.0911006927
Q9UGJ0	Q13131	302	Q	4cfe	E	A	RE70Q	0.0911006927
Q71U36	Q13509	402	H	1ffx	A	B	RA402H	-0.0604496002
Q71U36	O00139	402	H	3edl	F	D	RF402H	-0.980069995
Q71U36	O95239	402	H	4hna	A	K	RA402H	-0.064789772
Q71U36	Q15058	402	H	2hxf	A	C	RA402H	-0.431301117
P04637	Q9H3D4	337	H	3q01	A	B	RA337H	2.55609894
P19429	P63316	145	G	1j1d	C	A	RC145G	0.406200409
P19429	P02585	145	G	1j1d	C	A	RC145G	0.406200409
P01112	Q07889	58	I	1bkd	R	S	TR58I	0.255800247
P01112	Q12967	58	I	4uru	R	S	TR58I	-0.273601532
P01112	Q9NZL6	58	I	1bkd	R	S	TR58I	0.255800247
P02549	Q01082	28	H	3lbx	A	B	RA28H	0.262998581
P02549	P11277	28	H	3lbx	A	B	RA28H	0.262998581
P21802	P05230	321	A	3oj2	C	A	NC321A	0.0216999054
P21802	P09038	321	A	1ii4	E	A	DE321A	1.01830101
P21802	O15520	321	A	1nun	B	A	NB321A	0.0599994659
P22681	P62837	420	Q	4a4b	A	C	RA420Q	-0.110300064
P07196	P08670	332	P	1gk4	A	B	QA343P	0.328201294
P07196	P17661	332	P	1gk4	A	B	QA343P	0.328201294
P07196	P14136	332	P	1gk4	A	B	QA343P	0.328201294
P07196	P19012	332	P	3tnu	B	A	AB413P	0.250198364
P07196	P13646	332	P	3tnu	B	A	AB413P	0.250198364
P07196	P05783	332	P	3tnu	B	A	AB413P	0.250198364
P07196	P07197	332	P	1gk4	A	B	QA343P	0.328201294
P02545	P20700	482	W	3jt0	B	A	KB69W	-0.499359846
P02545	P20700	465	D	3jt0	B	A	GB53D	1.12250996
P02545	Q03252	465	D	3jt0	A	B	GA53D	0.806659937
P02533	P13647	415	H	3tnu	A	B	YA415H	1.48840332
P02533	O43790	415	H	3tnu	A	B	YA415H	1.48840332
P02533	P48668	415	H	3tnu	A	B	YA415H	1.48840332
P02533	Q5XKE5	415	H	3tnu	A	B	YA415H	1.48840332
P02533	P12035	415	H	3tnu	A	B	YA415H	1.48840332
P02533	P41219	415	H	3tnu	A	B	YA415H	1.48840332
P02533	Q14533	415	H	3tnu	A	B	YA415H	1.48840332
P02533	Q14CN4	415	H	3tnu	A	B	YA415H	1.48840332
P02533	P04264	415	H	3tnu	A	B	YA415H	1.48840332
P02533	Q8N1N4	415	H	3tnu	A	B	YA415H	1.48840332
P04259	P19012	472	K	4zry	B	A	EB489K	-0.968399048
P04259	P08727	472	K	4zry	B	A	EB489K	-0.968399048
P04259	O76015	472	K	4zry	B	A	EB489K	-0.968399048
P04259	Q15323	472	K	4zry	B	A	EB489K	-0.968399048
P04259	Q7Z3Y8	472	K	4zry	B	A	EB489K	-0.968399048
P04259	O76014	472	K	4zry	B	A	EB489K	-0.968399048
P04259	P13646	472	K	4zry	B	A	EB489K	-0.968399048
P04259	Q7Z3Y7	472	K	4zry	B	A	EB489K	-0.968399048
P04259	Q14525	472	K	4zry	B	A	EB489K	-0.968399048
P04259	Q6A163	472	K	4zry	B	A	EB489K	-0.968399048
P04259	Q92764	472	K	4zry	B	A	EB489K	-0.968399048
P04259	Q7Z3Z0	472	K	4zry	B	A	EB489K	-0.968399048
P04259	Q6A162	472	K	4zry	B	A	EB489K	-0.968399048
P02538	P19012	472	K	4zry	B	A	EB489K	-0.968399048
P02538	O76015	472	K	4zry	B	A	EB489K	-0.968399048
P02538	Q15323	472	K	4zry	B	A	EB489K	-0.968399048
P02538	Q6A162	472	K	4zry	B	A	EB489K	-0.968399048
P02538	Q7Z3Y7	472	K	4zry	B	A	EB489K	-0.968399048
P02538	O76011	472	K	4zry	B	A	EB489K	-0.968399048
P02538	Q7Z3Y8	472	K	4zry	B	A	EB489K	-0.968399048
P02538	Q7Z3Y9	472	K	4zry	B	A	EB489K	-0.968399048
P02538	P08727	472	K	4zry	B	A	EB489K	-0.968399048
P02538	P13646	472	K	4zry	B	A	EB489K	-0.968399048
P02538	P08779	472	K	4zry	B	A	EB489K	-0.968399048
P02538	Q7Z3Z0	472	K	4zry	B	A	EB489K	-0.968399048
P02538	Q92764	472	K	4zry	B	A	EB489K	-0.968399048
P02538	P05783	472	K	4zry	B	A	EB489K	-0.968399048
P13647	P02533	463	P	3tnu	B	A	LB463P	1.97089386
P13647	O76015	463	P	3tnu	B	A	LB463P	1.97089386
P13647	P19012	463	P	3tnu	B	A	LB463P	1.97089386
P13647	Q15323	463	P	3tnu	B	A	LB463P	1.97089386
P13647	Q6A162	463	P	3tnu	B	A	LB463P	1.97089386
P13647	Q92764	463	P	3tnu	B	A	LB463P	1.97089386
P13647	P08727	463	P	3tnu	B	A	LB463P	1.97089386
P13647	Q7Z3Y8	463	P	4zry	B	A	LB475P	2.11100006
P13647	Q7Z3Y7	463	P	4zry	B	A	LB475P	2.11100006
P13647	P08779	463	P	3tnu	B	A	LB463P	1.97089386
P13647	Q7Z3Z0	463	P	4zry	B	A	LB475P	2.11100006
P13647	Q2M2I5	463	P	4zry	B	A	LB475P	2.11100006
P16144	Q15149	1281	W	3f7p	C	A	RC1281W	1.75769901
P68871	P69905	27	K	1yhe	B	A	EB26K	1.66289902
P68871	P02008	27	K	1yhe	B	A	EB26K	1.66289902
P69905	P09105	1	T	1bz1	A	C	MA1T	0.418380022
P04264	Q7Z3Y9	479	T	4zry	B	A	IB479T	0.779197693
P04264	Q15323	479	T	3tnu	B	A	IB467T	1.67250061
P04264	P08779	479	T	3tnu	B	A	IB467T	1.67250061
P04264	Q7Z3Y7	479	T	4zry	B	A	IB479T	0.779197693
P04264	Q7Z3Y8	479	T	4zry	B	A	IB479T	0.779197693
P04264	O76014	479	T	3tnu	B	A	IB467T	1.67250061
P04264	P19012	479	T	3tnu	B	A	IB467T	1.67250061
P04264	O76015	479	T	3tnu	B	A	IB467T	1.67250061
P04264	Q92764	479	T	3tnu	B	A	IB467T	1.67250061
P04264	Q14525	479	T	3tnu	B	A	IB467T	1.67250061
P04264	P13646	479	T	3tnu	B	A	IB467T	1.67250061
P04264	O76011	479	T	3tnu	B	A	IB467T	1.67250061
P04264	Q2M2I5	479	T	4zry	B	A	IB479T	0.779197693
P04264	P02533	479	T	3tnu	B	A	IB467T	1.67250061
P04264	Q6A163	479	T	3tnu	B	A	IB467T	1.67250061
P04264	P08727	479	T	3tnu	B	A	IB467T	1.67250061
P04264	Q7Z3Z0	479	T	4zry	B	A	IB479T	0.779197693
P14136	P07196	239	H	3trt	B	A	RB273H	1.44319916
P14136	P41219	239	H	3trt	A	B	RA273H	-0.0413017273
P11362	P09038	252	R	1ii4	E	A	PE253R	-0.858100891
P11362	P05230	252	R	1ry7	B	A	PB250R	-1.12720108
P11362	Q9GZV9	252	R	1nun	B	A	PB253R	-1.3900013
P22607	P05230	250	R	1ry7	B	A	PB250R	-1.12720108
P17661	P07196	345	P	1gk4	B	A	LB340P	2.18930054
P17661	P08670	345	P	1gk4	A	B	LA340P	2.35590363
P17661	P35900	345	P	3tnu	B	A	LB410P	2.81659698
P17661	P14136	345	P	1gk4	A	B	LA340P	2.35590363
P17661	O76014	345	P	3tnu	B	A	LB410P	2.81659698
P17661	O95678	345	P	3tnu	A	B	LA355P	3.14730072
P17661	P19012	345	P	3tnu	B	A	LB410P	2.81659698
P17661	P41219	345	P	1gk4	A	B	LA340P	2.35590363
P17661	Q14525	345	P	3tnu	B	A	LB410P	2.81659698
P17661	P13646	345	P	3tnu	B	A	LB410P	2.81659698
P02489	P02511	116	H	2klr	A	B	RA120H	4.67740059
P02489	P04792	116	H	2klr	A	B	RA120H	4.67740059
P02489	O14558	116	H	2klr	A	B	RA120H	4.67740059
P40763	P42224	637	M	4y5u	A	B	IA589M	0.877498627
P54098	Q9UHN1	232	H	3ikm	A	B	RA232H	-0.0094731003
P00492	Q9NRG1	48	H	5w8v	A	B	RA47H	1.60039902
Q13485	Q15796	500	T	1dd1	B	A	IB500T	0.064499855
Q15029	Q6P2Q9	262	W	3jb9	B	A	RB274W	1.05149841
Q9NQT5	Q9NPD3	31	A	2nn6	G	D	GG30A	1.71053982
Q9NQT5	Q9NQT4	31	A	2nn6	G	D	GG30A	1.71053982
O75342	Q9BYJ1	548	W	3o8y	A	B	RA520W	-0.338899612
O00459	P42336	373	R	3hhm	B	A	GB376R	0.191398621
O00459	P42338	373	R	3hhm	B	A	GB376R	0.191398621
P15056	P10398	505	F	4mnf	A	B	LA505F	0.112949371
P15056	P04049	505	F	4mnf	A	B	LA505F	0.112949371
P12814	P60709	105	I	3lue	K	A	VK119I	0.0322036743
P19429	P63316	157	V	4y99	C	A	AC157V	-0.116996765
P19429	P02585	157	V	1j1d	C	A	AC157V	1.45949936
P40337	Q16665	107	G	1lqb	C	D	RC107G	3.19779968
P11362	P09038	348	R	1ii4	E	A	GE349R	0.295999527
P38398	Q99728	37	K	1jm7	A	B	TA37K	0.0575008392
P38398	Q99728	41	R	1jm7	A	B	HA41R	0.243700027
P38398	Q99728	1	V	1jm7	A	B	MA1V	0.118898392
P38398	Q99728	22	S	1jm7	A	B	LA22S	-1.19589996
P13647	P02533	467	T	3tnu	B	A	IB467T	1.67250061
P13647	O76015	467	T	3tnu	B	A	IB467T	1.67250061
P13647	P19012	467	T	3tnu	B	A	IB467T	1.67250061
P13647	Q15323	467	T	3tnu	B	A	IB467T	1.67250061
P13647	Q6A162	467	T	3tnu	B	A	IB467T	1.67250061
P13647	Q92764	467	T	3tnu	B	A	IB467T	1.67250061
P13647	P08727	467	T	3tnu	B	A	IB467T	1.67250061
P13647	Q7Z3Y8	467	T	4zry	B	A	IB479T	0.779197693
P13647	Q7Z3Y7	467	T	4zry	B	A	IB479T	0.779197693
P13647	P08779	467	T	3tnu	B	A	IB467T	1.67250061
P13647	Q7Z3Z0	467	T	4zry	B	A	IB479T	0.779197693
P13647	Q2M2I5	467	T	4zry	B	A	IB479T	0.779197693
P02533	P13647	411	K	3tnu	A	B	EA411K	-0.0305023193
P02533	O43790	411	K	3tnu	A	B	EA411K	-0.0305023193
P02533	P48668	411	K	3tnu	A	B	EA411K	-0.0305023193
P02533	Q5XKE5	411	K	3tnu	A	B	EA411K	-0.0305023193
P02533	P12035	411	K	3tnu	A	B	EA411K	-0.0305023193
P02533	P41219	411	K	3tnu	A	B	EA411K	-0.0305023193
P02533	Q14533	411	K	3tnu	A	B	EA411K	-0.0305023193
P02533	Q14CN4	411	K	3tnu	A	B	EA411K	-0.0305023193
P02533	P04264	411	K	3tnu	A	B	EA411K	-0.0305023193
P02533	Q8N1N4	411	K	3tnu	A	B	EA411K	-0.0305023193
P17661	P07196	342	D	1gk4	B	A	NB337D	1.94950104
P17661	P08670	342	D	1gk4	A	B	NA337D	1.90550232
P17661	P35900	342	D	3tnu	B	A	CB407D	1.70310211
P17661	P14136	342	D	1gk4	A	B	NA337D	1.90550232
P17661	O76014	342	D	3tnu	B	A	CB407D	1.70310211
P17661	O95678	342	D	3tnu	A	B	KA352D	2.35169983
P17661	P19012	342	D	3tnu	B	A	CB407D	1.70310211
P17661	P41219	342	D	1gk4	A	B	NA337D	1.90550232
P17661	Q14525	342	D	3tnu	B	A	CB407D	1.70310211
P17661	P13646	342	D	3tnu	B	A	CB407D	1.70310211
P17661	P07196	357	P	3tnu	B	A	EB422P	2.05259705
P17661	P35900	357	P	3tnu	B	A	EB422P	2.05259705
P17661	O76014	357	P	3tnu	B	A	EB422P	2.05259705
P17661	P19012	357	P	3tnu	B	A	EB422P	2.05259705
P17661	Q14525	357	P	3tnu	B	A	EB422P	2.05259705
P17661	P13646	357	P	3tnu	B	A	EB422P	2.05259705
P17661	P07196	370	P	1gk4	B	A	LB365P	1.98100281
P17661	P08670	370	P	1gk4	A	B	LA365P	2.417099
P17661	P35900	370	P	3tnu	B	A	LB435P	2.74549866
P17661	P14136	370	P	1gk4	A	B	LA365P	2.417099
P17661	O76014	370	P	3tnu	B	A	LB435P	2.74549866
P17661	O95678	370	P	3tnu	A	B	VA380P	2.08229828
P17661	P19012	370	P	3tnu	B	A	LB435P	2.74549866
P17661	P41219	370	P	1gk4	A	B	LA365P	2.417099
P17661	Q14525	370	P	3tnu	B	A	LB435P	2.74549866
P17661	P13646	370	P	3tnu	B	A	LB435P	2.74549866
P14136	P19012	373	K	4zry	B	A	EB489K	-0.968399048
P14136	Q7Z3Y8	373	K	4zry	B	A	EB489K	-0.968399048
P14136	P13646	373	K	4zry	B	A	EB489K	-0.968399048
P14136	P08727	373	K	4zry	B	A	EB489K	-0.968399048
P14136	Q6A163	373	K	4zry	B	A	EB489K	-0.968399048
P14136	Q15323	373	K	4zry	B	A	EB489K	-0.968399048
P02538	P19012	462	N	3tnu	B	A	IB467N	1.74980164
P02538	O76015	462	N	3tnu	B	A	IB467N	1.74980164
P02538	Q15323	462	N	3tnu	B	A	IB467N	1.74980164
P02538	Q6A162	462	N	3tnu	B	A	IB467N	1.74980164
P02538	Q7Z3Y7	462	N	4zry	B	A	IB479N	1.3062973
P02538	O76011	462	N	3tnu	B	A	IB467N	1.74980164
P02538	Q7Z3Y8	462	N	4zry	B	A	IB479N	1.3062973
P02538	Q7Z3Y9	462	N	4zry	B	A	IB479N	1.3062973
P02538	P08727	462	N	3tnu	B	A	IB467N	1.74980164
P02538	P13646	462	N	3tnu	B	A	IB467N	1.74980164
P02538	P08779	462	N	3tnu	B	A	IB467N	1.74980164
P02538	Q7Z3Z0	462	N	4zry	B	A	IB479N	1.3062973
P02538	Q92764	462	N	3tnu	B	A	IB467N	1.74980164
P02538	P05783	462	N	3tnu	B	A	IB467N	1.74980164
P02538	P19012	465	H	3tnu	B	A	YB470H	1.46389771
P02538	O76015	465	H	3tnu	B	A	YB470H	1.46389771
P02538	Q15323	465	H	3tnu	B	A	YB470H	1.46389771
P02538	Q6A162	465	H	3tnu	B	A	YB470H	1.46389771
P02538	Q7Z3Y7	465	H	4zry	B	A	YB482H	0.555599213
P02538	O76011	465	H	3tnu	B	A	YB470H	1.46389771
P02538	Q7Z3Y8	465	H	4zry	B	A	YB482H	0.555599213
P02538	Q7Z3Y9	465	H	4zry	B	A	YB482H	0.555599213
P02538	P08727	465	H	3tnu	B	A	YB470H	1.46389771
P02538	P13646	465	H	3tnu	B	A	YB470H	1.46389771
P02538	P08779	465	H	3tnu	B	A	YB470H	1.46389771
P02538	Q7Z3Z0	465	H	4zry	B	A	YB482H	0.555599213
P02538	Q92764	465	H	3tnu	B	A	YB470H	1.46389771
P02538	P05783	465	H	3tnu	B	A	YB470H	1.46389771
P04259	P19012	461	K	3tnu	B	A	EB466K	0.00730133057
P04259	P08727	461	K	3tnu	B	A	EB466K	0.00730133057
P04259	O76015	461	K	3tnu	B	A	EB466K	0.00730133057
P04259	Q15323	461	K	3tnu	B	A	EB466K	0.00730133057
P04259	Q7Z3Y8	461	K	4zry	B	A	EB478K	-0.290397644
P04259	O76014	461	K	3tnu	B	A	EB466K	0.00730133057
P04259	P13646	461	K	3tnu	B	A	EB466K	0.00730133057
P04259	Q7Z3Y7	461	K	4zry	B	A	EB478K	-0.290397644
P04259	Q14525	461	K	3tnu	B	A	EB466K	0.00730133057
P04259	Q6A163	461	K	3tnu	B	A	EB466K	0.00730133057
P04259	Q92764	461	K	3tnu	B	A	EB466K	0.00730133057
P04259	Q7Z3Z0	461	K	4zry	B	A	EB478K	-0.290397644
P04259	Q6A162	461	K	3tnu	B	A	EB466K	0.00730133057
P07196	P19012	396	K	4zry	B	A	EB489K	-0.968399048
P07196	P13646	396	K	4zry	B	A	EB489K	-0.968399048
P07196	P05783	396	K	4zry	B	A	EB489K	-0.968399048
P02545	P20700	486	N	3jt0	B	A	RB73N	1.92175984
P02545	Q03252	486	N	3jt0	A	B	RA73N	0.113399982
P40692	P54278	659	P	4fmn	A	B	RA672P	4.13880157
P40692	P54278	663	D	4fmn	A	B	EA676D	0.0503997803
P40692	P54278	749	P	4fmn	A	B	LA762P	2.47799683
P40692	P54278	226	Q	3h4l	B	A	RB256Q	0.691399574
P33897	P28288	560	L	4lsg	A	B	EA489L	-0.698280334
P40337	Q16665	78	S	1lqb	C	D	NC78S	-0.0561008453
P21953	P12694	163	V	1dtw	B	A	EB113V	1.18799973
P04275	P07359	1374	H	1sq0	A	B	RA611H	0.810599327
P48668	O76015	472	K	4zry	B	A	EB489K	-0.968399048
P48668	P19012	472	K	4zry	B	A	EB489K	-0.968399048
P48668	Q15323	472	K	4zry	B	A	EB489K	-0.968399048
P48668	Q6A162	472	K	4zry	B	A	EB489K	-0.968399048
P48668	P08779	472	K	4zry	B	A	EB489K	-0.968399048
P48668	Q7Z3Z0	472	K	4zry	B	A	EB489K	-0.968399048
P48668	Q2M2I5	472	K	4zry	B	A	EB489K	-0.968399048
P48668	P02533	472	K	4zry	B	A	EB489K	-0.968399048
P48668	P05783	472	K	4zry	B	A	EB489K	-0.968399048
P48668	Q14525	472	K	4zry	B	A	EB489K	-0.968399048
P48668	O76011	472	K	4zry	B	A	EB489K	-0.968399048
P48668	Q7Z3Y9	472	K	4zry	B	A	EB489K	-0.968399048
P48668	Q7Z3Y8	472	K	4zry	B	A	EB489K	-0.968399048
P48668	P08727	472	K	4zry	B	A	EB489K	-0.968399048
P48668	Q92764	472	K	4zry	B	A	EB489K	-0.968399048
P48668	O76014	472	K	4zry	B	A	EB489K	-0.968399048
P61764	O75558	283	K	2xhe	A	B	EA276K	0.486499786
P61764	Q8N4C7	283	K	2xhe	A	B	EA276K	0.486499786
P60891	Q14558	115	V	4lzn	A	B	MA115V	0.898597717
P60891	P11908	115	V	3efh	A	B	MA115V	2.4627018
P60891	O60256	115	V	4lzn	A	B	MA115V	0.898597717
P42224	P52630	385	M	1yvl	B	A	TB1385M	2.03049946
P42224	P40763	385	M	1yvl	B	A	TB1385M	2.03049946
Q71U36	Q13509	329	S	1ia0	A	B	NA329S	1.32719994
P40337	Q15369	158	P	1vcb	C	B	LC158P	9.9633007
P40337	Q15369	161	Q	1vcb	C	B	RC161Q	3.0109005
P04637	Q13625	276	G	4a63	A	B	AA296G	-0.0747003555
P04637	P10415	276	G	2mej	B	A	AB276G	1.06636
P04637	Q8WUF5	276	G	4a63	A	B	AA296G	-0.0747003555
P40337	Q15369	82	P	1vcb	C	B	RC82P	1.85840034
Q9H3D4	Q96KQ4	247	R	4a63	A	B	HA197R	-0.169300079
Q9H3D4	P04637	247	R	3q05	B	A	HB179R	-0.202649593
Q9H3D4	Q13625	247	R	4a63	A	B	HA197R	-0.169300079
Q15910	O75530	50	S	5hyn	A	B	LA50S	-0.390197754
P60953	P27986	66	G	5hpy	B	A	RB68G	0.773099899
P60953	P42768	66	G	1cee	A	B	RA66G	1.22680092
P60953	B2RTY4	66	G	5hpy	B	A	RB68G	0.773099899
P60953	O00401	66	G	1cee	A	B	RA66G	1.22680092
P60953	P52565	66	G	1doa	A	B	RA66G	3.71489906
Q09470	P22001	401	V	2a9h	B	A	GB104V	2.0206995
P28482	P51812	135	T	4nif	B	A	RB135T	-0.417999268
P28482	Q15349	135	T	4nif	B	A	RB135T	-0.417999268
P28482	Q9BUB5	135	T	4nif	B	A	RB135T	-0.417999268
P36897	P62942	266	G	3h9r	A	B	DA269G	0.875000954
O43678	P28331	45	T	5lnk	e	3	Ke44T	2.60969925
P49821	P19404	122	L	5lc5	F	E	PF102L	2.87049961
P08559	P11177	169	V	1ni4	A	B	AA140V	-1.01889801
Q9H334	Q8IVH2	465	G	3qrf	F	G	RF337G	-0.446403503
Q9H334	O15409	465	G	3qrf	F	G	RF337G	-0.446403503
Q14738	P67775	200	K	2npp	B	C	EB114K	0.175300598
Q14738	P62714	200	K	2npp	B	C	EB114K	0.175300598
P30153	Q06190	258	H	4i5l	A	B	RA258H	0.571498871
P30153	Q13362	258	H	2iae	A	B	RA258H	0.451100349
P30153	Q15172	258	H	2iae	A	B	RA258H	0.451100349
P30153	Q16537	258	H	2iae	A	B	RA258H	0.451100349
P30153	Q14738	258	H	2iae	A	B	RA258H	0.451100349
P30153	Q9Y5P8	258	H	4i5l	A	B	RA258H	0.571498871
P30153	Q15173	258	H	2iae	A	B	RA258H	0.451100349
Q14738	P67775	197	K	2iae	B	C	EB121K	1.05140018
Q14738	P62714	197	K	2iae	B	C	EB121K	1.05140018
P06865	P07686	462	V	1o7a	B	A	EB491V	-0.461099625
P40692	P54278	755	G	4fmn	A	B	RA768G	0.317893982
P46531	P78504	448	Q	5uk5	A	B	RA448Q	0.940500259
P40337	Q16665	111	N	1lqb	C	D	SC111N	1.3321991
Q06413	Q02078	24	K	5f28	B	A	RB24K	-0.184501648
Q9ULV1	Q00604	105	V	5cl1	D	A	MD105V	1.91770172
P40763	P42224	344	H	1yvl	A	B	QA340H	0.261799812
P62140	P41236	49	R	2o8a	A	I	PA50R	1.74539948
P62140	Q6NXS1	49	R	2o8a	A	I	PA50R	1.74539948
P62140	O14990	49	R	2o8a	A	I	PA50R	1.74539948
P62140	Q12972	183	A	3v4y	A	B	EA184A	-0.271800995
Q12948	Q99958	82	R	3qrf	G	F	TG341R	0.277496338
Q12948	Q99958	86	F	3qrf	G	F	LG345F	3.86560059
Q13885	P19838	178	M	4f6r	B	D	TB180M	-0.165300369
Q71U36	O00139	264	G	3edl	F	D	RF264G	0.972360134
Q71U36	O95239	264	G	1ia0	A	K	RA264G	1.21562004
Q71U36	Q15058	264	G	1ia0	A	K	RA264G	1.21562004
P40763	P42224	614	G	4y5u	A	B	SA566G	1.46220016
Q8NBP7	P01130	374	H	3m0c	B	C	YB374H	0.433259964
P61764	O75558	42	P	4jeh	A	B	SA42P	1.4326973
P61764	Q8N4C7	42	P	4jeh	A	B	SA42P	1.4326973
Q00266	P31153	259	V	1o90	B	A	AB260V	-0.443699837
P68400	P67870	47	G	1jwh	A	C	RA47G	0.105159998
Q719H9	Q96SI1	33	Y	5a15	B	A	EB28Y	0.324100494
O00459	P42336	376	E	3hhm	B	A	KB379E	1.96100235
O00459	P42338	376	E	3hhm	B	A	KB379E	1.96100235
O00459	P42336	564	E	2y3a	B	A	KB558E	2.11500168
O00459	P42338	564	E	2y3a	B	A	KB558E	2.11500168
P00492	Q9NRG1	68	F	1bzy	A	B	LA67F	0.158599854
Q71U36	Q13509	214	H	1jff	A	B	RA214H	0.211699486
O00571	Q04637	568	L	2vso	A	E	PA387L	0.324703217
Q14004	O75909	751	Q	4cxa	A	B	RA773Q	1.48740005
P04264	Q7Z3Y9	478	D	4zry	B	A	EB478D	0.377502441
P04264	Q15323	478	D	3tnu	B	A	EB466D	-0.168296814
P04264	P08779	478	D	3tnu	B	A	EB466D	-0.168296814
P04264	Q7Z3Y7	478	D	4zry	B	A	EB478D	0.377502441
P04264	Q7Z3Y8	478	D	4zry	B	A	EB478D	0.377502441
P04264	O76014	478	D	3tnu	B	A	EB466D	-0.168296814
P04264	P19012	478	D	3tnu	B	A	EB466D	-0.168296814
P04264	O76015	478	D	3tnu	B	A	EB466D	-0.168296814
P04264	Q92764	478	D	3tnu	B	A	EB466D	-0.168296814
P04264	Q14525	478	D	3tnu	B	A	EB466D	-0.168296814
P04264	P13646	478	D	3tnu	B	A	EB466D	-0.168296814
P04264	O76011	478	D	3tnu	B	A	EB466D	-0.168296814
P04264	Q2M2I5	478	D	4zry	B	A	EB478D	0.377502441
P04264	P02533	478	D	3tnu	B	A	EB466D	-0.168296814
P04264	Q6A163	478	D	3tnu	B	A	EB466D	-0.168296814
P04264	P08727	478	D	3tnu	B	A	EB466D	-0.168296814
P04264	Q7Z3Z0	478	D	4zry	B	A	EB478D	0.377502441
P21583	P10721	36	K	2e9w	C	A	NC11K	-0.360680103
Q9BZS1	O15409	397	Q	2uzk	A	C	RA222Q	0.0982198715
Q9BZS1	Q8IVH2	397	Q	2uzk	A	C	RA222Q	0.0982198715
Q9BZS1	P55318	397	Q	2uzk	C	A	RC1222Q	0.0430400372
P0DP25	Q9HD67	94	A	4l79	B	A	DB94A	0.811500549
P0DP25	P35579	94	A	4l79	B	A	DB94A	0.811500549
P40337	Q13617	184	P	5n4w	V	A	LV184P	1.80279005
P40337	Q15369	184	P	1vcb	C	B	LC184P	2.25909996
P02533	P13647	388	H	3tnu	A	B	RA388H	0.22820282
P02533	O43790	388	H	3tnu	A	B	RA388H	0.22820282
P02533	P48668	388	H	3tnu	A	B	RA388H	0.22820282
P02533	Q5XKE5	388	H	3tnu	A	B	RA388H	0.22820282
P02533	P12035	388	H	3tnu	A	B	RA388H	0.22820282
P02533	P41219	388	H	3tnu	A	B	RA388H	0.22820282
P02533	Q14533	388	H	3tnu	A	B	RA388H	0.22820282
P02533	Q14CN4	388	H	3tnu	A	B	RA388H	0.22820282
P02533	P04264	388	H	3tnu	A	B	RA388H	0.22820282
P02533	Q8N1N4	388	H	3tnu	A	B	RA388H	0.22820282
O00459	P42336	557	H	2y3a	B	A	DB551H	2.34790039
O00459	P42338	557	H	2y3a	B	A	DB551H	2.34790039
P10644	P17612	269	G	2qcs	B	A	DB267G	0.909000397
P10644	P51817	269	G	2qcs	B	A	DB267G	0.909000397
Q9GZV9	P11362	123	W	1nun	A	B	GA160W	3.84259987
Q09470	P22001	405	L	2a9h	B	A	AB108L	7.92241049
P42224	P52630	355	D	1yvl	B	A	NB1355D	0.749300003
P42224	P40763	355	D	1yvl	B	A	NB1355D	0.749300003
P40337	Q16665	88	R	1lqb	C	D	WC88R	0.607299805
P40337	Q16665	105	P	1lqb	C	D	TC105P	2.18869972
P40337	Q15369	132	P	1vcb	C	B	QC132P	-0.0838012695
P40337	Q16665	80	R	1lqb	C	D	SC80R	0.0699996948
P40337	Q15369	80	R	1vcb	C	B	SC80R	-0.270101547
P40337	Q16665	115	Q	1lqb	C	D	HC115Q	0.656000137
Q06413	Q02078	38	P	5f28	B	A	LB38P	0.474700928
P49770	Q9UI10	308	M	5b04	C	G	IC350M	0.00699996948
P02679	P02671	108	G	3ghg	C	A	AC82G	0.401500702
Q9UJY1	P02511	141	M	2n3j	A	B	RA140M	-0.0850649774
Q9UJY1	O14558	141	M	2n3j	B	A	RB140M	-0.671780109
Q9UJY1	Q16082	141	M	2n3j	A	B	RA140M	-0.0850649774
Q9UJY1	P04792	141	M	2n3j	A	B	RA140M	-0.0850649774
P08559	P11177	175	T	1ni4	A	B	AA146T	0.910301208
P33897	P28288	660	W	5c76	A	B	RA542W	-0.477190018
